# Supplementary material for: A Transcriptomic Atlas of the Ectomycorrhizal Fungus Laccaria bicolor
Source: Microorganisms. 2021 Dec 17;9(12):2612. doi: 10.3390/microorganisms9122612 (PMC8708209; doi:10.3390/microorganisms9122612)
Supplement: Supplementary file 1 [file microorganisms-09-02612-s001.zip]

Archive with 21 entries (20 files):
- microorganisms-1464646-supplementary/
- microorganisms-1464646-supplementary/Captions_Figures and tables.pdf
- microorganisms-1464646-supplementary/Figure S1_A.pdf
- microorganisms-1464646-supplementary/Figure S1_B.pdf
- microorganisms-1464646-supplementary/Figure S2_A.pdf
- microorganisms-1464646-supplementary/Figure S2_B.png
- microorganisms-1464646-supplementary/Figure S3_A.png
- microorganisms-1464646-supplementary/Figure S3_B.png
- microorganisms-1464646-supplementary/Figure S4.pdf
- microorganisms-1464646-supplementary/Figure S5 A_B.png
- microorganisms-1464646-supplementary/Figure S5 C.pdf
- microorganisms-1464646-supplementary/Figure S6.pdf
- microorganisms-1464646-supplementary/Supplementary_Information.pdf
- microorganisms-1464646-supplementary/Table_S1.xlsx
- microorganisms-1464646-supplementary/Table_S2.csv
- microorganisms-1464646-supplementary/Table_S3.csv
- microorganisms-1464646-supplementary/Table_S4.csv
- microorganisms-1464646-supplementary/Table_S5.csv
- microorganisms-1464646-supplementary/Table_S6.xlsx
- microorganisms-1464646-supplementary/Table_S7.xlsx
- microorganisms-1464646-supplementary/Table_S8.xlsx
