# Supplementary material for: A Transcriptomic Atlas of the Ectomycorrhizal Fungus Laccaria bicolor
Source: Microorganisms. 2021 Dec 17;9(12):2612. doi: 10.3390/microorganisms9122612 (PMC8708209; doi:10.3390/microorganisms9122612)
Supplement: Supplementary file 1 [file microorganisms-09-02612-s001.zip › microorganisms-1464646-supplementary/Table_S1.xlsx]

## Sheet: ReadMe
Table S1A	Nutrition specific SOM nodes, their expression pattern, protein id's and annotation of genes grouped within this node.
Table S1B	15 top regulated genes per nutritional condition. Up- and down-regulated genes compared to control condition are marked in red and blue, respectively.
Table S1C	Symbiosis specific SOM nodes, their expression pattern, protein id's and annotation of genes grouped within this node. ExM = extramatricular mycelium; EcM = ectomycorrhiza; dpi = days post inoculation.
Table S1D	15 top regulated genes per developmental condition. Up- and down-regulated genes compared to control condition (FLM) are marked in red and blue, respectively. ExM = extramatricular mycelium; EcM = ectomycorrhiza; dpi = days post inoculation.

## Sheet: Table S1A
	SOM node	Expression profile	Specificity	prot. ID	annotation
	325		+N	295242	unknown
				297969	unknown
				313028	fungal mating type pheromone
				331387	endoglucanase SSP
				331441	unknown
				399545	fungal mating type pheromone
				399755	multicopper oxidase
				450058	unknown SSP
				484007	Rh-like ammonium transporter
				486397	unknown SSP
				543626	methyltransferase
				592211	unknown
				600888	fungal mating type pheromone
				614575	unknown
				619720	unknown
				698732	iron permease
				698790	indoleamine dioxygenase
	352		+N	255149	mating type factor pheromone receptor
				292386	ricin B lectin
				295502	GPR1/FUN34/yaaH
				326016	clitocypin
				335058	hydrophobin
				388087	unknown
				540784	unknown
				579739	unknown
				581731	unknown
				596267	unknown
				602788	unknown
				602958	clitocypin
				647986	unknown SSP
				661316	unknown
				688595	unknown
				689495	unknown
				697826	acetylglucosaminyltransferase
				697885	unknown
	487		-C	298374	adenosine deaminase
				310938	unknown
				315353	von Willebrand factor
				335466	G protein
				449962	Quinoprotein amine dehydrogenase
				452188	ankyrin
				477179	unknown
				483680	protein kinase
				568332	unknown
				589309	unknown
				627140	unknown
				673052	protein kinase
				705170	unknown
				705197	unknown
	514		-C	251730	histon H3
				307566	aldehyde dehydrogenase
				333792	unknown
				439490	ER-Golgi vesicle tethering protein
				588525	unknown
				594736	unknown
				602176	mannose binding lectin
				697953	unknown SSP
	525		-C	323928	chitinase
				326529	unknown
				330573	unknown
				332113	aspartic type endopeptidase
				484426	methyltransferase
				609403	unknown
				679287	bZIP transcription factor
				686936	C2_calcium/lipid-binding_region
				694659	unknown
				702476	cytochrome P450
				705185	unknown
	542		-C	448598	unknown
				706889	unknown
	568		+N	239749	glycoside hydrolase (GH24)
				247310	alpha amylase (GH13_1)
				295829	unknown
				296684	polysaccharide deacetylase (CE4)
				313221	Rh-like ammonium transporter
				388066	unknown
				392631	cytochrome P450
				460233	sugar transporter MFS family
				552049	unknown
				586633	transporter MFS family
				603166	Gluconate_transport-inducing_protein
				656382	unknown
				694721	unknown
				708171	unknown
	569		-C/-N	394934	unknown
				483690	unknown
				485292	unknown
				663360	unknown
				691008	unknown
				697229	unknown
	570		-C/-N	313246	unknown
				444276	unknown
				445505	zinc finger C2H2-type
				458396	unknown
				459429	unknown
				567679	protein kinase
				600471	unknown
				665254	transaldolase
				669899	unknown
				670696	unknown
				670757	unknown
				679946	zinc finger CCCH-type
				707168	unknown
	571		-C	304778	unknown
				314960	G-protein alpha subunit
				316373	unknown
				581333	unknown SSP
				584449	protein kinase
				631170	unknown
				635262	collagens and related proteins
				657913	unknown
				671748	cyclin-like F-box
				689154	unknown
	572		-C	252500	RNA helicase
				298274	transcription factor TAED family
				482827	unknown
				569722	unknown
				596678	glutathione S transferase
				614470	unknown
				623886	unknown
				630915	unknown
				687544	unknown
				691017	unknown
				705188	unknown
	576		+N	145569	glucanase (GH16)
				305233	SSP
				469092	oxalate decarboxylase
				486416	unknown
				489449	Short-chain_dehydrogenase/reductase
				584757	acetylglucosaminyltransferase
				649415	unknown SSP
				697183	unknown
				697716	unknown SSP
	579		+N	295282	unknown
				295325	Glycoside_hydrolase,_catalytic_core
				305962	unknown
				467459	U4/U6-associated_splicing_factor_PRP4
				485570	unknown MiSSP
				572153	unknown
				579667	unknown
				647187	acetylglucosaminyltransferase
				654287	Forkhead-associated SMAD/FHA_domain
				668771	BTB/POZ-like
				679084	unknown
				695096	unknown
				701410	unknown

## Sheet: Table S1B
		prot. ID	SOM node	Annotation	MMN		+C		-C		+N		-N		+P		-P
					level	fold change	level	fold change	level	fold change	level	fold change	level	fold change	level	fold change	level	fold change
	+C	335202	497	tyrosine protein kinase	9.8	-	7.41409	-2.30851	5.60894	-4.07082	7.97311	-1.7992	8.64737	-1.14019	7.90179	-1.87293	9.67823	-
		669899	570	unknown	9.52683	-	7.2175	-2.04665	3.97699	-4.74649	8.96179	-	5.10401	-3.82167	5.85352	-3.14522	8.4651	-
		705959	361	unknown	6.18254	-	8.32037	2.0242	7.74108	1.46858	6.93234	0.699921	7.71243	1.4329	8.3025	1.99138	6.06024	-
		627036	494	chromatin associated protein	6.37834	-	8.49065	2.03953	6.66085	-	7.73226	1.27474	8.15871	1.68481	8.00858	1.52818	6.52697	-
		474038	307	CsbD-like	6.0175	-	8.18626	2.04587	7.77241	1.60443	5.33124	-	6.14261	-	7.22185	1.08845	6.39778	-
		315282	360	unknown SSP	5.89361	-	8.09803	2.10779	8.14073	2.15385	3.15716	-2.09423	10.2197	4.18256	8.09671	2.12475	5.86641	-
		607935	519	invasin/intimin cell-adhesion	6.1161	-	8.33007	2.12877	6.48355	-	7.81196	1.63517	7.4557	1.28991	8.39446	2.18897	5.53149	-
		600246	85	unknown SSP	0.857458	-	4.12217	2.15493	4.14282	1.84106	5.46267	2.89726	3.21892	1.15515	3.25583	1.29038	2.1951	-
		634063	190	unknown	1.5803	-	4.49651	2.19642	1.96499	-	1.70097	-	4.25999	2.03878	4.16788	1.82285	2.65396	-
		326015	354	clitocypin	4.72869	-	7.16655	2.23505	5.07801	-	5.58956	0.75423	4.53827	-	6.80467	1.82111	4.10111	-
		309389	340	unknown	7.66648	-	10.1334	2.39919	9.29615	1.57391	8.92264	1.21202	8.95934	1.24506	10.1079	2.36148	7.64275	-
	-C	584449	571	Serine/threonine protein kinase	9.15391	-	8.60997	-	3.15888	-5.36862	6.66342	-2.38928	8.67925	-0.461355	8.87787	-	8.90333	-
		484426	525	methyltransferase	11.0852	-	9.56965	-1.36701	5.18711	-5.21252	7.64127	-3.11022	8.28622	-2.53756	9.81922	-1.04373	10.4304	-
		705170	487	unknown	7.53278	-	7.26703	-	0.901551	-5.07462	7.60548	-	7.44102	-	7.14424	-	7.39469	-
		669899	570	unknown	9.52683	-	7.2175	-2.04665	3.97699	-4.74649	8.96179	-	5.10401	-3.82167	5.85352	-3.14522	8.4651	-
		316373	571	unknown	8.41435	-	8.1627	-	2.72086	-4.53952	7.5499	-0.780307	8.62899	-	7.96386	-	8.79348	-
		581333	571	unknown SSP	9.20017	-	8.94701	-	4.31848	-4.53258	9.83378	0.596642	7.38691	-1.743	8.41577	-0.733132	8.20979	-0.876939
		567679	570	protein kinase	9.71933	-	7.59566	-1.92825	4.68447	-4.51289	9.07026	-	5.18143	-4.08207	6.65155	-2.72075	8.82938	-
		689154	571	unknown	7.969	-	8.42918	0.449184	3.17099	-4.36795	8.08047	-	7.79493	-	8.14612	-	7.97855	-
		670696	570	unknown	9.87396	-	7.99167	-1.78652	5.25727	-4.33478	9.48748	-	5.87963	-3.76405	7.40762	-2.32368	9.19792	-
		691026	578	unknown	10.6241	-	8.76224	-1.57316	5.47831	-4.31406	10.2928	-	5.74248	-4.09964	7.67691	-2.40528	9.81208	-
		335202	497	protein kinase	9.8	-	7.41409	-2.30851	5.60894	-4.07082	7.97311	-1.7992	8.64737	-1.14019	7.90179	-1.87293	9.67823	-
		631170	571	unknown	9.24509	-	8.33139	-0.869713	7.8402	-3.99974	7.8402	-1.34679	7.29454	-1.88047	8.27786	-0.914491	8.70399	-
		647526	1	Sortilin and related receptors	0	-	0	-	5.54652	4.50877	0.384463	-	0	-	0	-	0	-
		483977	1	Leucine-rich acidic nuclear protein	0	-	0.535185	-	7.4455	6.50255	0.207133	-	0	-	0	-	0	-
		483976	1	C-type lectin	0	-	0.869198	-	8.13493	7.18116	0	-	0	-	0.755983	-	0	-
	+N	254066	162	cytochrome b5 reductase	10.4302	-	9.31914	-1.04898	11.9799	1.50299	6.44272	-3.81052	8.64049	-1.72459	9.15571	-1.20392	10.4931	-
		295829	568	unknown	5.63174	-	5.83681	-	6.2499	0.575768	9.60976	3.84053	6.56814	0.901946	5.91596	-	5.88695	-
		602958	352	clitocypin	5.90172	-	4.42814	-	2.50925	-1.65033	11.2031	3.94901	3.26409	-1.33056	5.43198	-	4.0642	-
		688764	541	unknown	5.34983	-	5.72	-	5.28	-	9.54	3.97	5.39407	-	6.11757	-	5.26375	-
		592211	325	unknown	3.27935	-	4.1492	-	2.83989	-	8.55775	4.12558	3.1752	-	4.23741	-	3.68412	-
		388066	568	unknown	6.26112	-	6.04753	-	5.35771	-0.872722	10.5577	4.17542	4.14071	-1.94909	6.10937	-	5.42677	-
		620230	82	unknown MiSSP	0	-	0.334014	-	0	-	5.38457	4.25248	0	-	0.472801	-	0	-
		701410	579	unknown	8.27854	-	7.77475	-	7.59334	-	13.0061	4.2591	7.72771	-	8.26359	-	9.51959	1.21694
		241509	109	hydrophobin	1.221	-	2.13752	-	0.309082	-	6.67893	4.276	0.599653	-	1.49255	-	1.12585	-
		656382	568	unknown	7.76532	-	7.07238	-0.661121	5.68556	-2.01033	12.2555	4.37312	6.55974	-1.17067	6.45617	-1.22038	7.64809	-
		697826	352	acetylglucosaminyl transferase	4.83641	-	6.07329	1.11162	4.13024	-	10.0047	4.41956	2.88807	-1.43707	4.80504	-	4.84147	-
		701411	580	Lacbi expanded 7/16 Botbo	8.35615	-	8.73264	-	8.45359	-	12.9101	4.45847	8.16895	-	8.79054	0.433343	8.62085	-
		239749	568	glycoside hydrolase (GH24)	5.91424	-	6.37517	-	5.73337	-	10.8045	4.74276	6.02641	-	6.38611	-	6.18918	-
		596686	82	unknown MiSSP	0.869592	-	1.63115	-	0	-	6.67552	5.02977	0	-	0	-	0.688829	-
		467459	579	unknown ssp	8.17301	-	9.74522	1.4985	7.38375	-	17.1319	7.67951	4.8182	-2.40222	7.93078	-	7.58214	-
	-N	691008	569	unknown	9.00915	-	7.2005	-1.59666	4.54145	-3.89312	8.76563	-	4.16503	-4.12333	6.0949	-2.46866	8.09877	-
		691026	578	unknown	10.6241	-	8.76224	-1.57316	5.47831	-4.31406	10.2928	-	5.74248	-4.09964	7.67691	-2.40528	9.81208	-
		567679	570	protein kinase	9.71933	-	7.59566	-1.92825	4.68447	-4.51289	9.07026	-	5.18143	-4.08207	6.65155	-2.72075	8.82938	-
		669899	570	unknown	9.52683	-	7.2175	-2.04665	3.97699	-4.74649	8.96179	-	5.10401	-3.82167	5.85352	-3.14522	8.4651	-
		670696	570	unknown	9.87396	-	7.99167	-1.78652	5.25727	-4.33478	9.48748	-	5.87963	-3.76405	7.40762	-2.32368	9.19792	-
		705940	586	unknown SSP	12.2438	-	10.8852	-1.19078	9.31365	-2.59347	13.2481	0.912983	7.97617	-3.75923	10.5979	-1.44522	11.3199	-
		670757	570	unknown	9.11922	-	7.37827	-1.5404	4.9957	-3.59599	9.33288	-	4.84635	-3.65208	6.58835	-2.15464	8.39065	-
		663360	569	unknown	8.79371	-	7.03944	-1.65422	5.00136	-3.53394	8.78348	-	5.08831	-3.43449	6.2599	-2.33637	7.94289	-
		695189	578	unknown	10.0963	-	8.50139	-1.45723	6.53396	-3.2073	9.64201	-	6.43677	-3.29701	7.8886	-1.88617	9.54009	-
		479532	298	unknown	5.49739	-	4.8667	-	2.32921	-2.72694	6.7546	1.18702	1.135	-3.10264	4.0837	-1.24361	4.11511	-1.19815
		688316	552	unknown	10.6387	-	8.66795	-1.79779	6.43519	-3.82538	9.99554	-	7.33068	-3.03135	8.12929	-2.28008	9.99829	-
		307960	190	unknown MiSSP	2.06127	-	3.73467	-	2.32793	-	1.15797	-	8.27686	3.19931	4.09356	-	2.56998	-
		325402	386	unknown MiSSP	6.02545	-	5.86191	-	6.81904	-	4.24622	-1.201	10.5318	3.71621	6.86224	-	7.30556	-
		708196	391	unknown	7.09115	-	8.60606	1.45855	9.38667	2.21469	5.55515	-1.44993	11.1621	3.95512	9.05816	1.89154	7.06889	-
		315282	360	unknown SSP	5.89361	-	8.09803	2.10779	8.14073	2.15385	3.15716	-2.09423	10.2197	4.18256	8.09671	2.12475	5.86641	-
	+P	669899	570	unknown	9.52683	-	7.2175	-2.04665	3.97699	-4.74649	8.96179	-	5.10401	-3.82167	5.85352	-3.14522	8.4651	-
		567679	570	protein kinase	9.71933	-	7.59566	-1.92825	4.68447	-4.51289	9.07026	-	5.18143	-4.08207	6.65155	-2.72075	8.82938	-
		691008	569	unknown	9.00915	-	7.2005	-1.59666	4.54145	-3.89312	8.76563	-	4.16503	-4.12333	6.0949	-2.46866	8.09877	-
		691026	578	unknown	10.6241	-	8.76224	-1.57316	5.47831	-4.31406	10.2928	-	5.74248	-4.09964	7.67691	-2.40528	9.81208	-
		663360	569	unknown	8.79371	-	7.03944	-1.65422	5.00136	-3.53394	8.78348	-	5.08831	-3.43449	6.2599	-2.33637	7.94289	-
		670696	570	unknown	9.87396	-	7.99167	-1.78652	5.25727	-4.33478	9.48748	-	5.87963	-3.76405	7.40762	-2.32368	9.19792	-
		445505	570	zinc finger C2H2-type	9.39049	-	7.26185	-1.93813	6.44846	-2.67297	8.77374	-	6.17313	-2.89342	6.80432	-2.30931	8.43594	-
		688316	552	unknown	10.6387	-	8.66795	-1.79779	6.43519	-3.82538	9.99554	-	7.33068	-3.03135	8.12929	-2.28008	9.99829	-
		567578	541	unknown	7.59319	-	5.67858	-1.65088	4.42093	-2.83864	7.93829	-	4.50713	-2.75772	4.92725	-2.22483	6.96653	-
		670757	570	unknown	9.11922	-	7.37827	-1.5404	4.9957	-3.59599	9.33288	-	4.84635	-3.65208	6.58835	-2.15464	8.39065	-
		600471	570	unknown	8.56311	-	6.62253	-1.84089	4.9556	-3.37592	7.88829	-0.634878	5.56289	-2.80485	6.21712	-2.12108	8.00245	-
		315282	360	unknown SSP	5.89361	-	8.09803	2.10779	8.14073	2.15385	3.15716	-2.09423	10.2197	4.18256	8.09671	2.12475	5.86641	-
		607935	519	invasin/intimin cell-adhesion	6.1161	-	8.33007	2.12877	6.48355	-	7.81196	1.63517	7.4557	1.28991	8.39446	2.18897	5.53149	-
		654096	329	ribosomal protein 60S	4.36171	-	7.15452	1.91615	3.75941	-	3.62891	-	8.36895	2.77578	8.02329	2.35452	5.22016	-
		309389	340	unknown	7.66648	-	10.1334	2.39919	9.29615	1.57391	8.92264	1.21202	8.95934	1.24506	10.1079	2.36148	7.64275	-

## Sheet: Table S1C
	SOM node	Expression profile	Specificity	prot. ID	annotation
	9		EcM - 14 dpi	299838	Carbonate dehydratase
				308780	unknown
				321390	Protein kinase-like
				326045	MISSP13.7 orphelin
				334862	Defense-related protein containing SCP domain
				388224	MiSSP8
				393541	WD40 repeat NACHT nucleoside triphosphatase
				447303	unknown
				452123	Ankyrin NACHT nucleoside triphosphatase
				485808	unknown
				486513	unknown
				518719	Kinesin light chain
				543626	Methyltransferase
				610232	unknown
				611695	unknown
				617069	WD40 repeat Quinoprotein amine dehydrogenase
				661316	unknown
				674406	Chitinase
				697826	unknown
				710288	Cytochrome c oxidase
	10		EcM - 14 dpi	297969	unknown
				315353	von willebrand factor
				325657	unknown
				330560	unknown
				334343	WD40 repeat
				393135	Defense-related protein containing SCP domain, extracellular
				467459	U4/U6-associated splicing factor PRP4
				477385	unknown
				484177	unknown
				484984	unknown SSP
				485272	unknown
				570230	Concanavalin A-like lectin/glucanase
				588028	unknown
				592211	unknown
				596557	Ferric reductase-like transmembrane component
				600334	unknown
				602150	unknown
				610508	unknown
				620050	unknown
				620058	Ferric reductase-like transmembrane component
				693489	unknown
				697885	unknown
	11		EcM - 14 dpi	314449	Cytochrome P450
				314611	2-acetyl-1-alkylglycerophosphocholine esterase
				332239	Tetratricopeptide region
				335058	Hydrophobin
				335471	unknown
				441000	Pyridoxine 4-dehydrogenase
				446883	Major facilitator superfamily MFS general substrate transporter
				467342	unknown
				617208	MiSSP7.6
				654171	unknown
				695050	unknown
	19		EcM - 14 dpi	307294	unknown SSP
				310461	unknown
				318727	Clitocypin
				386551	Cytochrome P450
				392869	Dyp-type peroxidase
				399749	Multicopper oxidase / Laccase (AA_1)
				455443	unknown
				470451	unknown
				567640	DUF239 domain, unknown function
				573896	Major facilitator superfamily MFS general substrate transporter
				665393	Predicted 3'-5' exonuclease
				667286	unknown
				668820	H+/oligopeptide_symporter
				691018	Acetyl-CoA_hydrolase/transferase
				695067	DUF6, nucleotide-sugar transporter-related
	26		EcM - 14 dpi	185716	Fungal fruit body lectin
				185962	Cytochrome P450
				303452	Dienelactone hydrolase
				304813	Major facilitator superfamily MFS general substrate transporter
				486416	unknown
				579366	Fungal transcriptional regulatory protein, N-terminal
				663310	unknown SSP
				691725	unknown
	27		EcM - 14 dpi	182815	Lipase
				254728	Polyamine transporter I Amino acid permease
				293826	Clitocypin
				296042	unknown
				311135	Clitocypin
				326016	Clitocypin
				382297	Clitocypin
				385833	Clitocypin
				467257	unknown
				476306	Proteinase inhibitor I9
				476326	Cupin, RmlC-type
				635298	Cysteine-type endopeptidase
				669382	Cytochrome P450
				684961	Glucose-methanol-choline oxidoreductase (AA3_2)
	53		EcM - 14 dpi	300838	Polyamine transporter I Amino acid permease
				399745	Multicopper oxidase / Laccase (AA_1)
				472925	Short-chain dehydrogenase/reductase SDR Glucose/ribitol dehydrogenase NAD(P)-binding
				671127	unknown
	385		EcM - 14 dpi	298392	unknown
				302345	Alcohol dehydrogenase, Zn-binding oxidoreductase
				311267	Cytochrome P450
				312262	MiSSP12 orphelin
				313221	Rh-like ammonium transporter
				325920	MEKK and related serine/threonine protein kinases
				392631	Cytochrome P450
				396290	Cytochrome P450
				449802	unknown, Lacbi expanded
				481306	peptidase S54 rhomboid
				487500	unknown
				573457	Glutathione S-transferase
	568		EcM - 3 dpi EcM - 7 dpi ExM - 7 dpi	184002	Taurine catabolism dioxygenase TauD/TfdA
				303799	Cu/Zn Superoxide dismutase
				308693	unknown
				449850	unknown
				460663	unknown
				463346	protein-tyrosine phosphatase
				476389	unknown
				477341	Cyclin-like F-box
				624588	unknown
				687124	unknown
				691339	Zn-binding Alcohol dehydrogenase
	595		EcM - 3 dpi EcM - 7 dpi ExM - 3 dpi ExM - 7 dpi	183494	protein-tyrosine phosphatase
				295584	unknown
				312850	Terpene synthase
				394925	Terpene synthase
				395214	bZIP transcription factor
				446387	unknown
				467638	Short-chain dehydrogenase/reductase SDR Glucose/ribitol dehydrogenase NAD(P)-binding
				467898	2-nitropropane dioxygenase,_NPD
				602767	unknown
				604283	unknown
				657832	unknown
				660224	Zn-binding Alcohol dehydrogenase
				673052	protein-tyrosine phosphatase
				680172	unknown
	596		EcM - 7 dpi	302848	Aspartyl protease
				304796	Major facilitator superfamily MFS general substrate transporter
				308796	Predicted esterase
				393526	Fungal specific transcription factor
				480959	Peroxisomal biogenesis protein peroxin
				482338	Major facilitator superfamily MFS general substrate transporter
				693238	2-deoxy-D-gluconate 3-dehydrogenase

## Sheet: Table S1D
		prot ID	SOM node	Annotation	EcM - 3 dpi		EcM - 7dpi		EcM - 14 dpi		EcM - 21 dpi		ExM - 3 dpi		ExM - 7 dpi		ExM - 14 dpi		ExM - 21 dpi
					level	fold change	level	fold change	level	fold change	level	fold change	level	fold change	level	fold change	level	fold change	level	fold change
	EcM - 3 dpi	297422	55	unknown	4.16127	2.81989	3.93663	2.73038	0.4517	-	0.340686	-	3.88689	2.78593	4.0244	3.26227	2.31038	-	1.61362	-
		394925	595	Terpene synthase	11.2771	2.92124	11.9578	4.02941	9.77309	1.88943	6.96592	-	11.1364	3.01629	11.5414	3.55044	6.47473	-	8.19929	-
		602150	10	unknown	7.12844	2.95665	6.42587	2.98292	6.48485	3.0929	6.04902	1.57111	7.19525	3.08298	7.15309	3.62529	4.30546	-	5.7304	1.58835
		384818	528	Heat shock protein 20	12.1638	3.02214	11.924	3.05014	9.07178	-	9.19063	-	11.7832	2.82663	11.6192	2.73866	9.44133	-	9.35008	-
		183494	595	Protein-tyrosine phosphatase	11.4016	3.07206	10.8674	3.49734	6.86956	-	6.62905	-	11.0238	2.92238	10.7773	3.20744	6.9445	-	6.84097	-
		705377	613	unknown	13.0505	3.08298	13.4694	3.56353	10.9829	1.06827	10.9864	-	12.814	2.89554	13.472	3.51149	12.3716	1.8147	11.463	1.39918
		332226	4	MiSSP17, 8-cysteine region	5.39053	3.10746	6.17758	3.43213	7.96619	5.65462	6.68867	4.73623	2.90764	-	1.78408	-	2.31038	-	1.92712	-
		687124	568	unknown	9.46601	3.11077	9.59515	3.35448	5.74501	-	5.92572	1.41415	9.40829	3.0705	9.67818	3.44745	7.88411	-	7.01741	2.48609
		673052	595	Protein-tyrosine phosphatase	11.8201	3.17098	11.3566	3.53936	7.4218	-	6.85592	-	11.4256	2.94489	11.1003	3.26394	7.17879	-	7.05285	-
		292029	612	Fungal transcription factor	13.7097	3.19572	13.2393	3.07861	9.64763	-	9.29308	-	13.3894	3.04029	12.9648	2.86435	9.62191	-	9.58428	-
		467898	595	2-nitropropane dioxygenase	10.2127	3.20965	9.52411	2.46033	7.48486	-	6.86249	-	10.3448	3.34898	9.52643	2.38799	7.35461	-	7.23457	-
		395214	595	bZIP transcription factor	12.5755	3.21629	12.7435	3.55891	9.23412	1.32508	9.74366	1.5824	12.4235	3.08139	12.8011	3.60411	11.8454	2.14459	10.329	2.27099
		704717	612	unknown SSP	13.2615	3.4185	13.2094	3.69347	10.2675	-	10.1289	1.14861	12.9952	3.2135	13.1564	3.60242	11.3956	1.66717	10.2572	1.40877
		602767	595	unknown	9.81295	3.61973	10.2927	4.13132	7.68119	1.991	7.61249	1.17488	9.57855	3.48939	10.1457	3.94322	7.79219	-	8.26447	1.77068
		603166	1	Gluconate transport inducing protein	4.90615	3.62097	6.19992	5.0302	7.76055	6.13067	6.1157	4.69175	1.30427	-	0.921399	-	1.07466	-	0.727242	-
	EcM - 7 dpi	620230	1	LbMiSSP	0	-	3.44258	3.1473	5.89629	5.06424	1.86764	1.33532	0	-	0	-	0	-	0	-
		674406	9	Chitinase	6.14939	2.66866	6.87711	3.17969	9.61445	5.38194	7.82301	4.35442	2.00449	-	3.4035	-	3.1257	-	1.4111	-
		483119	109	unknown	4.82349	2.72681	4.62271	3.22811	1.45511	-	2.31264	-	5.39596	3.12197	5.28527	3.82295	3.79563	2.07986	3.03997	-
		241509	3	hydrophobin	1.48276	-	5.30589	3.25279	8.60208	6.28496	7.84407	6.01278	0.828815	-	2.8349	-	2.00774	-	1.96781	-
		687124	568	unknown	9.46601	3.11077	9.59515	3.35448	5.74501	-	5.92572	1.41415	9.40829	3.0705	9.67818	3.44745	7.88411	-	7.01741	2.48609
		332226	4	MiSSP17, 8-cysteine region	5.39053	3.10746	6.17758	3.43213	7.96619	5.65462	6.68867	4.73623	2.90764	-	1.78408	-	2.31038	-	1.92712	-
		596686	1	LbMiSSP	0.318269	-	3.92384	3.44242	6.59771	5.96285	2.89897	2.06653	0	-	0	-	1.22903	-	0	-
		183494	595	Protein-tyrosine phosphatase	11.4016	3.07206	10.8674	3.49734	6.86956	-	6.62905	-	11.0238	2.92238	10.7773	3.20744	6.9445	-	6.84097	-
		673052	595	Protein-tyrosine phosphatase	11.8201	3.17098	11.3566	3.53936	7.4218	-	6.85592	-	11.4256	2.94489	11.1003	3.26394	7.17879	-	7.05285	-
		395214	595	bZIP transcription factor	12.5755	3.21629	12.7435	3.55891	9.23412	1.32508	9.74366	1.5824	12.4235	3.08139	12.8011	3.60411	11.8454	2.14459	10.329	2.27099
		705377	613	unknown	13.0505	3.08298	13.4694	3.56353	10.9829	1.06827	10.9864	-	12.814	2.89554	13.472	3.51149	12.3716	1.8147	11.463	1.39918
		704717	612	unknown SSP	13.2615	3.4185	13.2094	3.69347	10.2675	-	10.1289	1.14861	12.9952	3.2135	13.1564	3.60242	11.3956	1.66717	10.2572	1.40877
		394925	595	Terpene synthase	11.2771	2.92124	11.9578	4.02941	9.77309	1.88943	6.96592	-	11.1364	3.01629	11.5414	3.55044	6.47473	-	8.19929	-
		602767	595	unknown	9.81295	3.61973	10.2927	4.13132	7.68119	1.991	7.61249	1.17488	9.57855	3.48939	10.1457	3.94322	7.79219	-	8.26447	1.77068
		603166	1	Gluconate transport inducing protein	4.90615	3.62097	6.19992	5.0302	7.76055	6.13067	6.1157	4.69175	1.30427	-	0.921399	-	1.07466	-	0.727242	-
	EcM - 14 dpi	467257	27	unknown	6.03064	-	8.14656	1.72508	11.3534	4.7458	11.833	3.0054	5.83883	-	6.74831	-	6.81671	-	11.4894	2.74559
		453936	1	DUF 247 domain, unknown	0.508128	-	2.33409	1.93628	5.25673	4.86387	5.7783	5.11917	0	-	0	-	0	-	0	-
		317986	213	unknown SP 306 AA	9.87309	0.790808	10.9158	1.89722	13.5677	4.87119	12.7215	3.86216	8.95101	-	9.22015	-	8.62261	-	8.86318	-
		298431	12	unknown	6.37949	1.00707	6.97868	2.01489	10.0508	5.03332	8.55004	3.0697	5.64021	-	5.76213	0.826008	5.55077	-	5.54476	-
		620230	1	LbMiSSP	0	-	3.44258	3.1473	5.89629	5.06424	1.86764	1.33532	0	-	0	-	0	-	0	-
		543626	9	Methyltransferase type 12	5.37114	-1.36542	5.387	1.23742	8.19921	5.20089	6.56772	2.40744	5.62629	-	3.08072	-	1.06399	-	3.85989	-
		674406	9	Chitinase	6.14939	2.66866	6.87711	3.17969	9.61445	5.38194	7.82301	4.35442	2.00449	-	3.4035	-	3.1257	-	1.4111	-
		453935	1	DUF 247 domain, unknown	0.883912	-	2.51582	2.11376	6.05758	5.42804	6.38925	5.38876	0	-	0	-	0	-	0	-
		332226	4	MiSSP17, 8-cysteine region	5.39053	3.10746	6.17758	3.43213	7.96619	5.65462	6.68867	4.73623	2.90764	-	1.78408	-	2.31038	-	1.92712	-
		596686	1	LbMiSSP	0.318269	-	3.92384	3.44242	6.59771	5.96285	2.89897	2.06653	0	-	0	-	1.22903	-	0	-
		603166	1	Gluconate transport inducing protein	4.90615	3.62097	6.19992	5.0302	7.76055	6.13067	6.1157	4.69175	1.30427	-	0.921399	-	1.07466	-	0.727242	-
		241509	3	hydrophobin	1.48276	-	5.30589	3.25279	8.60208	6.28496	7.84407	6.01278	0.828815	-	2.8349	-	2.00774	-	1.96781	-
		299838	9	Carbonic anhydrase	2.09165	-	5.95122	2.25172	9.85893	6.41287	8.19471	3.17894	1.94306	-	4.0121	-	3.21395	-	5.14303	-
		697826	9	beta 1,6 N acetylglucosaminyl transferase	4.68385	-	6.15135	2.28932	9.1665	6.6424	6.78638	4.02301	3.21222	-	3.62658	-	3.21395	-	2.38958	-
		467459	10	U4/U6 associated splicing factor PRP4	3.57552	-	4.92378	-	12.2717	7.63654	9.2483	5.48208	3.92796	-	3.82255	-	3.43876	-	4.07631	-
	EcM - 21 dpi	307566	384	NAD(P) dependent aldehyde dehydrogenase	6.86158	-0.678637	8.04722	0.711242	8.56782	2.63012	8.07458	3.54685	6.73086	-0.811192	7.72002	-	6.79003	-	5.04932	0.807282
		317986	213	unknown SP 306 AA	9.87309	0.790808	10.9158	1.89722	13.5677	4.87119	12.7215	3.86216	8.95101	-	9.22015	-	8.62261	-	8.86318	-
		305233	20	unknown SSP	7.91586	1.36717	8.91712	1.99884	11.8962	4.23151	11.531	3.90499	6.73465	-	6.7184	-	7.80644	-	6.84938	-
		312262	385	MiSSP12	7.19268	-	9.20507	1.80013	9.55112	3.95701	9.00438	3.95016	6.29893	-	8.00558	-	6.45981	-	5.82078	1.12707
		697826	9	beta 1,6 N acetylglucosaminyl transferase	4.68385	-	6.15135	2.28932	9.1665	6.6424	6.78638	4.02301	3.21222	-	3.62658	-	3.21395	-	2.38958	-
		311783	54	Dienelactone hydrolase	8.61086	-	9.35433	0.642341	13.3999	4.08447	13.9089	4.05927	8.53697	-	8.52208	-	9.51811	-	10.3853	0.633942
		668820	19	H+ oligopeptide symporter (MFS general substrate)	7.67361	1.07648	8.18143	1.35056	10.89	4.65313	11.1714	4.1515	6.86838	-	7.14275	-	6.65189	-	8.65396	1.7387
		674406	9	Chitinase	6.14939	2.66866	6.87711	3.17969	9.61445	5.38194	7.82301	4.35442	2.00449	-	3.4035	-	3.1257	-	1.4111	-
		603166	1	Gluconate transport inducing protein	4.90615	3.62097	6.19992	5.0302	7.76055	6.13067	6.1157	4.69175	1.30427	-	0.921399	-	1.07466	-	0.727242	-
		332226	4	MiSSP17, 8-cysteine region	5.39053	3.10746	6.17758	3.43213	7.96619	5.65462	6.68867	4.73623	2.90764	-	1.78408	-	2.31038	-	1.92712	-
		296817	20	Amino acid permease	7.16113	-	8.93662	1.27874	10.7272	3.6838	11.668	4.80935	6.35023	-	7.25993	-	7.28322	-	7.97396	1.23356
		453936	1	DUF 247 domain, unknown	0.508128	-	2.33409	1.93628	5.25673	4.86387	5.7783	5.11917	0	-	0	-	0	-	0	-
		453935	1	DUF 247 domain, unknown	0.883912	-	2.51582	2.11376	6.05758	5.42804	6.38925	5.38876	0	-	0	-	0	-	0	-
		467459	10	U4/U6 associated splicing factor PRP4	3.57552	-	4.92378	-	12.2717	7.63654	9.2483	5.48208	3.92796	-	3.82255	-	3.43876	-	4.07631	-
		241509	3	Hydrophobin	1.48276	-	5.30589	3.25279	8.60208	6.28496	7.84407	6.01278	0.828815	-	2.8349	-	2.00774	-	1.96781	-
	ExM - 3 dpi	297422	55	unknown	4.16127	2.81989	3.93663	2.73038	0.4517	-	0.340686	-	3.88689	2.78593	4.0244	3.26227	2.31038	-	1.61362	-
		384818	528	Heat shock protein 20	12.1638	3.02214	11.924	3.05014	9.07178	-	9.19063	-	11.7832	2.82663	11.6192	2.73866	9.44133	-	9.35008	-
		705377	613	unknown	13.0505	3.08298	13.4694	3.56353	10.9829	1.06827	10.9864	-	12.814	2.89554	13.472	3.51149	12.3716	1.8147	11.463	1.39918
		183494	595	Protein-tyrosine phosphatase	11.4016	3.07206	10.8674	3.49734	6.86956	-	6.62905	-	11.0238	2.92238	10.7773	3.20744	6.9445	-	6.84097	-
		673052	595	Protein-tyrosine phosphatase	11.8201	3.17098	11.3566	3.53936	7.4218	-	6.85592	-	11.4256	2.94489	11.1003	3.26394	7.17879	-	7.05285	-
		394925	595	Terpene synthase	11.2771	2.92124	11.9578	4.02941	9.77309	1.88943	6.96592	-	11.1364	3.01629	11.5414	3.55044	6.47473	-	8.19929	-
		292029	612	Fungal transcription factor	13.7097	3.19572	13.2393	3.07861	9.64763	-	9.29308	-	13.3894	3.04029	12.9648	2.86435	9.62191	-	9.58428	-
		687124	568	unknown	9.46601	3.11077	9.59515	3.35448	5.74501	-	5.92572	1.41415	9.40829	3.0705	9.67818	3.44745	7.88411	-	7.01741	2.48609
		395214	595	bZIP transcription factor	12.5755	3.21629	12.7435	3.55891	9.23412	1.32508	9.74366	1.5824	12.4235	3.08139	12.8011	3.60411	11.8454	2.14459	10.329	2.27099
		602150	10	unknown	7.12844	2.95665	6.42587	2.98292	6.48485	3.0929	6.04902	1.57111	7.19525	3.08298	7.15309	3.62529	4.30546	-	5.7304	1.58835
		483119	109	unknown	4.82349	2.72681	4.62271	3.22811	1.45511	-	2.31264	-	5.39596	3.12197	5.28527	3.82295	3.79563	2.07986	3.03997	-
		704717	612	unknown SSP	13.2615	3.4185	13.2094	3.69347	10.2675	-	10.1289	1.14861	12.9952	3.2135	13.1564	3.60242	11.3956	1.66717	10.2572	1.40877
		467898	595	2-nitropropane dioxygenase	10.2127	3.20965	9.52411	2.46033	7.48486	-	6.86249	-	10.3448	3.34898	9.52643	2.38799	7.35461	-	7.23457	-
		602767	595	unknown	9.81295	3.61973	10.2927	4.13132	7.68119	1.991	7.61249	1.17488	9.57855	3.48939	10.1457	3.94322	7.79219	-	8.26447	1.77068
	ExM - 7 dpi	680172	595	unknown	10.069	2.4582	10.2219	2.73076	7.17879	-	6.77927	-	10.1938	2.5843	10.6999	3.03097	8.62646	-	7.91403	1.2917
		696498	613	unknown	13.381	2.38112	13.3749	2.95047	10.7791	-	10.5812	-	13.3393	2.35151	13.7062	3.12946	12.4824	-	11.3723	-
		183494	595	Protein-tyrosine phosphatase	11.4016	3.07206	10.8674	3.49734	6.86956	-	6.62905	-	11.0238	2.92238	10.7773	3.20744	6.9445	-	6.84097	-
		591269	109	unknown	5.36592	2.79494	4.60359	2.78659	1.83823	-	2.07158	-	4.89091	2.35538	5.25388	3.25798	3.35991	-	3.20464	-
		297422	55	unknown	4.16127	2.81989	3.93663	2.73038	0.4517	-	0.340686	-	3.88689	2.78593	4.0244	3.26227	2.31038	-	1.61362	-
		673052	595	Protein-tyrosine phosphatase	11.8201	3.17098	11.3566	3.53936	7.4218	-	6.85592	-	11.4256	2.94489	11.1003	3.26394	7.17879	-	7.05285	-
		604283	595	unknown	8.87477	2.10303	9.56453	3.05096	6.78636	-	6.49046	-	8.97618	2.08805	9.94579	3.40709	8.48831	-	7.61192	1.76179
		687124	568	unknown	9.46601	3.11077	9.59515	3.35448	5.74501	-	5.92572	1.41415	9.40829	3.0705	9.67818	3.44745	7.88411	-	7.01741	2.48609
		705377	613	unknown	13.0505	3.08298	13.4694	3.56353	10.9829	1.06827	10.9864	-	12.814	2.89554	13.472	3.51149	12.3716	1.8147	11.463	1.39918
		394925	595	Terpene synthase	11.2771	2.92124	11.9578	4.02941	9.77309	1.88943	6.96592	-	11.1364	3.01629	11.5414	3.55044	6.47473	-	8.19929	-
		704717	612	unknown SSP	13.2615	3.4185	13.2094	3.69347	10.2675	-	10.1289	1.14861	12.9952	3.2135	13.1564	3.60242	11.3956	1.66717	10.2572	1.40877
		395214	595	bZIP transcription factor	12.5755	3.21629	12.7435	3.55891	9.23412	1.32508	9.74366	1.5824	12.4235	3.08139	12.8011	3.60411	11.8454	2.14459	10.329	2.27099
		602150	10	unknown	7.12844	2.95665	6.42587	2.98292	6.48485	3.0929	6.04902	1.57111	7.19525	3.08298	7.15309	3.62529	4.30546	-	5.7304	1.58835
		483119	109	unknown	4.82349	2.72681	4.62271	3.22811	1.45511	-	2.31264	-	5.39596	3.12197	5.28527	3.82295	3.79563	2.07986	3.03997	-
		602767	595	unknown	9.81295	3.61973	10.2927	4.13132	7.68119	1.991	7.61249	1.17488	9.57855	3.48939	10.1457	3.94322	7.79219	-	8.26447	1.77068
	ExM - 14 dpi	483119	109	unknown	4.82349	2.72681	4.62271	3.22811	1.45511	-	2.31264	-	5.39596	3.12197	5.28527	3.82295	3.79563	2.07986	3.03997	-
		395214	595	bZIP transcription factor	12.5755	3.21629	12.7435	3.55891	9.23412	1.32508	9.74366	1.5824	12.4235	3.08139	12.8011	3.60411	11.8454	2.14459	10.329	2.27099
	ExM - 21 dpi	708196	228	Cytochrome b5 fatty acid desaturase	7.14178	-	7.00869	1.40941	5.67461	-1.41155	5.84111	-2.88742	7.23762	-	7.15386	1.45341	7.88085	-	5.83868	-2.85033
		449883	609	unknown	10.7889	-	10.9285	-	8.81129	-1.45949	7.63278	-2.5549	11.0977	-	11.5506	-	9.47237	-	7.63276	-2.54589
		315282	285	unknown	7.54999	-	10.1302	2.03185	9.177	-	6.71537	-2.42653	7.33689	-	9.84397	1.7895	9.54609	-	6.76365	-2.28658
		294777	23	unknown	8.20951	-	7.74951	-	7.84509	-1.23286	8.54733	-2.21024	8.11376	-	8.0319	-	9.88372	-	8.62164	-2.14975
		189797	387	Pyridine nucleotide disulphide oxidoreductase	6.99634	-	7.66723	-	7.69445	-	8.20921	1.65463	7.42619	-	8.0375	-	7.14796	-	8.61712	2.05679
		336090	331	bZIP transcription factor	5.89309	-0.988865	6.38863	-	7.86686	2.16553	7.10588	1.69951	5.81051	-1.06082	6.57014	-	5.42584	-	7.59092	2.14811
		617497	191	unknown	5.14552	-	5.79897	1.00625	4.96126	1.51624	4.3852	2.29446	4.70207	-	5.24449	-	3.65558	-	4.20039	2.15915
		295729	513	unknown	11.6122	0.792703	13.0102	1.51874	14.5747	3.7748	13.592	1.35858	11.7037	0.876263	12.2892	0.819586	11.6839	-	14.4701	2.1715
		617261	54	unknown	9.40998	1.53118	10.6042	2.76433	11.5239	3.06037	11.5413	3.32401	8.26736	-	9.30193	1.51222	10.1873	1.73731	10.3651	2.195
		395214	595	unknown SSP	12.5755	3.21629	12.7435	3.55891	9.23412	1.32508	9.74366	1.5824	12.4235	3.08139	12.8011	3.60411	11.8454	2.14459	10.329	2.27099
		297969	10	Lipase	4.6536	-	5.56267	1.56108	6.8067	2.70314	6.91586	1.12441	4.22522	-	4.45832	-	4.25096	-	8.38866	2.43695
		687124	568	unknown	9.46601	3.11077	9.59515	3.35448	5.74501	-	5.92572	1.41415	9.40829	3.0705	9.67818	3.44745	7.88411	-	7.01741	2.48609
		467257	27	unknown	6.03064	-	8.14656	1.72508	11.3534	4.7458	11.833	3.0054	5.83883	-	6.74831	-	6.81671	-	11.4894	2.74559
		663310	26	unknown SSP	6.48728	-	9.58401	1.28785	10.8275	4.10522	9.60751	1.80251	6.37271	-	9.18664	0.902057	7.14449	-	10.8737	2.85443
		604520	12	beta 1,6 N acetylglucosaminyl transferase	4.45489	-	5.28087	1.34756	8.86114	3.83369	9.39827	3.09572	4.33544	-	4.47932	-	4.6598	-	9.72889	3.4134
