# Supplementary material for: A Transcriptomic Atlas of the Ectomycorrhizal Fungus Laccaria bicolor
Source: Microorganisms. 2021 Dec 17;9(12):2612. doi: 10.3390/microorganisms9122612 (PMC8708209; doi:10.3390/microorganisms9122612)
Supplement: Supplementary file 1 [file microorganisms-09-02612-s001.zip › microorganisms-1464646-supplementary/Table_S5.csv]

#1.3
13293	15	8	0
id	Name	experiment	cluster	SSP	CAZyme	secretome	N transport	sub	FLM_MMN	FLM_+P	FLM_-P	FLM_+C	FLM_-C	FLM_+N	FLM_-N	FLM_P20_7dpi	ExM_7dpi	ECM_7dpi	FLM_P20_14dpi	ExM_14dpi	ECM_14dpi	CAP_medium	STIPE_medium
182495		FB	1						11	11	11	12	14	12	13	12	11	9	12	11	13	14	11
314518	Lacbispecific	FB	1						3	3	2	5	6	3	3	4	3	2	4	3	4	4	3
438551		FB	1						9	9	7	12	12	8	8	11	8	8	10	8	10	12	9
451960	catalytic activity ; metabolic process ; phospholipase D activity	FB	1						9	10	9	10	12	9	9	11	9	8	10	10	11	10	10
489304	nucleus ; zinc ion binding ; transcription regulator activity ; regulation of transcription ; DNA-directed DNA polymerase activity ; DNA polymerase activity	FB	1						13	15	13	15	18	14	14	15	14	13	16	14	17	17	15
300928		FB	1						12	15	11	15	20	16	17	13	12	9	12	14	13	14	17
326659		FB	1						7	8	5	8	15	9	10	6	6	6	9	11	8	8	13
310964	ATP binding ; transport ; integral to membrane ; ATPase activity, coupled to transmembrane movement of substances	FB	1						5	6	5	6	8	4	4	4	3	4	5	6	5	5	6
299584	protein kinase activity ; ATP binding ; protein amino acid phosphorylation ; protein-tyrosine kinase activity ; protein serine/threonine kinase activity ; transmembrane receptor protein serine/threonine kinase activity ; 3-phosphoinositide-dependent protein kinase activity ; DNA-dependent protein kinase activity ; AMP-activated protein kinase activity ; casein kinase activity ; casein kinase I ac…	FB	1						13	16	12	17	18	14	14	14	13	13	14	15	14	14	18
485983	isoprenoid biosynthetic process	FB	1						28	29	23	30	42	27	24	29	26	24	30	30	28	30	36
634923		FB	1						7	7	5	9	10	6	7	6	6	6	7	7	4	8	9
319013		FB	1						13	17	14	16	19	16	16	15	13	15	18	18	19	15	19
574838	Lacbispecific	FB	1						5	6	4	7	9	7	6	6	3	4	7	6	8	6	7
604449		FB	1						1	2	1	3	5	3	2	3	1	2	4	3	3	3	3
290991	oxidoreductase activity ; FAD binding ; electron transport ; cytoplasm ; cell redox homeostasis ; glutathione-disulfide reductase activity ; glutathione metabolic process ; NADP binding	FB	1						143	132	151	133	312	127	152	174	226	185	175	149	124	83	238
445965	metabolic process ; oxidoreductase activity ; catalytic activity ; binding ; 2-deoxy-D-gluconate 3-dehydrogenase activity	FB	1						25	24	33	28	56	28	24	26	36	35	22	26	36	21	55
188276	binding ; transport ; membrane ; mitochondrial inner membrane	FB	1						52	67	50	78	125	40	50	44	51	56	39	45	68	79	137
188015	amino acid transport ; amino acid transmembrane transporter activity ; membrane ; integral to membrane ; transport	FB	1						95	80	95	90	413	40	65	13	16	20	15	26	81	239	625
438154	glutathione transferase activity	FB	1						340	424	249	340	2984	44	350	106	111	286	257	193	788	1780	3599
300418		FB	1						10	9	10	9	14	10	11	9	9	10	10	10	9	11	16
331339	Terpenoid synthase?	FB	1						10	20	8	14	54	3	9	3	3	6	2	2	5	12	71
688984	electron transport ; oxidoreductase activity ; FAD binding ; NADH dehydrogenase activity	FB	1						199	275	154	264	1075	69	301	86	104	123	72	52	77	229	1616
658328		FB	1						569	406	484	511	1024	353	582	346	367	382	468	543	358	362	1474
608176	protein binding ; zinc ion binding	FB	1						21	23	20	23	39	15	29	13	16	16	22	24	21	25	45
329753	integral to membrane	FB	1						4	5	4	5	12	3	7	5	5	4	6	6	5	6	10
600385	metabolic process ; oxidoreductase activity ; catalytic activity ; binding ; F420H2 dehydrogenase activity ; sulfur oxygenase reductase activity ; malolactic enzyme activity ; regulation of oxidoreductase activity	FB	1						2	3	2	3	6	2	3	3	3	3	3	3	3	3	6
141923	transporter activity ; transport ; integral to membrane	FB	1						20	16	23	16	22	14	18	16	16	16	17	17	15	16	23
586262	nicotinate phosphoribosyltransferase activity ; nicotinate nucleotide biosynthetic process ; pyridine nucleotide biosynthetic process	FB	1						72	62	73	73	92	58	67	72	66	64	72	70	64	71	85
702436		FB	1						32	27	35	33	47	20	31	26	31	32	28	30	27	25	41
623640		FB	1						35	30	34	28	53	29	35	31	27	30	41	40	31	26	52
701784		FB	1						66	50	60	48	91	50	60	57	51	48	59	66	52	59	78
189447	acyltransferase activity ; carnitine O-acetyltransferase activity	FB	1						60	54	64	54	76	48	65	44	50	53	49	52	60	47	71
301456		FB	1						47	47	48	45	56	37	44	24	34	40	29	31	41	28	61
629429	protein disulfide oxidoreductase activity ; outer membrane-bounded periplasmic space	FB	1						63	61	70	66	83	51	68	34	41	54	47	43	68	33	76
622472		FB	1						12	11	11	12	16	13	15	6	10	10	7	10	14	9	20
307022	monooxygenase activity ; iron ion binding ; electron transport ; heme binding ; fluorene oxygenase activity ; mono-butyltin dioxygenase activity ; limonene 8-monooxygenase activity ; tri-n-butyltin dioxygenase activity ; di-n-butyltin dioxygenase activity ; methylsilanetriol hydroxylase activity ; methyl tertiary butyl ether 3-monooxygenase activity ; 4-nitrocatechol 4-monooxygenase activity ; 4-…	FB	1						43	61	56	44	82	18	35	34	40	56	29	34	45	28	95
662573	Lacbi-expanded	FB	1						68	61	59	56	82	25	55	62	62	59	51	43	45	32	93
592500	electron transport ; flavin-containing monooxygenase activity ; FAD binding ; NADP binding ; nucleus ; nucleosome assembly ; oxidoreductase activity	FB	1						21	20	20	22	22	13	21	20	20	20	14	14	19	18	30
387314	protein binding ; intracellular protein transport ; ER to Golgi vesicle-mediated transport ; zinc ion binding ; COPII vesicle coat	FB	1						66	73	68	70	76	65	72	71	64	66	61	62	68	62	79
678680		FB	1						684	940	1056	1315	1726	873	1033	680	1023	1030	350	367	792	440	1824
488588		FB	1						10	8	7	8	11	7	7	8	7	5	8	6	8	8	10
331208	exo-alpha-sialidase activity	FB	1						8	7	9	8	14	9	9	10	11	11	10	9	16	10	13
332417		FB	1						5	5	5	5	7	5	5	6	6	6	5	6	9	6	8
669910	calcium-dependent cysteine-type endopeptidase activity ; intracellular ; proteolysis ; cysteine-type endopeptidase activity	FB	1						27	19	27	23	33	21	18	26	26	27	30	29	39	33	38
477268	GTP binding ; small GTPase mediated signal transduction ; intracellular ; protein transport	FB	1						13	11	14	11	16	10	15	17	13	15	16	15	17	13	20
635431		FB	1						9	7	11	7	13	9	10	10	9	11	12	11	12	8	16
186573	ATP binding ; transport ; ATPase activity, coupled to transmembrane movement of ions, phosphorylative mechanism ; membrane ; cation transport ; catalytic activity ; metabolic process ; hydrolase activity, acting on acid anhydrides, catalyzing transmembrane movement of substances	FB	1						10	13	9	11	26	10	14	9	10	11	13	13	19	12	18
295899		FB	1						37	46	40	42	60	43	46	42	42	43	47	51	53	48	52
250173		FB	1						38	25	39	25	113	13	52	30	39	47	32	52	95	76	97
436060		FB	1						15	15	13	16	29	13	15	14	11	11	15	15	25	18	29
674829	glutathione transferase activity	FB	1						954	1026	1092	894	3177	384	1166	610	519	659	918	599	2317	583	2490
460420	FMN binding	FB	1						3	6	5	7	14	5	7	5	5	6	5	5	11	5	6
607012	glucan 1,4-alpha-glucosidase activity	FB	1						12	13	12	12	16	12	14	13	13	13	13	14	17	12	13
328150		FB	1						31	30	28	31	42	24	25	32	30	30	36	30	32	24	35
679605	metabolic process ; transferase activity ; biosynthetic process ; transferase activity, transferring nitrogenous groups ; pyridoxal phosphate binding ; serine C-palmitoyltransferase activity ; serine C-palmitoyltransferase complex	FB	1						36	42	34	48	83	38	33	51	45	48	50	47	62	36	69
484286		FB	1						33	38	34	31	47	18	41	27	32	35	34	33	48	25	44
669024	Lacbispecific	FB	1						30	33	36	30	49	18	45	31	37	37	37	34	46	28	50
307438	rhodopsin-like receptor activity ; G-protein coupled receptor protein signaling pathway ; integral to membrane	FB	1						25	27	24	26	35	21	26	24	24	24	26	27	30	19	36
701951	transcription factor activity ; nucleus ; regulation of transcription, DNA-dependent ; zinc ion binding ; DNA binding ; transcription	FB	1						43	50	41	47	78	25	45	39	43	43	54	51	62	18	77
708588	proteolysis ; metallopeptidase activity ; zinc ion binding ; alanine aminopeptidase activity	FB	1						60	64	61	62	75	52	62	63	58	62	66	64	68	53	75
604663		FB	1						22	20	19	22	37	13	21	16	16	19	20	18	26	12	25
658744		FB	1						7	6	7	6	12	5	8	6	7	7	8	7	9	5	9
325965		FB	1						4	5	4	4	5	4	4	5	4	5	5	5	4	4	5
482038	protein kinase activity ; ATP binding ; protein amino acid phosphorylation ; protein-tyrosine kinase activity	FB	1						3	4	3	3	5	3	4	4	4	4	4	4	3	4	5
486785	heat shock protein binding ; protein folding ; unfolded protein binding	FB	1						89	103	89	93	112	76	95	97	102	101	91	96	87	90	107
605141		FB	1						11	20	11	17	20	12	15	18	17	18	15	16	16	15	19
593658		FB	1						4	6	4	4	6	3	4	4	4	4	5	5	5	5	6
189535	serine carboxypeptidase activity ; proteolysis ; carboxypeptidase C activity ; vacuolar carboxypeptidase Y	FB	2						101	103	99	98	99	92	91	110	101	105	100	96	110	115	113
296219		FB	2						7	9	7	8	8	6	7	9	7	8	8	7	9	9	9
313918	glucan 1,3-beta-glucosidase activity	FB	2						14	12	18	14	12	12	14	14	13	14	15	13	20	19	19
294986		FB	2						5	6	6	6	6	5	5	7	5	6	7	6	7	7	8
399296	ubiquitin thiolesterase activity ; ubiquitin-dependent protein catabolic process ; zinc ion binding	FB	2						27	27	27	27	27	25	26	29	23	25	30	26	30	32	32
442170	Lacbispecific	FB	2						7	7	7	8	7	6	7	9	6	7	10	8	10	10	11
685514	Lacbispecific	FB	2						8	7	8	10	8	7	8	9	7	8	9	8	10	9	10
311958	nuclear pore ; structural constituent of nuclear pore	FB	2						61	58	59	58	67	48	57	70	60	62	69	64	71	74	62
247709		FB	2						26	29	27	26	28	23	25	29	24	24	30	28	30	33	29
706978	damaged DNA binding ; endonuclease activity ; nucleus ; DNA repair	FB	2						33	35	36	33	37	31	34	39	34	33	39	35	37	43	35
297309		FB	2						75	78	74	79	77	83	70	86	73	76	89	85	92	98	80
477824		FB	2						14	12	13	14	14	14	12	16	13	14	19	15	17	19	15
576153		FB	2						7	5	8	6	7	9	7	8	6	6	11	10	11	12	8
313707	amino acid metabolic process ; pyridoxal phosphate binding ; L-threonine ammonia-lyase activity ; isoleucine biosynthetic process ; catalytic activity ; metabolic process	FB	2						21	19	20	22	23	20	20	24	22	21	25	22	27	25	23
698718	phospholipase C activity ; signal transduction ; intracellular signaling cascade	FB	2						3	4	3	4	5	4	3	6	4	3	7	5	7	7	6
682733		FB	2						21	20	21	23	24	22	21	24	21	22	25	24	25	24	23
445127		FB	2						1	1	1	0	0	3	0	3	2	2	1	1	6	3	5
242566	carbohydrate biosynthetic process ; transferase activity, transferring hexosyl groups ; glycogenin glucosyltransferase activity	FB	2						10	10	11	12	11	17	11	20	17	22	18	18	36	35	31
487098	oxidoreductase activity, acting on CH-OH group of donors ; FAD binding ; alcohol metabolic process ; choline dehydrogenase activity	FB	2						8	9	8	9	13	13	9	15	14	19	14	13	41	33	31
395403	MISSPmycorrhiza-induced small secreted protein MiSSP13.2 27, many fungi	FB	2	MiSSP					119	217	84	177	31	47	186	204	391	989	61	178	2427	2507	968
393581	monooxygenase activity ; iron ion binding ; electron transport ; heme binding ; unspecific monooxygenase activity	FB	2						4	4	4	4	5	12	4	4	4	6	7	6	23	29	20
460233	sugar:hydrogen symporter activity ; carbohydrate transport ; membrane ; transporter activity ; transport ; integral to membrane ; L-arabinose isomerase activity	FB	2						4	4	6	5	3	28	3	10	9	10	10	10	32	39	27
445134		FB	2						2	2	2	2	2	3	2	5	4	3	5	4	8	7	3
486470	protein binding ; zinc ion binding ; UDP-N-acetylmuramoylalanyl-D-glutamyl-2,6-diaminopimelate-D-alanyl-D-alanine ligase activity ; ribosomal S6-glutamic acid ligase activity ; coenzyme F420-0 gamma-glutamyl ligase activity ; coenzyme F420-2 alpha-glutamyl ligase activity	FB	2						20	23	19	23	21	23	19	27	29	29	26	25	37	37	27
666224		FB	2						68	68	63	67	68	81	60	81	80	86	76	80	92	88	82
689410		FB	2						3	3	2	3	3	7	2	5	6	6	4	4	9	10	6
477175	lacbispecific SSP	FB	2						24	41	19	31	9	9	28	13	38	107	3	5	147	89	90
600334		FB	2						1	2	2	1	1	3	2	2	3	9	1	1	15	11	11
584969		FB	2						7	12	6	11	6	15	13	9	12	37	6	6	60	36	12
632485		FB	2						5	9	6	7	4	8	3	7	10	10	8	12	14	10	10
308630		FB	2						6	8	6	5	6	6	8	7	7	8	10	6	10	7	7
296226	beta-1,4-mannosylglycoprotein 4-beta-N-acetylglucosaminyltransferase activity ; protein amino acid N-linked glycosylation ; membrane	FB	2						266	267	266	260	269	315	271	302	294	286	333	290	330	318	291
518877		FB	2						1	2	1	1	1	2	1	3	3	3	5	2	5	3	3
583629		FB	2						3	2	2	2	4	2	6	5	4	2	8	5	8	7	5
468378		FB	2						3	2	2	2	2	3	4	4	3	3	4	3	5	5	4
696425	Lacbispecific	FB	2						1	0	1	1	1	1	2	3	2	2	3	2	5	4	4
682192	Lacbispecific	FB	2						5	5	4	5	6	5	8	8	6	10	9	6	10	10	11
256137	mannose-6-phosphate isomerase activity ; carbohydrate metabolic process ; zinc ion binding	FB	2						13	14	12	17	17	16	13	18	21	18	18	18	16	15	21
319021	inositol-polyphosphate 5-phosphatase activity	FB	2						42	39	41	44	31	42	29	53	52	49	46	44	43	43	56
379326		FB	2						224	199	191	205	174	316	142	341	312	289	281	278	245	261	321
303972		FB	2						14	16	13	15	16	18	12	22	19	19	23	19	17	20	23
387424	binding	FB	2						23	21	21	25	22	29	21	43	34	35	33	29	22	40	45
584688		FB	2						6	6	5	6	5	7	5	10	8	7	8	8	6	8	10
302909		FB	2						24	21	22	22	23	26	19	32	26	28	35	31	32	24	38
315028	hydrolase activity ; proteolysis ; metalloexopeptidase activity ; X-Pro aminopeptidase activity	FB	2						44	44	42	46	48	47	36	62	53	49	67	64	51	51	83
569376	threonine endopeptidase activity ; proteasome endopeptidase activity	FB	2						18	16	15	17	16	17	14	21	17	18	22	19	17	17	23
591961	signal transducer activity ; signal transduction ; two-component sensor activity ; histone arginine kinase activity	FB	2						62	50	61	60	44	53	44	91	82	78	93	84	70	74	111
449588		FB	2						20	17	16	19	19	17	12	24	18	19	20	20	21	20	22
480993		FB	2						40	39	38	39	44	43	32	62	52	52	55	51	47	45	52
639186		FB	2						27	27	28	29	29	30	22	37	31	34	34	36	31	28	33
622826	Rab GTPase activator activity ; intracellular ; regulation of Rab GTPase activity	FB	2						32	32	32	32	30	34	25	41	33	34	37	34	36	29	37
446885		FB	2						4	2	5	3	3	5	2	5	4	4	5	5	5	5	6
586318		FB	2						8	5	8	7	6	7	5	9	7	8	9	8	8	10	10
243879	transporter activity ; transport ; membrane ; nucleus ; nucleobase, nucleoside, nucleotide and nucleic acid metabolic process ; methyltransferase activity	FB	2						16	13	16	16	16	17	11	20	20	21	22	18	22	24	24
702272	metabolic process ; oxidoreductase activity ; succinate-semialdehyde dehydrogenase [NAD(P)+] activity	FB	2						112	61	125	83	112	139	67	158	165	147	145	133	126	172	221
622992	nucleus ; transcription regulator activity ; regulation of transcription	FB	2						25	31	29	26	17	28	26	34	26	26	34	28	33	27	34
556851	diacylglycerol pyrophosphate phosphatase activity ; thiamin-pyrophosphatase activity ; 8-oxo-7,8-dihydroguanine triphosphatase activity ; UDP-2,3-diacylglucosamine hydrolase activity ; bis(5'-nucleosyl)-tetraphosphatase activity ; dATP pyrophosphohydrolase activity ; pyrophosphatase activity ; dihydroneopterin monophosphate phosphatase activity ; dihydroneopterin triphosphate pyrophosphohydrolase…	FB	2						18	18	15	17	14	16	15	23	17	18	21	19	21	20	26
697816		FB	2						5	5	4	5	3	4	5	7	5	5	6	5	6	5	7
435804	nucleotide binding ; aminoacyl-tRNA ligase activity ; ATP binding ; cytoplasm ; translation ; tRNA aminoacylation for protein translation	FB	2						6	7	6	8	7	7	6	8	7	7	9	9	7	7	10
299931		FB	2						12	15	11	16	13	13	13	17	13	15	20	19	18	17	19
674891		FB	2						8	10	7	12	11	9	9	11	10	11	17	16	16	12	19
449912		FB	2						4	3	4	7	5	5	4	5	5	6	8	9	5	8	7
580950		FB	2						7	8	6	10	10	10	7	10	8	9	14	14	10	10	11
323809		FB	2						24	26	18	25	25	16	24	27	21	23	38	34	28	30	30
305306		FB	2						9	11	8	11	13	8	10	10	8	8	27	23	10	16	20
477765		FB	2						18	20	18	19	21	13	19	21	18	18	31	28	17	26	23
486188	translation ; carbon-nitrogen ligase activity, with glutamine as amido-N-donor	FB	2						1	1	2	2	2	0	2	2	2	2	5	3	2	4	3
250640		FB	2						5	4	4	4	5	4	5	6	6	5	7	6	4	6	6
330920		FB	2						16	14	14	15	19	13	16	23	19	19	25	21	16	22	24
467353		FB	2						5	5	4	5	5	5	5	7	5	5	8	7	4	7	6
696849	Lacbispecific	FB	2						8	8	7	7	8	8	9	12	7	8	15	13	9	11	11
295380		FB	2						1	1	1	1	0	1	1	2	2	2	6	3	2	2	4
489656		FB	2						32	31	29	36	37	33	39	37	37	34	64	52	31	48	59
703805		FB	2						63	76	62	83	71	80	66	114	111	90	194	144	59	114	168
311663		FB	2						8	9	7	10	7	9	9	11	7	8	11	13	9	13	13
618762		FB	2						5	5	5	6	4	5	5	6	5	5	7	7	5	7	7
481451	DNA binding	FB	2						31	28	29	33	29	30	31	36	31	31	37	37	30	35	36
611581	Lacbispecific	FB	2						9	12	8	12	10	8	13	12	11	9	18	15	10	15	17
650168	intracellular ; DNA binding ; DNA repair ; DNA-directed DNA polymerase activity ; DNA replication ; catalytic activity ; DNA polymerase activity	FB	2						17	18	15	18	15	17	18	19	17	16	25	22	17	25	27
666230		FB	2						10	9	9	10	8	7	11	12	10	9	15	12	8	14	14
293855	binding ; transport ; membrane	FB	2						45	43	42	46	44	38	38	48	50	43	51	52	44	52	62
298124		FB	2						4	4	4	5	5	4	5	5	5	4	6	6	4	6	8
578232		FB	2						11	11	10	11	13	9	12	11	11	9	13	14	10	13	16
310294		FB	2						3	2	3	3	3	2	3	3	3	2	4	5	3	4	5
330014		FB	2						4	2	4	4	4	3	4	4	4	4	6	7	5	7	8
435978		FB	2						4	3	4	5	4	4	5	4	4	3	5	6	4	6	7
442935	signal transducer activity ; G-protein coupled receptor protein signaling pathway ; guanyl nucleotide binding ; signal transduction	FB	2						3	3	4	4	4	4	4	4	4	3	5	6	5	6	6
296342		FB	2						3	3	4	3	4	2	5	4	4	5	8	6	5	7	8
329007		FB	2						11	11	12	10	14	10	16	14	12	12	18	15	13	17	18
588438		FB	2						9	8	10	8	10	7	10	10	9	10	12	10	11	12	14
328593		FB	2						4	3	3	3	4	3	6	3	4	4	8	7	4	7	7
299757		FB	2						3	2	2	2	3	2	3	3	3	3	5	5	3	5	5
651611		FB	2						27	23	23	22	32	26	30	29	30	30	49	47	32	49	46
440220		FB	2						2	2	2	2	3	2	3	3	2	3	4	4	2	4	5
325735		FB	2						3	4	4	4	5	3	6	7	6	6	10	9	4	10	10
623588		FB	2						4	5	4	5	9	4	8	10	7	7	14	12	8	13	13
169097		FB	2						2	5	3	4	6	2	6	5	6	4	7	8	6	8	10
294472		FB	2						5	6	5	5	7	4	6	6	6	6	9	8	7	8	9
685483	hydrolase activity ; mRNA processing ; hydrolase activity, acting on ester bonds ; nuclease activity ; phosphoric ester hydrolase activity ; T/G mismatch-specific endonuclease activity	FB	2						17	21	18	18	22	17	22	19	20	20	27	24	23	24	27
578196		FB	2						3	4	3	3	4	2	4	4	4	4	6	6	4	5	7
452448	Lacbispecific	FB	2						2	3	1	2	2	1	2	3	3	2	4	4	3	4	5
335261	exo-alpha-sialidase activity	FB	2						2	3	2	2	3	2	3	4	3	3	4	4	3	4	5
635330	Lacbispecific	FB	2						2	3	2	2	3	2	3	4	3	3	5	5	3	4	5
578447	intracellular ; zinc ion binding	FB	2						2	3	2	2	3	2	2	4	3	3	5	4	3	4	5
296746	catalytic activity ; binding ; metabolic process	FB	2						12	15	10	14	12	12	13	17	12	13	19	15	16	19	20
315152		FB	2						17	15	15	16	17	16	17	20	15	15	25	21	20	26	28
333334		FB	2						2	2	1	2	2	2	2	3	2	2	4	3	3	4	5
573987	intracellular ; phosphoprotein phosphatase activity ; nucleus ; calcium-dependent protein serine/threonine phosphatase activity ; magnesium-dependent protein serine/threonine phosphatase activity ; magnesium-dependent protein serine/threonine phosphatase complex ; CTD phosphatase activity ; calcium-dependent protein serine/threonine phosphatase regulator activity ; myosin phosphatase activity ; m…	FB	2						28	31	28	33	35	33	29	35	31	32	42	38	40	44	49
657474		FB	2						14	15	13	15	15	15	15	17	14	13	19	17	16	17	19
313060		FB	2						14	11	13	15	16	13	15	16	13	13	20	19	19	18	19
435936	lanosterol synthase activity	FB	2						10	9	10	11	10	10	10	11	10	10	14	13	12	13	14
584711		FB	2						7	7	7	9	8	7	8	9	7	7	11	10	10	10	11
326861	carbohydrate metabolic process	FB	2						11	12	12	11	13	9	12	14	12	12	20	17	15	16	19
580271		FB	2						3	3	3	3	4	3	3	4	3	4	6	5	5	5	6
613563	mitochondrial inner membrane ; mitochondrion organization and biogenesis	FB	2						18	16	18	17	19	17	17	20	18	18	22	21	21	21	22
303104		FB	2						3	3	3	4	5	3	4	4	4	4	5	5	4	6	6
243582	transporter activity ; transport ; integral to membrane	FB	2						4	4	3	4	6	4	5	5	5	5	6	6	5	7	8
534974	nucleosome ; DNA binding ; nucleus ; nucleosome assembly	FB	2						2	1	1	2	3	2	3	3	3	3	4	4	3	6	7
442369		FB	2						1	2	1	1	2	1	1	1	1	1	2	2	2	3	5
328616		FB	2						8	7	9	8	11	7	9	10	8	8	14	12	8	16	20
458472		FB	2						20	19	20	20	24	16	23	23	19	20	29	27	23	32	35
452185	protein kinase activity ; ATP binding ; protein amino acid phosphorylation	FB	2						5	5	5	4	6	4	5	6	5	5	7	7	6	8	10
247367		FB	2						12	15	11	15	18	12	12	19	17	17	23	19	20	28	40
517032	hydrogen ion transmembrane transporter activity ; proton-transporting two-sector ATPase complex ; catalytic activity ; metabolic process	FB	2						29	35	30	37	40	33	32	39	38	36	52	48	44	59	75
479094	RNA polymerase II transcription factor activity ; nucleus ; DNA repair ; regulation of transcription, DNA-dependent	FB	2						3	6	4	5	8	4	6	6	6	5	9	9	7	12	15
481679	lipid metabolic process ; metabolic process	FB	2						15	19	14	18	25	13	18	22	22	21	31	29	25	36	45
313561	acyltransferase activity ; biosynthetic process ; nucleotidyltransferase activity ; transferase activity ; UTP:glucose-1-phosphate uridylyltransferase activity	FB	2						26	25	27	27	34	28	25	34	27	30	35	33	31	43	53
463850		FB	2						11	11	11	12	16	12	12	15	12	13	19	16	13	24	29
501351		FB	2						1	2	1	1	4	1	1	3	2	2	4	5	2	7	10
703681	electron transport ; oxidoreductase activity ; FAD binding ; monodehydroascorbate reductase (NADH) activity	FB	2						79	84	88	88	142	78	88	120	101	102	151	148	122	205	275
247525	galactose metabolic process ; UDP-glucose:hexose-1-phosphate uridylyltransferase activity ; catalytic activity ; telomerase activity ; RNA helicase activity ; DNA-directed DNA polymerase activity ; DNA primase activity ; sulfate adenylyltransferase activity ; RNA guanylyltransferase activity ; tRNA guanylyltransferase activity ; mannose-phosphate guanylyltransferase activity ; DNA/RNA helicase ac…	FB	2						18	19	19	20	22	19	22	19	20	19	30	30	28	34	35
301519	membrane ; metal ion transport ; metal ion transmembrane transporter activity	FB	2						10	13	10	13	15	10	14	12	10	11	20	20	18	20	23
306451		FB	2						2	3	1	2	2	1	3	2	2	2	4	4	4	5	7
311647		FB	2						17	17	16	19	18	16	17	18	15	17	22	22	22	25	27
439116		FB	2						5	5	4	5	5	4	5	5	4	4	6	6	6	7	8
310753		FB	2						4	5	3	4	5	4	6	5	4	5	8	7	6	8	9
598052		FB	2						1	2	1	2	2	2	2	2	1	2	4	4	3	6	6
600015		FB	2						2	3	1	2	3	2	3	2	2	2	4	4	3	6	6
302109	protein kinase activity ; ATP binding ; protein amino acid phosphorylation ; protein serine/threonine kinase activity ; non-membrane spanning protein tyrosine kinase activity	FB	2						1	2	1	2	2	1	3	2	2	2	3	3	2	4	5
698528		FB	2						6	8	6	8	9	6	10	7	7	8	10	11	8	14	15
676353	heme binding ; transition metal ion binding ; motor activity ; ATP binding ; myosin complex ; transferase activity, transferring hexosyl groups ; chitin synthase activity	FB	2						4	6	4	6	6	4	6	6	5	5	9	10	7	10	14
681492		FB	2						15	22	16	20	21	13	21	20	18	17	27	29	19	31	36
333255	Lacbispecific	FB	2						1	1	1	2	2	2	2	2	2	2	3	3	3	3	5
435735		FB	2						0	1	0	1	1	1	1	1	1	1	2	2	2	3	5
245542	hydrogen ion transmembrane transporter activity ; proton-transporting two-sector ATPase complex ; protein binding ; cell communication ; phosphoinositide binding ; catalytic activity ; metabolic process ; phospholipase D activity	FB	2						7	12	9	12	13	9	11	11	12	13	19	22	17	19	27
571366		FB	2						17	20	17	21	28	18	19	25	24	25	43	39	30	39	56
614068		FB	2						1	1	1	2	2	1	2	2	2	2	4	4	3	4	6
597818	protein kinase activity ; ATP binding ; protein amino acid phosphorylation ; protein serine/threonine kinase activity	FB	2						11	10	10	11	12	9	11	11	11	11	17	16	12	15	19
634872		FB	2						70	86	75	80	98	87	86	88	88	84	164	151	141	147	196
683278		FB	2						27	27	24	27	29	37	28	32	31	31	67	56	46	59	93
320163	inositol oxygenase activity	FB	2						12	12	13	14	10	13	11	11	11	13	16	18	18	19	19
305770		FB	2						16	15	14	15	14	13	14	14	15	15	20	20	21	21	23
463687		FB	2						38	37	41	40	40	41	39	44	45	47	64	59	62	66	78
591209		FB	2						21	21	22	23	19	22	21	22	21	24	31	29	33	31	41
452130		FB	2						5	4	4	4	4	3	4	5	4	4	6	7	6	8	9
615330		FB	2						17	14	15	15	15	13	15	17	15	15	19	20	18	20	25
679744	Mo-molybdopterin cofactor biosynthetic process	FB	2						25	22	24	23	23	20	22	23	21	22	27	26	26	29	32
305143		FB	2						2	2	1	1	1	1	1	2	2	2	3	2	3	3	5
488587		FB	2						6	5	4	5	4	5	4	7	5	6	8	7	8	8	12
443014		FB	2						7	5	7	6	7	6	5	8	9	9	11	7	13	11	17
328909		FB	2						9	8	8	7	8	8	7	9	10	9	10	9	11	10	14
601083	zinc ion binding	FB	2						2	1	2	1	1	2	1	3	3	3	3	3	4	3	7
315269		FB	2						3	2	2	2	1	4	1	3	4	3	4	3	6	6	10
596889		FB	2						2	2	2	3	1	2	1	3	3	2	4	3	4	5	7
314648	Lacbispecific	FB	2						6	7	5	5	3	4	4	9	8	9	10	9	8	14	17
316201		FB	2						33	41	35	40	30	37	30	57	60	63	56	59	59	77	94
334473		FB	2						8	9	8	10	8	8	9	13	11	11	12	12	11	13	17
597223		FB	2						29	35	31	34	29	29	28	45	42	41	45	46	39	53	74
481895	nucleic acid binding ; glucan 1,4-alpha-glucosidase activity	FB	2						11	14	9	12	6	8	12	22	18	19	22	22	12	23	36
449498		FB	2						4	5	3	4	2	4	6	5	4	6	7	7	5	9	15
691113		FB	2						15	17	12	17	9	14	18	21	23	24	23	22	19	30	44
190873	transaminase activity ; pyridoxal phosphate binding ; 4-aminobutyrate transaminase activity	FB	2						24	27	23	27	31	28	22	52	62	59	51	49	45	63	109
333595	regulation of nitrogen utilization ; transcription repressor activity ; catalytic activity ; binding ; metabolic process	FB	2						2	2	2	2	2	2	2	3	4	4	3	3	3	4	6
651605		FB	2						16	17	15	17	18	16	14	20	27	27	24	23	26	25	40
314689		FB	2						2	2	2	3	1	3	2	5	5	4	4	5	4	5	10
298999	Lacbispecific	FB	2						2	2	3	3	3	4	5	15	14	16	13	16	14	22	43
628998		FB	2						39	55	32	55	20	236	55	238	285	323	309	385	314	434	911
475624	Lacbispecific	FB	2						41	37	37	40	30	44	37	66	61	61	60	59	63	61	93
666048		FB	2						10	11	10	11	10	11	11	20	17	18	18	18	17	16	30
690231		FB	2						29	37	32	42	37	47	36	44	51	49	50	50	47	49	79
489875		FB	2						3	1	2	3	0	3	2	3	4	6	4	4	5	6	10
448762		FB	2						3	3	2	3	3	3	2	4	4	4	4	4	5	4	6
589527		FB	2						17	23	17	25	19	28	19	31	29	30	29	29	32	35	43
317717		FB	2						2	2	1	3	3	2	5	4	4	4	6	4	6	5	8
325894	ATP binding ; intracellular ; regulation of transcription, DNA-dependent ; transcription factor binding	FB	2						3	3	2	3	4	2	4	4	4	4	5	4	6	5	7
451613		FB	2						3	2	2	4	3	3	4	4	3	4	5	4	5	4	7
692108		FB	2						4	4	3	4	5	4	4	5	4	5	6	5	6	5	7
251575	hydrolase activity ; phosphoprotein phosphatase activity ; calcium-dependent protein serine/threonine phosphatase activity ; magnesium-dependent protein serine/threonine phosphatase activity ; magnesium-dependent protein serine/threonine phosphatase complex ; CTD phosphatase activity ; calcium-dependent protein serine/threonine phosphatase regulator activity ; myosin phosphatase activity ; myosin…	FB	2						4	5	3	4	4	3	4	5	6	6	6	6	6	6	8
299923		FB	2						18	25	13	22	25	13	28	26	39	39	46	53	39	50	70
667862	transcription factor activity ; nucleus ; regulation of transcription, DNA-dependent ; sequence-specific DNA binding ; protein dimerization activity	FB	2						32	54	33	48	37	27	47	47	58	60	67	62	49	71	93
304522	Lacbispecific	FB	2						2	4	1	4	4	2	5	6	5	6	7	7	6	9	12
593329		FB	2						13	20	15	22	20	15	24	25	25	24	27	29	24	26	41
582843	Lacbispecific	FB	2						1	1	0	1	0	1	2	2	3	3	3	4	2	3	6
301531	Lacbispecific	FB	2						7	12	9	8	11	8	15	19	19	29	23	27	26	24	44
309287		FB	2						1	2	2	2	2	2	3	3	3	4	4	4	4	4	6
300281		FB	2						1	1	0	2	2	2	2	3	3	5	4	5	6	5	9
490814		FB	2						3	2	1	3	3	2	4	5	4	6	6	7	6	7	11
306198	nucleosome ; DNA binding ; nucleus ; nucleosome assembly	FB	2						27	30	29	27	31	25	33	60	50	58	82	83	74	59	146
325701		FB	2						3	3	2	3	4	2	3	6	5	6	7	8	7	7	14
316648		FB	2						11	10	7	10	13	11	13	24	21	22	30	30	27	29	45
297408		FB	2						5	7	4	5	9	5	6	14	14	12	20	19	20	22	32
442971		FB	2						2	2	2	2	3	2	3	5	5	4	7	7	7	8	12
442564		FB	2						1	2	1	2	2	2	2	4	3	4	6	5	5	6	9
442952		FB	2						18	22	16	22	23	23	22	45	37	39	54	45	53	53	83
328220		FB	2						2	3	2	3	3	2	4	5	5	5	7	7	7	7	11
442957		FB	2						14	16	12	14	15	13	17	24	24	25	34	34	36	30	52
590130		FB	2						4	3	2	3	5	3	4	7	6	7	10	9	10	9	16
687341		FB	2						14	17	12	15	19	11	19	26	22	25	35	32	38	36	61
620697	Lacbispecific	FB	2						14	16	12	14	18	13	18	32	25	36	42	37	44	37	63
461076	nucleotide binding ; aminoacyl-tRNA ligase activity ; ATP binding ; cytoplasm ; translation ; tRNA aminoacylation for protein translation	FB	2						3	3	2	3	3	2	3	5	5	5	5	5	6	6	9
581576		FB	2						6	5	3	5	7	7	6	12	11	10	13	11	15	15	22
603814		FB	2						2	2	1	2	1	3	2	6	7	8	9	8	11	11	18
450417	acetate-CoA ligase activity	FB	2						13	12	10	13	13	12	14	17	15	15	18	16	17	21	24
620790		FB	2						3	2	2	3	4	3	4	9	6	7	10	8	9	11	19
580748		FB	2						6	6	5	4	6	5	5	10	8	9	11	11	14	9	19
595357		FB	2						4	4	3	3	4	3	3	5	5	6	7	7	7	6	10
615314		FB	2						4	5	4	4	4	4	4	5	5	6	7	6	7	6	9
435980		FB	2						2	4	3	4	3	2	3	6	4	5	7	7	6	7	9
578488	proteolysis ; metallopeptidase activity ; zinc ion binding	FB	2						3	5	3	4	3	3	4	7	5	6	8	8	7	7	12
597474		FB	2						0	1	0	0	0	0	0	2	1	1	2	2	2	2	5
569181		FB	2						4	7	6	7	6	6	7	9	8	8	13	10	10	10	18
569730	intracellular ; signal transduction ; inositol or phosphatidylinositol phosphatase activity ; phosphoinositide 5-phosphatase activity	FB	2						11	14	12	12	14	13	13	18	16	18	26	25	21	20	31
616938		FB	2						1	2	2	2	2	2	2	3	3	3	5	4	4	4	6
307384	receptor activity ; structural molecule activity ; tight junction	FB	2						8	8	9	7	11	5	10	12	12	12	17	14	17	18	27
313729	zinc ion binding	FB	2						21	24	21	22	24	20	24	26	28	30	35	33	39	41	52
295785		FB	2						17	18	16	18	16	15	18	19	17	18	25	23	23	27	31
248955	nucleobase transmembrane transporter activity ; nucleobase, nucleoside, nucleotide and nucleic acid transport ; membrane	FB	2						14	14	14	13	16	11	17	18	15	17	31	26	30	35	48
318448		FB	2						17	21	18	19	21	17	22	23	21	20	29	27	28	31	43
472590		FB	2						28	28	26	28	30	24	33	33	30	31	45	39	41	39	54
446152		FB	2						1	2	1	1	1	1	2	2	2	2	3	3	3	3	5
597186		FB	2						4	5	4	3	4	4	5	5	4	5	7	7	7	7	12
329887		FB	2						2	2	2	2	3	1	3	4	3	3	4	4	4	5	6
590420		FB	2						8	10	8	8	9	6	13	13	11	12	15	14	14	17	22
606292	DNA binding	FB	2						3	4	3	3	3	2	4	5	4	4	6	5	5	6	7
442980		FB	2						4	5	4	5	5	4	5	6	6	5	8	7	7	7	9
331418		FB	2						2	3	2	2	3	2	3	4	4	4	6	5	5	6	8
445756	Lacbispecific	FB	2						4	5	2	4	5	3	6	7	7	7	12	11	9	13	16
472594	Lacbispecific	FB	2						17	20	18	21	20	20	25	26	25	24	35	31	28	34	45
588426		FB	2						8	9	9	8	9	7	12	12	11	11	17	15	17	18	20
442951		FB	2						7	8	5	7	8	6	10	11	10	11	13	13	14	15	19
587342		FB	2						2	3	2	3	3	2	4	5	5	5	6	6	7	7	9
687269		FB	2						12	16	11	13	12	12	17	17	16	17	21	20	23	24	28
316687		FB	2						7	6	7	6	9	5	12	12	12	12	17	13	14	19	24
442970		FB	2						1	1	1	1	2	1	2	3	3	3	5	3	4	5	6
584720		FB	2						10	10	10	10	12	10	12	15	14	13	17	15	16	18	21
442993		FB	2						1	1	1	1	2	1	2	3	3	4	4	4	4	5	7
655203		FB	2						6	7	7	7	8	5	8	10	9	11	12	11	12	13	16
615132		FB	2						2	3	3	3	4	2	4	5	5	5	6	6	6	7	8
605114		FB	2						2	2	2	2	3	2	3	4	4	5	5	4	5	7	8
656624	nucleus ; regulation of transcription, DNA-dependent	FB	2						12	12	13	12	12	11	14	18	15	16	21	17	20	22	25
691136		FB	2						3	3	4	3	3	4	5	10	8	9	12	10	13	14	16
571422		FB	2						0	1	1	1	1	1	2	3	2	2	3	2	4	4	5
671213		FB	2						1	2	2	2	2	2	3	3	2	2	4	3	4	4	6
681351	Lacbispecific	FB	2						3	3	5	5	5	5	7	8	6	7	10	8	11	10	17
595153	Lacbispecific	FB	2						2	2	2	2	3	1	2	3	3	3	5	3	4	4	5
608663	nucleic acid binding ; intracellular ; zinc ion binding	FB	2						2	2	2	2	9	2	3	8	7	8	11	10	10	9	18
620765		FB	2						1	2	2	1	5	1	2	4	5	5	9	8	8	8	13
614665		FB	2						4	5	4	4	6	3	3	6	6	8	9	8	9	9	11
315635		FB	2						6	8	6	7	8	6	9	12	20	21	13	13	21	21	30
487682		FB	2						2	3	2	3	3	2	4	6	12	12	7	7	12	12	15
682114	protein binding ; ATP binding ; cellular protein metabolic process ; protein folding ; unfolded protein binding	FB	2						35	75	24	55	66	44	67	327	577	553	312	327	670	406	583
295853		FB	2						4	4	4	3	4	4	5	5	6	6	6	6	7	7	9
590901		FB	2						1	1	1	0	1	1	1	2	2	2	2	2	3	3	5
485314	protein binding	FB	2						1	1	1	1	0	1	1	3	6	9	5	7	12	11	18
511984		FB	2						1	1	1	0	2	1	1	3	3	5	4	4	6	6	9
585381		FB	2						2	2	1	1	2	2	2	3	3	4	3	3	4	5	6
594603	Lacbispecific	FB	2						3	2	2	2	3	4	3	8	7	8	7	5	8	11	14
699168		FB	2						8	9	7	8	14	9	9	16	16	16	14	12	16	20	23
314705	Lacbispecific	FB	2						2	2	3	4	6	5	5	7	6	6	9	8	8	9	12
315523		FB	2						1	1	1	2	2	2	3	3	2	3	4	4	3	4	5
473935		FB	2						5	5	4	5	8	6	9	12	9	12	14	18	13	14	19
614871		FB	2						3	3	2	4	4	3	5	8	5	6	7	8	7	7	9
328207		FB	2						1	2	1	3	2	2	2	4	3	3	5	5	4	5	6
435985		FB	2						2	3	2	5	3	4	3	6	5	6	7	7	6	8	8
496309		FB	2						6	10	6	11	11	8	10	14	12	13	18	16	16	17	18
620521		FB	2						3	5	3	8	6	4	4	13	9	10	16	16	12	15	14
436829		FB	2						8	16	9	17	10	8	14	20	20	18	37	36	18	28	34
695008		FB	2						4	4	2	5	3	4	4	7	5	6	9	9	6	7	10
299412		FB	2						1	2	2	1	1	2	2	3	3	2	4	5	4	3	4
302414		FB	2						1	1	1	1	1	2	1	3	4	4	6	6	6	4	6
313078		FB	2						1	2	1	1	1	2	1	4	3	3	5	6	4	4	5
483842		FB	2						2	4	4	2	4	5	3	7	7	7	10	10	8	8	10
298878		FB	2						2	2	2	2	3	2	3	4	4	5	6	5	5	6	6
500719	Lacbisoecific SSP	FB	2						2	2	2	2	3	2	3	4	4	4	5	4	5	5	5
587158		FB	2						2	2	1	1	2	2	2	4	4	6	6	5	6	6	7
296663	Lacbispecific	FB	2						2	5	4	4	5	4	6	21	15	18	24	32	27	18	33
300862	chromatin ; chromatin binding ; nucleus ; chromatin assembly or disassembly	FB	2						5	8	6	7	7	7	6	12	10	12	13	14	15	13	16
188701	1-pyrroline-5-carboxylate dehydrogenase activity ; mitochondrial matrix ; proline biosynthetic process ; metabolic process ; oxidoreductase activity	FB	2						39	42	43	45	79	68	41	281	234	258	306	302	279	294	441
318967	Lacbispecific	FB	2						5	9	5	6	7	7	10	23	23	25	24	28	26	24	38
694321		FB	2						27	27	34	28	23	26	28	57	52	53	62	63	59	52	79
442988		FB	2						4	5	3	4	5	4	5	7	7	7	8	8	8	8	9
328172		FB	2						6	8	5	7	9	6	7	13	12	14	18	17	16	16	22
442349		FB	2						3	3	3	3	4	3	4	7	6	7	9	9	9	9	11
567805	Lacbispecific	FB	2						10	11	10	11	15	14	26	44	41	44	59	57	51	58	80
485858		FB	2						2	4	2	3	3	2	3	5	5	5	7	7	7	6	8
687285		FB	2						3	6	4	5	6	4	5	10	10	8	12	13	13	13	17
299075		FB	2						4	3	3	4	5	4	4	7	8	7	9	9	11	8	11
336049		FB	2						7	8	8	8	9	8	11	20	16	17	20	18	25	18	27
442858		FB	2						3	3	4	3	4	3	4	7	7	7	10	9	10	8	11
687255		FB	2						15	20	18	18	21	15	20	34	31	36	45	36	45	36	43
304206		FB	2						17	20	17	17	19	17	19	27	23	25	32	35	34	31	32
602600		FB	2						3	4	3	3	4	3	4	5	5	5	7	7	7	7	7
478538	protein kinase activity ; ATP binding ; protein amino acid phosphorylation ; two-component response regulator activity ; two-component signal transduction system (phosphorelay) ; regulation of transcription, DNA-dependent ; two-component sensor activity ; signal transduction ; membrane ; phosphorylation ; transferase activity, transferring phosphorus-containing groups ; protein histidine kinase a…	FB	2						12	17	14	15	20	18	20	30	29	31	59	70	60	57	68
336176		FB	2						12	13	12	13	14	11	15	18	16	16	24	20	21	22	23
583134		FB	2						15	15	15	15	17	13	17	24	22	22	32	30	30	29	32
333620		FB	2						5	5	4	5	5	4	6	7	7	7	10	9	9	8	10
623920		FB	2						3	2	2	2	3	2	3	5	4	6	9	8	8	7	9
435983		FB	2						6	5	4	3	4	4	4	8	8	8	11	11	10	11	13
634434		FB	2						55	51	54	48	47	50	47	88	71	75	113	99	98	104	109
626566		FB	2						35	30	34	32	36	34	29	44	42	43	51	46	50	50	55
297470		FB	2						49	65	53	61	111	53	65	178	142	165	174	191	154	207	201
597977		FB	2						2	3	2	3	4	3	3	10	7	9	10	9	9	10	10
483836		FB	2						31	35	29	31	36	34	34	50	46	47	48	46	52	50	50
482716	Lacbispecific	FB	2						2	2	1	1	2	2	3	5	5	5	6	7	5	7	7
597766	Lacbispecific	FB	2						4	4	3	3	4	4	4	10	10	10	11	12	9	11	11
672621		FB	2						7	7	6	6	8	7	8	13	12	11	12	15	13	12	15
316657		FB	2						1	1	1	2	1	1	2	3	3	3	4	3	3	3	5
333436		FB	2						1	1	1	2	2	1	2	3	3	4	4	4	3	4	5
606051		FB	2						4	4	4	5	5	4	5	6	6	7	8	6	7	7	8
686583		FB	2						2	2	2	3	3	2	3	4	4	5	6	5	5	5	7
304706		FB	2						11	13	10	12	13	12	14	21	28	31	31	29	25	28	32
589210		FB	2						1	1	1	1	2	1	1	3	4	5	4	4	3	4	6
496353	ATP binding ; ATPase activity	FB	2						1	1	1	1	1	1	1	2	3	3	4	4	3	3	5
687221		FB	2						2	2	2	2	2	2	2	3	4	4	5	4	3	4	6
488169	Lacbispecific	FB	2						3	1	2	3	2	2	3	4	5	5	6	5	4	6	6
675910		FB	2						3	2	2	3	2	3	3	4	5	5	6	6	5	7	7
299134		FB	2						8	9	9	7	13	7	9	18	17	16	22	17	16	17	17
476362		FB	2						9	8	8	8	13	8	10	14	14	14	19	17	15	13	16
310142		FB	2						52	52	50	53	62	55	57	77	76	77	85	82	78	72	85
668023	transcription factor complex ; transcription initiation ; regulation of transcription, DNA-dependent ; zinc ion binding ; transcription regulator activity	FB	2						25	27	28	25	34	26	30	43	40	41	50	47	42	41	49
582261		FB	2						12	6	12	9	13	10	9	21	23	21	31	26	19	17	25
248281	metabolic process ; oxidoreductase activity ; aldehyde dehydrogenase (NAD) activity	FB	2						13	15	15	16	25	14	15	39	32	34	56	54	33	44	50
629182	electron transport ; oxidoreductase activity ; molybdenum ion binding ; sulfite oxidase activity	FB	2						38	35	34	41	52	40	31	74	76	73	101	102	78	81	110
638344		FB	2						27	25	26	26	37	26	22	39	43	38	72	62	43	47	59
676465	phosphatase activator activity	FB	2						24	26	25	27	32	26	24	34	33	32	38	34	32	30	35
479891		FB	2						2	3	2	2	3	3	3	3	4	4	5	5	4	4	5
310143		FB	2						13	21	15	18	20	15	18	30	28	31	33	37	31	29	34
603646		FB	2						1	4	2	2	3	2	3	5	5	4	7	8	6	5	6
453458	nucleic acid binding ; ribonuclease H activity	FB	2						6	8	6	7	9	5	9	11	11	12	15	15	10	12	15
695034		FB	2						5	6	4	4	6	4	5	8	8	8	9	9	7	8	9
462749		FB	2						1	1	1	2	3	1	2	5	4	4	5	4	3	4	7
310629		FB	2						2	2	1	2	3	2	2	4	5	4	5	5	4	4	7
637985		FB	2						2	2	2	3	4	3	3	5	5	4	6	6	4	5	8
560876		FB	2						2	4	2	2	4	3	3	5	5	4	5	5	5	5	7
594989		FB	2						1	2	1	1	3	1	3	4	4	3	4	5	4	3	6
457239		FB	2						19	20	19	21	26	20	21	23	29	30	28	32	30	26	34
621905		FB	2						3	4	4	3	6	4	5	6	7	7	6	7	6	6	8
572029		FB	2						1	0	1	1	2	1	1	3	4	4	3	4	4	5	5
589190	Lacbispecific	FB	2						2	1	2	2	4	2	2	6	6	5	5	5	7	6	8
591650	intracellular protein transport ; intracellular	FB	2						29	27	28	28	34	27	30	40	36	39	34	39	40	39	42
593525	Lacbispecific	FB	2						4	3	5	4	5	3	5	8	5	7	7	8	8	8	9
621918		FB	2						9	8	11	10	12	7	11	16	14	13	15	13	16	16	19
316119		FB	2						2	1	2	2	2	1	3	3	4	3	5	4	2	6	4
331657	Lacbispecific	FB	2						7	7	6	7	6	5	15	12	17	13	23	19	6	20	16
379672		FB	2						4	4	4	4	4	4	5	5	6	5	6	6	6	7	6
613385	Lacbispecific	FB	2						1	1	1	1	1	1	3	3	4	3	5	5	3	5	5
601282		FB	2						1	1	1	1	2	2	3	4	5	3	6	5	3	7	4
604892	Lacbispecific	FB	2						2	1	0	0	1	1	2	3	5	3	4	3	3	6	5
303524	Lacbispecific	FB	2						2	1	1	2	2	2	2	4	3	3	4	5	3	5	7
479406		FB	2						11	9	10	11	11	11	11	16	12	11	15	15	11	16	20
336009	Lacbispecific	FB	2						2	1	2	1	1	2	1	2	3	2	3	4	2	4	6
316405		FB	2						6	6	5	7	7	6	4	9	8	7	15	13	7	17	18
317108		FB	2						10	6	10	6	8	9	5	17	16	15	33	27	13	34	42
485325	Lacbispecific	FB	2						1	1	0	0	0	1	0	1	1	2	3	3	1	4	6
576395		FB	2						1	3	1	2	3	1	2	4	5	3	6	8	3	8	8
581491	Lacbispecific	FB	2						1	1	0	1	2	1	2	4	3	4	5	7	2	8	7
585185		FB	2						5	6	5	6	7	5	6	7	7	8	10	10	7	12	11
331109	protein kinase activity ; ATP binding ; protein amino acid phosphorylation ; protein serine/threonine kinase activity	FB	2						2	2	2	2	2	2	2	3	3	3	4	5	3	4	5
709000		FB	2						27	25	23	24	24	24	27	26	31	33	38	45	33	40	47
326999		FB	2						1	2	2	1	2	1	2	3	3	2	3	3	3	4	5
332701		FB	2						1	1	2	1	2	1	2	3	3	2	3	3	3	4	5
439235	diacylglycerol pyrophosphate phosphatase activity ; thiamin-pyrophosphatase activity ; 8-oxo-7,8-dihydroguanine triphosphatase activity ; UDP-2,3-diacylglucosamine hydrolase activity ; bis(5'-nucleosyl)-tetraphosphatase activity ; dATP pyrophosphohydrolase activity ; pyrophosphatase activity ; dihydroneopterin monophosphate phosphatase activity ; dihydroneopterin triphosphate pyrophosphohydrolase…	FB	2						3	4	4	3	4	3	4	5	5	5	5	5	5	6	7
307156		FB	2						4	4	4	4	6	5	5	7	6	5	7	6	6	9	9
310497		FB	2						3	2	3	2	5	3	3	7	7	6	7	6	6	12	10
452989		FB	2						1	1	1	1	3	1	1	3	3	3	3	3	3	6	5
321188	Lacbispecific	FB	2						5	7	5	6	8	7	6	11	10	9	12	11	11	18	17
642808		FB	2						34	35	33	33	37	34	33	42	40	38	43	40	41	49	50
489429		FB	2						1	3	3	3	5	2	3	7	8	6	9	8	8	12	12
248062	ATP binding ; transport ; ATPase activity, coupled to transmembrane movement of ions, phosphorylative mechanism ; membrane ; catalytic activity ; metabolic process ; metal ion transport ; metal ion binding ; copper-exporting ATPase activity ; metal ion transmembrane transporter activity ; integral to membrane ; hydrolase activity, acting on acid anhydrides, catalyzing transmembrane movement of su…	FB	2						70	64	72	61	104	80	73	105	111	108	132	118	128	150	162
669050		FB	2						9	9	11	8	16	8	10	18	15	16	19	17	16	22	22
522548	heat shock protein binding ; protein folding ; unfolded protein binding	FB	2						11	12	11	15	21	10	13	22	19	20	20	22	21	29	27
679698		FB	2						1	2	1	2	3	2	2	5	4	3	4	5	5	7	6
191848	hydrolase activity, hydrolyzing O-glycosyl compounds ; carbohydrate metabolic process ; chitinase activity ; chitin catabolic process ; endochitinase activity	FB	2						2	2	3	3	2	2	6	5	4	4	8	8	5	11	9
399537	mating pheromone activity ; membrane	FB	2						1	1	1	1	1	0	3	3	3	1	5	4	2	7	7
591653		FB	2						3	3	4	4	5	2	7	7	8	6	9	8	8	13	12
333902	Lacbispecific	FB	2						1	1	2	1	2	2	2	3	3	3	5	3	3	5	5
612050		FB	2						9	8	10	9	13	10	11	19	18	18	25	18	14	25	29
292648		FB	2						3	2	2	2	4	3	3	4	5	4	7	6	4	8	8
687683		FB	2						2	2	3	3	4	3	4	4	5	5	7	6	4	7	8
489968	Lacbispecific	FB	2						1	2	2	2	2	1	2	3	3	2	5	4	3	5	5
310859	Lacbispecific	FB	2						5	10	8	8	13	7	10	16	14	11	18	15	13	20	21
475994		FB	2						11	12	11	14	15	12	16	21	19	17	25	22	17	29	35
610762	Lacbispecific	FB	2						2	3	2	3	4	2	4	6	6	5	8	7	4	10	11
655116		FB	2						10	12	10	11	12	10	11	15	15	13	18	14	13	18	21
297079	Lacbispecific	FB	2						3	3	2	3	3	5	4	9	6	8	9	9	8	17	12
487585	Lacbispecific	FB	2						4	5	4	5	5	5	6	10	10	12	11	10	11	22	17
447141		FB	2						4	5	5	3	5	5	3	16	8	7	12	12	7	27	19
296054	Lacbispecific	FB	2						3	4	2	3	3	3	2	6	5	5	7	6	4	12	10
577778		FB	2						5	6	4	5	8	5	6	24	19	19	26	21	15	49	40
598808		FB	2						1	1	1	1	1	2	1	6	5	4	7	6	4	15	11
481293		FB	2						3	3	3	3	3	3	3	5	5	4	5	5	4	8	6
616452		FB	2						29	26	27	28	29	32	31	50	48	46	53	51	43	81	59
586600		FB	2						2	1	1	2	2	1	2	7	5	3	7	7	4	14	10
299917	transporter activity ; transport ; integral to membrane	FB	2						9	9	8	8	9	9	11	13	13	12	18	14	11	24	20
479578		FB	2						1	2	2	2	2	2	3	4	4	4	6	5	3	8	6
694533	O-methyltransferase activity	FB	2						2	4	4	4	3	4	5	9	7	6	10	7	5	13	11
329917		FB	2						2	3	2	2	3	2	2	8	5	6	9	7	5	12	11
335280		FB	2						3	4	3	3	4	3	4	7	6	7	9	7	6	11	11
679421	structural constituent of ribosome ; intracellular ; ribosome ; translation	FB	2						6	6	5	7	7	7	8	11	8	10	12	10	9	14	14
596099	Lacbispecific	FB	2						3	2	2	4	2	3	3	6	5	5	7	5	5	9	8
311270	Lacbispecific	FB	2						0	2	2	3	1	2	3	10	5	5	7	11	4	14	11
577773		FB	2						2	4	3	4	3	4	2	8	6	5	8	9	5	13	13
625020	protein binding ; zinc ion binding	FB	2						9	8	9	8	7	8	9	17	13	11	15	16	10	23	23
570074	nucleic acid binding ; helicase activity ; ATP binding	FB	2						1	1	1	1	2	1	1	3	3	4	3	4	1	6	4
614175		FB	2						1	1	1	1	1	1	1	3	3	3	3	3	1	5	3
581182		FB	2						4	4	3	5	5	3	3	11	6	9	9	10	6	15	11
702599		FB	2						17	19	14	18	18	17	18	26	22	23	22	24	19	33	28
299676	catalytic activity	FB	2						5	4	4	4	7	5	4	9	9	9	11	10	8	11	9
446799		FB	2						2	1	1	1	3	2	2	6	6	6	9	8	6	9	7
438303		FB	2						4	5	3	4	5	4	4	8	8	7	9	8	5	10	8
315016	Lacbispecific	FB	2						4	3	3	6	4	3	4	15	15	13	19	17	13	23	19
610335		FB	2						3	3	2	3	4	2	4	7	8	7	8	7	6	10	9
437951		FB	2						2	2	2	2	3	2	2	5	5	5	5	5	4	8	6
684925		FB	2						12	12	11	11	15	12	12	18	17	17	20	19	16	24	21
316334	purine-specific mismatch base pair DNA N-glycosylase activity ; uracil DNA N-glycosylase activity ; single-strand selective uracil DNA N-glycosylase activity ; DNA N-glycosylase activity ; DNA-3-methyladenine glycosylase III activity	FB	2						3	3	2	2	3	3	4	6	5	5	6	6	5	7	7
661310		FB	2						4	4	3	3	4	4	5	6	5	5	6	6	5	7	7
458071	Lacbispecific	FB	2						6	9	8	8	10	8	11	13	12	12	13	15	12	16	15
318223	monooxygenase activity ; iron ion binding ; electron transport ; heme binding	FB	2						1	2	1	2	2	2	3	4	4	4	5	6	4	7	6
688452	Lacbispecific	FB	2						10	11	10	10	11	11	13	14	14	13	15	16	13	18	15
567657	purine-specific mismatch base pair DNA N-glycosylase activity ; uracil DNA N-glycosylase activity ; single-strand selective uracil DNA N-glycosylase activity ; DNA N-glycosylase activity ; DNA-3-methyladenine glycosylase III activity	FB	2						4	5	4	5	7	5	6	9	8	7	9	10	7	12	9
693646		FB	2						2	2	2	2	3	2	2	5	4	4	5	6	4	7	5
254621	lipid biosynthetic process ; cyclopropane-fatty-acyl-phospholipid synthase activity	FB	2						3	3	3	3	4	4	4	6	6	6	11	13	8	14	10
446704	protein kinase activity ; ATP binding ; protein amino acid phosphorylation	FB	2						1	0	1	1	2	2	1	3	3	3	5	5	4	7	5
313016	Lacbispecific	FB	2						1	1	2	2	2	3	2	5	4	5	6	8	5	8	8
325755		FB	2						2	1	2	2	2	2	2	4	3	3	5	5	3	6	5
439099		FB	2						1	0	1	0	0	2	0	5	3	4	6	7	2	7	6
329911		FB	2						4	4	4	4	5	4	4	6	5	5	7	7	6	8	9
438288	ATP binding ; ATPase activity	FB	2						9	8	9	8	10	12	9	14	12	13	19	19	15	22	23
656278		FB	2						7	6	7	6	10	7	9	15	14	14	24	25	15	26	29
331602		FB	2						8	13	8	11	15	14	15	24	22	23	30	40	26	54	46
590004		FB	2						2	2	2	4	4	3	3	9	7	7	9	11	7	17	16
659336	calcium ion binding	FB	2						64	64	66	54	71	69	68	120	113	111	147	137	113	206	183
679177		FB	2						2	6	3	4	6	6	6	13	12	11	22	21	12	29	26
439404		FB	2						1	2	1	2	2	2	3	4	4	3	5	6	4	6	7
452695	proteolysis ; metalloexopeptidase activity	FB	2						5	7	8	8	9	7	10	15	17	15	20	21	14	24	25
300293		FB	2						2	2	2	2	2	2	2	5	4	4	5	6	5	7	8
694698		FB	2						3	5	4	4	4	4	4	9	7	7	11	11	10	12	14
581842	Lacbispecific	FB	2						10	11	8	10	14	13	15	25	28	27	38	45	36	54	46
332892		FB	2						4	5	4	6	7	6	5	11	10	10	14	14	13	18	18
689360		FB	2						9	10	8	9	13	10	12	18	16	19	22	22	20	28	26
687268		FB	2						7	8	7	9	8	6	10	14	14	15	20	18	19	22	22
687278		FB	2						10	11	10	12	12	10	17	18	18	18	23	24	22	29	30
385552	monooxygenase activity ; iron ion binding ; electron transport ; heme binding	FB	2						1	2	1	1	1	1	1	4	3	3	5	6	4	8	6
479924	Lacbispecific	FB	2						1	1	1	1	0	1	1	3	2	2	4	4	3	5	4
452028	GTP binding	FB	2						4	5	4	4	4	5	5	11	8	9	11	11	10	15	13
610993		FB	2						7	7	5	6	6	10	8	14	13	14	19	17	19	27	21
668743	catalytic activity ; metabolic process ; 4-coumarate-CoA ligase activity	FB	2						10	12	10	14	14	16	11	27	24	24	31	29	34	45	39
640948	Lacbispecific	FB	2						12	12	11	12	13	16	14	23	21	22	30	24	25	33	26
689931		FB	2						9	11	10	10	14	12	11	28	24	27	36	28	33	43	35
468236	phosphoric monoester hydrolase activity ; phosphoprotein phosphatase activity ; calcium-dependent protein serine/threonine phosphatase activity ; magnesium-dependent protein serine/threonine phosphatase activity ; magnesium-dependent protein serine/threonine phosphatase complex ; CTD phosphatase activity ; calcium-dependent protein serine/threonine phosphatase regulator activity ; myosin phosphat…	FB	2						22	22	21	19	22	25	20	33	28	30	30	30	35	36	39
485033	Lacbispecific	FB	2						2	2	2	2	3	2	2	5	4	5	5	5	4	6	7
612313	metabolic process ; CoA-transferase activity ; 3-oxoacid CoA-transferase activity	FB	2						15	11	13	11	22	14	12	37	31	35	39	39	39	49	53
602135		FB	2						4	3	3	3	4	4	4	8	6	7	8	7	7	9	10
636815	Rab GTPase activator activity ; intracellular ; regulation of Rab GTPase activity	FB	2						21	21	22	20	21	24	21	28	24	26	28	29	27	30	35
679074	Lacbispecific	FB	2						3	2	3	2	4	4	4	8	5	8	9	9	7	12	14
329001		FB	2						3	3	2	3	2	3	4	6	3	3	5	5	4	6	5
583424	Lacbispecific	FB	2						3	3	2	3	1	3	5	6	3	3	6	4	5	9	7
453095	Lacbispecific	FB	2						2	3	4	2	2	3	5	6	5	5	5	6	5	7	6
316236		FB	2						3	3	3	3	2	3	4	5	4	4	5	5	5	5	5
475768		FB	2						2	2	1	2	1	3	4	5	4	5	5	5	6	6	7
500868		FB	2						5	6	4	5	3	6	9	11	9	10	9	10	9	12	13
448060		FB	2						2	2	1	3	1	2	3	4	3	3	4	4	3	4	5
324754		FB	2						6	6	5	8	4	6	10	13	9	10	15	12	9	16	19
710214		FB	2						16	22	14	20	12	17	24	30	22	25	34	28	20	33	38
659947	Lacbispecific	FB	2						2	2	3	5	3	4	4	8	6	5	7	6	5	9	9
676144		FB	2						1	1	1	2	1	1	2	5	3	3	5	4	3	5	6
698267		FB	2						8	10	8	11	11	12	14	27	21	18	28	28	19	30	31
586947		FB	2						2	1	2	2	1	3	3	4	3	3	5	4	3	6	6
682368		FB	2						3	3	3	3	3	4	4	5	4	4	5	4	4	6	6
639744	Lacbispecific	FB	2						9	12	14	9	9	17	18	27	21	22	26	23	23	31	37
484089	zinc ion binding ; regulation of transcription ; translation initiation factor activity ; protein binding ; nucleus ; translational initiation	FB	2						5	4	3	4	3	4	4	5	5	4	5	5	6	7	7
449066	isoprenoid biosynthetic process ; trans-pentaprenyltranstransferase activity	FB	2						3	3	2	3	3	2	2	3	4	4	5	4	4	6	6
616777		FB	2						2	1	0	1	1	1	1	2	2	2	3	2	2	5	4
313588	protein binding	FB	2						30	29	30	31	26	29	28	36	33	33	39	38	38	36	39
692371	Lacbispecific	FB	2						14	14	14	14	11	14	12	17	13	14	21	17	18	17	19
299125		FB	2						2	2	2	3	2	3	3	5	3	3	6	6	6	6	7
450394		FB	2						7	6	6	7	5	8	7	9	7	7	10	9	10	10	12
682862	amino acid biosynthetic process ; aspartate kinase activity ; metabolic process ; amino acid binding	FB	2						19	19	18	17	17	20	19	23	19	20	23	24	22	23	24
629351		FB	2						47	52	47	51	40	52	40	54	52	54	59	58	58	67	71
646630		FB	2						269	239	262	259	210	286	212	330	285	289	391	361	355	416	439
696991		FB	2						2	2	2	2	1	2	2	3	2	3	4	4	3	4	5
296285	triacylglycerol lipase activity ; lipid metabolic process	FB	2						11	11	9	13	10	13	11	14	12	13	17	13	19	23	17
611608	Lacbispecific	FB	2						8	7	7	9	7	6	8	9	9	9	11	9	13	15	12
186182	carboxylesterase activity	FB	2						5	4	4	4	4	4	5	6	6	5	9	7	10	11	10
455417		FB	2						1	1	1	1	0	1	1	2	2	2	5	3	4	6	5
679391	Lacbispecific	FB	2						26	26	24	26	28	27	28	27	27	26	39	34	39	43	39
471475		FB	2						4	5	4	5	5	5	5	6	4	6	7	6	7	9	8
439672		FB	2						2	2	2	3	2	2	3	3	3	3	3	4	4	5	4
486616		FB	2						8	10	8	8	9	8	10	11	10	11	12	13	13	15	13
601918		FB	2						0	1	1	1	1	1	2	2	2	2	3	3	3	5	3
613908	protein kinase activity ; ATP binding ; protein amino acid phosphorylation ; protein-tyrosine kinase activity ; protein serine/threonine kinase activity ; transmembrane receptor protein serine/threonine kinase activity ; 3-phosphoinositide-dependent protein kinase activity ; DNA-dependent protein kinase activity ; AMP-activated protein kinase activity ; casein kinase activity ; casein kinase I ac…	FB	2						1	3	2	2	3	1	4	3	3	5	4	5	8	9	6
306195		FB	2						47	52	54	54	62	62	44	69	67	67	76	74	82	90	86
299916		FB	2						7	8	5	9	10	8	6	12	13	13	16	15	19	21	20
633622	triacylglycerol lipase activity ; lipid metabolic process	FB	2						4	5	5	6	8	7	7	10	11	12	15	13	17	18	17
318548		FB	2						2	2	2	2	3	2	3	4	3	4	5	5	7	8	7
659538	protein binding ; cytoplasm	FB	2						7	7	7	7	9	7	8	9	8	8	10	9	11	11	11
574866		FB	2						2	3	3	3	5	3	4	4	4	5	5	5	6	7	6
586554	phosphatidylserine biosynthetic process ; cardiolipin synthase activity ; UDP-N-acetylglucosamine:serine-protein N-acetylglucosamine-1-phosphotransferase activity ; GDP-mannose:serine-protein mannose-1-phosphotransferase activity ; archaetidylserine synthase activity ; cardiolipin synthetase 2 activity	FB	2						18	22	20	22	31	23	25	30	26	28	34	34	37	46	41
442700	proteolysis ; metallopeptidase activity ; zinc ion binding	FB	2						5	6	5	7	11	7	7	8	7	6	11	10	12	15	12
609877		FB	2						3	3	3	3	8	4	4	4	4	4	7	5	9	9	9
608050		FB	2						1	1	1	1	3	2	1	2	2	2	3	3	4	4	5
437838		FB	2						4	4	3	4	5	4	4	4	4	5	7	6	8	7	7
245872	nucleobase transmembrane transporter activity ; nucleobase, nucleoside, nucleotide and nucleic acid transport ; membrane	FB	2						6	7	6	8	10	9	9	15	23	22	38	36	53	35	43
636007		FB	2						10	11	12	12	12	21	13	19	19	29	46	50	72	49	46
483832		FB	2						5	5	5	6	7	7	5	8	7	7	11	11	12	10	11
556084	phospholipase C activity ; signal transduction ; intracellular signaling cascade	FB	2						2	2	2	1	2	2	1	4	3	4	6	6	7	6	6
694776	DNA binding ; nucleus	FB	2						26	20	23	23	21	27	17	30	29	29	43	44	43	42	38
443020		FB	2						11	11	9	13	15	9	12	14	12	13	16	18	17	17	17
332483		FB	2						1	1	1	2	3	2	3	3	3	2	4	4	4	5	4
187790	cation transport ; cation transmembrane transporter activity ; integral to membrane	FB	2						59	81	56	79	102	47	127	109	132	128	202	205	162	220	212
438916		FB	2						3	3	3	4	4	3	4	4	4	4	5	6	5	6	6
688126	Lacbispecific	FB	2						3	2	3	4	4	3	4	3	4	4	5	7	6	7	6
614169		FB	2						6	4	5	6	7	4	7	7	8	7	9	11	8	8	11
584882		FB	2						2	2	1	3	5	2	1	3	4	4	4	5	6	6	5
325552	Lacbispecific	FB	2						2	3	2	3	6	3	3	6	5	5	7	6	5	7	7
607487	hydrolase activity	FB	2						17	17	17	19	28	19	20	27	23	24	32	29	28	37	31
467560		FB	2						16	18	14	16	25	13	19	25	25	26	27	27	23	31	25
690126		FB	2						14	16	12	15	31	13	15	35	31	30	37	35	34	44	35
438210		FB	2						2	3	2	2	6	1	3	5	4	5	8	7	7	8	7
605994		FB	2						20	19	20	22	34	21	21	36	36	33	47	43	42	47	44
650352	nucleoside:sodium symporter activity ; transport ; membrane ; nucleoside binding	FB	2						14	13	15	12	42	17	17	42	49	48	77	76	82	70	75
612804	catalytic activity ; binding ; metabolic process	FB	2						25	23	25	24	33	24	28	38	38	38	49	45	38	55	33
685251	Lacbispecific	FB	2						12	13	17	11	23	11	17	25	25	27	33	33	35	42	27
328205		FB	2						4	4	4	4	4	4	4	5	4	4	6	7	5	5	5
317538	Lacbispecific	FB	2						4	5	4	4	8	5	6	9	8	8	13	16	10	10	10
306051	Lacbispecific	FB	2						1	1	1	1	2	1	1	3	2	2	5	5	4	4	3
449916		FB	2						4	4	4	4	6	4	3	7	6	6	11	11	9	8	8
470792		FB	2						871	906	632	1098	1957	2912	429	2489	3089	3235	8239	9125	4147	4698	4412
580553	metabolic process ; transferase activity ; di-trans,poly-cis-decaprenylcistransferase activity	FB	2						3	3	3	2	4	4	3	5	4	5	8	9	5	7	5
306454		FB	2						1	2	1	2	2	1	2	2	2	2	4	5	3	3	4
317534		FB	2						2	2	2	3	3	1	2	3	3	3	5	5	4	4	5
315430		FB	2						13	16	18	12	15	20	21	28	31	31	82	73	53	44	72
318340	transporter activity ; transport ; integral to membrane	FB	2						20	18	18	19	20	19	19	22	25	26	48	49	37	31	38
484159	nucleic acid binding ; helicase activity ; ATP binding ; ATP-dependent helicase activity ; ATP-dependent DNA helicase activity ; ATP-dependent RNA helicase activity ; DNA-dependent ATPase activity ; RNA-dependent ATPase activity ; protein-transmembrane transporting ATPase activity ; ATPase activity ; single-stranded DNA-dependent ATP-dependent DNA helicase activity ; ATPase activity, coupled ; AT…	FB	2						9	9	9	9	10	9	10	11	9	10	15	14	12	11	12
437957		FB	2						7	7	7	8	10	8	8	10	9	9	15	15	12	10	14
575720		FB	2						3	3	3	3	4	3	4	5	4	4	6	7	6	5	7
586163	transporter activity ; binding ; transport ; structural molecule activity ; viral envelope	FB	2						7	7	6	8	9	8	8	11	10	10	14	16	14	11	15
618809		FB	2						7	6	4	7	10	7	8	9	8	9	15	16	14	12	16
452319		FB	2						3	3	4	4	4	3	4	6	4	5	7	9	6	6	7
594389		FB	2						0	0	0	1	1	1	2	3	2	2	4	5	2	3	4
326328	nucleic acid binding ; ribonuclease H activity	FB	2						2	2	2	2	3	2	3	3	3	4	4	5	4	3	4
317384	Lacbispecific	FB	2						3	2	2	2	2	2	3	4	3	5	5	6	4	5	5
321122	Lacbispecific	FB	2						3	2	2	2	3	2	3	4	4	4	5	6	4	4	4
599424		FB	2						4	3	4	3	4	4	5	7	7	8	10	10	8	8	8
697012		FB	2						5	3	5	3	5	4	4	6	6	7	8	10	5	6	6
297648		FB	2						18	18	17	22	16	21	9	25	24	22	30	26	19	31	25
317539		FB	2						17	15	14	17	19	17	16	23	19	17	23	23	21	24	20
310533		FB	2						4	4	4	5	6	4	2	11	8	6	12	10	6	11	9
437006		FB	2						24	23	22	24	26	25	22	32	26	25	31	29	25	32	27
330925	Lacbispecific	FB	2						4	4	4	4	5	5	3	6	5	5	8	7	5	7	6
678816		FB	2						104	107	104	111	238	221	91	311	292	266	446	378	232	373	228
471103	Lacbispecific	FB	2						5	4	5	6	4	5	5	8	7	5	12	9	5	10	8
486432	metabolic process ; oxidoreductase activity ; salicylate 1-monooxygenase activity	FB	2						1	1	1	1	3	2	1	5	4	3	10	5	2	8	5
592196		FB	2						21	18	21	21	26	21	19	26	25	22	36	31	22	34	33
334118		FB	2						1	2	1	1	1	2	1	3	4	2	6	5	4	6	4
480911		FB	2						2	2	2	1	3	3	2	4	4	3	6	4	4	6	5
299542		FB	2						17	17	16	19	11	25	22	30	31	28	44	37	19	43	35
330149	O-methyltransferase activity	FB	2						3	5	3	5	3	6	6	9	8	7	11	11	6	13	12
610687		FB	2						15	13	14	17	13	22	16	25	25	20	31	23	18	29	29
441597		FB	2						23	22	23	23	20	27	21	30	29	28	37	32	30	31	35
579744	protein kinase activity ; ATP binding ; protein amino acid phosphorylation ; protein-tyrosine kinase activity ; protein serine/threonine kinase activity ; MAP kinase kinase kinase activity	FB	2						5	4	5	5	5	8	4	10	10	9	12	10	9	12	11
695977	actin binding ; intracellular	FB	2						28	31	32	31	28	33	28	37	36	34	41	39	36	42	41
245955	catalytic activity ; metabolic process ; enoyl-CoA hydratase activity	FB	2						17	17	16	21	14	23	18	41	33	32	46	46	32	38	36
300690	catalytic activity ; metabolic process ; acetyl-CoA C-acyltransferase activity	FB	2						9	10	8	11	10	16	10	41	33	32	51	50	39	47	40
574683		FB	2						1	2	0	2	2	2	2	4	4	4	6	7	4	6	5
596966	catalytic activity ; carbohydrate metabolic process ; cation binding ; alpha-glucosidase activity	FB	2						1	1	1	2	2	2	2	3	3	3	5	4	3	4	3
309465		FB	2						120	111	172	130	171	181	268	471	636	469	1130	941	356	877	665
646803		FB	2						13	14	12	13	12	15	14	18	17	15	22	22	15	20	17
487270		FB	2						5	4	4	4	5	5	5	12	9	8	16	14	8	12	11
577299		FB	2						3	2	3	2	4	4	3	6	5	4	8	7	5	6	6
448071	protein binding	FB	2						7	8	4	5	5	5	7	12	9	9	17	16	10	17	14
306105	protein modification process	FB	2						18	20	18	18	19	17	19	22	21	20	28	26	22	27	22
384836		FB	2						26	28	28	27	32	20	30	46	39	37	64	63	39	70	45
445078	catalytic activity ; metal ion binding	FB	2						0	0	0	0	0	0	0	3	3	3	7	7	3	7	3
690844	Lacbispecific	FB	2						17	18	15	17	19	16	19	23	21	22	30	30	24	29	24
489717		FB	2						5	6	5	6	5	5	6	8	6	6	9	8	7	9	7
399442	DNA binding ; DNA methylation ; N-methyltransferase activity ; microtubule cytoskeleton organization and biogenesis ; spindle pole ; microtubule organizing center ; stromelysin 3 activity ; collagenase activity ; prenyl protein specific endopeptidase activity ; matrilysin-2 activity	FB	2						25	30	28	30	27	29	33	37	34	33	42	38	36	38	36
599211		FB	2						3	4	4	4	5	4	7	9	8	8	12	10	9	9	9
573807	lanosterol synthase activity	FB	2						6	6	6	7	7	7	8	10	8	8	12	9	10	11	10
328667		FB	2						7	7	5	7	6	6	7	11	9	9	15	12	10	12	10
666532	Lacbispecific	FB	2						16	15	15	15	12	19	20	27	25	26	40	32	29	32	26
572664		FB	2						25	21	21	22	17	26	29	31	28	25	44	33	28	36	30
572734		FB	2						46	43	42	47	37	47	52	60	54	54	88	72	57	73	65
574712	Lacbispecific	FB	2						1	1	1	2	1	2	2	3	3	2	6	4	3	4	4
298252		FB	2						3	3	2	2	3	3	4	5	4	4	7	6	5	6	6
306750		FB	2						2	3	1	2	4	2	4	8	7	6	13	11	9	9	11
598239		FB	2						6	5	4	5	7	7	7	8	7	8	11	10	9	10	10
331475	proton-transporting two-sector ATPase complex ; hydrogen ion transporting ATPase activity, rotational mechanism	FB	2						3	3	4	3	4	4	3	5	5	5	10	9	8	8	9
465558		FB	2						3	3	3	3	4	3	3	6	6	6	13	10	9	11	10
489730	DNA binding ; chromatin silencing complex ; chromatin silencing ; regulation of transcription, DNA-dependent ; protein amino acid deacetylation ; zinc ion binding ; NAD-dependent histone deacetylase activity ; NAD binding ; histone deacetylase activity ; protein N-terminal asparagine amidohydrolase activity ; UDP-3-O-[3-hydroxymyristoyl] N-acetylglucosamine deacetylase activity ; iprodione amidoh…	FB	2						22	26	27	25	22	31	21	35	30	35	74	58	45	56	69
439232		FB	2						4	7	5	6	6	7	7	10	9	11	16	15	13	16	14
309293	protein binding ; ATP binding ; chromosome ; chromosome organization and biogenesis	FB	2						3	3	3	3	4	3	5	8	7	7	15	12	9	13	15
322994		FB	2						11	12	10	12	13	13	13	17	17	16	25	20	18	23	23
679175	Lacbispecific	FB	2						2	3	2	3	2	4	3	5	4	5	9	7	5	8	8
315921	carboxy-lyase activity ; carboxylic acid metabolic process ; pyridoxal phosphate binding ; glutamate decarboxylase activity ; glutamate metabolic process	FB	2						33	91	32	89	62	70	54	105	69	78	199	212	156	157	149
484369		FB	2						86	104	83	101	100	109	107	117	104	109	152	153	135	138	131
696456	nucleic acid binding ; intracellular ; zinc ion binding	FB	2						18	20	18	18	18	18	19	20	19	19	26	24	23	23	22
458352		FB	2						13	15	13	16	18	17	15	22	18	17	30	27	23	31	29
300865		FB	2						20	24	20	22	26	24	23	28	23	23	44	38	31	37	38
610622	valine metabolic process ; 3-hydroxyisobutyrate dehydrogenase activity ; phosphogluconate dehydrogenase (decarboxylating) activity ; pentose-phosphate shunt ; oxidoreductase activity ; NAD binding ; catalytic activity ; binding ; metabolic process	FB	2						14	19	16	18	20	17	18	20	17	17	29	28	22	26	29
709187	catalytic activity ; ATP adenylyltransferase activity	FB	2						138	152	137	156	157	162	145	170	153	143	291	283	192	258	219
573284	DNA binding ; nucleus ; transcription ; zinc ion binding	FB	2						5	5	4	5	4	5	6	6	5	5	9	8	7	8	8
670155	Lacbispecific	FB	2						2	2	1	2	2	2	3	3	3	2	6	5	3	5	4
590288		FB	2						9	9	8	9	8	10	9	9	9	10	13	12	10	11	11
313608		FB	2						54	60	50	57	49	56	53	68	59	61	71	68	73	74	54
328672	Rab GTPase activator activity ; intracellular ; regulation of Rab GTPase activity ; histone acetyltransferase activity	FB	2						11	12	10	11	9	11	11	15	12	14	15	14	14	14	10
697983		FB	2						5	7	5	7	4	6	6	10	9	8	9	9	10	9	7
310542	protein binding	FB	2						2	2	2	2	2	2	3	5	4	5	6	5	6	5	1
313616	binding	FB	2						19	20	18	19	21	21	19	24	22	24	29	28	31	27	19
690343	integral to membrane	FB	2						9	9	8	8	11	9	7	14	13	15	17	18	19	16	8
489141		FB	2						3	2	3	2	2	3	3	5	4	4	6	6	5	5	3
608302		FB	2						2	2	1	2	1	2	2	4	5	4	6	8	7	7	3
328749		FB	2						4	3	4	3	3	4	5	5	5	5	7	6	7	7	6
249272	catalytic activity ; glutamine metabolic process ; carbamoyl-phosphate synthase activity ; nitrogen compound metabolic process ; biosynthetic process ; carbamoyl-phosphate synthase (glutamine-hydrolyzing) activity	FB	2						97	92	101	100	69	109	83	144	134	135	180	150	195	187	138
695298		FB	2						31	31	27	30	19	38	31	40	40	39	47	47	50	51	44
310467	cysteine-type endopeptidase activity	FB	2						6	6	4	6	7	10	6	11	12	11	14	12	13	13	10
602154		FB	2						15	13	12	15	16	18	13	19	19	19	23	22	22	23	19
163800	cell wall catabolic process	FB	2						13	18	14	22	16	46	26	50	62	58	76	65	61	87	58
688932	Lacbispecific	FB	2						13	16	15	18	13	41	24	48	55	59	63	56	56	64	46
489449	metabolic process ; oxidoreductase activity ; catalytic activity ; binding ; 3-oxoacyl-[acyl-carrier-protein] reductase activity	FB	2						12	12	14	14	9	80	21	56	148	139	127	132	144	242	81
246724	protein binding	FB	2						33	28	34	32	41	35	32	46	44	44	52	49	51	42	43
291923		FB	2						6	4	4	5	7	7	5	13	13	15	18	16	17	12	10
334038	extracellular region	FB	2						3	5	4	3	10	3	7	20	14	16	29	25	26	15	10
597391		FB	2						23	24	20	25	33	26	28	46	43	43	63	55	54	43	42
605740		FB	2						6	6	4	4	6	4	5	11	11	11	18	16	14	13	8
478262	hydrolase activity ; magnesium-dependent protein serine/threonine phosphatase activity ; regulation of cell size ; cofactor binding ; phosphoprotein phosphatase activity ; calcium-dependent protein serine/threonine phosphatase activity ; magnesium-dependent protein serine/threonine phosphatase complex ; CTD phosphatase activity ; calcium-dependent protein serine/threonine phosphatase regulator ac…	FB	2						29	29	28	29	31	25	27	35	36	37	38	39	39	34	33
443001		FB	2						7	7	7	9	10	7	8	10	10	13	18	15	15	11	11
307855		FB	2						2	3	2	2	2	2	2	5	4	5	9	8	9	6	6
448087		FB	2						4	4	3	3	4	2	4	8	7	9	15	12	13	9	10
302066		FB	2						15	17	15	17	19	16	20	25	26	24	43	37	38	28	27
485850	pepsin A activity ; proteolysis ; aspartic-type endopeptidase activity ; saccharopepsin activity	FB	2						7	7	7	7	10	8	10	23	20	21	50	39	35	21	21
693108		FB	2						32	36	33	34	34	33	31	39	39	40	58	54	51	43	44
512925		FB	2						4	4	6	4	5	4	6	11	11	13	20	25	28	14	16
481222		FB	2						4	4	4	4	6	4	5	8	9	10	15	15	15	7	11
672893	Lacbispecific	FB	2						7	9	7	14	19	20	8	96	113	133	270	240	272	103	162
666493		FB	2						53	75	52	96	125	170	49	255	297	293	766	696	779	242	407
633236	catalytic activity ; membrane ; phosphatidate phosphatase activity	FB	2						17	22	15	22	22	23	20	29	28	26	50	46	44	36	26
675342		FB	2						69	72	65	69	74	85	75	102	118	112	173	188	182	122	98
670662		FB	2						2	2	2	2	2	3	3	3	4	4	8	7	6	4	4
437643	Lacbispecific	FB	2						5	6	5	6	6	7	6	10	7	7	11	11	11	11	8
597690		FB	2						7	8	6	8	9	7	9	12	9	9	14	13	13	11	10
690883	Lacbispecific	FB	2						11	13	11	11	15	13	14	19	15	15	23	20	19	19	16
317898		FB	2						3	3	3	2	3	3	3	5	4	4	5	5	6	6	5
572902		FB	2						2	2	1	1	2	2	2	5	3	4	4	5	6	5	4
307695		FB	2						1	1	1	1	1	1	1	5	2	3	4	4	3	4	3
472188		FB	2						5	6	3	7	5	9	7	24	17	16	19	20	21	19	18
593878	Lacbispecific	FB	2						3	3	3	3	4	4	6	14	9	11	12	15	13	12	8
459301		FB	2						21	24	24	25	23	25	26	37	32	36	41	39	40	40	39
315666		FB	2						21	22	21	19	19	21	20	39	37	40	52	40	49	45	40
448113	Lacbispecific	FB	2						3	3	3	3	3	3	3	5	5	5	6	5	5	5	5
610395		FB	2						8	6	4	6	4	9	8	18	17	19	23	20	20	21	16
308713		FB	2						5	5	3	8	8	9	6	23	24	20	30	31	35	28	25
689939		FB	2						8	9	7	8	8	7	9	13	13	14	16	16	17	13	13
482833		FB	2						2	2	1	2	2	2	3	5	4	5	6	4	6	5	4
443926	protein binding	FB	2						38	39	35	41	38	45	34	56	45	47	68	60	61	60	57
689491	phospholipase C activity ; signal transduction ; intracellular signaling cascade	FB	2						3	2	2	3	3	4	1	8	5	6	9	7	9	7	6
658762	Lacbispecific	FB	2						26	18	22	20	26	25	13	36	31	33	45	41	49	44	30
481331		FB	2						46	45	46	44	42	47	41	56	51	60	64	60	61	52	53
667667	phosphoric monoester hydrolase activity	FB	2						27	25	27	27	25	25	22	34	33	36	39	36	36	31	34
657280		FB	2						41	35	40	34	36	36	32	50	49	50	53	53	54	49	48
679719	Lacbispecific	FB	2						1	1	3	2	2	2	1	4	4	5	5	4	5	3	4
302661		FB	2						4	4	4	3	2	3	5	5	5	5	7	6	5	6	8
513341		FB	2						2	2	2	2	1	2	3	3	3	2	4	4	3	4	5
595032	protein kinase activity ; ATP binding ; protein amino acid phosphorylation ; protein serine/threonine kinase activity	FB	2						6	5	6	4	3	4	6	7	6	6	9	8	7	7	8
328835		FB	2						10	13	10	12	10	9	18	14	16	16	22	20	22	16	23
599030		FB	2						2	2	2	2	2	2	4	3	4	4	5	5	5	5	6
445379		FB	2						2	3	2	2	2	3	4	3	3	3	5	5	4	4	4
484653		FB	2						3	4	3	3	2	3	5	3	4	5	6	6	6	5	5
588472	zinc ion binding	FB	2						18	20	18	19	12	18	26	21	24	27	43	41	38	35	37
484104		FB	2						4	3	2	3	2	3	4	4	4	4	5	5	5	5	5
666247	transcription factor activity ; nucleus ; regulation of transcription, DNA-dependent ; zinc ion binding	FB	2						49	46	47	47	36	46	52	47	47	53	62	57	59	62	61
293807		FB	2						18	20	18	18	19	18	25	24	24	23	30	28	22	28	25
297893		FB	2						7	7	5	6	8	7	11	12	11	11	16	14	10	12	13
617326		FB	2						15	15	15	15	12	17	25	26	23	21	32	27	18	25	23
599708		FB	2						2	3	3	2	2	3	6	7	6	6	7	6	5	5	4
632445	catalytic activity ; binding ; metabolic process ; glucose dehydrogenase activity ; pinocarveol dehydrogenase activity ; chloral hydrate dehydrogenase activity ; hydroxymethylmethylsilanediol oxidase activity ; 1-phenylethanol dehydrogenase activity ; myrtenol dehydrogenase activity ; versicolorin reductase activity ; ketoreductase activity	FB	2						7	9	7	8	8	9	11	12	11	11	13	13	11	11	10
443931		FB	2						11	9	7	9	8	9	13	12	11	9	17	16	12	10	12
325499		FB	2						4	5	3	5	2	5	7	8	5	6	10	9	8	7	7
689619		FB	2						4	4	3	4	3	4	5	5	5	5	7	7	5	5	5
295087	Lacbispecific	FB	2						3	3	3	3	2	3	4	4	5	4	6	5	4	4	4
438982		FB	2						2	2	3	2	1	2	2	4	4	3	5	5	3	3	3
482572	transcription factor activity ; nucleus ; regulation of transcription, DNA-dependent	FB	2						3	2	3	3	2	3	3	8	8	8	15	9	4	8	6
568712		FB	2						6	6	5	6	5	5	6	8	6	7	10	10	7	8	5
658942	Lacbispecific	FB	2						5	8	6	8	5	4	7	9	9	10	14	13	9	7	7
689464	catalytic activity ; metal ion binding ; heme binding ; indoleamine 2,3-dioxygenase activity	FB	2						11	13	10	15	3	11	13	19	19	16	27	29	11	16	12
304307		FB	2						6	5	4	5	2	4	4	8	6	8	8	8	6	6	8
333321	Lacbispecific	FB	2						4	3	3	5	2	4	4	6	5	5	6	5	5	5	5
301172		FB	2						3	2	3	3	4	3	4	13	7	7	12	8	7	8	9
631945	nucleic acid binding ; helicase activity ; ATP binding	FB	2						8	7	7	8	10	9	8	17	13	12	15	12	10	11	12
331832		FB	2						4	4	3	5	4	7	4	11	8	8	10	10	9	7	9
311781	metabolic process ; oxidoreductase activity ; metal ion binding ; alcohol dehydrogenase activity ; alcohol dehydrogenase activity, metal ion-independent ; alcohol dehydrogenase activity, zinc-dependent ; alcohol dehydrogenase activity, iron-dependent	FB	2						26	22	22	22	20	43	21	69	55	53	65	61	49	50	51
631218	Lacbispecific	FB	2						14	11	14	14	11	20	12	37	28	30	34	29	27	26	33
597359	protein kinase activity ; ATP binding ; protein amino acid phosphorylation ; protein serine/threonine kinase activity ; phosphofructokinase activity ; phosphorylase kinase regulator activity ; cobinamide kinase activity ; phosphatidylinositol phosphate kinase activity ; cyclin-dependent protein kinase regulator activity ; phenol kinase activity ; cyclin-dependent protein kinase activating kinase …	FB	2						21	20	20	22	15	32	16	56	42	45	48	39	38	31	39
314790		FB	2						15	17	14	16	15	17	17	26	20	20	25	22	22	18	22
325479		FB	2						4	5	4	5	4	5	4	9	7	7	9	8	7	8	9
609667		FB	2						2	3	2	2	2	2	3	7	5	5	6	5	5	5	6
452611	Lacbispecific	FB	2						2	3	2	1	2	3	2	7	6	5	8	7	7	4	7
571865		FB	2						3	3	2	2	2	3	2	12	10	10	12	9	10	8	11
657601	Lacbispecific	FB	2						7	9	9	7	6	12	9	24	19	19	26	19	20	16	20
612808	DNA binding ; catalytic activity ; nucleus	FB	2						6	5	5	5	4	5	5	10	7	7	8	9	8	6	8
313264	Lacbispecific	FB	2						3	2	2	2	3	1	3	5	7	6	6	6	6	5	6
442558		FB	2						19	15	16	15	21	17	19	35	35	30	33	28	29	36	36
449025	monooxygenase activity ; iron ion binding ; electron transport ; heme binding ; leukotriene-B4 20-monooxygenase activity	FB	2						2	2	2	2	3	2	4	6	6	5	6	6	5	6	6
498928		FB	2						2	1	2	1	2	1	2	5	5	4	5	4	4	4	4
302634		FB	2						16	17	17	13	17	16	24	42	39	38	55	40	36	39	49
310289		FB	2						4	3	3	3	4	3	4	7	6	7	8	7	6	7	7
501520	Lacbisoecific SSP	FB	2						1	1	1	1	1	1	2	4	3	4	5	3	2	3	4
477703		FB	2						13	12	11	13	12	10	17	19	19	17	21	19	15	18	20
315621	Lacbispecific	FB	2						9	12	9	9	8	10	15	22	21	24	25	26	19	21	22
446073	Lacbispecific	FB	2						2	3	2	2	2	2	4	5	5	5	5	5	5	5	5
692599	Lacbispecific	FB	2						2	1	1	1	1	0	2	4	4	4	5	5	4	5	4
163010	small conjugating protein ligase activity ; post-translational protein modification ; regulation of protein metabolic process ; ubiquitin-protein ligase activity ; regulation of ubiquitin-protein ligase activity ; regulation of ubiquitin-protein ligase activity during meiotic cell cycle ; positive regulation of ubiquitin-protein ligase activity ; negative regulation of ubiquitin-protein ligase ac…	FB	2						25	27	20	20	21	21	21	38	36	41	34	35	38	41	43
316422	Lacbispecific	FB	2						1	1	1	1	0	0	2	4	4	4	4	3	3	6	5
318906	Lacbispecific	FB	2						2	4	2	2	3	2	5	11	9	9	9	9	8	12	13
302310		FB	2						1	1	2	2	0	2	2	8	6	8	8	6	9	12	11
695346		FB	2						9	10	8	11	6	13	12	25	25	27	26	23	28	36	32
679445		FB	2						3	3	2	3	2	3	3	7	6	5	6	5	6	8	7
166470	T.C.2.A.3: Amino Acid-Polyamine Organocation (APC) family; L-type Amino Acid Transporter (LAT) subfamily. Putative amino acid transporter. Homologous to high affinity methionine permease from A. fumigatus.amino acid transport ; amino acid transmembrane transporter activity ; membrane	FB	2						20	18	19	20	22	25	18	46	43	41	34	35	42	46	43
634056	Lacbispecific	FB	2						3	4	3	3	5	5	4	10	11	12	10	10	11	11	9
606012	protein binding	FB	2						1	3	1	2	2	2	2	4	4	4	4	4	4	6	4
611871		FB	2						1	1	1	2	2	3	1	8	8	10	6	8	7	14	8
613675	protein binding ; protein complex assembly ; intracellular protein transport ; protein transporter activity ; vesicle-mediated transport ; clathrin adaptor complex	FB	2						24	32	28	32	34	40	36	66	59	59	57	58	60	85	60
184085		FB	2						48	36	48	41	32	50	30	81	71	76	74	75	72	75	83
316909		FB	2						3	2	3	4	4	4	3	9	9	7	10	9	7	9	11
485468	Lacbispecific	FB	2						2	1	2	2	2	2	1	5	5	6	7	6	4	6	8
663722	protein binding	FB	2						37	20	26	25	18	34	12	95	95	99	76	87	67	118	127
685983	zinc ion binding	FB	2						28	32	27	26	30	31	24	64	59	56	59	57	44	63	69
328869		FB	2						2	3	2	3	3	4	4	9	8	8	7	7	5	9	8
448279		FB	2						2	2	2	2	2	2	2	7	7	8	7	7	4	7	7
603120	protein kinase activity ; ATP binding ; protein amino acid phosphorylation	FB	2						3	3	3	3	3	4	2	10	8	8	10	10	6	9	8
611637	Lacbispecific	FB	2						10	10	7	13	10	16	12	41	28	36	34	39	21	38	35
577460		FB	2						37	33	36	33	33	44	34	68	54	58	64	58	59	75	60
311351	zinc ion binding	FB	2						2	2	2	2	2	3	2	7	7	7	7	6	5	8	6
699477		FB	2						306	304	232	313	103	585	206	1110	1019	1007	995	1022	678	1432	928
522359	1-alkyl-2-acetylglycerophosphocholine esterase activity	FB	2						26	24	25	27	24	29	22	46	36	40	33	36	34	49	49
605844		FB	2						3	2	3	3	2	3	2	6	4	6	4	5	4	6	6
682220	Lacbispecific	FB	2						2	2	2	2	3	2	3	6	4	6	4	4	4	5	7
579118	nucleic acid binding ; intracellular ; zinc ion binding	FB	2						2	2	1	1	2	2	2	5	6	4	5	3	3	5	4
682459		FB	2						7	7	6	6	8	6	8	12	12	10	11	9	7	11	11
600873		FB	2						3	4	2	6	5	3	3	15	9	12	16	8	7	16	10
680870	intracellular signaling cascade	FB	2						19	20	18	21	19	17	20	28	25	24	26	22	23	24	24
587303	Lacbispecific	FB	2						1	3	2	2	1	2	1	4	3	4	4	3	4	5	5
595133	GTP binding	FB	2						44	47	44	48	36	44	43	64	50	50	53	52	55	60	53
464898	Lacbispecific	FB	2						3	4	4	4	3	2	5	6	6	5	5	6	5	6	6
517590		FB	2						2	2	2	2	3	2	4	4	4	4	5	5	2	4	6
324403	nucleotide binding ; aminoacyl-tRNA ligase activity ; ATP binding ; cytoplasm ; translation ; tRNA aminoacylation for protein translation ; pepsin A activity ; proteolysis ; aspartic-type endopeptidase activity ; cathepsin D activity	FB	2						6	6	5	6	7	6	8	10	17	14	13	13	9	13	17
694157		FB	2						4	3	4	5	5	3	8	7	10	9	8	10	6	8	11
329649		FB	2						2	3	2	3	4	3	4	4	4	4	4	5	5	4	5
463599		FB	2						2	3	2	3	4	2	3	4	4	3	4	4	5	4	4
399471		FB	2						5	5	4	5	7	5	10	14	11	8	11	9	11	12	12
384434		FB	2						2	2	2	2	3	2	5	4	4	5	4	4	5	4	5
632318	Lacbispecific	FB	2						2	2	2	2	3	2	5	4	4	4	4	4	4	4	4
309329	protein kinase activity ; ATP binding ; protein amino acid phosphorylation ; protein binding	FB	2						2	2	3	4	5	2	6	7	6	5	8	8	6	5	4
313196		FB	2						4	4	2	3	4	3	6	7	6	5	7	9	7	6	5
318397		FB	2						1	2	1	2	2	2	4	3	4	4	5	5	6	3	4
304328		FB	2						2	2	1	3	2	1	4	5	4	6	7	6	5	4	4
575905		FB	2						3	3	3	4	4	3	5	5	5	6	6	6	6	4	5
442880		FB	2						2	3	2	3	3	2	3	5	4	5	4	5	5	3	4
439227	nucleic acid binding ; helicase activity ; ATP binding ; ATP-dependent helicase activity ; diacylglycerol pyrophosphate phosphatase activity ; thiamin-pyrophosphatase activity ; 8-oxo-7,8-dihydroguanine triphosphatase activity ; UDP-2,3-diacylglucosamine hydrolase activity ; bis(5'-nucleosyl)-tetraphosphatase activity ; dATP pyrophosphohydrolase activity ; pyrophosphatase activity ; dihydroneopte…	FB	2						2	3	3	3	3	3	4	5	4	4	5	5	5	3	4
683005		FB	2						7	10	10	10	10	9	11	16	14	14	16	16	17	13	14
316985		FB	2						5	7	6	7	11	5	10	13	14	16	15	14	13	8	16
231949	DNA binding	FB	2						7	9	7	9	9	8	10	11	13	13	12	11	11	10	12
668601	Lacbispecific	FB	2						30	34	34	29	35	30	50	59	70	74	61	57	58	40	60
441164		FB	2						6	6	5	6	8	4	8	9	9	9	10	9	8	6	7
573768		FB	2						2	2	2	2	3	1	3	4	4	4	5	4	3	3	4
614503	Lacbisoecific MiSSP	FB	2						4	3	3	3	5	2	5	6	7	6	6	5	6	4	6
491651		FB	2						2	2	1	1	2	0	1	4	3	5	4	3	4	3	4
515718		FB	2						3	2	1	2	3	1	2	5	4	4	5	5	4	3	5
442483		FB	2						5	7	6	5	4	5	7	8	6	8	9	7	9	5	9
576161		FB	2						1	3	1	2	1	2	3	3	3	3	5	3	4	3	5
310264	nucleus ; regulation of transcription, DNA-dependent	FB	2						33	44	36	42	37	38	38	47	44	47	50	51	54	37	51
317714	Lacbispecific	FB	2						5	6	5	7	7	5	6	9	8	8	10	9	9	5	11
329886		FB	2						10	12	10	12	12	10	11	14	13	13	15	14	15	11	15
295411	electron transport	FB	2						9	9	9	8	9	7	9	10	11	11	14	13	13	6	13
473577	phosphatidylinositol phosphate kinase activity ; phosphatidylinositol metabolic process ; 1-phosphatidylinositol-4-phosphate 5-kinase activity	FB	2						13	13	13	14	12	12	13	16	16	18	20	19	19	8	20
291634		FB	2						58	64	60	61	62	60	57	72	65	69	82	83	81	55	82
294912	histone acetyltransferase activity	FB	2						15	16	15	14	15	13	15	19	16	20	23	22	24	12	22
457070	guanyl-nucleotide exchange factor activity ; intracellular ; regulation of small GTPase mediated signal transduction ; protein binding ; small GTPase mediated signal transduction	FB	2						31	30	31	31	31	30	28	37	33	35	39	38	43	26	38
481612		FB	2						38	38	36	38	37	34	34	46	45	48	55	50	57	31	49
632868	guanyl-nucleotide exchange factor activity ; intracellular ; regulation of small GTPase mediated signal transduction ; small GTPase mediated signal transduction ; glucan 1,4-alpha-glucosidase activity	FB	2						23	24	24	22	20	22	22	32	25	28	32	32	32	18	32
628271	homoserine O-acetyltransferase activity ; methionine biosynthetic process ; cytoplasm ; O-acetyltransferase activity	FB	2						21	20	21	20	21	19	19	23	20	22	27	23	26	17	27
464003		FB	2						6	5	5	5	5	5	5	8	6	7	8	7	10	5	8
576825		FB	2						8	8	9	10	9	8	11	10	11	12	13	12	13	8	13
168945	GTP binding ; small GTPase mediated signal transduction ; intracellular ; protein transport	FB	2						14	13	14	17	17	17	18	24	20	20	28	25	31	15	26
512530	ubiquitin thiolesterase activity ; ubiquitin-dependent protein catabolic process	FB	2						5	6	6	7	7	6	7	9	7	7	9	9	11	6	10
438250		FB	2						4	4	4	5	6	4	6	6	6	6	7	6	8	5	8
451614		FB	2						3	3	3	4	6	2	5	6	5	6	8	7	9	4	7
300863		FB	2						34	35	34	33	37	31	34	40	35	37	48	43	47	37	41
486192		FB	2						20	21	19	21	27	15	23	32	25	27	42	34	46	20	33
587221	nucleic acid binding ; ATP binding ; ATP-dependent helicase activity ; DNA binding ; helicase activity ; diacylglycerol pyrophosphate phosphatase activity ; thiamin-pyrophosphatase activity ; 8-oxo-7,8-dihydroguanine triphosphatase activity ; UDP-2,3-diacylglucosamine hydrolase activity ; bis(5'-nucleosyl)-tetraphosphatase activity ; dATP pyrophosphohydrolase activity ; pyrophosphatase activity ;…	FB	2						15	16	16	16	18	14	16	20	17	16	21	21	21	16	19
316264	Lacbispecific	FB	2						26	35	31	31	42	30	47	56	45	48	73	62	74	50	59
318760	catalytic activity ; trehalose biosynthetic process	FB	2						3	3	3	4	6	3	4	9	6	6	11	10	10	7	8
623619	peroxidase activity ; electron transport ; response to oxidative stress ; heme binding	FB	2						1	2	1	2	3	1	2	4	3	3	5	4	5	3	4
687045	Lacbispecific	FB	2						1	1	2	1	2	1	2	5	3	3	5	4	6	3	5
247029	Golgi organization and biogenesis ; protein transport ; membrane	FB	2						16	17	15	17	21	14	16	20	18	18	22	19	23	17	22
294087		FB	2						99	89	94	96	114	83	81	111	108	110	123	120	145	89	127
529642		FB	2						10	12	9	10	12	9	10	13	11	12	14	11	16	10	15
329575	Lacbispecific	FB	2						3	4	2	3	5	3	3	5	4	4	7	6	9	3	9
674438	phosphatidylinositol phosphate kinase activity ; phosphatidylinositol metabolic process ; 1-phosphatidylinositol-4-phosphate 5-kinase activity	FB	2						8	11	8	8	10	8	9	11	10	11	13	12	14	8	15
685054		FB	2						6	8	5	7	9	6	8	9	8	7	9	8	12	7	11
297711		FB	2						31	33	30	36	32	22	31	41	41	44	59	50	57	38	59
299797	subtilase activity ; proteolysis ; cerevisin activity	FB	2						6	8	5	6	5	5	6	8	9	11	19	16	21	8	20
300148		FB	2						6	7	5	6	8	5	7	8	8	9	11	10	11	7	10
445643		FB	2						2	3	2	2	3	2	3	4	3	4	6	5	6	3	6
310293		FB	2						3	5	4	3	4	3	5	6	5	5	8	7	7	6	9
382862	protein kinase activity ; ATP binding ; protein amino acid phosphorylation ; protein-tyrosine kinase activity ; protein serine/threonine kinase activity ; cyclin-dependent protein kinase activity	FB	2						47	61	51	53	60	48	63	69	67	69	99	87	81	71	93
444143		FB	2						1	2	3	2	1	2	4	5	4	5	8	9	6	5	10
590685		FB	2						2	4	2	3	3	2	5	5	4	6	7	8	6	5	9
293727		FB	2						13	12	13	12	13	13	18	20	20	22	31	26	31	23	38
442635		FB	2						2	2	2	1	2	2	2	3	3	4	5	6	5	4	7
317134	membrane	FB	2						13	11	12	11	12	12	12	15	13	15	18	17	16	14	19
586486		FB	2						9	8	7	7	8	7	8	11	10	11	14	13	13	10	15
589231	catalytic activity ; cellular metabolic process ; coenzyme binding ; binding ; metabolic process ; C-3 sterol dehydrogenase (C-4 sterol decarboxylase) activity ; 3-keto sterol reductase activity ; aldo-keto reductase activity ; isocitrate dehydrogenase activity ; mevaldate reductase activity ; gluconate dehydrogenase activity ; steroid dehydrogenase activity ; epoxide dehydrogenase activity ; 5-e…	FB	2						11	14	11	15	13	18	14	24	27	31	73	70	57	18	81
335551	Lacbispecific	FB	2						3	2	3	3	3	2	3	4	4	4	6	6	5	4	8
582387	protein modification process	FB	2						29	30	26	26	26	28	24	32	68	70	117	113	76	62	163
664495		FB	2						51	54	53	57	53	50	48	74	78	86	130	110	91	77	151
589988	protein binding ; cell communication ; phosphoinositide binding	FB	2						10	13	11	13	15	11	13	14	16	18	22	22	19	13	26
573339		FB	2						5	6	5	5	5	4	6	8	7	8	11	10	10	7	13
630979		FB	2						16	17	17	17	17	15	18	22	21	23	26	26	24	19	32
621126		FB	2						9	9	8	9	10	7	9	12	12	14	15	17	15	11	20
592915		FB	2						7	5	5	6	8	3	5	8	7	9	10	11	10	7	14
613970	protein modification process ; nucleus ; nucleotide-excision repair ; damaged DNA binding ; proteasomal ubiquitin-dependent protein catabolic process	FB	2						78	76	75	71	86	66	73	97	88	96	98	92	100	82	116
385920		FB	2						41	36	41	32	48	37	32	47	44	48	73	63	66	50	68
575646	protein kinase activity ; ATP binding ; protein amino acid phosphorylation ; protein-tyrosine kinase activity ; protein serine/threonine kinase activity ; cyclin-dependent protein kinase activity	FB	2						50	47	52	50	65	49	47	68	67	68	86	83	79	56	104
692461	protein kinase activity ; ATP binding ; protein amino acid phosphorylation ; protein-tyrosine kinase activity ; intracellular signaling cascade ; protein serine/threonine kinase activity	FB	2						15	15	15	15	19	15	15	21	21	21	27	25	23	19	28
697065		FB	2						8	7	8	8	10	7	8	11	11	11	13	13	14	9	14
666904	oxidoreductase activity ; catalytic activity ; binding ; metabolic process	FB	2						36	33	40	33	39	31	34	45	40	43	53	47	47	38	53
292821		FB	2						196	228	223	188	191	219	204	229	231	237	291	286	251	182	301
453619		FB	2						3	4	3	3	3	4	3	5	4	5	6	6	6	4	7
481363		FB	2						30	33	29	32	27	30	30	35	35	38	38	39	39	32	45
622102		FB	2						27	28	23	25	22	29	28	31	29	35	38	38	37	23	44
705191	Lacbispecific	FB	2						14	17	13	12	8	11	16	21	18	21	30	27	25	13	38
334723		FB	2						65	60	57	65	60	102	61	105	133	107	148	144	103	34	221
604747		FB	2						13	14	13	14	13	14	13	21	18	20	23	22	17	13	28
609403		FB	2						52	31	32	29	18	45	30	76	103	100	128	122	78	47	172
334161	nucleic acid binding ; intracellular ; zinc ion binding	FB	2						5	5	4	4	3	4	6	6	6	6	7	7	8	5	7
555069		FB	2						7	8	5	7	7	6	11	12	10	9	13	14	17	12	14
450297		FB	2						7	11	8	9	6	9	10	14	12	11	17	15	17	13	16
679721		FB	2						4	4	3	5	4	4	5	7	6	5	8	7	8	6	7
451517		FB	2						12	12	13	12	14	13	16	17	14	15	20	17	19	16	20
616943		FB	2						3	2	1	2	2	3	3	5	3	5	7	5	6	4	6
300111	intracellular	FB	2						4	5	4	3	4	4	5	7	7	8	8	8	9	4	8
293888	protein kinase activity ; ATP binding ; protein amino acid phosphorylation ; protein-tyrosine kinase activity ; protein serine/threonine kinase activity ; transmembrane receptor protein serine/threonine kinase activity ; 3-phosphoinositide-dependent protein kinase activity ; DNA-dependent protein kinase activity ; AMP-activated protein kinase activity ; casein kinase activity ; casein kinase I ac…	FB	2						19	23	20	21	18	18	20	33	33	38	39	39	42	19	35
322203		FB	2						11	11	11	10	11	9	12	18	19	20	23	23	25	13	22
452604	Lacbispecific	FB	2						3	4	3	3	5	4	5	9	8	10	9	10	12	5	9
452605	Lacbispecific	FB	2						15	14	11	12	13	12	12	23	20	27	25	25	29	16	22
150072	nucleic acid binding ; intracellular ; zinc ion binding	FB	2						12	15	10	11	13	13	15	27	28	31	31	33	31	17	31
298116	transcription factor activity ; steroid hormone receptor activity ; nucleus ; regulation of transcription, DNA-dependent	FB	2						12	15	12	14	15	13	13	23	23	24	28	32	26	14	26
633159		FB	2						14	16	16	16	18	18	18	28	29	31	36	39	34	23	35
616821		FB	2						3	3	2	2	3	3	3	5	4	5	6	7	6	3	5
485037		FB	2						5	4	4	3	7	5	4	12	10	11	13	12	14	7	12
521718		FB	2						17	16	14	17	24	16	22	47	35	37	51	44	50	27	44
315521		FB	2						4	4	3	4	4	3	4	7	6	6	8	8	8	5	7
334310		FB	2						3	4	2	4	4	3	3	8	7	7	10	9	10	6	9
613333	phosphoric monoester hydrolase activity ; phosphoprotein phosphatase activity ; calcium-dependent protein serine/threonine phosphatase activity ; magnesium-dependent protein serine/threonine phosphatase activity ; magnesium-dependent protein serine/threonine phosphatase complex ; CTD phosphatase activity ; calcium-dependent protein serine/threonine phosphatase regulator activity ; myosin phosphat…	FB	2						37	43	35	40	42	36	40	73	58	68	89	74	84	55	80
638198	GTPase activity ; GTP binding ; translation ; protein-synthesizing GTPase activity	FB	2						48	47	46	46	45	46	44	66	57	59	72	66	68	52	72
671626	catalytic activity ; binding ; metabolic process	FB	2						17	16	16	16	19	22	14	83	58	65	109	107	89	51	105
697784		FB	2						7	7	6	5	6	7	7	11	9	11	14	12	14	7	13
312064		FB	2						15	14	10	14	11	12	13	19	16	17	23	22	23	15	18
604408		FB	2						4	4	3	4	4	3	4	6	5	5	7	7	8	4	7
679836		FB	2						4	4	3	5	3	3	4	7	6	6	9	11	10	5	10
311503	Lacbispecific	FB	2						10	11	12	11	9	10	17	21	22	23	33	29	25	16	36
590731		FB	2						4	4	4	4	4	4	5	6	6	7	7	7	7	5	8
452688		FB	2						5	6	4	5	5	4	6	9	10	11	10	10	11	8	12
576227		FB	2						2	2	1	2	1	1	2	4	4	4	5	5	5	3	5
607627		FB	2						7	7	7	7	6	6	9	11	11	9	12	12	11	10	11
568117		FB	2						2	2	2	1	2	1	2	4	5	4	7	6	5	4	6
705201		FB	2						6	8	6	5	5	6	11	15	16	15	21	17	19	14	20
443267		FB	2						4	5	3	4	3	4	4	6	5	6	6	6	7	5	7
681949		FB	2						15	17	14	17	13	19	14	29	26	37	31	33	31	26	38
709963		FB	2						42	43	43	42	42	41	41	52	47	51	51	52	50	47	54
316042	tetracycline:hydrogen antiporter activity ; tetracycline transport ; integral to membrane ; response to antibiotic ; transporter activity ; transport	FB	2						6	6	6	7	7	5	8	8	9	9	13	11	11	7	11
591368	protein-tyrosine kinase activity ; signal transducer activity ; focal adhesion ; protein amino acid phosphorylation ; signal complex assembly	FB	2						1	1	2	1	2	1	2	3	4	4	6	5	5	2	4
445358		FB	2						2	2	2	2	2	2	3	3	3	3	5	4	4	3	4
682353		FB	2						40	37	42	39	36	39	53	59	56	56	84	70	61	58	68
671538	transcription factor activity ; nucleus ; regulation of transcription, DNA-dependent ; zinc ion binding ; sequence-specific DNA binding	FB	2						35	35	35	34	36	38	45	52	52	52	70	62	67	47	56
692633	Lacbispecific	FB	2						9	10	9	10	9	9	12	13	11	12	18	16	16	12	14
467909		FB	2						53	49	53	55	43	52	66	68	66	67	92	86	74	54	79
690064	Lacbispecific	FB	2						58	66	65	54	42	54	71	90	84	93	121	98	97	50	100
615229		FB	2						2	2	2	3	3	2	3	4	5	4	6	4	5	4	5
687056	Lacbispecific	FB	2						1	1	1	3	2	1	2	3	4	5	6	4	7	4	6
256193	DNA binding ; ATP binding ; nucleic acid binding ; helicase activity ; ATP-dependent DNA helicase activity ; ATP-dependent RNA helicase activity ; ATP-dependent helicase activity ; DNA-dependent ATPase activity ; RNA-dependent ATPase activity ; protein-transmembrane transporting ATPase activity ; ATPase activity ; single-stranded DNA-dependent ATP-dependent DNA helicase activity ; ATPase activity…	FB	2						13	14	14	13	12	13	12	16	15	16	13	15	15	13	17
379327		FB	2						47	44	46	44	67	50	41	77	82	86	70	74	83	50	93
310706		FB	2						3	5	3	3	5	4	3	7	6	9	7	7	8	5	10
483903		FB	2						5	6	4	4	6	5	5	7	7	8	7	8	9	5	10
301234	Lacbispecific	FB	2						124	143	134	145	123	144	153	221	230	233	188	207	209	194	264
333151		FB	2						4	3	3	3	1	4	2	22	25	25	15	16	25	9	36
244943	catalytic activity ; binding ; metabolic process ; alcohol dehydrogenase activity ; alcohol dehydrogenase activity, metal ion-independent ; alcohol dehydrogenase activity, zinc-dependent ; alcohol dehydrogenase activity, iron-dependent	FB	2						2	2	2	2	2	3	2	6	5	6	5	5	4	3	9
661923		FB	2						21	27	18	23	18	21	26	62	59	64	57	52	40	23	83
582025		FB	2						3	1	1	1	2	2	2	4	5	6	5	5	4	3	6
308283	transporter activity ; transport ; integral to membrane	FB	2						2	2	3	2	2	3	3	4	4	4	4	5	5	3	7
540170		FB	2						2	1	2	2	1	2	2	4	3	4	4	4	4	3	6
579351		FB	2						1	1	1	1	1	1	2	3	2	3	3	3	3	2	5
578471		FB	2						4	5	4	6	7	4	6	10	9	9	9	9	13	6	15
579363	Lacbispecific	FB	2						8	10	7	9	9	4	10	15	15	19	16	18	23	14	26
665356	metabolic process ; hydrolase activity	FB	2						11	10	10	8	9	7	11	13	13	13	14	14	16	13	20
477269	transporter activity ; transport ; integral to membrane	FB	2						3	2	2	2	3	3	3	3	4	5	4	4	4	3	7
698697	transporter activity ; transport ; integral to membrane	FB	2						2	2	2	2	3	3	3	3	4	4	4	4	5	3	7
604284	NAD+ kinase activity ; metabolic process	FB	2						23	23	24	24	24	21	23	30	29	30	30	31	30	21	39
620565		FB	2						4	4	4	5	4	3	4	6	6	7	6	7	6	4	8
633132	proteolysis ; serine-type peptidase activity ; acylaminoacyl-peptidase activity	FB	2						38	32	40	35	36	33	32	42	40	43	43	45	41	28	52
291511		FB	2						135	186	146	174	159	114	155	180	274	284	215	216	208	184	334
522363	Rho guanyl-nucleotide exchange factor activity ; intracellular ; regulation of Rho protein signal transduction	FB	2						22	23	22	22	21	19	22	28	39	46	33	33	36	25	49
608997	protein folding ; heat shock protein binding ; unfolded protein binding ; UDP-N-acetylmuramoylalanyl-D-glutamyl-2,6-diaminopimelate-D-alanyl-D-alanine ligase activity ; ribosomal S6-glutamic acid ligase activity ; coenzyme F420-0 gamma-glutamyl ligase activity ; coenzyme F420-2 alpha-glutamyl ligase activity	FB	2						18	21	18	20	16	17	20	22	31	34	27	26	27	25	37
678241		FB	2						151	143	154	122	135	74	142	146	615	626	292	362	565	234	646
681413		FB	2						16	14	16	17	20	17	15	14	32	36	21	34	30	23	33
438918		FB	2						6	7	6	6	5	5	6	7	8	8	8	9	8	7	8
452636		FB	2						3	3	2	3	1	2	3	5	5	6	5	8	5	4	6
590536	Lacbispecific	FB	2						3	3	2	2	2	3	3	7	7	6	6	9	8	5	7
618013		FB	2						3	2	2	2	1	2	3	4	5	4	4	4	4	3	4
303041		FB	2						1	1	1	1	1	1	0	2	2	4	3	5	4	2	3
632847		FB	2						116	85	115	103	112	120	90	151	220	258	247	253	259	129	190
694886	Lacbispecific	FB	2						2	3	1	2	2	2	2	3	10	10	10	12	10	5	6
694888		FB	2						3	3	2	2	3	3	2	3	12	13	13	15	11	5	6
702552	sugar:hydrogen symporter activity ; carbohydrate transport ; membrane ; transporter activity ; transport ; integral to membrane ; L-arabinose isomerase activity	FB	2						413	349	346	334	446	436	198	416	585	648	630	601	739	481	460
334758		FB	2						8	4	5	5	6	7	4	9	10	10	12	13	12	9	15
659519		FB	2						242	189	232	194	147	422	200	317	595	634	699	788	682	313	826
693924	glucan 1,4-alpha-glucosidase activity	FB	2						25	23	25	25	19	26	20	25	31	36	35	35	34	33	39
707564	Lacbispecific	FB	2						21	20	21	19	24	16	20	20	32	32	35	33	29	24	34
308583	transcription factor activity ; nucleus ; regulation of transcription, DNA-dependent ; zinc ion binding ; nucleic acid binding ; intracellular	FB	2						4	4	4	3	4	8	6	5	5	6	8	7	10	7	12
489582		FB	2						13	12	11	12	17	26	18	16	18	17	28	26	26	21	27
323217		FB	2						8	9	9	7	8	7	9	10	8	10	11	12	14	12	13
443570		FB	2						2	3	2	2	2	2	2	3	2	3	3	3	4	4	5
489960	metabolic process ; oxidoreductase activity, acting on the aldehyde or oxo group of donors, disulfide as acceptor ; oxoglutarate dehydrogenase (succinyl-transferring) activity ; glycolysis ; thiamin pyrophosphate binding	FB	2						3	4	4	3	3	3	3	4	3	4	5	5	5	4	6
687625		FB	2						11	12	11	10	9	10	11	12	10	12	13	12	14	11	15
443638		FB	2						3	2	3	2	4	3	3	5	4	5	6	6	12	5	7
463633		FB	2						3	4	4	3	4	3	5	5	5	5	7	6	11	5	8
583431	transcription factor activity ; nucleus ; regulation of transcription, DNA-dependent ; zinc ion binding	FB	2						5	4	4	4	6	5	6	6	6	6	7	7	9	6	9
300777	DNA binding ; ATP binding ; nucleic acid binding ; helicase activity ; ATP-dependent DNA helicase activity ; ATP-dependent RNA helicase activity ; ATP-dependent helicase activity ; DNA-dependent ATPase activity ; RNA-dependent ATPase activity ; protein-transmembrane transporting ATPase activity ; ATPase activity ; single-stranded DNA-dependent ATP-dependent DNA helicase activity ; ATPase activity…	FB	2						33	39	37	41	43	41	38	40	41	43	49	50	58	39	61
436253	transcription factor activity ; nucleus ; regulation of transcription, DNA-dependent ; zinc ion binding ; DNA binding ; transcription	FB	2						23	21	23	22	28	21	20	26	23	26	33	30	41	27	47
595757	transcription factor activity ; nucleus ; regulation of transcription, DNA-dependent ; zinc ion binding	FB	2						3	3	3	3	4	3	3	4	4	5	5	6	7	4	8
479532		FB	2						6	2	2	4	1	13	0	4	4	8	14	16	30	5	36
297571	transporter activity ; transport ; integral to membrane	FB	2						26	37	25	37	73	62	26	85	89	100	106	121	271	107	276
689716		FB	2						13	15	10	12	19	23	10	21	27	37	45	72	113	56	102
393701	monooxygenase activity ; iron ion binding ; electron transport ; heme binding	FB	2						2	2	2	2	1	3	2	3	3	4	3	4	6	4	6
648400		FB	2						16	19	14	18	13	24	15	22	25	28	30	32	49	29	45
477271	monooxygenase activity ; iron ion binding ; electron transport ; heme binding	FB	2						1	2	2	2	1	3	2	4	3	3	4	4	6	4	6
698699	monooxygenase activity ; iron ion binding ; electron transport ; heme binding	FB	2						2	2	2	2	2	3	3	4	3	3	4	4	6	4	5
470888		FB	2						2	3	3	4	2	4	3	4	4	3	5	5	6	5	8
663669		FB	2						11	13	11	12	11	13	10	12	12	10	15	15	16	15	20
600053	flavin-containing monooxygenase activity ; FAD binding ; NADP binding ; microsome ; intrinsic to endoplasmic reticulum membrane	FB	2						3	4	5	6	5	5	4	6	5	6	7	6	8	5	9
649242	Lacbispecific	FB	2						30	42	31	44	28	47	35	48	44	43	58	43	61	37	77
471737		FB	2						35	32	32	33	33	27	29	35	33	32	41	36	44	39	43
692075	Lacbispecific	FB	2						2	2	1	2	1	1	1	2	2	2	4	2	5	2	3
587725		FB	2						2	1	2	1	2	2	2	5	2	2	3	4	3	3	3
697783	Lacbispecific	FB	2						3	3	4	2	3	3	3	5	4	3	5	5	5	4	5
302171		FB	2						2	5	2	4	3	4	4	6	3	6	6	6	4	5	5
314742		FB	2						3	4	1	3	3	4	3	5	3	5	6	6	5	4	5
443331		FB	2						2	3	2	3	3	3	3	4	3	4	5	5	4	4	4
328149		FB	2						3	4	3	5	4	6	4	7	5	6	7	6	6	6	6
573818		FB	2						6	7	4	5	7	7	6	7	6	7	8	8	8	8	7
311773		FB	2						21	21	19	24	20	24	22	27	22	23	25	31	24	26	26
445530		FB	2						2	3	2	3	2	3	2	4	3	3	4	5	3	4	3
479110		FB	2						11	12	12	15	7	14	13	14	14	14	16	19	13	17	14
310079		FB	2						2	2	0	1	1	1	2	2	2	3	2	5	3	4	4
568979		FB	2						2	4	1	2	2	2	3	4	4	3	5	7	4	5	5
699019		FB	2						1	2	1	2	1	1	1	3	3	3	3	5	3	4	3
604773	SRP-dependent cotranslational protein targeting to membrane ; 7S RNA binding ; signal recognition particle	FB	2						63	70	57	74	56	59	56	79	73	70	81	81	70	73	63
695691		FB	2						22	23	19	22	19	20	17	30	22	24	27	25	23	26	22
617109	hydrolase activity ; diacylglycerol pyrophosphate phosphatase activity ; thiamin-pyrophosphatase activity ; 8-oxo-7,8-dihydroguanine triphosphatase activity ; UDP-2,3-diacylglucosamine hydrolase activity ; bis(5'-nucleosyl)-tetraphosphatase activity ; dATP pyrophosphohydrolase activity ; pyrophosphatase activity ; dihydroneopterin monophosphate phosphatase activity ; dihydroneopterin triphosphate…	FB	2						3	5	3	4	5	4	3	6	5	5	6	5	5	6	5
644289	protein kinase activity ; ATP binding ; protein amino acid phosphorylation ; protein-tyrosine kinase activity ; protein serine/threonine kinase activity ; phosphofructokinase activity ; phosphorylase kinase regulator activity ; cobinamide kinase activity ; phosphatidylinositol phosphate kinase activity ; cyclin-dependent protein kinase regulator activity ; phenol kinase activity ; cyclin-dependen…	FB	2						12	16	12	16	16	16	13	19	15	15	18	18	19	17	14
702185	purine ribonucleoside monophosphate biosynthetic process ; deaminase activity	FB	2						52	60	51	58	55	57	50	65	59	57	62	59	64	60	59
328189		FB	2						12	9	10	10	10	8	10	13	12	11	15	13	12	9	12
329918		FB	2						13	8	11	10	12	9	8	15	12	12	18	14	15	9	13
676331	cell wall ; pectinesterase activity ; cell wall modification	FB	2						4	2	2	2	3	3	2	4	3	4	6	3	4	2	4
615338		FB	2						9	8	9	8	7	6	8	10	10	11	12	9	10	8	10
311044		FB	2						4	3	3	4	4	4	4	5	4	4	7	4	5	4	6
699152		FB	2						3	3	2	4	4	4	3	5	4	4	6	4	4	4	5
308054		FB	2						2	3	1	3	4	2	3	4	4	5	3	4	4	4	3
335096		FB	2						4	4	5	4	6	4	5	6	6	5	6	5	6	5	6
494685		FB	2						1	2	3	1	4	1	2	5	5	5	4	4	5	3	3
570630		FB	2						2	2	3	1	5	1	3	5	5	5	5	5	4	3	4
299819	Lacbispecific	FB	2						2	3	3	2	3	4	3	5	4	4	4	5	4	4	3
327520		FB	2						4	2	3	3	4	4	3	5	5	5	5	5	4	4	4
146888	integral to membrane	FB	2						45	50	37	55	57	62	39	104	84	74	86	81	78	70	63
314537		FB	2						7	6	5	6	10	8	7	15	13	12	13	13	12	12	9
608210	monooxygenase activity ; iron ion binding ; electron transport ; heme binding ; leukotriene-B4 20-monooxygenase activity	FB	2						11	9	11	12	15	13	13	19	18	17	17	16	15	16	12
237655	ubiquitin-dependent protein catabolic process ; cullin-RING ubiquitin ligase complex ; ubiquitin protein ligase binding	FB	2						17	17	18	17	24	19	18	28	25	23	26	28	25	19	18
600305		FB	2						6	6	5	6	9	7	5	13	9	9	10	11	10	7	6
478212	nucleus ; transcription regulator activity ; regulation of transcription	FB	2						18	17	19	18	22	20	17	25	22	22	22	22	21	18	18
575576		FB	2						39	34	38	36	53	47	34	62	57	53	58	55	51	43	44
307147		FB	2						3	4	2	4	5	8	2	9	9	8	10	9	11	7	4
634054	Lacbispecific	FB	2						49	69	39	50	115	129	96	183	242	183	178	187	156	133	33
304070		FB	2						4	3	4	4	8	4	3	11	11	9	9	9	8	7	9
332622		FB	2						2	2	2	2	3	2	2	5	4	4	4	4	3	3	4
190760	zinc ion binding ; DNA binding	FB	2						17	18	18	18	32	17	17	39	35	35	36	38	35	32	32
597650	nucleic acid binding	FB	2						106	118	104	115	191	100	111	257	238	258	260	271	215	220	220
301144	RNA binding ; ribonuclease III activity ; RNA processing	FB	2						42	42	40	48	60	44	48	63	63	58	62	62	55	55	59
630509	Lacbispecific	FB	2						2	3	1	3	6	2	3	5	6	5	6	5	5	5	5
682957		FB	2						2	2	2	2	5	2	2	5	5	4	5	4	4	5	5
302897		FB	2						12	17	13	18	18	18	18	26	28	24	30	30	16	29	25
485759	chromatin ; chromatin binding ; nucleus ; chromatin assembly or disassembly	FB	2						2	2	2	3	2	2	2	5	5	5	5	6	2	4	4
324212	electron carrier activity ; protein disulfide oxidoreductase activity ; cell redox homeostasis	FB	2						27	29	29	28	41	28	34	51	46	46	51	51	38	49	53
399451	protein binding	FB	2						11	10	10	11	13	11	12	19	16	16	18	18	14	18	16
447059	protein kinase activity ; ATP binding ; protein amino acid phosphorylation ; protein serine/threonine kinase activity	FB	2						12	9	11	10	16	10	11	21	19	18	24	23	16	18	16
317144	metabolic process ; hydrolase activity	FB	2						8	6	7	7	8	8	7	13	13	12	15	14	9	13	10
630988		FB	2						4	3	4	3	6	6	4	14	11	11	14	13	10	14	7
681521	cation transport ; cation transmembrane transporter activity ; membrane	FB	2						2	2	2	2	5	2	4	15	14	13	14	14	8	14	7
439496	transcription factor activity ; nucleus ; regulation of transcription, DNA-dependent ; zinc ion binding ; mannosyltransferase activity ; protein amino acid O-linked glycosylation ; membrane ; dolichyl-phosphate-mannose-protein mannosyltransferase activity	FB	2						2	2	2	2	3	3	2	5	5	4	4	5	3	4	4
652417	lipid metabolic process ; hydrolase activity, acting on ester bonds ; lipase activity ; nuclease activity ; phosphoric ester hydrolase activity ; T/G mismatch-specific endonuclease activity	FB	2						54	47	55	58	69	69	50	86	87	78	82	81	58	82	81
310261	nucleus ; catalytic activity ; binding ; metabolic process	FB	2						3	4	3	4	5	3	5	7	9	8	8	8	7	8	4
298950		FB	2						9	12	8	10	12	9	13	17	19	17	18	17	12	16	14
637646	protein kinase activity ; ATP binding ; protein amino acid phosphorylation ; protein-tyrosine kinase activity ; protein serine/threonine kinase activity	FB	2						2	2	1	1	2	1	2	4	5	4	4	4	3	3	3
317054		FB	2						25	29	28	29	39	26	33	46	46	41	49	46	33	32	30
589974	monooxygenase activity ; iron ion binding ; electron transport ; heme binding ; leukotriene-B4 20-monooxygenase activity	FB	2						2	2	3	2	4	2	3	6	5	5	7	5	4	4	3
580056		FB	2						18	17	17	15	23	16	22	29	28	29	28	30	22	24	18
683136		FB	2						2	2	2	2	6	2	2	7	7	7	6	7	3	5	3
579026	nucleus	FB	2						4	3	4	4	6	5	5	11	13	13	13	9	4	11	4
680049	catalytic activity ; histidine biosynthetic process ; histidinol-phosphatase activity	FB	2						11	9	8	10	11	8	8	14	15	13	16	13	10	12	9
301056	carbohydrate metabolic process ; oxidoreductase activity, acting on CH-OH group of donors ; glycerol-3-phosphate dehydrogenase (NAD+) activity ; glycerol-3-phosphate metabolic process ; glycerol-3-phosphate dehydrogenase complex ; oxidoreductase activity ; cytoplasm ; oxidoreductase activity, acting on the CH-OH group of donors, NAD or NADP as acceptor ; glycerol-3-phosphate catabolic process ; N…	FB	2						31	33	35	34	51	38	27	50	45	42	53	51	42	51	39
294302		FB	2						12	12	14	11	27	13	11	23	21	22	28	25	22	24	22
316355	purine-specific mismatch base pair DNA N-glycosylase activity ; uracil DNA N-glycosylase activity ; single-strand selective uracil DNA N-glycosylase activity ; DNA N-glycosylase activity ; DNA-3-methyladenine glycosylase III activity	FB	2						4	4	4	3	9	4	5	8	7	8	9	10	7	9	8
605199	Lacbispecific	FB	2						1	2	2	1	5	1	2	4	4	4	5	4	3	4	3
480714	gamma-glutamyltransferase activity	FB	2						5	5	5	5	9	6	6	8	7	7	8	8	8	9	6
670224		FB	2						35	42	34	40	63	37	42	54	53	49	63	60	57	60	43
700160		FB	2						21	22	21	25	38	22	24	37	37	36	41	39	35	39	28
293829	peroxidase activity ; electron transport	FB	2						25	42	26	44	192	64	30	126	92	115	92	120	95	180	92
631002	nucleus	FB	2						1	0	0	1	9	0	1	7	6	4	5	6	2	8	5
668736	nucleus ; nucleic acid binding	FB	2						24	24	25	23	65	24	22	50	53	46	46	38	40	66	45
308285	glycolipid 2-alpha-mannosyltransferase activity	FB	2						65	44	53	46	91	39	46	91	104	95	82	95	81	83	76
691408	D-alanine-D-alanine ligase activity ; peptidoglycan biosynthetic process ; catalytic activity ; ATP binding	FB	2						20	18	20	15	30	19	15	30	32	33	23	28	28	29	24
679873		FB	2						13	15	11	15	30	12	10	21	30	29	19	24	17	26	18
305050		FB	2						2	2	3	3	6	3	5	6	4	4	6	5	3	3	5
309612	beta-galactosidase activity ; carbohydrate metabolic process ; beta-galactosidase complex	FB	2						46	47	49	47	62	53	57	67	58	55	62	61	53	54	61
436043		FB	2						10	13	10	12	15	11	14	15	13	13	15	15	13	12	15
683416	Lacbispecific	FB	2						2	4	3	3	5	3	4	5	4	3	4	5	4	4	5
572536	protein binding ; zinc ion binding	FB	2						8	9	9	9	10	8	9	11	10	9	9	10	10	9	11
309251	nucleic acid binding	FB	2						24	28	26	30	35	29	30	32	30	32	33	36	30	22	34
597104		FB	2						22	23	20	23	27	23	22	23	25	24	26	26	24	20	24
444955	diacylglycerol pyrophosphate phosphatase activity ; thiamin-pyrophosphatase activity ; 8-oxo-7,8-dihydroguanine triphosphatase activity ; UDP-2,3-diacylglucosamine hydrolase activity ; bis(5'-nucleosyl)-tetraphosphatase activity ; dATP pyrophosphohydrolase activity ; pyrophosphatase activity ; dihydroneopterin monophosphate phosphatase activity ; dihydroneopterin triphosphate pyrophosphohydrolase…	FB	2						1	1	0	1	8	1	1	5	5	5	6	5	4	3	5
621049		FB	2						2	4	3	4	8	3	4	7	6	6	7	7	5	4	5
666511		FB	2						33	36	32	40	53	33	36	46	42	41	48	48	39	32	47
614151		FB	2						57	60	59	62	76	55	53	69	68	68	63	66	64	55	66
313681		FB	2						31	27	28	29	32	29	26	36	31	29	36	31	22	34	25
469925		FB	2						2	2	2	4	7	4	3	8	8	5	12	5	3	7	2
606750		FB	2						2	2	2	3	3	2	3	4	4	3	6	4	1	3	2
190409		FB	2						43	41	42	46	53	41	50	57	49	45	58	51	40	56	36
457138		FB	2						45	48	46	47	89	49	53	90	74	63	77	70	51	79	48
569199		FB	2						2	2	2	3	4	3	4	5	4	4	4	4	2	4	2
663798		FB	2						28	24	27	31	37	26	31	41	35	32	32	33	17	32	18
470915		FB	2						10	12	10	10	13	13	11	14	12	9	15	13	10	15	10
465830	Lacbispecific	FB	2						6	7	6	8	11	8	8	10	9	7	11	8	6	12	7
477655		FB	2						2	2	2	2	3	3	3	3	3	2	4	2	2	5	2
334873	Lacbispecific	FB	2						1	2	2	1	3	2	3	3	3	3	4	3	1	5	2
682943		FB	2						8	7	9	6	11	9	9	11	10	10	12	11	6	15	10
634381	DNA binding ; chromatin silencing complex ; chromatin silencing ; regulation of transcription, DNA-dependent ; protein amino acid deacetylation ; zinc ion binding ; NAD-dependent histone deacetylase activity ; NAD binding ; histone deacetylase activity ; protein N-terminal asparagine amidohydrolase activity ; UDP-3-O-[3-hydroxymyristoyl] N-acetylglucosamine deacetylase activity ; iprodione amidoh…	FB	2						16	14	15	16	23	17	17	20	18	16	21	21	13	23	19
441366	nucleic acid binding ; intracellular ; zinc ion binding	FB	2						5	7	6	10	13	15	10	16	12	11	19	12	9	17	9
489769		FB	2						9	10	8	10	12	11	10	15	13	12	15	14	8	16	12
705937		FB	2						18	18	17	20	28	22	22	29	26	24	31	27	18	31	21
686935		FB	2						3	5	4	4	5	5	4	8	6	4	8	8	4	9	5
665304	Lacbisoecific MiSSP	FB	2						11	13	11	12	14	13	12	13	13	14	14	13	11	14	11
311275		FB	2						7	7	6	8	10	9	7	12	9	7	11	11	7	9	8
482741	NAD+ ADP-ribosyltransferase activity ; nucleus	FB	2						9	8	10	11	12	10	9	14	11	10	14	14	8	11	11
609614		FB	2						16	15	17	17	19	20	17	22	18	17	23	24	17	19	20
705041	protein folding ; peptidyl-prolyl cis-trans isomerase activity ; cyclophilin ; FK506-sensitive peptidyl-prolyl cis-trans isomerase ; cyclophilin-type peptidyl-prolyl cis-trans isomerase activity	FB	2						30	25	33	27	36	30	21	39	36	32	43	41	27	33	33
586171	nucleus ; DNA replication	FB	2						10	9	10	11	13	14	9	13	11	10	14	14	9	11	9
452353	hydrolase activity ; guanosine-diphosphatase activity	FB	2						4	5	4	5	5	6	5	6	6	6	8	9	6	6	5
689906		FB	2						4	4	3	5	6	6	4	5	6	5	7	8	5	5	4
473337		FB	2						3	5	3	3	7	5	4	6	6	5	7	7	4	6	5
691133		FB	2						39	36	38	33	46	49	40	47	48	44	57	53	40	49	39
535765		FB	2						3	3	2	3	4	5	5	5	5	4	6	5	3	4	6
484610		FB	2						12	16	10	17	23	20	17	22	20	19	19	19	10	21	19
698721		FB	2						3	3	2	3	4	5	4	5	5	4	5	3	2	5	5
300351		FB	2						6	5	4	6	4	5	5	6	5	6	6	7	6	5	6
588427		FB	2						5	4	4	6	4	5	5	6	4	5	6	6	5	5	5
620385		FB	2						4	3	2	4	3	4	3	4	2	4	4	6	4	5	5
590060	protein kinase activity ; ATP binding ; protein amino acid phosphorylation ; protein-tyrosine kinase activity	FB	2						4	5	4	6	5	5	6	6	4	5	6	6	5	5	6
485529	Lacbispecific	FB	2						6	5	4	6	6	6	8	7	5	7	7	8	7	7	7
601158		FB	2						4	3	3	5	3	4	6	5	3	4	5	6	5	4	6
689848		FB	2						9	8	6	9	6	8	14	12	7	10	14	17	15	8	15
440523		FB	2						3	4	4	5	4	4	3	5	5	4	6	6	6	7	5
456579		FB	2						56	62	47	63	47	73	46	63	68	53	84	77	64	92	54
579754		FB	2						5	5	5	6	5	9	4	6	8	6	12	10	9	11	9
622893	riboflavin synthase activity ; riboflavin synthase complex	FB	2						63	55	61	64	53	88	55	80	86	70	113	113	108	127	76
305405		FB	2						34	33	31	33	27	38	27	42	33	34	43	41	42	45	27
568523		FB	2						55	65	52	54	60	82	56	74	69	62	84	83	73	77	45
687376		FB	2						17	16	16	18	18	26	16	24	22	20	27	26	22	25	17
585662		FB	2						30	30	27	30	28	33	27	32	30	32	31	31	33	33	29
487569		FB	2						3	3	3	2	3	4	2	3	3	3	5	5	4	4	3
627188		FB	2						6	6	6	6	6	8	6	6	6	5	8	8	8	7	7
310136	hydrolase activity, hydrolyzing O-glycosyl compounds ; carbohydrate metabolic process ; chitinase activity ; chitin catabolic process ; endochitinase activity	FB	2						3	4	3	3	3	14	3	8	8	8	13	14	7	7	11
634481	protein tyrosine phosphatase activity ; prenylated protein tyrosine phosphatase activity	FB	2						67	71	68	68	60	133	70	120	106	108	131	128	97	88	96
660629		FB	2						63	46	61	46	45	174	48	75	79	94	140	100	104	53	134
704813	Lacbispecific	FB	2						3	2	2	2	2	6	3	3	3	6	4	5	4	3	2
476250		FB	2						97	116	100	106	91	103	106	110	98	96	120	105	120	126	106
581049		FB	2						3	4	1	3	2	3	3	3	2	2	4	3	4	6	4
603352	nucleic acid binding	FB	2						7	13	7	9	8	9	10	12	10	11	14	9	12	16	13
571697		FB	2						5	9	6	9	7	11	7	10	8	6	10	8	10	11	12
684448		FB	2						4	5	3	5	2	6	6	7	3	3	6	6	7	7	7
326449		FB	2						12	13	12	12	12	14	12	15	12	13	14	12	14	14	12
704652		FB	2						19	22	19	22	21	22	22	23	20	21	24	22	24	24	20
630279		FB	2						7	7	7	8	6	7	7	6	6	8	9	7	9	8	8
697715		FB	2						17	17	16	20	11	20	19	15	17	16	26	22	23	22	19
680176		FB	2						11	9	8	12	8	13	9	12	8	10	16	10	14	13	11
296354		FB	2						23	25	23	23	20	23	24	23	21	23	29	29	26	25	31
315429	nucleic acid binding	FB	2						29	34	38	28	26	33	44	27	27	30	69	65	56	46	95
583899		FB	2						2	3	3	2	2	2	3	2	2	2	5	4	3	3	5
321555		FB	2						29	27	28	27	27	23	38	26	23	24	46	36	36	30	54
455658	protein kinase activity ; ATP binding ; protein amino acid phosphorylation ; protein serine/threonine kinase activity	FB	2						23	23	25	26	26	24	27	22	19	20	36	33	29	25	39
436744	zinc ion binding	FB	2						38	29	39	37	33	36	42	37	31	33	42	44	43	39	56
328127	Lacbispecific	FB	2						5	6	5	5	4	5	6	5	4	5	5	7	6	5	8
594306		FB	2						10	11	10	9	7	10	14	11	8	8	13	15	14	12	18
487512	Lacbispecific	FB	2						1	2	1	1	2	1	2	1	1	1	3	5	3	3	4
542154		FB	2						5	6	5	5	5	6	5	5	4	5	7	7	6	6	7
332743		FB	2						3	4	3	4	3	3	4	3	2	3	4	4	4	4	5
489045		FB	2						11	13	10	13	12	12	13	11	11	12	13	13	12	13	15
333109		FB	2						6	6	5	6	5	7	6	5	4	5	7	7	5	4	9
657950	Lacbispecific	FB	2						2	3	2	2	2	3	4	2	2	2	3	3	2	2	5
686705		FB	2						13	17	14	15	13	17	16	11	13	15	15	16	17	13	20
303695		FB	2						34	36	36	38	44	33	43	35	34	34	51	46	38	37	48
242010		FB	2						13	14	13	16	18	12	18	14	13	13	19	18	15	14	22
435601		FB	2						17	19	17	20	20	15	23	19	17	17	24	22	19	19	26
306867	FMN binding ; oxidoreductase activity ; NADPH dehydrogenase activity	FB	2						11	11	11	13	19	9	15	9	10	9	16	13	13	10	19
310068	binding	FB	2						9	10	9	10	13	9	11	10	9	9	12	12	10	9	13
680504		FB	2						18	18	17	18	23	15	22	17	19	19	24	22	20	15	26
679781	Lacbispecific	FB	2						10	11	11	9	14	7	11	9	8	8	15	13	11	11	17
449076		FB	2						14	15	12	14	14	11	15	12	12	13	15	14	13	13	17
331652	nucleic acid binding ; zinc ion binding	FB	2						14	20	16	18	18	13	19	16	13	14	22	20	19	14	24
559754	UDP-N-acetylmuramoylalanyl-D-glutamyl-2,6-diaminopimelate-D-alanyl-D-alanine ligase activity ; ribosomal S6-glutamic acid ligase activity ; coenzyme F420-0 gamma-glutamyl ligase activity ; coenzyme F420-2 alpha-glutamyl ligase activity	FB	2						22	22	22	23	22	18	22	22	18	21	25	22	21	19	28
588421		FB	2						9	10	8	10	10	8	15	10	9	10	13	9	10	10	14
469336		FB	2						9	10	9	11	11	8	13	10	8	8	11	10	9	10	15
489834		FB	2						13	12	12	14	16	14	18	15	13	12	17	15	12	17	22
687969		FB	2						22	24	22	24	23	22	28	26	23	22	28	25	20	24	30
309304		FB	2						10	13	9	15	11	11	16	11	12	11	14	12	7	8	17
445810		FB	2						4	4	4	5	5	4	5	5	4	4	5	5	4	3	6
701323	proteolysis ; cysteine-type peptidase activity	FB	2						6	8	5	10	10	5	9	10	11	7	10	9	5	2	18
636647	protein kinase activity ; ATP binding ; protein amino acid phosphorylation	FB	2						19	23	19	24	24	18	24	22	23	22	28	26	20	18	27
329041	transporter activity ; transport ; membrane ; integral to membrane	FB	2						4	4	3	4	5	4	5	4	4	5	7	5	6	4	6
581524		FB	2						3	3	2	3	3	3	4	3	3	4	5	4	4	2	3
313796	transcription factor activity ; nucleus ; regulation of transcription, DNA-dependent ; zinc ion binding ; DNA binding ; transcription	FB	2						27	27	27	28	27	19	32	26	28	29	34	30	32	25	35
301455	phosphofructokinase activity ; phosphorylase kinase regulator activity ; cobinamide kinase activity ; phosphatidylinositol phosphate kinase activity ; cyclin-dependent protein kinase regulator activity ; phenol kinase activity ; cyclin-dependent protein kinase activating kinase regulator activity ; inositol tetrakisphosphate 2-kinase activity ; phosphoinositide 3-kinase activity ; eukaryotic elon…	FB	2						15	16	15	15	17	13	17	15	16	17	19	18	18	15	20
451239		FB	2						5	6	5	5	6	4	7	5	6	6	8	7	7	5	7
669147	DNA binding ; glucan 1,4-alpha-glucosidase activity	FB	2						11	14	12	12	13	10	15	11	12	14	16	15	15	9	15
329317		FB	2						2	3	2	2	4	2	4	4	4	4	6	5	4	3	5
510533	RNA binding ; RNA-directed DNA polymerase activity ; RNA-dependent DNA replication	FB	2						7	10	8	8	15	4	14	10	12	14	17	17	13	12	16
696871		FB	2						5	7	5	6	7	5	7	7	7	7	8	8	8	6	8
299557	binding	FB	2						4	4	3	4	4	3	4	4	4	5	7	6	5	4	6
662111		FB	2						8	8	7	9	11	7	11	11	10	13	16	16	12	10	17
577837		FB	2						5	6	5	6	5	5	6	6	6	6	8	8	6	6	9
619539	protein kinase activity ; ATP binding ; protein amino acid phosphorylation ; protein serine/threonine kinase activity	FB	2						9	9	9	10	8	8	10	10	9	10	14	13	10	9	14
479720		FB	2						19	16	18	16	20	16	20	19	21	19	27	26	22	18	31
489798		FB	2						10	9	10	8	12	7	12	11	11	12	15	15	12	8	16
650560	Lacbispecific	FB	2						13	12	14	13	14	12	16	13	13	14	17	17	14	12	19
485830		FB	2						24	24	23	26	24	24	26	27	23	23	31	30	27	23	31
568966		FB	2						15	13	12	16	15	13	16	15	16	15	24	25	20	13	22
627372		FB	2						10	11	9	11	12	10	12	11	10	10	14	13	12	10	13
699171	Lacbispecific	FB	2						3	5	2	3	5	3	5	4	4	4	8	8	6	2	7
324976		FB	2						31	32	29	32	29	25	27	35	33	34	35	33	31	29	38
387518	signal transducer activity ; signal transduction ; cysteine-type endopeptidase activity ; proteolysis	FB	2						28	28	26	28	28	22	26	29	27	26	31	29	30	22	37
587171		FB	2						5	6	5	5	6	3	6	6	6	6	7	6	6	5	8
619576		FB	2						7	7	8	8	10	5	8	9	9	9	11	9	10	5	12
709163	protein kinase activity ; ATP binding ; protein amino acid phosphorylation ; protein-tyrosine kinase activity ; protein serine/threonine kinase activity ; transmembrane receptor protein serine/threonine kinase activity ; 3-phosphoinositide-dependent protein kinase activity ; DNA-dependent protein kinase activity ; AMP-activated protein kinase activity ; casein kinase activity ; casein kinase I ac…	FB	2						37	42	40	38	42	33	40	43	41	43	49	42	43	33	53
439803		FB	2						6	6	7	5	8	4	10	9	9	9	7	10	10	7	12
470876	Lacbispecific	FB	2						25	33	24	25	23	17	36	33	35	43	32	38	43	26	54
460705		FB	2						2	4	4	4	4	3	5	4	5	5	4	5	6	3	6
294403		FB	2						188	232	106	169	49	39	116	298	276	241	197	109	267	137	332
396979	mating-type factor pheromone receptor activity ; G-protein coupled receptor protein signaling pathway ; integral to membrane	FB	2						4	3	3	3	2	2	3	4	3	4	3	3	5	3	5
582270	Lacbispecific	FB	2						1	2	1	2	2	1	2	3	3	5	3	2	7	2	11
708215		FB	2						35	41	38	35	51	36	36	59	58	65	44	43	89	59	111
706859		FB	2						61	82	57	63	76	45	61	84	90	80	59	55	84	62	125
315146	monooxygenase activity ; iron ion binding ; electron transport ; heme binding ; peroxidase activity ; response to oxidative stress	FB	2						27	25	31	22	17	11	28	16	34	60	22	28	66	19	66
437441		FB	2						3	3	2	4	2	3	2	2	3	4	2	3	5	1	5
309452	signal transducer activity ; G-protein coupled receptor protein signaling pathway ; guanyl nucleotide binding ; signal transduction	FB	2						28	30	25	34	29	33	29	31	37	37	35	35	50	17	56
312485	transcription factor activity ; nucleus ; regulation of transcription, DNA-dependent ; zinc ion binding ; DNA binding ; transcription	FB	2						12	12	11	13	12	10	13	13	14	14	14	14	16	8	17
641189	protein binding ; UDP-N-acetylmuramoylalanyl-D-glutamyl-2,6-diaminopimelate-D-alanyl-D-alanine ligase activity ; ribosomal S6-glutamic acid ligase activity ; coenzyme F420-0 gamma-glutamyl ligase activity ; coenzyme F420-2 alpha-glutamyl ligase activity	FB	2						18	21	18	19	15	15	20	15	19	20	29	26	30	9	31
441586		FB	2						63	71	62	74	84	54	71	57	64	79	84	78	114	56	110
649170		FB	2						14	17	11	15	17	13	15	11	15	16	17	17	23	11	19
689382		FB	2						28	22	25	26	24	24	21	19	19	22	27	29	36	17	42
697197	Lacbispecific	FB	2						9	10	5	9	11	9	10	8	7	9	11	11	17	5	20
295100		FB	2						20	19	19	19	14	17	21	17	17	20	22	23	24	20	24
295784		FB	2						13	16	13	13	12	11	18	14	13	14	18	18	21	12	19
636564		FB	2						8	8	7	8	7	6	9	8	6	8	8	9	12	7	11
595621	transcription factor activity ; nucleus ; regulation of transcription, DNA-dependent ; zinc ion binding	FB	2						5	4	6	4	3	3	7	5	5	5	6	6	8	4	7
659940	Lacbispecific	FB	2						67	67	69	61	51	52	81	69	68	74	80	75	87	55	95
488576	transcription factor activity ; nucleus ; regulation of transcription, DNA-dependent ; zinc ion binding ; sequence-specific DNA binding	FB	2						29	27	28	27	22	26	27	29	29	31	33	32	34	23	47
546433		FB	2						28	22	27	20	19	21	22	26	22	27	27	31	33	16	40
634762		FB	2						49	40	53	38	30	38	37	39	41	43	49	46	51	39	59
657699	transcription factor activity ; nucleus ; regulation of transcription, DNA-dependent ; sequence-specific DNA binding	FB	2						27	27	33	27	16	22	29	21	24	28	33	27	29	16	38
301683	Lacbispecific	FB	3						2	3	2	3	4	3	3	5	5	3	5	4	4	6	5
310229	multidrug transport ; drug transporter activity ; antiporter activity ; membrane	FB	3						4	5	4	4	7	4	6	7	6	6	7	6	6	8	6
439534	ubiquitin-dependent protein catabolic process ; cullin-RING ubiquitin ligase complex ; ubiquitin protein ligase binding	FB	3						2	2	2	2	4	2	3	4	4	3	3	3	3	5	4
328304	endodeoxyribonuclease activity, producing 5'-phosphomonoesters	FB	3						2	3	2	2	5	1	5	4	4	3	3	3	4	5	5
452836		FB	3						4	5	4	3	7	2	7	6	7	5	5	6	7	8	7
436099	electron transport ; oxidoreductase activity ; succinate dehydrogenase (ubiquinone) activity	FB	3						3	3	3	3	5	2	4	4	4	3	4	4	4	5	4
550269		FB	3						14	18	14	17	21	9	18	17	20	19	15	18	17	24	19
296292	nucleic acid binding ; nuclease activity ; protein binding ; RNA interference ; RNA-induced silencing complex	FB	3						25	26	29	26	35	24	28	28	24	25	28	27	34	38	32
247808	proteolysis ; metallopeptidase activity ; zinc ion binding	FB	3						65	66	65	73	95	70	75	62	77	78	61	53	87	112	91
313247	extracellular region	FB	3						2	2	2	2	4	2	2	2	2	3	2	2	4	5	4
704177		FB	3						12	11	13	10	22	8	13	12	15	16	12	12	29	36	27
188528		FB	3						25	28	26	26	30	26	31	27	26	25	28	26	29	31	29
451569		FB	3						3	4	3	3	5	3	5	4	4	3	4	4	5	5	5
399293	structural constituent of cell wall ; cell wall	FB	3						4	8	5	5	8	5	7	6	5	6	6	7	8	9	8
700016	catalytic activity	FB	3						32	36	34	39	39	34	41	35	35	35	33	36	37	42	37
706965	Lacbispecific	FB	3						11	13	13	15	15	13	16	15	15	13	15	14	16	18	14
188914	hydrolase activity, hydrolyzing O-glycosyl compounds ; carbohydrate metabolic process ; beta-mannosidase activity	FB	3						15	13	18	16	26	18	20	19	16	16	23	19	17	26	28
247734		FB	3						26	18	27	21	55	22	37	31	30	29	43	32	29	61	73
299737		FB	3						1	2	1	2	5	1	3	3	2	2	4	3	2	6	7
328251		FB	3						11	10	10	9	16	10	14	11	10	11	16	13	11	17	18
188764	metabolic process ; oxidoreductase activity ; aldehyde dehydrogenase (NAD) activity	FB	3						47	37	54	40	90	45	41	59	61	61	93	78	68	99	101
435938		FB	3						6	5	6	6	12	7	7	9	7	6	11	10	7	13	13
481420	ligase activity ; propionyl-CoA carboxylase activity	FB	3						27	26	26	27	43	26	27	34	31	28	37	41	31	48	43
627706	3'-5'-exoribonuclease activity ; RNA binding ; RNA processing ; 5'-3' exoribonuclease activity	FB	3						21	23	22	23	37	22	24	29	25	23	34	31	25	30	43
297360		FB	3						12	12	13	13	19	14	14	16	13	12	18	17	11	23	24
478395	proteolysis ; O-sialoglycoprotein endopeptidase activity	FB	3						50	52	49	54	62	56	56	57	50	49	65	58	52	70	75
486361		FB	3						33	36	33	39	39	34	36	36	33	32	43	39	32	46	48
473335		FB	3						6	6	4	7	8	6	6	6	5	5	7	7	5	9	10
483135		FB	3						4	6	4	5	10	7	5	5	5	4	8	6	4	10	11
619456	nucleic acid binding	FB	3						9	10	9	9	11	11	9	10	8	8	11	11	9	12	13
567598	acyl-CoA metabolic process ; acyl-CoA thioesterase activity ; palmitoyl-CoA hydrolase activity	FB	3						30	26	25	28	37	30	29	25	29	28	31	33	24	35	41
481724		FB	3						42	36	41	43	48	44	46	36	45	40	49	46	31	66	61
699790		FB	3						114	100	103	108	131	115	124	106	122	108	136	149	90	159	148
256131	carbohydrate metabolic process ; RNA binding ; pseudouridine synthesis ; pseudouridine synthase activity ; pseudouridylate synthase activity	FB	3						10	8	10	10	10	9	9	11	9	9	11	11	9	13	14
313750	zinc ion binding ; protein binding ; transporter activity ; transport ; membrane	FB	3						55	48	51	57	59	52	50	60	52	51	67	63	51	68	73
707112	rRNA (adenine-N6,N6-)-dimethyltransferase activity ; C-terminal protein carboxyl methyltransferase activity ; C-methyltransferase activity ; N-methyltransferase activity ; O-methyltransferase activity ; S-methyltransferase activity ; RNA methyltransferase activity ; mRNA methyltransferase activity ; tRNA methyltransferase activity ; protein methyltransferase activity ; site-specific DNA-methyltra…	FB	3						44	40	47	52	49	50	44	50	46	44	55	50	44	57	56
301802	protein binding ; zinc ion binding	FB	3						16	14	16	16	20	12	15	17	15	13	20	19	15	19	21
628053		FB	3						19	20	20	22	28	18	21	24	19	18	31	28	18	26	28
466355	steroid metabolic process	FB	3						27	23	27	31	34	29	27	29	26	22	42	34	21	32	38
681005	nitrogen compound metabolic process ; nickel ion binding	FB	3						16	13	14	16	18	16	15	16	14	14	18	18	14	18	18
452928	Lacbispecific	FB	3						6	4	4	5	6	6	2	7	7	5	6	6	5	8	7
297996		FB	3						3	2	2	3	4	6	2	4	6	5	6	3	4	9	11
389133	phosphatase activator activity	FB	3						15	15	14	19	17	17	11	20	19	16	21	19	13	26	25
572030		FB	3						9	9	7	11	11	12	8	12	12	8	12	10	8	14	16
245407	GTP binding ; microtubule ; microtubule-based process ; protein complex ; protein polymerization ; GTPase activity	FB	3						50	41	47	47	58	50	40	54	47	48	55	53	44	62	62
671319		FB	3						46	32	44	40	49	40	33	47	41	41	43	43	37	64	60
602461	uroporphyrinogen-III synthase activity ; tetrapyrrole biosynthetic process	FB	3						15	11	12	12	14	13	10	12	15	14	12	13	10	21	18
625267	GTP binding ; small GTPase mediated signal transduction ; GTPase activity ; protein binding ; intracellular protein transport ; nucleocytoplasmic transport ; signal transduction ; intracellular ; protein transport ; small monomeric GTPase activity	FB	3						71	64	72	69	82	79	67	80	83	75	83	83	61	116	101
178653	antioxidant activity ; oxidoreductase activity ; protein kinase activity ; ATP binding ; protein amino acid phosphorylation ; peroxiredoxin activity	FB	3						40	35	33	32	59	28	36	45	42	43	42	41	40	71	44
246217	protein kinase activity ; ATP binding ; protein amino acid phosphorylation ; protein-tyrosine kinase activity ; protein serine/threonine kinase activity ; protein kinase CK2 activity	FB	3						3	4	3	3	10	2	5	7	4	6	5	5	3	12	6
387419	protein kinase activity ; ATP binding ; protein amino acid phosphorylation ; protein-tyrosine kinase activity ; protein serine/threonine kinase activity ; phosphofructokinase activity ; phosphorylase kinase regulator activity ; cobinamide kinase activity ; phosphatidylinositol phosphate kinase activity ; cyclin-dependent protein kinase regulator activity ; phenol kinase activity ; cyclin-dependen…	FB	3						3	4	3	3	10	2	5	6	4	5	4	4	2	11	7
485797		FB	3						4	6	3	6	14	4	5	9	5	6	8	8	3	18	7
229349		FB	3						18	15	17	15	24	14	18	15	16	17	21	17	16	24	22
312288	nucleus ; histone-lysine N-methyltransferase activity	FB	3						4	4	4	4	7	4	6	5	5	5	6	5	5	7	6
667768		FB	3						19	20	19	17	25	17	24	22	22	20	27	24	21	28	24
328174		FB	3						15	16	14	14	24	11	17	18	16	15	22	20	16	28	23
680670		FB	3						24	23	25	24	34	20	28	29	27	24	32	28	21	36	33
310203	oxidoreductase activity ; aryl-alcohol dehydrogenase (NADP+) activity	FB	3						20	18	21	20	27	17	25	24	22	22	25	23	25	32	26
687151	Lacbispecific	FB	3						4	2	4	2	6	2	5	5	4	5	5	5	4	10	7
325830		FB	3						7	7	7	7	10	6	6	8	6	6	8	6	7	9	9
318118	oxidoreductase activity ; peroxiredoxin activity	FB	3						303	270	290	323	590	227	220	409	336	318	358	336	394	564	500
706894	fatty acid metabolic process ; oxidoreductase activity ; catalytic activity ; binding ; metabolic process ; 3-hydroxybutyryl-CoA dehydrogenase activity	FB	3						49	42	47	49	83	37	43	65	56	56	58	73	68	86	78
296456	protein binding ; protein complex assembly ; intracellular protein transport ; vesicle-mediated transport ; membrane coat ; binding	FB	3						18	18	17	19	24	20	19	19	16	16	20	19	18	23	22
299933		FB	3						2	1	2	3	5	3	3	2	1	2	2	3	1	7	4
323339		FB	3						9	9	9	9	17	7	10	10	9	8	11	10	7	18	17
585284		FB	3						5	5	7	5	11	4	6	6	4	5	7	7	3	11	9
472095		FB	3						135	127	123	128	177	121	141	137	110	99	147	164	100	224	167
680859	asparagine synthase (glutamine-hydrolyzing) activity ; asparagine biosynthetic process	FB	3						33	31	33	35	48	32	36	35	28	27	40	38	30	53	45
332188		FB	3						15	17	15	19	26	17	21	12	12	10	19	19	13	27	18
695105		FB	3						6	7	6	7	10	7	7	5	5	4	7	7	5	11	7
647377	hydrolase activity, hydrolyzing O-glycosyl compounds ; carbohydrate metabolic process ; alpha-glucosidase activity	FB	3						16	18	16	17	29	19	21	13	12	13	20	20	17	30	21
636218	hydrolase activity ; nucleotide catabolic process ; 5'-nucleotidase activity ; IMP-GMP specific 5'-nucleotidase activity	FB	3						24	27	27	27	35	27	31	24	25	22	32	28	28	38	29
454111		FB	3						76	85	80	90	142	80	95	77	72	62	98	106	73	153	88
677161		FB	3						145	151	155	147	233	145	172	145	150	129	174	165	152	284	148
688504	Lacbispecific	FB	3						8	7	9	8	18	4	11	8	7	7	8	7	7	21	8
310999	Lacbispecific	FB	3						3	1	2	2	4	3	4	3	3	2	3	2	2	5	3
688167	catalytic activity ; bis(5'-nucleosyl)-tetraphosphatase (asymmetrical) activity	FB	3						133	107	131	123	159	123	135	130	130	117	118	109	93	174	133
191578	glutamate-ammonia ligase activity ; nitrogen compound metabolic process ; glutamine biosynthetic process	FB	3						65	63	73	67	113	72	63	70	67	62	64	61	59	95	97
442172	catalytic activity ; binding ; metabolic process ; C-3 sterol dehydrogenase (C-4 sterol decarboxylase) activity ; 3-keto sterol reductase activity ; aldo-keto reductase activity ; isocitrate dehydrogenase activity ; mevaldate reductase activity ; gluconate dehydrogenase activity ; steroid dehydrogenase activity ; epoxide dehydrogenase activity ; 5-exo-hydroxycamphor dehydrogenase activity ; 2-hyd…	FB	3						39	38	39	37	85	29	40	33	30	28	29	31	37	86	60
700140	hydrolase activity ; isopentenyl-diphosphate delta-isomerase activity ; isoprenoid biosynthetic process	FB	3						36	32	35	35	53	36	33	37	35	33	31	30	31	53	40
591410		FB	3						5	4	3	5	7	3	5	5	5	5	4	4	3	7	7
681328	catalytic activity ; metabolic process ; nicotinamidase activity	FB	3						20	20	20	21	32	17	23	21	22	19	20	19	14	30	27
618619		FB	3						4	2	2	3	5	2	4	3	2	2	2	2	2	5	4
660640		FB	3						6	4	5	6	7	4	6	5	4	4	5	4	4	6	7
316460	hydrolase activity ; hydrolase activity, acting on carbon-nitrogen (but not peptide) bonds	FB	3						28	34	29	28	34	34	32	35	33	31	29	28	34	40	37
236267	nucleobase transmembrane transporter activity ; nucleobase, nucleoside, nucleotide and nucleic acid transport ; membrane	FB	3						9	12	8	11	13	11	12	13	14	12	12	11	13	19	16
695040		FB	3						2	3	1	2	3	3	3	3	3	2	3	2	2	6	4
614890		FB	3						5	5	5	4	6	6	7	6	7	5	6	4	4	8	9
227985	ribulose-phosphate 3-epimerase activity ; carbohydrate metabolic process ; catalytic activity ; metabolic process	FB	3						64	67	63	74	40	90	58	49	51	48	75	75	60	113	125
311942		FB	3						20	20	19	21	20	34	24	20	19	17	34	32	29	44	46
332386		FB	3						3	3	2	3	3	5	3	3	2	2	4	4	5	7	7
476566	protein kinase activity ; ATP binding ; protein amino acid phosphorylation ; protein-tyrosine kinase activity	FB	3						5	4	4	5	4	6	5	5	4	4	5	6	5	7	7
189233	metabolic process ; lyase activity	FB	3						23	25	23	29	22	40	22	28	27	26	33	34	31	61	53
589660		FB	3						42	41	42	43	36	50	36	51	44	46	49	50	47	67	64
441832	nucleic acid binding ; intracellular ; zinc ion binding	FB	3						8	8	7	8	6	10	6	9	7	7	11	9	9	14	14
519538		FB	3						5	4	2	3	4	7	2	7	6	4	5	6	6	11	13
637874		FB	3						5	9	4	10	8	12	7	8	7	8	11	10	8	18	16
478240	metabolic process ; oxidoreductase activity	FB	3						50	50	43	53	43	54	41	51	46	45	52	51	53	59	61
227919	oxidoreductase activity ; pyridoxine 4-dehydrogenase activity	FB	3						2	2	2	3	3	4	3	3	3	2	4	3	4	6	5
317362		FB	3						2	2	2	3	2	3	3	3	2	2	4	3	3	5	5
591701		FB	3						2	2	2	3	2	3	3	2	2	2	3	3	3	5	4
670774	structural constituent of ribosome ; intracellular ; ribosome ; translation	FB	3						20	24	24	26	20	28	28	26	24	21	30	28	27	39	32
328459		FB	3						7	9	6	7	4	8	9	7	6	6	8	9	6	16	13
457501		FB	3						4	4	3	3	1	4	5	5	3	3	4	4	3	8	6
566009		FB	3						2	1	2	2	0	3	3	3	2	2	2	3	2	5	5
603168		FB	3						3	3	3	3	2	3	4	4	3	2	3	4	3	6	7
612097		FB	3						3	3	3	4	1	3	4	4	2	2	4	4	3	6	7
442281	protein kinase CK2 complex ; protein kinase CK2 regulator activity	FB	3						3	4	3	4	3	4	3	3	2	3	3	4	4	8	6
600299		FB	3						2	5	3	3	2	4	4	3	3	4	3	4	4	8	7
330150		FB	3						3	5	3	4	2	5	4	3	3	2	3	3	3	8	7
695268		FB	3						14	17	14	16	14	18	16	15	15	15	15	15	16	21	20
670804		FB	3						2	3	2	3	2	3	3	3	2	2	3	2	3	5	5
571275		FB	3						3	5	3	3	2	4	4	4	2	3	4	4	4	6	7
619105		FB	3						2	4	3	4	2	5	4	4	2	2	3	4	3	6	7
306420	Lacbispecific	FB	3						3	5	3	4	2	2	4	4	5	4	5	6	3	9	10
327882	Lacbispecific	FB	3						1	2	1	1	1	1	2	2	2	2	2	2	1	4	5
292771		FB	3						15	17	14	18	16	13	19	17	21	18	25	23	18	37	37
465740		FB	3						3	3	3	4	4	2	4	5	6	5	9	8	3	13	14
611252	Lacbispecific	FB	3						3	3	2	5	3	2	5	3	5	4	6	7	3	10	11
567912		FB	3						1	2	1	1	1	0	1	2	2	1	3	2	1	5	4
460074		FB	3						9	10	9	11	8	7	11	9	12	11	13	11	11	17	15
586575		FB	3						1	1	1	1	1	1	2	3	4	2	4	2	1	5	6
484627	Lacbispecific	FB	3						7	9	7	10	8	6	16	14	21	17	17	16	7	23	32
691328		FB	3						7	9	8	9	10	8	10	10	11	10	12	11	8	13	16
296217	nucleosome ; DNA binding ; nucleus ; nucleosome assembly	FB	3						18	18	16	18	15	20	21	21	21	20	32	30	25	41	40
480975	Lacbispecific	FB	3						1	1	0	1	0	1	1	2	2	3	5	5	3	7	7
458681		FB	3						7	14	7	12	9	14	12	16	17	15	28	24	23	35	36
442997		FB	3						7	7	5	7	5	7	7	7	8	7	12	10	12	16	17
293276		FB	3						1	2	1	2	1	3	2	3	3	3	5	4	3	8	8
622503		FB	3						15	14	13	15	11	20	15	25	23	22	26	26	21	42	48
479755		FB	3						9	8	7	10	9	11	8	13	12	11	17	20	13	27	28
560013		FB	3						5	7	6	7	4	9	8	13	12	13	18	23	16	34	36
191878	phosphatase activator activity	FB	3						1	1	0	1	1	0	1	2	2	2	3	3	2	5	5
229974	monooxygenase activity ; iron ion binding ; electron transport ; heme binding ; unspecific monooxygenase activity	FB	3						6	6	7	7	10	5	10	13	14	12	15	14	11	24	25
489716		FB	3						12	12	10	14	14	9	13	19	20	18	20	20	19	34	33
299679		FB	3						1	2	2	2	3	2	2	3	3	3	4	4	3	7	7
578386		FB	3						0	1	0	0	1	1	1	2	2	2	3	3	2	6	6
298119		FB	3						2	2	2	2	4	2	2	5	4	5	7	6	7	12	13
296371	electron transport ; oxidoreductase activity, acting on the CH-CH group of donors ; acyl-CoA dehydrogenase activity ; metabolic process ; glutaryl-CoA dehydrogenase activity	FB	3						12	12	10	13	15	16	12	21	20	22	28	25	28	48	47
327273		FB	3						4	5	4	4	5	5	4	7	6	7	8	7	8	12	13
297471		FB	3						8	9	8	6	11	6	9	16	19	17	26	20	20	47	44
665976		FB	3						4	4	4	3	4	3	4	6	6	6	7	7	8	14	14
629529		FB	3						4	4	5	4	6	5	6	7	8	7	9	8	9	16	17
295615		FB	3						4	4	4	6	5	5	5	8	8	8	11	9	8	18	16
331707	Lacbispecific	FB	3						2	2	2	3	3	2	3	4	4	4	6	6	5	11	10
448067	catalytic activity ; binding ; metabolic process	FB	3						4	4	4	4	4	4	5	6	5	5	7	6	6	11	10
585579		FB	3						1	2	1	3	1	2	3	4	3	3	5	4	4	10	9
442916		FB	3						5	5	5	5	4	5	4	7	7	6	9	8	8	13	13
577557		FB	3						5	4	5	6	4	5	5	7	7	6	8	8	8	14	14
334047		FB	3						2	2	2	2	2	2	3	3	3	4	5	4	4	8	7
335035		FB	3						1	1	1	1	1	1	2	2	2	3	3	3	3	6	5
585227		FB	3						3	4	4	4	5	4	6	7	8	10	13	13	14	21	19
477450		FB	3						16	15	14	15	16	16	18	26	22	24	29	27	32	44	42
612983	polygalacturonase activity ; carbohydrate metabolic process	FB	3						3	2	2	2	2	2	3	4	3	4	5	4	5	8	7
302953	proteolysis ; metallopeptidase activity ; zinc ion binding	FB	3						3	2	2	3	4	3	4	4	5	4	6	6	6	9	9
480792		FB	3						3	4	3	3	4	3	5	5	6	4	9	8	8	13	13
583360		FB	3						5	5	4	5	5	4	6	6	6	6	8	7	8	10	10
438139		FB	3						4	4	3	5	6	3	4	8	6	6	12	12	11	20	16
706703		FB	3						17	16	16	18	23	17	18	26	25	26	41	37	37	49	45
331693		FB	3						1	1	1	2	2	2	2	3	2	2	4	4	3	6	7
473933		FB	3						6	8	7	8	10	8	9	11	9	8	13	13	10	17	17
296349		FB	3						3	2	3	3	4	2	4	3	3	4	6	7	6	10	11
253196	beta-lactamase activity ; beta-lactam antibiotic catabolic process ; response to antibiotic ; catalytic activity ; metabolic process ; cofactor binding ; binding	FB	3						2	2	2	2	3	2	2	3	4	3	9	9	6	15	17
293831		FB	3						27	22	27	26	29	28	24	32	31	29	47	44	37	60	62
689552		FB	3						23	20	21	24	22	19	16	26	22	22	39	36	26	56	52
693181		FB	3						28	25	27	27	28	27	32	26	28	26	44	39	31	51	55
157448	amino acid transport ; amino acid transmembrane transporter activity ; membrane ; integral to membrane ; transport	FB	3						23	24	23	26	25	27	24	35	34	34	40	45	43	50	59
311123		FB	3						104	98	89	124	182	284	68	362	462	401	688	681	722	899	1379
334523		FB	3						0	0	1	1	1	1	0	2	2	2	2	3	3	4	5
391675		FB	3						2	2	3	2	4	2	2	5	5	5	5	6	5	9	10
453632		FB	3						3	3	3	5	4	2	4	9	8	9	10	10	9	17	23
444191	amino acid metabolic process ; pyridoxal phosphate binding ; cystathionine gamma-lyase activity	FB	3						52	40	63	55	97	30	36	130	124	140	170	191	172	303	432
591340	amino acid metabolic process ; pyridoxal phosphate binding ; cystathionine gamma-lyase activity	FB	3						15	12	15	14	26	9	9	37	37	43	50	55	48	85	122
582508		FB	3						5	4	4	5	6	4	4	7	6	7	8	8	7	11	13
486706	Lacbispecific	FB	3						3	2	4	4	3	5	3	10	9	10	11	12	11	18	23
587493		FB	3						4	4	3	3	4	4	5	10	9	11	13	13	13	20	25
612880	Lacbispecific	FB	3						6	10	7	7	11	7	9	26	23	24	30	31	30	47	61
328452		FB	3						2	2	2	2	2	2	2	3	3	3	5	3	5	6	8
589185		FB	3						1	1	1	1	1	1	1	2	2	2	3	2	3	5	6
588005	Lacbispecific	FB	3						1	1	1	1	1	1	1	2	3	2	4	2	4	6	6
487583		FB	3						3	4	3	4	4	4	5	7	6	7	7	6	11	13	14
695464		FB	3						14	13	13	15	15	13	15	17	18	20	18	16	23	28	32
323722		FB	3						2	2	1	2	1	2	3	3	2	3	3	3	4	5	6
574300		FB	3						2	5	2	3	3	2	5	9	5	5	9	7	10	19	18
301670		FB	3						1	3	2	2	2	2	4	5	3	4	5	5	6	10	11
699043		FB	3						2	3	2	3	3	3	5	7	4	5	6	7	7	11	14
449022	monooxygenase activity ; iron ion binding ; electron transport ; heme binding ; unspecific monooxygenase activity	FB	3						1	1	1	1	1	1	2	3	3	3	3	3	3	5	5
330853		FB	3						1	2	1	1	1	1	2	3	4	3	4	4	4	6	7
585700		FB	3						3	4	3	2	3	2	6	7	9	10	12	12	12	18	21
586949		FB	3						1	2	1	2	1	2	3	5	4	3	5	5	4	8	9
689586		FB	3						10	10	10	11	7	10	16	21	17	19	21	21	22	29	36
698803		FB	3						2	1	1	1	0	1	2	3	3	3	4	3	3	5	6
702766	Lacbispecific	FB	3						25	26	28	26	19	28	31	37	34	35	37	35	39	51	49
314894		FB	3						1	0	1	0	1	2	2	1	1	2	2	2	2	5	5
318081		FB	3						2	2	1	1	3	3	3	3	2	3	5	4	4	8	9
399291	structural constituent of cell wall ; cell wall	FB	3						1	1	1	1	2	2	3	2	2	2	3	3	3	5	6
298661		FB	3						6	5	5	6	9	7	7	7	7	7	8	9	12	17	19
620068	catalytic activity ; binding ; metabolic process	FB	3						5	4	4	5	6	5	5	6	5	6	7	7	8	10	11
553346		FB	3						1	1	1	3	5	3	2	2	3	3	4	6	5	13	13
438292	Lacbispecific	FB	3						5	5	5	6	7	5	7	7	5	7	7	8	6	12	12
442399		FB	3						4	5	4	5	7	4	7	8	6	7	7	9	4	15	17
312934	Lacbispecific	FB	3						0	0	1	1	1	0	1	1	1	2	1	3	1	4	7
435801	Lacbispecific	FB	3						0	0	1	0	1	0	1	1	1	1	1	2	1	4	5
594591		FB	3						1	1	2	1	2	1	2	2	2	2	3	3	2	5	6
451108	Lacbispecific	FB	3						2	2	2	2	3	2	2	3	3	2	3	5	2	7	7
479383		FB	3						1	1	1	1	1	1	1	2	2	2	1	3	2	4	5
234031	metabolic process ; oxidoreductase activity ; aldehyde dehydrogenase [NAD(P)+] activity	FB	3						38	32	37	34	33	40	35	46	42	40	46	41	34	63	70
315258	cell wall ; pectinesterase activity ; cell wall modification	FB	3						4	2	4	3	3	4	4	8	8	7	10	7	4	16	23
452163		FB	3						2	1	2	1	1	2	2	3	2	2	3	2	2	5	6
453854		FB	3						1	1	0	0	1	1	1	2	1	1	2	2	1	4	5
329113		FB	3						7	8	5	6	5	7	8	9	7	10	12	10	8	20	19
436041		FB	3						6	6	5	7	4	5	8	8	6	8	10	7	8	14	16
449110		FB	3						2	2	2	3	2	2	2	3	2	3	3	3	3	5	6
615883		FB	3						6	7	6	7	4	6	6	7	7	8	8	8	7	13	15
248160	structural constituent of ribosome ; intracellular ; ribosome ; translation	FB	3						1	1	0	3	1	2	2	2	4	2	3	3	2	8	9
318753		FB	3						1	0	0	1	0	1	2	1	2	1	2	2	2	5	7
602125		FB	3						2	2	1	2	2	4	3	3	3	3	5	4	3	9	12
304138		FB	3						1	2	1	2	2	1	2	2	2	2	2	2	2	5	5
255034	integral to membrane ; vesicle-mediated transport	FB	3						177	207	173	193	217	199	236	216	234	227	250	245	260	416	386
331187		FB	3						3	3	2	3	4	2	4	4	4	4	5	5	5	9	9
443016		FB	3						3	3	2	3	3	2	3	4	4	3	4	4	4	8	8
307461	N-acetyltransferase activity ; metabolic process ; dihydrolipoamide branched chain acyltransferase activity ; H2A/H2B histone acetyltransferase activity ; H3/H4 histone acetyltransferase activity ; O-acyltransferase activity ; acyltransferase activity ; palmitoleoyl [acyl-carrier-protein]-dependent acyltransferase activity ; carnitine O-acyltransferase activity ; acetyltransferase activity ; C-ac…	FB	3						5	5	4	5	7	4	7	6	7	6	7	6	6	13	14
602736	nucleic acid binding	FB	3						9	10	10	11	16	9	14	12	13	14	14	15	13	25	28
568170		FB	3						1	1	1	1	2	1	2	2	2	2	2	2	3	6	7
580387		FB	3						0	0	0	0	1	0	1	1	1	1	1	1	1	4	5
312723	Lacbispecific	FB	3						1	4	3	2	4	4	4	8	6	11	6	8	7	20	23
315741	Lacbispecific	FB	3						4	4	4	3	5	3	5	5	7	7	7	7	6	15	16
318381	Lacbispecific	FB	3						1	1	1	1	2	1	2	2	2	3	2	3	2	5	6
463645		FB	3						26	29	28	28	33	24	34	40	40	45	39	41	35	68	77
303780	Lacbispecific	FB	3						1	1	1	1	1	1	2	3	3	3	3	3	2	7	7
588000	Lacbispecific	FB	3						7	9	7	10	10	11	13	28	30	28	22	21	26	75	69
575321		FB	3						1	1	0	0	1	1	1	2	2	2	2	2	2	6	6
572776	acyl-CoA metabolic process ; acyl-CoA thioesterase activity	FB	3						4	7	3	4	8	5	9	11	11	12	13	10	10	23	23
306701	Lacbispecific	FB	3						2	2	2	2	2	2	2	2	2	3	3	4	3	6	7
587449		FB	3						3	2	1	2	2	2	2	3	3	4	4	5	4	9	12
301073	intracellular protein transport	FB	3						24	23	23	26	37	28	22	41	36	35	46	44	37	84	95
318092	metabolic process ; methyltransferase activity	FB	3						3	2	3	2	4	3	3	6	6	5	8	8	4	15	18
440239		FB	3						1	1	0	1	1	1	1	2	2	2	4	3	2	7	8
480910	carbon-nitrogen ligase activity, with glutamine as amido-N-donor ; nuclease activity ; phosphoric ester hydrolase activity ; T/G mismatch-specific endonuclease activity	FB	3						17	22	26	36	24	35	25	53	70	63	101	74	57	192	226
335092		FB	3						7	6	6	6	7	6	7	9	7	8	10	9	8	13	16
481710	histidine biosynthetic process ; histidinol dehydrogenase activity ; phosphoribosyl-AMP cyclohydrolase activity ; phosphoribosyl-ATP diphosphatase activity ; metabolic process ; oxidoreductase activity	FB	3						16	13	15	14	15	14	15	23	19	20	24	23	20	33	39
330816		FB	3						3	4	4	3	4	4	5	6	5	6	9	7	6	13	15
587010		FB	3						2	4	4	4	4	4	5	8	7	7	11	11	9	19	24
481597		FB	3						20	25	22	26	27	23	26	54	47	52	79	68	42	109	130
612713		FB	3						7	7	8	8	7	8	8	12	9	10	15	13	11	19	23
297627	Lacbispecific	FB	3						2	2	2	2	3	2	3	4	2	5	5	5	4	11	10
323902		FB	3						1	1	1	1	1	1	1	2	1	2	2	2	2	5	5
480228	amino acid transport ; amino acid transmembrane transporter activity ; membrane ; transport	FB	3						10	9	11	9	14	11	13	13	12	13	17	17	15	34	35
445758		FB	3						3	3	3	3	4	3	4	5	3	4	7	5	5	11	12
477445	Lacbispecific	FB	3						0	0	0	1	1	0	1	2	1	2	3	2	2	7	7
586703		FB	3						1	1	1	2	3	2	2	4	2	3	5	4	4	12	12
442992		FB	3						1	1	1	1	1	1	1	2	1	1	2	2	2	5	5
488450	Lacbispecific	FB	3						0	1	1	2	1	1	2	5	2	2	4	5	5	12	13
297920		FB	3						3	4	3	2	3	3	4	5	6	5	8	6	7	17	19
449686	protein kinase activity ; ATP binding ; protein amino acid phosphorylation ; protein kinase CK2 activity	FB	3						2	3	2	2	2	3	3	6	5	5	6	5	4	14	16
321940		FB	3						0	0	0	0	0	0	0	1	1	1	1	1	1	4	5
606211		FB	3						0	0	0	0	0	0	0	1	1	1	1	1	1	4	5
574540		FB	3						12	5	8	7	12	9	11	29	22	23	34	27	25	86	87
147032	proteolysis ; metallopeptidase activity ; zinc ion binding	FB	3						2	4	2	2	2	2	3	5	5	4	7	9	9	24	31
335727		FB	3						1	0	1	1	1	1	1	3	2	2	3	3	3	9	12
297498		FB	3						0	0	0	0	0	0	0	1	1	1	1	2	1	10	12
689444	catalytic activity ; metal ion binding ; heme binding ; indoleamine 2,3-dioxygenase activity	FB	3						2	2	2	4	1	3	2	6	6	4	10	10	5	34	40
303095	transcription factor activity ; nucleus ; regulation of transcription, DNA-dependent ; zinc ion binding	FB	3						1	1	1	1	1	1	1	13	10	9	18	15	12	67	76
620550	transcription factor activity ; nucleus ; regulation of transcription, DNA-dependent ; zinc ion binding	FB	3						0	0	0	0	0	0	1	6	4	5	7	7	6	29	37
579366	transcription factor activity ; nucleus ; regulation of transcription, DNA-dependent ; zinc ion binding	FB	3						1	1	1	1	1	3	1	18	13	12	36	30	26	131	173
683546		FB	3						11	10	9	10	8	14	8	29	34	42	38	51	49	169	209
573023		FB	3						10	14	11	11	9	12	19	25	18	19	26	27	24	68	71
615534		FB	3						1	1	2	2	1	2	3	4	3	3	5	3	4	12	13
442978		FB	3						6	5	6	5	8	5	8	10	9	12	14	14	15	28	36
582342	nucleus	FB	3						1	2	2	1	2	1	3	5	4	7	8	5	9	20	23
455214	Lacbispecific	FB	3						2	1	1	1	2	1	2	2	2	2	3	3	2	6	7
647175		FB	3						2	1	1	2	2	1	3	3	3	2	4	4	3	9	11
615698		FB	3						8	5	5	6	5	6	10	9	9	9	10	11	10	25	29
586908		FB	3						1	0	1	0	1	1	0	2	3	2	2	2	2	8	9
597241		FB	3						2	0	1	0	1	1	1	3	2	3	2	2	3	10	10
301008		FB	3						15	16	14	16	15	13	15	17	13	15	19	17	14	25	33
297697	membrane	FB	3						43	64	46	63	55	56	54	84	82	69	96	72	51	145	215
299310	oxidoreductase activity	FB	3						1	2	1	2	1	2	1	2	2	2	4	3	2	9	14
574046	Rho guanyl-nucleotide exchange factor activity ; intracellular ; regulation of Rho protein signal transduction	FB	3						11	21	11	20	14	17	16	24	23	23	33	26	20	54	98
298637		FB	3						0	0	0	0	1	1	1	1	1	1	1	2	1	6	9
615104	Lacbispecific	FB	3						1	1	1	2	1	2	2	2	2	1	2	3	2	8	11
474688	Lacbispecific	FB	3						0	0	0	0	0	0	0	0	1	0	1	1	1	4	6
570796		FB	3						2	1	2	2	2	1	2	3	3	2	3	3	3	7	11
584742		FB	3						0	0	0	0	0	0	0	1	1	0	1	1	1	4	7
442292		FB	3						0	1	1	1	1	1	1	1	1	1	2	2	1	5	6
611906	Lacbispecific	FB	3						0	1	1	0	2	1	2	2	2	1	3	3	1	9	11
326601	Lacbispecific	FB	3						1	2	1	2	2	2	2	3	2	2	4	5	3	12	14
614906	catalytic activity ; metabolic process ; fluorene oxygenase activity ; mono-butyltin dioxygenase activity ; limonene 8-monooxygenase activity ; tri-n-butyltin dioxygenase activity ; di-n-butyltin dioxygenase activity ; methylsilanetriol hydroxylase activity ; methyl tertiary butyl ether 3-monooxygenase activity ; 4-nitrocatechol 4-monooxygenase activity ; 4-chlorophenoxyacetate monooxygenase acti…	FB	3						25	31	26	32	28	30	28	29	27	26	37	42	35	70	76
624803		FB	3						275	347	260	332	297	298	296	309	262	280	336	394	360	764	803
443021	Lacbispecific	FB	3						1	2	1	2	2	2	1	2	2	2	2	3	2	8	10
441380	Rho guanyl-nucleotide exchange factor activity ; intracellular ; regulation of Rho protein signal transduction	FB	3						11	14	10	14	12	11	13	13	12	13	15	16	16	31	40
685991	Lacbispecific	FB	3						40	88	37	91	51	40	70	46	56	51	145	154	50	541	715
685992		FB	3						41	80	41	82	50	43	70	51	66	54	161	182	56	619	795
655471		FB	3						17	20	17	21	20	20	21	19	17	16	26	24	23	41	50
477091		FB	3						1	1	1	2	2	1	2	2	2	3	3	4	2	8	11
564777		FB	3						2	2	2	5	3	2	3	4	4	5	5	6	4	15	19
624473		FB	3						7	9	6	10	12	7	10	12	11	12	12	12	12	29	40
590120		FB	3						2	2	1	2	3	2	3	3	2	3	4	3	4	11	14
692648		FB	3						10	9	8	10	12	7	11	10	9	10	14	13	13	30	35
299522		FB	3						6	7	5	6	7	6	8	9	6	7	9	10	10	16	20
561783		FB	3						1	1	0	1	1	1	1	2	1	1	2	2	2	4	5
568256	GTP binding ; intracellular	FB	3						4	5	3	5	6	4	7	5	5	6	7	6	8	14	16
686957		FB	3						9	12	7	11	11	10	11	11	9	12	15	14	15	24	29
332567		FB	3						2	3	2	2	2	2	2	3	3	2	3	3	4	6	8
332853		FB	3						1	2	1	2	2	2	2	3	3	3	4	3	5	7	11
617250	Lacbispecific	FB	3						1	3	3	4	3	4	3	5	5	6	6	4	9	18	24
467801		FB	3						4	4	3	4	4	4	5	5	4	5	5	7	9	16	17
578953		FB	3						1	1	0	0	1	1	1	1	1	1	1	2	3	6	8
482193		FB	3						14	15	9	15	17	19	13	12	15	19	29	34	57	102	128
699360		FB	3						9	8	9	8	16	17	10	10	32	36	71	81	106	304	437
701121	electron transport ; oxidoreductase activity	FB	3						20	28	20	25	36	28	24	27	30	32	49	58	70	122	191
184628	biosynthetic process ; ammonia ligase activity ; cytoplasm ; L-phenylalanine catabolic process ; ammonia-lyase activity ; catalytic activity ; phenylalanine ammonia-lyase activity	FB	3						29	28	33	35	27	119	24	104	83	84	90	85	91	158	404
618994		FB	3						4	7	5	7	4	11	6	14	12	12	10	12	10	21	36
446830		FB	3						1	2	1	2	1	2	2	6	5	5	4	4	3	12	16
570713		FB	3						4	6	4	5	4	5	5	7	6	5	6	6	5	11	14
438171		FB	3						40	40	37	39	32	36	34	47	51	46	38	39	39	70	85
151571		FB	3						1	1	1	1	0	1	0	3	2	2	2	3	1	10	14
638550		FB	3						4	3	3	5	2	6	2	15	11	10	8	8	4	41	62
635290		FB	3						55	35	48	41	14	39	18	60	66	62	47	51	44	185	314
694105	exo-alpha-sialidase activity	FB	3						29	28	28	29	26	30	26	36	29	33	33	30	32	46	59
294762		FB	3						28	22	27	24	24	32	21	37	37	41	37	42	46	72	99
335014		FB	3						3	3	3	3	3	3	3	5	7	6	6	6	5	12	19
578506	DNA binding	FB	3						2	2	2	2	2	2	2	3	3	3	3	3	3	5	7
631981	subtilase activity ; proteolysis	FB	3						71	77	64	77	77	74	70	97	94	92	100	101	93	141	175
489345		FB	3						0	0	0	0	0	1	0	2	2	2	2	2	3	5	11
640381	Laccaria-expanded	FB	3						9	8	7	5	12	7	11	21	28	21	20	20	34	59	123
658350	Lacbispecific	FB	3						1	1	1	1	1	2	1	2	2	2	2	2	2	5	9
686730		FB	3						1	2	1	1	2	2	1	2	3	3	2	3	3	6	8
591662		FB	3						0	1	1	1	1	1	1	2	2	2	2	2	1	4	5
444649		FB	3						0	1	1	1	0	1	1	2	1	2	2	3	3	4	6
329694		FB	3						1	1	1	1	1	1	1	2	1	2	2	2	2	3	5
442622		FB	3						3	4	3	5	4	4	4	6	6	7	8	10	8	12	19
584769		FB	3						4	7	4	3	5	4	8	10	9	12	11	15	16	21	38
255866	protein binding ; RNA metabolic process ; binding	FB	3						11	12	12	12	13	10	15	13	13	13	16	15	14	19	24
332409		FB	3						2	2	2	2	2	1	3	3	2	3	4	3	3	6	8
442953		FB	3						4	5	4	4	6	7	9	8	10	9	12	13	12	23	31
316659		FB	3						2	2	3	2	3	2	4	3	4	4	5	5	6	9	13
496022		FB	3						3	2	3	3	4	2	4	5	6	5	7	6	8	11	16
445411	signal transducer activity ; G-protein coupled receptor protein signaling pathway ; guanyl nucleotide binding ; GTP binding ; signal transduction	FB	3						0	0	0	0	0	0	0	1	1	1	2	1	1	3	5
442914		FB	3						2	2	2	3	2	2	2	4	4	3	7	6	6	13	20
335833		FB	3						2	2	2	2	2	2	3	3	3	3	5	4	4	7	10
699029		FB	3						9	8	8	10	9	8	11	14	12	12	19	16	17	25	36
479420	metabolic process ; GTP binding ; intracellular	FB	3						4	4	4	3	4	3	4	5	5	4	6	6	6	9	13
588466		FB	3						2	3	3	2	3	1	3	4	4	4	4	5	5	8	12
587364		FB	3						6	7	6	6	7	6	8	7	7	6	10	7	9	12	18
590421		FB	3						4	4	5	4	6	4	5	6	5	5	9	6	8	12	20
594107		FB	3						5	5	4	5	6	4	6	6	6	6	8	7	7	11	17
446225		FB	3						2	3	2	2	3	2	4	7	6	4	9	10	5	10	19
692834	ubiquitin-dependent protein catabolic process ; cullin-RING ubiquitin ligase complex ; ubiquitin protein ligase binding	FB	3						6	8	6	7	8	7	9	9	9	9	10	11	9	12	17
698605		FB	3						1	2	1	1	1	1	2	2	3	2	3	3	3	4	7
453602		FB	3						2	3	3	2	2	2	4	3	3	3	4	4	5	7	9
611527	Lacbispecific	FB	3						2	3	3	2	3	2	3	3	3	3	4	4	4	5	6
442359		FB	3						2	3	3	4	4	3	4	4	5	4	5	4	5	7	7
568718	structural constituent of ribosome ; intracellular ; ribosome ; translation	FB	3						1	2	0	3	2	1	1	2	3	2	4	3	3	6	7
604746	Lacbispecific	FB	3						5	6	4	6	7	4	6	7	7	6	7	7	7	10	11
438917		FB	3						3	3	1	2	3	2	4	3	3	4	4	4	4	5	7
296856		FB	3						11	10	9	11	11	12	11	9	10	12	12	12	13	16	20
296857		FB	3						4	5	3	4	4	4	5	3	4	5	5	5	5	7	9
487741	protein kinase activity ; ATP binding ; protein amino acid phosphorylation ; protein-tyrosine kinase activity ; protein serine/threonine kinase activity	FB	3						2	3	2	3	3	2	4	3	4	3	3	5	4	7	9
580492		FB	3						2	4	2	3	3	2	4	3	4	4	4	5	5	7	11
589139	protein kinase activity ; ATP binding ; protein amino acid phosphorylation ; protein serine/threonine kinase activity	FB	3						8	9	7	10	8	7	9	8	9	11	11	11	9	14	20
684884		FB	3						8	8	7	8	8	7	8	7	8	8	8	9	8	10	12
585342		FB	3						5	4	3	4	5	4	6	4	5	3	6	6	6	8	12
329112		FB	3						3	5	3	3	3	3	4	3	4	3	5	4	3	8	6
439999		FB	3						3	8	2	4	5	3	7	3	3	2	7	5	3	16	11
435697	Lacbispecific	FB	3						1	2	2	2	2	2	2	2	2	1	2	2	2	5	4
586098		FB	3						3	5	4	4	3	4	4	4	4	3	5	5	4	9	8
580191		FB	3						1	3	1	1	1	2	1	2	2	1	2	2	2	7	4
244189	membrane ; protein binding ; vesicle-mediated transport	FB	3						82	92	79	91	84	97	88	96	114	111	72	74	84	181	162
301607	Lacbispecific	FB	3						8	8	8	10	9	15	12	10	13	18	5	6	13	39	28
326529		FB	3						75	86	78	101	19	90	88	75	98	105	60	78	90	243	230
298949	Lacbispecific	FB	3						1	1	1	1	1	2	1	2	1	2	2	1	2	5	3
452473		FB	3						1	1	1	1	1	2	1	2	1	2	1	1	2	6	5
476643		FB	3						16	20	19	20	12	27	14	20	20	24	17	20	29	56	41
321346		FB	3						1	1	2	1	2	2	2	1	2	1	2	2	2	5	4
336068		FB	3						7	7	8	8	10	9	9	9	7	8	8	9	7	13	13
592249	Lacbispecific	FB	3						1	0	1	1	2	2	2	1	0	1	1	2	1	6	6
326319	Lacbispecific	FB	3						1	1	1	2	2	1	1	3	1	1	2	2	2	5	5
479741	protein binding ; zinc ion binding ; ubiquitin-protein ligase activity ; ubiquitin cycle	FB	3						16	17	16	17	19	16	15	19	16	16	18	18	19	26	27
312435	Lacbispecific	FB	3						1	2	1	2	3	2	2	3	2	2	3	2	2	6	5
480078	Lacbispecific	FB	3						1	2	2	2	3	2	2	3	3	3	3	2	3	7	7
598666	Lacbispecific	FB	3						2	3	3	4	5	3	3	4	4	4	5	4	5	10	8
255397	transporter activity ; binding ; transport ; membrane ; integral to membrane	FB	3						3	5	3	5	5	4	6	4	4	4	4	5	4	11	12
298182		FB	3						6	14	7	15	10	9	13	7	7	7	8	9	8	30	32
588037	oxidoreductase activity, acting on paired donors, with incorporation or reduction of molecular oxygen, 2-oxoglutarate as one donor, and incorporation of one atom each of oxygen into both donors ; protein metabolic process	FB	3						28	39	32	40	31	33	31	31	28	23	41	33	23	82	81
594331		FB	3						9	10	8	11	9	10	10	9	9	9	10	10	8	15	16
324430	copper ion transmembrane transporter activity ; copper ion transport ; integral to membrane	FB	3						10	11	9	11	9	10	12	10	8	8	11	12	11	19	18
480426		FB	3						15	25	14	26	14	18	19	18	14	14	22	20	22	47	51
451853		FB	3						3	3	3	2	2	3	3	2	2	2	2	2	2	6	6
306098	metabolic process ; oxidoreductase activity ; catalytic activity ; binding ; carbonyl reductase (NADPH) activity	FB	3						24	22	25	27	19	33	29	20	19	17	19	16	10	67	60
305415	transaminase activity ; pyridoxal phosphate binding ; adenosylmethionine-8-amino-7-oxononanoate transaminase activity	FB	3						37	36	37	36	39	46	37	38	36	34	33	34	29	76	69
456129	glycerol metabolic process ; glycerophosphodiester phosphodiesterase activity	FB	3						25	28	33	34	39	80	25	20	19	20	20	23	26	238	212
607195		FB	3						3	4	3	5	3	6	5	4	3	2	4	4	3	21	18
674776		FB	3						6	6	7	8	4	8	7	7	5	5	7	7	4	25	20
316661	signal transducer activity ; G-protein coupled receptor protein signaling pathway ; guanyl nucleotide binding ; signal transduction	FB	3						1	2	1	1	1	1	2	1	1	1	1	1	1	5	4
471507		FB	3						2	3	2	3	2	2	4	2	2	1	1	1	2	10	9
693612		FB	3						3	4	3	3	2	4	6	4	2	2	2	2	2	13	11
303579	subtilase activity ; identical protein binding ; negative regulation of catalytic activity	FB	3						433	463	433	474	481	542	670	312	376	418	354	416	554	1795	1306
692244		FB	3						9	12	11	10	12	12	13	10	9	10	6	8	8	32	26
184771	glutathione peroxidase activity ; response to oxidative stress	FB	3						97	104	102	89	97	113	113	107	135	136	114	104	111	232	223
243825		FB	3						161	201	154	176	101	212	253	189	347	374	141	171	183	1016	1094
392039		FB	3						13	23	14	23	13	13	21	11	113	104	25	30	19	342	388
296839		FB	3						0	0	1	1	1	1	2	2	6	5	3	2	3	18	20
328309		FB	3						3	2	5	3	2	2	3	4	9	9	4	5	5	21	24
574528		FB	3						1	0	1	1	1	1	1	2	3	3	2	1	1	7	7
171213	cysteine biosynthetic process from serine ; catalytic activity ; metabolic process ; pyridoxal phosphate binding ; cystathionine beta-synthase activity	FB	3						30	31	34	35	41	26	31	26	44	43	27	35	32	88	104
321279		FB	3						4	4	3	3	4	3	4	3	5	7	4	4	4	12	16
485801		FB	3						2	3	1	4	4	3	3	4	7	10	4	4	4	24	36
466494	protein binding	FB	3						0	1	1	1	2	1	1	2	3	3	1	1	2	9	12
604644	Lacbispecific	FB	3						15	16	15	16	23	17	17	21	31	26	19	21	22	61	75
659709		FB	3						3	4	4	3	9	2	3	5	6	11	6	8	5	20	27
314530		FB	3						4	8	2	5	4	2	5	5	8	6	2	2	4	20	25
462782		FB	3						3	4	2	3	5	1	3	5	5	4	2	2	4	13	16
315781	Lacbispecific	FB	3						0	1	0	1	1	0	0	1	1	1	1	1	0	5	6
637946		FB	3						2	2	1	2	2	2	1	2	3	2	2	1	1	7	8
302518	Lacbispecific	FB	3						3	2	1	1	2	2	2	3	2	3	3	2	2	8	8
320542	Lacbispecific	FB	3						6	7	7	7	5	5	8	6	7	7	5	6	6	18	17
321179		FB	3						3	3	3	3	3	2	4	3	3	3	3	3	2	9	8
451133		FB	3						1	2	2	2	2	1	3	2	2	2	2	2	2	6	6
315175		FB	3						6	5	6	5	4	5	9	6	6	6	7	6	5	17	18
599090		FB	3						5	5	6	5	4	5	7	6	6	5	6	6	5	13	13
317767		FB	3						1	1	0	1	0	1	1	1	1	1	1	1	1	6	6
607114		FB	3						2	2	1	2	1	2	2	2	2	2	2	2	1	6	6
230952	catalytic activity ; metabolic process ; acetoacetate-CoA ligase activity	FB	3						21	21	21	22	17	21	18	17	19	20	20	21	19	43	41
602051	zinc ion binding	FB	3						10	9	9	8	5	10	8	7	7	6	7	6	8	31	28
170675	integral to membrane	FB	3						63	67	58	77	74	58	56	50	43	42	41	36	37	273	287
318131		FB	3						6	5	5	5	3	6	3	3	4	3	2	2	2	25	28
334594		FB	3						20	19	18	22	15	19	23	18	20	19	17	17	16	54	60
624199		FB	3						3	4	3	5	2	4	5	1	3	3	1	1	2	31	31
695753	Lacbisoecific MiSSP	FB	3						8	7	8	9	5	7	7	6	7	6	8	6	7	28	29
444313		FB	3						2	2	1	3	2	2	1	2	2	1	2	3	1	14	13
299675	glutamate-ammonia ligase activity ; nitrogen compound metabolic process	FB	3						2	3	2	3	3	3	3	3	2	2	4	3	2	13	12
586466		FB	3						4	4	4	5	4	4	5	5	4	4	6	6	3	17	16
311201		FB	3						7	10	8	11	14	12	10	7	7	6	16	15	15	82	85
386109	monooxygenase activity ; iron ion binding ; electron transport ; heme binding	FB	3						9	9	8	11	12	8	12	9	8	9	12	12	23	119	118
476306	subtilase activity ; identical protein binding ; negative regulation of catalytic activity	FB	3						122	137	128	119	122	35	146	13	16	28	27	110	323	3560	3533
179500	catalytic activity ; binding ; metabolic process ; alcohol dehydrogenase activity ; alcohol dehydrogenase activity, metal ion-independent ; alcohol dehydrogenase activity, zinc-dependent ; alcohol dehydrogenase activity, iron-dependent	FB	3						77	45	59	57	68	145	48	30	46	56	31	34	22	1405	1325
298211	transporter activity ; transport ; integral to membrane	FB	3						10	14	8	13	14	12	10	12	10	11	9	12	19	169	157
297193		FB	3						8	14	8	14	11	8	12	14	13	14	20	22	14	243	217
302288		FB	3						1	5	2	5	5	2	4	6	11	8	50	98	30	1925	1853
310984	monooxygenase activity ; iron ion binding ; electron transport ; heme binding	FB	3						5	5	5	6	5	6	6	7	6	6	8	7	8	183	172
312913		FB	3						0	0	0	0	0	0	0	0	0	0	0	0	0	190	172
486511		FB	3						3	8	2	7	4	3	5	3	2	3	4	4	3	139	124
447465		FB	3						4	11	4	13	9	6	9	4	9	9	8	9	6	128	124
299969		FB	3						2	4	3	2	3	4	3	4	4	4	4	4	3	36	36
248987		FB	3						0	0	0	0	0	0	0	0	0	0	1	0	0	13	13
243581	hydrolase activity, hydrolyzing O-glycosyl compounds ; carbohydrate metabolic process ; glucan 1,3-beta-glucosidase activity	FB	3						28	34	27	41	44	28	44	40	36	36	65	54	48	585	621
296584		FB	3						13	10	20	12	19	21	10	17	18	22	40	36	21	449	470
580578		FB	3						5	6	5	6	6	5	6	5	5	5	6	6	5	48	52
609184		FB	3						1	2	1	2	3	1	3	1	1	2	2	2	1	40	43
384259		FB	3						15	15	14	17	12	18	15	17	16	14	16	15	12	674	708
634075	monooxygenase activity ; iron ion binding ; electron transport ; heme binding ; unspecific monooxygenase activity	FB	3						5	6	6	5	5	5	6	9	8	7	7	7	8	310	326
624234	structural constituent of cell wall ; cell wall	FB	3						3	7	3	4	2	5	3	14	22	36	4	5	32	1449	1521
624189	iron ion binding ; oxidoreductase activity ; 1-aminocyclopropane-1-carboxylate oxidase activity	FB	3						6	5	6	5	8	5	7	5	5	4	6	6	5	188	200
583135		FB	3						3	3	3	3	6	3	5	6	5	5	6	6	4	177	174
617177	Lacbispecific	FB	3						0	0	0	0	0	0	0	0	0	0	0	0	0	5	5
693670		FB	3						5	6	6	5	5	6	6	8	7	7	9	9	10	200	201
653692	subtilase activity ; proteolysis ; serine-type peptidase activity ; tripeptidyl-peptidase I activity	FB	3						10	11	10	12	11	11	12	17	16	14	9	8	16	361	356
666664		FB	3						0	0	0	0	0	0	0	5	6	5	3	2	4	205	228
454251	iron ion binding ; oxidoreductase activity ; oxalate oxidase activity	FB	3						10	10	8	13	12	11	12	8	5	5	9	8	7	91	99
640057	electron transport ; oxidoreductase activity	FB	3						4	4	3	5	3	3	5	4	3	3	4	4	3	22	25
700767	hydrolase activity ; sphingomyelin phosphodiesterase activity	FB	3						34	43	35	42	41	47	38	51	47	49	32	35	43	183	179
641513		FB	3						70	149	72	159	96	76	110	141	163	146	231	234	83	1371	1234
649344		FB	3						32	105	34	106	85	35	89	113	112	111	171	191	109	986	1015
442291		FB	3						1	2	2	1	2	2	2	2	2	1	3	2	3	17	15
256250	oxidoreductase activity, acting on CH-OH group of donors ; FAD binding	FB	3						1	1	1	2	2	1	2	2	1	1	2	2	1	14	12
312176		FB	3						7	11	8	10	12	13	9	10	10	8	12	12	6	74	61
190777		FB	3						36	138	22	135	145	17	208	44	107	73	133	134	13	7807	6231
484357		FB	3						17	53	13	52	84	14	53	32	81	52	80	107	21	5606	4561
574499		FB	3						0	0	0	0	0	0	0	0	0	0	0	0	0	5	4
652766		FB	3						10	11	9	12	9	8	12	7	6	6	7	8	4	1813	1439
569835		FB	3						0	0	0	0	0	0	0	0	0	0	0	0	0	13	11
480893		FB	3						2	1	2	1	3	2	2	3	2	3	3	3	3	67	56
508527		FB	3						3	4	4	3	10	4	6	4	5	5	8	7	5	154	133
582962	oxidoreductase activity, acting on CH-OH group of donors ; FAD binding ; alcohol metabolic process ; choline dehydrogenase activity	FB	3						8	10	9	10	9	6	10	9	10	9	10	11	14	124	103
539795		FB	3						0	1	0	1	0	1	0	2	1	2	1	1	3	37	31
163235		FB	3						2	3	1	2	6	1	4	4	4	2	7	5	5	72	61
626826		FB	3						8	17	9	19	19	11	13	17	13	13	35	40	31	369	293
703251	protein kinase activity ; ATP binding ; protein amino acid phosphorylation ; protein-tyrosine kinase activity ; protein serine/threonine kinase activity ; phosphofructokinase activity ; phosphorylase kinase regulator activity ; cobinamide kinase activity ; phosphatidylinositol phosphate kinase activity ; cyclin-dependent protein kinase regulator activity ; phenol kinase activity ; cyclin-dependen…	FB	3						32	41	30	45	42	37	35	43	45	45	46	49	39	253	217
592258	metabolic process ; oxidoreductase activity ; catalytic activity ; binding ; 3-oxoacyl-[acyl-carrier-protein] reductase activity	FB	3						10	11	11	9	11	9	10	11	10	11	12	11	11	41	34
488953	nucleotide-sugar transmembrane transporter activity ; nucleotide-sugar transport ; integral to membrane ; catalytic activity	FB	3						43	42	41	42	43	44	39	46	46	40	41	43	40	100	90
639922	proteolysis ; response to pH ; membrane ; regulation of transcription factor activity	FB	3						46	77	46	81	65	55	75	45	44	43	69	84	87	583	442
682714		FB	3						43	98	56	103	60	88	64	36	48	53	83	90	128	690	515
588376		FB	3						0	0	1	0	0	0	0	0	0	0	0	0	0	5	5
599795		FB	3						21	18	18	19	18	20	20	21	16	19	20	18	21	41	41
589516	integral to membrane	FB	3						5	8	5	10	8	8	10	10	10	8	7	6	5	37	32
482742		FB	3						1	1	3	2	3	2	3	2	3	4	2	3	4	13	14
325920		FB	3						6	7	7	6	10	4	7	6	7	8	4	5	12	36	44
626857	protein kinase activity ; ATP binding ; protein amino acid phosphorylation ; protein-tyrosine kinase activity ; protein serine/threonine kinase activity ; transmembrane receptor protein serine/threonine kinase activity ; 3-phosphoinositide-dependent protein kinase activity ; DNA-dependent protein kinase activity ; AMP-activated protein kinase activity ; casein kinase activity ; casein kinase I ac…	FB	3						8	10	9	8	14	7	14	8	10	12	6	8	18	62	65
299654	glutamate-ammonia ligase activity ; nitrogen compound metabolic process	FB	3						1	1	1	1	2	2	1	1	1	1	2	1	1	7	8
437464	catalytic activity ; biosynthetic process	FB	3						2	2	2	2	1	2	3	2	3	3	3	3	3	12	14
246776	transporter activity ; transport ; integral to membrane	FB	3						3	2	3	3	2	6	4	6	7	7	6	5	6	62	68
649865	oxidoreductase activity ; FAD binding ; carbohydrate metabolic process ; intramolecular transferase activity, phosphotransferases ; catalytic activity	FB	3						2	3	2	2	3	2	4	5	7	7	6	5	6	46	53
497410		FB	3						23	23	21	26	22	27	23	23	27	30	26	23	22	80	87
487295	nucleic acid binding ; intracellular ; zinc ion binding	FB	3						11	15	10	13	11	10	12	8	10	13	9	13	19	73	99
325234		FB	3						1	1	2	1	2	1	2	1	1	2	1	1	2	13	18
324166	transcription factor activity ; nucleus ; regulation of transcription, DNA-dependent ; sequence-specific DNA binding	FB	3						3	3	2	3	4	2	4	2	2	3	3	3	4	29	36
399767	protein binding ; zinc ion binding	FB	3						1	1	1	2	2	2	3	2	2	2	2	2	2	31	40
399750	oxidoreductase activity ; copper ion binding ; laccase activity	FB	3						5	5	6	6	12	5	7	5	6	6	7	6	6	120	140
175190		FB	3						8	9	8	8	7	8	9	8	7	7	9	7	10	765	969
636379	oxidoreductase activity ; transition metal ion binding	FB	3						8	9	8	9	9	8	8	8	7	7	7	7	4	920	1102
671771	Lacbispecific	FB	3						1	1	1	1	1	1	1	1	1	1	1	1	1	6	7
663310		FB	3						5	16	4	9	3	3	5	27	50	66	8	13	158	1868	2374
443788		FB	3						4	5	5	5	5	3	6	3	4	4	4	4	4	118	177
328103		FB	3						2	1	2	1	3	2	3	2	2	2	2	3	3	38	51
480004		FB	3						14	15	14	17	16	11	15	11	10	9	14	13	18	164	228
475598	Lacbispecific	FB	3						1	1	0	1	1	1	1	1	1	1	1	1	1	123	170
669355	transporter activity ; transport ; integral to membrane	FB	3						3	3	3	3	4	2	3	3	3	3	3	3	3	102	142
627245		FB	3						6	6	6	6	7	7	6	4	4	5	5	5	8	994	1343
681694	copper ion binding ; amine oxidase activity ; amine metabolic process ; quinone binding	FB	3						27	30	26	30	31	30	25	30	31	30	32	29	34	147	192
487385	amino acid transport ; amino acid transmembrane transporter activity ; membrane ; integral to membrane	FB	3						1	1	2	2	2	1	1	2	2	2	3	3	2	15	19
587732		FB	3						1	1	1	2	2	1	1	2	1	1	2	2	2	11	14
552049		FB	3						8	7	14	11	9	55	6	6	5	7	4	7	33	212	304
453634		FB	3						1	1	0	0	0	1	1	1	0	0	1	1	0	7	8
584706		FB	3						1	1	1	0	1	1	1	1	1	1	2	2	1	8	9
479388		FB	3						0	1	1	1	1	1	2	1	1	1	1	2	3	8	10
489012		FB	3						5	6	5	5	5	5	6	5	5	5	6	6	6	11	12
571937		FB	3						6	7	7	8	7	7	10	8	7	7	9	8	10	29	33
636849		FB	3						9	11	10	11	10	11	13	10	11	10	12	11	13	27	27
571182	triacylglycerol lipase activity ; lipid metabolic process ; catalytic activity	FB	3						6	5	6	6	5	5	7	8	7	6	5	6	6	17	17
581639		FB	3						3	2	2	2	3	1	2	5	4	4	2	1	3	17	18
514709		FB	3						2	4	2	2	3	2	3	4	2	2	3	3	3	12	12
586354		FB	3						2	2	1	2	2	1	2	3	1	1	2	2	2	8	8
620476	monooxygenase activity ; iron ion binding ; electron transport ; heme binding	FB	3						0	0	0	0	0	0	0	2	0	0	0	1	0	7	7
600325		FB	3						0	1	1	0	1	0	2	2	1	0	1	1	2	9	9
333984		FB	3						17	16	16	14	18	16	18	19	17	18	21	16	20	41	43
601607		FB	3						3	2	3	3	4	3	5	4	4	4	6	3	5	13	13
299774	Lacbispecific	FB	3						2	3	2	3	3	3	5	4	3	4	5	4	4	15	14
450450		FB	3						1	1	1	1	1	1	2	2	2	3	3	2	2	10	9
482187		FB	3						3	3	4	4	4	3	8	8	7	7	8	8	11	35	33
585375		FB	3						0	0	0	0	0	0	1	1	1	1	1	1	1	7	6
298006	protein kinase activity ; ATP binding ; protein amino acid phosphorylation ; protein serine/threonine kinase activity	FB	3						1	1	2	1	4	1	2	6	6	6	5	5	6	24	23
465805		FB	3						3	2	3	2	4	3	3	9	9	8	10	8	7	53	49
571617		FB	3						1	1	1	1	1	1	1	2	2	2	2	2	2	8	7
238862	lysozyme activity ; peptidoglycan catabolic process ; cell wall catabolic process	FB	3						4	5	3	5	5	4	4	7	6	6	9	8	8	24	22
586030		FB	3						1	1	1	1	2	1	1	2	2	2	3	3	2	12	11
661570		FB	3						13	13	13	12	14	11	15	15	17	16	27	26	22	80	73
473329		FB	3						1	1	1	1	1	2	1	2	2	3	2	2	4	11	10
581688		FB	3						2	2	2	3	3	4	3	5	4	5	7	4	7	21	20
685655	protein binding ; zinc ion binding ; ATP-dependent peptidase activity ; ATP-dependent proteolysis	FB	3						24	21	24	24	22	27	21	36	32	32	39	33	39	98	101
302404	structural molecule activity	FB	3						3	3	3	2	2	2	2	3	3	3	3	3	4	10	10
247479	carboxylesterase activity	FB	3						4	5	6	7	7	8	5	4	5	8	10	12	15	54	52
582570		FB	3						3	4	4	5	4	4	5	5	4	5	5	6	7	22	20
571432	GTP binding ; intracellular	FB	3						4	4	5	3	4	4	4	5	5	6	6	6	6	20	21
580401	transporter activity ; transport ; integral to membrane	FB	3						6	6	6	6	7	6	6	10	7	8	12	12	20	85	92
632577		FB	3						11	9	9	6	9	2	7	15	15	16	26	28	29	173	170
633640		FB	3						0	0	1	0	0	0	0	1	1	2	1	3	3	12	12
617345	Lacbispecific	FB	3						0	1	0	0	0	1	0	1	1	1	1	1	1	9	9
568645		FB	3						0	0	0	1	0	0	0	1	1	1	1	1	1	7	7
616186		FB	3						0	0	0	1	0	0	0	1	1	0	1	1	2	8	9
308538		FB	3						7	11	6	16	9	12	5	37	50	56	19	13	49	231	233
670171		FB	3						2	2	1	3	3	3	2	8	10	9	3	3	11	51	49
617208	LacbispecificLbMiSSP7.6	FB	3	MiSSP					3	6	3	4	0	1	5	14	20	47	5	13	43	181	208
561197		FB	3						2	2	1	1	1	2	1	2	2	3	3	2	2	10	8
300830		FB	3						8	7	7	7	8	11	7	8	8	8	7	9	10	28	23
388426		FB	3						56	45	49	60	46	108	26	94	94	84	55	61	66	428	343
580888		FB	3						1	2	1	1	2	4	1	3	4	4	3	4	4	26	21
616596	protein kinase activity ; ATP binding ; protein amino acid phosphorylation ; protein-tyrosine kinase activity ; protein serine/threonine kinase activity ; non-membrane spanning protein tyrosine kinase activity	FB	3						1	1	1	1	1	2	1	2	2	2	1	2	2	8	7
237880	carbonate dehydratase activity ; one-carbon compound metabolic process ; zinc ion binding	FB	3						1	2	1	1	1	1	1	6	23	17	3	5	3	106	91
615626		FB	3						10	14	11	14	17	9	14	45	50	50	23	25	22	233	189
706202		FB	3						6	6	6	5	4	7	5	8	12	10	8	8	8	40	32
685740		FB	3						22	25	20	25	18	22	19	37	40	45	34	36	34	130	99
487592		FB	3						7	7	6	6	7	8	10	7	7	8	10	8	13	47	34
300838	APC familyamino acid transport ; amino acid transmembrane transporter activity ; membrane ; integral to membrane ; transport	FB	3						6	9	7	11	8	15	9	9	13	26	9	11	66	271	197
665393	nucleic acid binding ; intracellular ; nucleobase, nucleoside, nucleotide and nucleic acid metabolic process ; 3'-5' exonuclease activity	FB	3						5	6	7	5	5	4	6	8	7	10	10	10	76	325	269
688190		FB	3						21	25	22	22	32	22	26	17	33	37	52	52	98	454	345
615724	protein kinase activity ; ATP binding ; protein amino acid phosphorylation ; protein-tyrosine kinase activity ; protein serine/threonine kinase activity ; non-membrane spanning protein tyrosine kinase activity	FB	3						1	2	1	1	2	2	3	2	2	2	1	2	2	8	8
310245	ATP binding ; mismatch repair ; mismatched DNA binding	FB	3						1	1	0	1	1	0	0	1	1	2	0	1	1	6	7
396035	subtilase activity ; proteolysis ; identical protein binding ; negative regulation of catalytic activity ; cerevisin activity	FB	3						378	432	382	394	485	363	326	390	389	420	385	452	491	925	949
702817		FB	3						68	68	61	74	85	61	62	65	70	75	55	62	69	163	159
442173		FB	3						1	1	1	1	3	2	1	1	2	1	1	1	1	8	8
657738	structural molecule activity	FB	3						90	92	87	94	108	97	90	104	106	109	92	97	93	162	154
256021		FB	3						7	6	7	7	9	6	11	6	6	5	10	9	6	30	30
584159		FB	3						2	2	2	2	2	2	3	2	2	1	3	3	2	8	7
573370		FB	3						11	11	8	12	12	14	14	12	11	10	14	13	10	29	27
435946	lanosterol synthase activity	FB	3						3	2	2	3	3	3	3	2	2	2	3	3	3	7	7
537181		FB	3						2	1	1	3	2	2	3	2	1	1	2	3	2	8	9
316101	3',5'-cyclic-AMP phosphodiesterase activity ; cAMP catabolic process ; 3',5'-cyclic-nucleotide phosphodiesterase activity ; regulation of cyclic-nucleotide phosphodiesterase activity	FB	3						14	14	16	16	15	16	16	14	12	14	19	18	16	35	36
681250	5-amino-6-(5-phosphoribosylamino)uracil reductase activity ; riboflavin biosynthetic process	FB	3						12	14	12	19	17	14	16	14	11	12	19	18	19	46	44
688727	membrane	FB	3						14	16	15	19	17	17	17	15	15	15	18	18	17	26	27
302064		FB	3						0	1	0	0	1	0	0	0	0	0	0	0	0	5	4
629310		FB	3						39	41	38	41	41	31	35	36	31	33	34	33	38	71	68
389714	hydrolase activity, hydrolyzing O-glycosyl compounds ; carbohydrate metabolic process	FB	3						10	11	11	10	15	9	16	7	5	7	8	7	13	63	58
394199	protein kinase activity ; ATP binding ; protein amino acid phosphorylation ; protein-tyrosine kinase activity ; protein serine/threonine kinase activity ; transmembrane receptor protein serine/threonine kinase activity ; 3-phosphoinositide-dependent protein kinase activity ; DNA-dependent protein kinase activity ; AMP-activated protein kinase activity ; casein kinase activity ; casein kinase I ac…	FB	3						6	7	6	6	11	4	8	5	5	4	4	4	6	35	34
479168		FB	3						9	9	10	10	14	9	11	8	7	8	9	9	11	24	24
706835		FB	3						44	65	42	60	79	41	61	30	37	35	54	60	50	175	175
632854	ATP-dependent peptidase activity ; serine-type endopeptidase activity ; proteolysis ; nucleotide binding ; nucleoside-triphosphatase activity ; ATP binding ; endopeptidase La activity	FB	3						26	25	28	27	36	24	31	26	27	28	26	28	27	52	54
484916		FB	3						23	26	21	24	47	9	29	15	16	18	25	34	46	122	129
697312	transcription factor activity ; nucleus ; regulation of transcription, DNA-dependent ; zinc ion binding ; DNA binding ; transcription	FB	3						31	31	34	30	36	9	40	14	24	33	31	41	43	113	131
308911	oxidoreductase activity ; D-aspartate oxidase activity ; aspartate oxidase activity	FB	3						61	61	67	67	86	58	64	51	48	46	71	70	50	139	138
655391	glycerol metabolic process ; glycerophosphodiester phosphodiesterase activity	FB	3						17	15	16	16	22	12	19	13	12	12	19	16	13	39	43
619567		FB	3						95	81	94	83	110	84	71	89	82	80	93	92	79	166	168
703109	protein kinase activity ; ATP binding ; protein amino acid phosphorylation ; protein serine/threonine kinase activity ; protein-tyrosine kinase activity ; transmembrane receptor protein serine/threonine kinase activity ; 3-phosphoinositide-dependent protein kinase activity ; DNA-dependent protein kinase activity ; AMP-activated protein kinase activity ; casein kinase activity ; casein kinase I ac…	FB	3						23	22	24	22	26	20	22	21	21	23	25	25	22	42	40
575028		FB	3						3	3	2	4	6	5	5	5	5	4	6	4	3	13	13
589600		FB	3						0	0	0	0	1	1	1	1	1	1	1	1	0	5	5
584056		FB	3						0	1	0	0	1	1	1	1	1	0	2	1	1	5	5
304097	Lacbispecific	FB	3						6	4	5	5	10	7	7	6	5	5	7	7	9	21	28
479407	Lacbispecific	FB	3						1	0	1	1	1	2	1	1	1	1	1	1	2	5	6
631453		FB	3						22	21	22	21	24	22	20	21	20	20	19	20	25	31	35
610854		FB	3						0	0	0	1	0	1	0	0	1	0	0	1	1	4	5
297413	Lacbispecific	FB	3						2	5	4	3	5	4	4	6	7	6	7	5	6	18	13
479034		FB	3						2	3	2	2	2	2	2	4	3	3	4	2	4	9	7
532102		FB	3						1	2	2	1	0	1	2	2	3	1	3	1	3	9	6
307208		FB	3						0	0	1	0	1	0	1	3	2	1	3	5	2	12	6
295001		FB	3						4	4	4	4	5	4	4	5	5	4	5	6	4	10	7
647657		FB	3						10	10	10	10	16	12	12	17	15	13	17	20	13	37	27
148866	electron carrier activity ; protein disulfide oxidoreductase activity ; cell redox homeostasis	FB	3						48	51	43	50	54	56	59	72	68	59	58	63	59	149	102
302350		FB	3						0	0	0	0	0	0	1	2	1	1	1	1	1	7	4
308848		FB	3						1	1	1	1	1	0	1	5	4	2	3	3	4	17	9
445622		FB	3						3	3	3	3	3	4	4	5	4	3	5	4	4	11	7
488252		FB	3						17	19	19	20	16	20	26	27	21	19	26	25	20	65	42
333789		FB	3						0	0	0	0	0	0	0	1	1	0	1	2	0	12	6
494609		FB	3						1	1	1	1	1	1	1	2	2	1	2	2	1	7	4
682750		FB	3						46	42	39	44	50	54	44	59	56	48	60	62	47	120	81
175105	microtubule binding	FB	3						74	80	87	72	76	84	78	104	96	93	103	98	75	156	132
476432	Lacbispecific	FB	3						4	4	4	4	3	5	3	7	5	5	6	6	4	14	10
317505	nucleus ; proteolysis ; peptidase activity	FB	3						1	1	1	1	1	1	1	2	2	2	2	2	1	5	3
307560	Lacbispecific	FB	3						1	2	1	2	1	1	1	7	7	5	9	9	3	31	20
335194	Lacbispecific	FB	3						2	2	2	2	3	2	2	6	6	4	6	6	3	19	11
656886		FB	3						209	342	212	424	338	455	301	1083	940	680	1118	1141	483	3534	1969
569073		FB	3						1	1	1	1	1	2	2	6	4	3	5	5	2	15	10
312012	Lacbispecific	FB	3						4	5	3	4	6	5	5	11	9	8	12	8	7	30	20
649804		FB	3						2	4	3	3	4	2	4	13	12	11	11	10	9	41	27
301668	Lacbispecific	FB	3						12	11	11	13	14	13	14	19	18	17	20	19	13	33	29
481481		FB	3						20	20	18	19	19	17	20	25	24	23	28	23	19	46	40
545455		FB	3						7	6	6	8	6	8	7	12	10	10	14	14	9	31	24
569466		FB	3						1	1	1	1	1	1	1	4	3	2	5	5	2	14	11
658987		FB	3						422	854	383	847	454	1019	547	1810	1577	1469	1814	2016	1253	4392	3427
667266		FB	3						1	2	1	2	1	3	2	4	4	3	5	5	3	11	10
575405		FB	3						1	0	1	1	1	1	1	2	2	1	3	2	1	6	4
599315		FB	3						6	4	6	6	6	6	7	7	7	5	9	7	6	16	12
617673	DNA binding ; catalytic activity ; nucleus	FB	3						1	1	2	5	3	2	4	4	6	5	8	6	4	21	12
311660		FB	3						5	14	5	12	5	9	11	14	13	11	20	18	12	49	36
310613		FB	3						0	1	0	1	1	1	1	1	1	1	2	2	1	6	4
332609	Lacbispecific	FB	3						1	2	1	2	2	2	2	3	3	3	4	4	2	11	8
296027		FB	3						5	6	4	6	5	6	6	7	6	6	8	7	5	14	10
608752		FB	3						4	8	4	8	5	8	6	10	9	8	16	11	8	39	20
304742		FB	3						2	2	2	3	1	2	3	4	4	5	7	7	4	24	12
501622		FB	3						0	1	0	1	0	1	0	1	1	1	3	4	2	13	6
450673		FB	3						15	18	15	18	17	12	17	22	18	17	43	40	29	99	62
657554		FB	3						56	59	55	80	73	56	51	76	70	66	117	138	79	320	203
471082		FB	3						46	91	47	96	128	76	87	106	77	73	144	145	117	370	219
245790		FB	3						2	3	1	4	3	2	2	3	2	2	3	5	3	14	9
436191		FB	3						39	58	35	48	51	47	50	47	42	39	67	67	62	175	117
678231	endoplasmic reticulum ; intracellular protein transport ; apoptosis ; integral to membrane	FB	3						112	146	105	147	136	135	129	160	146	144	166	166	150	382	259
668655		FB	3						7	7	6	8	8	9	9	8	8	8	11	11	8	26	18
556136		FB	3						4	4	4	7	3	6	4	6	6	5	8	8	5	17	12
329101		FB	3						5	5	6	6	4	5	8	6	8	9	9	9	8	23	20
310461		FB	3						3	5	4	3	4	5	5	8	12	13	21	24	42	97	83
439379		FB	3						5	6	6	6	5	6	6	8	9	9	11	10	12	26	24
435736		FB	3						1	1	1	1	1	1	1	1	1	2	2	2	2	5	4
441703	transcription factor activity ; nucleus ; regulation of transcription, DNA-dependent ; sequence-specific DNA binding	FB	3						33	31	35	32	33	29	26	29	36	43	50	43	51	121	99
306016		FB	3						6	3	5	4	7	5	4	13	10	10	16	14	13	40	29
318452		FB	3						0	0	0	0	0	0	0	1	1	1	2	1	1	6	4
243354	catalytic activity ; cellular metabolic process ; coenzyme binding ; binding ; metabolic process	FB	3						6	13	6	14	18	10	16	38	31	29	67	59	44	188	105
488295	endonuclease activity ; nucleotide-excision repair	FB	3						13	13	14	14	13	13	16	28	21	22	38	29	24	90	54
318037	Lacbispecific	FB	3						5	9	7	8	7	6	9	14	13	16	18	18	15	49	36
576070		FB	3						3	4	3	4	3	2	4	5	5	6	6	6	6	15	12
478533		FB	3						8	8	8	10	8	7	8	16	15	17	19	21	18	47	36
472400	protein kinase CK2 complex ; protein kinase CK2 regulator activity ; protein kinase CK2 activity	FB	3						1	1	1	1	1	1	1	2	1	2	2	3	2	7	5
298272		FB	3						4	5	4	5	5	5	4	6	6	6	9	9	8	20	17
483259		FB	3						2	2	2	3	3	3	2	4	3	3	6	5	5	13	10
680654		FB	3						27	29	28	29	31	30	29	37	32	32	40	36	41	76	61
597880	nucleic acid binding ; mRNA metabolic process	FB	3						30	33	32	31	32	29	29	35	30	34	41	37	40	62	51
295294	protein binding ; protein complex assembly ; intracellular protein transport ; vesicle-mediated transport ; clathrin adaptor complex ; protein transporter activity ; transport	FB	3						23	24	23	28	26	27	22	30	29	26	30	30	26	52	44
487837		FB	3						32	37	33	40	39	39	35	45	42	37	40	42	38	69	64
319156		FB	3						9	10	11	10	13	12	12	12	11	10	16	14	12	31	25
253748	oxidoreductase activity, acting on sulfur group of donors, disulfide as acceptor ; protein metabolic process	FB	3						166	159	158	161	240	118	176	193	236	242	284	379	315	975	731
296000	Lacbispecific	FB	3						3	3	3	3	5	3	5	4	4	5	7	6	6	21	17
299599	hydrolase activity	FB	3						14	13	14	13	27	21	14	24	23	21	37	33	27	118	94
399817	heme binding ; transition metal ion binding ; stearoyl-CoA 9-desaturase activity ; iron ion binding ; endoplasmic reticulum ; fatty acid biosynthetic process ; membrane ; oxidoreductase activity ; lipid metabolic process ; oxidoreductase activity, acting on paired donors, with oxidation of a pair of donors resulting in the reduction of molecular oxygen to two molecules of water	FB	3						4	3	4	4	5	4	4	4	4	4	7	7	6	24	17
582922		FB	3						2	2	2	2	4	2	2	4	3	4	8	6	5	30	20
295216		FB	3						119	229	144	230	226	132	321	201	466	389	330	370	241	1849	1311
394202	protein kinase activity ; ATP binding ; protein amino acid phosphorylation ; protein-tyrosine kinase activity ; protein serine/threonine kinase activity ; transmembrane receptor protein tyrosine kinase activity	FB	3						1	1	0	1	1	1	1	1	2	2	2	2	2	8	6
399542	mating pheromone activity ; membrane	FB	3						1	0	0	1	1	0	1	2	2	2	3	2	2	11	7
596258		FB	3						0	0	0	0	0	0	1	1	1	1	2	2	1	9	6
621915	Lacbispecific	FB	3						2	3	2	3	2	2	3	4	4	4	5	5	4	19	12
639980	protein kinase activity ; ATP binding ; protein amino acid phosphorylation ; protein-tyrosine kinase activity ; protein serine/threonine kinase activity ; MAP kinase activity	FB	3						64	75	68	77	89	65	79	119	108	110	151	167	115	528	352
674013		FB	3						12	17	9	16	13	13	16	22	21	23	26	26	27	83	57
320859		FB	3						1	1	1	2	1	2	2	4	2	3	4	2	2	18	13
309019	Lacbispecific	FB	3						9	10	9	13	11	15	11	20	17	15	20	21	12	64	49
678479		FB	3						33	20	26	29	16	47	12	152	102	94	113	112	40	738	561
488424		FB	3						7	6	6	6	5	6	7	9	8	6	7	9	6	25	19
332611	GTP binding	FB	3						1	1	1	1	1	1	1	1	1	1	2	1	1	8	6
445389		FB	3						0	0	0	0	0	0	0	0	0	0	1	0	0	5	4
620409		FB	3						0	0	0	0	0	0	0	1	0	0	1	0	0	7	6
328923		FB	3						5	6	5	4	5	5	7	7	5	5	9	7	5	26	21
591881		FB	3						3	3	3	4	5	3	6	6	5	5	9	8	4	33	27
610200		FB	3						5	5	5	5	7	6	6	12	9	9	15	12	7	74	58
618571	Lacbispecific	FB	3						2	2	2	2	3	2	3	4	2	3	4	4	3	18	16
596067	Lacbispecific	FB	3						1	1	1	2	1	1	1	2	2	1	3	2	2	10	8
399519	integral to membrane ; vesicle-mediated transport ; transport	FB	3						71	78	70	83	89	70	87	74	83	78	112	131	90	270	258
569297	Lacbispecific	FB	3						1	1	1	1	1	1	1	1	1	1	2	2	1	6	5
292880		FB	3						18	29	23	32	25	29	27	22	21	20	34	38	26	104	81
671387		FB	3						12	19	12	20	16	19	17	16	16	15	23	28	18	61	51
475548		FB	3						4	4	3	5	4	5	4	5	4	5	6	6	4	12	11
593404		FB	3						5	5	4	6	7	6	6	7	6	5	9	9	7	18	16
446474		FB	3						2	2	1	2	2	2	2	3	2	2	3	3	2	7	6
697667		FB	3						5	5	4	5	5	5	6	7	5	6	8	8	6	17	14
686726		FB	3						3	3	2	3	3	2	3	4	3	2	4	5	4	13	11
330919		FB	3						4	4	4	4	4	4	5	4	3	4	6	5	4	13	10
321888		FB	3						7	7	6	7	6	6	8	7	7	7	9	7	5	20	15
640581		FB	3						6	6	5	7	5	8	8	6	7	8	10	9	5	33	24
659955	Lacbispecific	FB	3						5	6	4	5	5	5	7	4	6	5	8	7	5	17	14
316048	calcium ion binding	FB	3						76	71	79	66	82	92	78	80	91	84	96	91	84	153	125
579005		FB	3						1	0	0	0	0	1	1	1	1	1	1	1	1	5	3
575188		FB	3						2	1	2	1	1	1	1	3	2	3	2	2	2	9	7
575922		FB	3						17	11	19	10	11	19	11	27	27	26	25	29	22	78	60
657032		FB	3						14	13	13	12	8	21	11	27	28	27	22	26	17	85	68
609500		FB	3						1	0	0	1	0	1	0	1	1	1	1	1	1	5	4
399433	nucleoside metabolic process ; uracil phosphoribosyltransferase activity ; uracil salvage	FB	3						84	63	88	79	133	125	75	109	105	92	101	108	89	255	212
254417	oxidoreductase activity ; FAD binding ; catalytic activity ; L-gulonolactone oxidase activity	FB	3						4	4	4	5	6	5	5	5	5	5	6	5	5	15	10
333212		FB	3						2	2	2	2	3	2	2	3	2	2	3	2	2	9	6
638296	riboflavin kinase activity ; riboflavin biosynthetic process	FB	3						37	33	47	39	58	57	48	56	58	49	62	53	42	156	109
313787	asparaginase activity ; glycoprotein catabolic process	FB	3						10	8	9	9	15	11	9	9	11	10	12	10	8	31	25
681319	copper ion binding ; copper ion homeostasis	FB	3						16	13	14	16	22	16	14	16	16	15	21	20	16	45	35
472399	protein kinase CK2 complex ; protein kinase CK2 regulator activity ; protein kinase CK2 activity	FB	3						11	11	9	10	13	10	12	12	12	12	14	12	12	24	17
605733		FB	3						8	8	6	9	14	8	9	12	12	13	15	15	13	39	25
482093		FB	3						3	2	2	3	6	1	3	7	5	6	4	5	2	23	13
487472		FB	3						2	2	2	2	3	2	2	3	2	3	3	3	2	7	5
472866	nucleic acid binding	FB	3						229	288	271	305	370	233	316	372	367	336	451	440	239	1089	771
620283		FB	3						0	0	1	0	1	0	1	1	1	1	2	1	0	7	5
484872	protein binding	FB	3						0	0	1	0	1	0	0	1	1	1	1	1	1	5	3
710094	proton-transporting two-sector ATPase complex ; hydrogen ion transporting ATPase activity, rotational mechanism ; hydrogen-transporting two-sector ATPase activity ; proton-transporting ATP synthase complex ; hydrogen ion transporting ATP synthase activity, rotational mechanism	FB	3						92	82	96	93	111	87	84	108	101	98	109	100	102	202	150
442290	protein kinase CK2 complex ; protein kinase CK2 regulator activity	FB	3						5	5	5	5	6	6	5	7	5	5	8	6	6	13	11
614408	catalytic activity ; binding ; metabolic process	FB	3						1	1	1	1	1	1	1	2	1	1	2	1	1	5	4
489220		FB	3						2	3	2	2	2	3	1	3	2	2	4	3	3	9	9
574635		FB	3						1	1	1	0	1	1	0	2	1	1	2	2	1	6	5
315219		FB	3						1	1	0	1	1	1	1	1	1	1	2	2	2	5	3
617118	catalytic activity ; metabolic process	FB	3						7	8	5	6	5	5	7	6	6	7	9	9	9	17	11
330868		FB	3						8	8	7	9	8	8	8	10	9	8	12	12	9	16	13
486905		FB	3						12	11	10	12	10	10	10	12	11	10	14	15	12	19	15
318076	Lacbispecific	FB	3						1	1	1	1	1	1	1	1	2	1	3	3	1	6	5
333013		FB	3						1	2	2	1	2	2	2	2	2	2	4	4	3	8	6
708391		FB	3						114	118	115	125	128	129	112	125	114	104	168	164	148	265	228
478642	protein kinase activity ; ATP binding ; protein amino acid phosphorylation	FB	3						4	4	3	4	2	4	6	5	7	6	9	9	6	19	11
591956		FB	3						2	2	2	2	1	2	2	3	4	3	5	4	4	10	7
318368	Lacbispecific	FB	3						6	7	5	6	7	6	7	11	8	8	13	13	8	24	17
661063	GTP binding ; intracellular	FB	3						32	33	34	36	41	35	37	50	43	42	70	61	50	101	76
489506		FB	3						1	2	1	2	2	2	2	5	4	3	10	11	5	26	13
576914		FB	3						10	11	9	13	11	13	10	21	22	17	27	29	21	61	38
707881	catalytic activity ; binding ; metabolic process	FB	3						23	28	24	29	32	36	30	40	39	36	51	53	42	101	72
[truncated: 11,296 more rows]
