# Supplementary material for: A Transcriptomic Atlas of the Ectomycorrhizal Fungus Laccaria bicolor
Source: Microorganisms. 2021 Dec 17;9(12):2612. doi: 10.3390/microorganisms9122612 (PMC8708209; doi:10.3390/microorganisms9122612)
Supplement: Supplementary file 1 [file microorganisms-09-02612-s001.zip › microorganisms-1464646-supplementary/Table_S6.xlsx]

## Sheet: Read me
Header
Lacbi2 protein ID	Protein ID vom L. bicolor genome reference v2
cazyme	Cazy annotation
secretome_predict	indicates predicted secretion; ssp small secreted protein
ipr_Desc	Interpro description
kog_class	KOG class
cap.lt.ave	late cap average gene expression (log2 value)
cap.el.ave	early cap average gene expression (log2 value)
cap.md.ave	medium cap average gene expression (log2 value)
sti.el.ave	early stipe average gene expression (log2 value)
sti.md.ave	medium stipe average gene expression (log2 value)
sti.lt.ave	late stipe average gene expression (log2 value)
Cluster	cluster colour from Figure S5
goName	GO annotation
gotermType	GO type
goAcc	GO accession
Cap.MidvsErl.Change	log2 Fold change medium versus early cap
Cap.LatvsMid.Change	log2 Fold change late versus medium cap
Cap.LatvsErl.Change	log2 Fold change late versus early cap
Sti.MidvsErl.Change	log2 Fold change medium versus early stipe
Sti.LatvsMid.Change	log2 Fold change late versus medium stipe
Sti.LatvsErl.Change	log2 Fold change late versus early stipe
CapvsSti.Erl.Change	log2 Fold change early cap versus early stipe
CapvsSti.Mid.Change	log2 Fold change medium cap versus mediumstipe
CapvsSti.Lat.Change	log2 Fold change late cap versus late stipe

## Sheet: Table S5
Table S5: List of the 6070 fruiting-regulated transcripts from Figure S5. Their expression as well as their regulation between the different stages as well as their gene annotation are given. The colour in Cluster indicates in which cluster the repective gene can be found.
Lacbi2 protein ID	cazyme	secretome_predict	ipr_Desc	kog_class	cap.lt.ave	cap.el.ave	cap.md.ave	sti.el.ave	sti.md.ave	sti.lt.ave	Cluster	goName	gotermType	goAcc	Cap.MidvsErl.Change	Cap.LatvsMid.Change	Cap.LatvsErl.Change	Sti.MidvsErl.Change	Sti.LatvsMid.Change	Sti.LatvsErl.Change	CapvsSti.Erl.Change	CapvsSti.Mid.Change	CapvsSti.Lat.Change
591525			Cyclin-like_F-box		2.95	2.65	2.16	2.26	3.62	3.83	red									1.53689		-1.68103
488895			Arrestin-like,_N-terminal Immunoglobulin_E-set		6.03	5.93	5.34	5.62	6.39	6.7	red									1.06825
589905					6.49	6.35	5.97	6.2	6.85	7.24	red									1.03992		-0.887841	-0.761208
486567				Posttranslational_modification,_protein_turnover,_chaperones	8.98	8.71	8.5	8.73	9.44	9.78	red									1.02707		-0.844336	-0.79265
329953					4.6	4.53	4.12	4.5	4.95	5.47	red									1.00279			-0.905249
617853					3.16	2.3	2.39	2.28	3.7	4.59	red									2.54133			-1.57081
336272					5.72	4.87	5.05	4.99	6.1	6.83	red						0.855727	1.04937		1.76247		-1.03625	-1.13636
691042			Zinc_finger,_CCHC-type		9.43	8.65	8.69	8.7	9.63	10.06	red	nucleic_acid_binding zinc_ion_binding	molecular_function	GO:0003676 GO:0008270			0.795422	0.94618		1.35539		-0.800594
698754					6.63	5.69	5.78	5.47	7.69	8.34	red					0.74534	0.954695	2.25892	0.642806	2.90172		-1.82817	-1.72564
318954			Cytidylyltransferase Cytidyltransferase-related	Lipid_transport_and_metabolism	10.44	9.97	9.98	9.98	10.88	11.15	red	biosynthetic_process nucleotidyltransferase_activity catalytic_activity	biological_process molecular_function	GO:0009058 GO:0016779 GO:0003824				0.923944		1.17043		-0.886156	-0.713879
547139					5.98	4.52	5.11	4.74	6.21	6.89	red					0.862933	1.34852	1.52082		2.1911		-1.1407	-0.948039
305890				Signal_transduction_mechanisms	12.75	12.04	12.44	12.03	12.95	13.37	red						0.705009	0.922168	0.429466	1.35163		-0.501984	-0.637065
611198			Phosphoribosyltransferase Phosphoribosyl_pyrophosphokinase Purine/pyrimidine_phosphoribosyl_transferase,_conserved_site Phosphoribosyl_pyrophosphate_synthetase,_conserved_site	Nucleotide_transport_and_metabolism Amino_acid_transport_and_metabolism	11.51	10.32	11.05	10.67	12.04	12.62	red	nucleoside_metabolic_process magnesium_ion_binding ribose_phosphate_diphosphokinase_activity ribonucleoside_monophosphate_biosynthetic_process cellular_biosynthetic_process transferase_activity nucleotide_biosynthetic_process	biological_process molecular_function	GO:0009116 GO:0000287 GO:0004749 GO:0009156 GO:0044249 GO:0016740 GO:0009165	0.775448		1.1809	1.36559	0.613947	1.97953		-0.941797	-1.1503
574976					11	10.38	10.65	10.56	11.23	11.6	red						0.618963	0.670852		1.05514		-0.561781	-0.616272
475598					11.38	10.73	11.09	10.86	11.56	12.08	red						0.635673	0.70909	0.503726	1.21282			-0.696802
436241					6.66	5.18	5.56	5.25	7.3	7.57	red					0.995578	1.50236	2.00226		2.32132		-1.63488	-0.958368
448473					6.18	5.3	5.53	5.49	6.42	6.65	red						0.870515	0.923756		1.14722		-0.857666
649549			Signal_transduction_response_regulator,_pH-responsive,_PalI/Rim9		15.06	14.11	14.55	14.34	15.42	15.66	red	proteolysis response_to_pH membrane regulation_of_transcription_factor_activity	biological_process cellular_component	GO:0006508 GO:0009268 GO:0016020 GO:0051090			0.9369	1.09365		1.29853		-0.858088	-0.610529
379209			Protein_of_unknown_function_DUF619 Acyl-CoA_N-acyltransferase	Amino_acid_transport_and_metabolism	12.03	11.1	11.47	11.2	12.34	12.32	red	acetylglutamate_kinase_activity arginine_biosynthetic_process amino-acid_N-acetyltransferase_activity	molecular_function biological_process	GO:0003991 GO:0006526 GO:0004042		0.53784	0.923506	1.1219		1.1022		-0.851306
512494			Protein_kinase,_core Serine/threonine_protein_kinase-related Serine/threonine_protein_kinase Protein_kinase_ATP_binding,_conserved_site Protein_kinase-like	Signal_transduction_mechanisms	8.92	8.21	8.55	8.41	9.54	10.36	red	protein_kinase_activity ATP_binding protein_amino_acid_phosphorylation protein_serine/threonine_kinase_activity	molecular_function biological_process	GO:0004672 GO:0005524 GO:0006468 GO:0004674			0.690004	1.06748	0.824144	1.89163		-0.964659	-1.45483
312906			Oligopeptide_transporter_OPT_superfamily Tetrapeptide_transporter,_OPT1/isp4 Peptidase_aspartic,_active_site	Signal_transduction_mechanisms	15.51	14.82	15.17	15.08	15.88	16.58	red	aspartic-type_endopeptidase_activity proteolysis	molecular_function biological_process	GO:0004190 GO:0006508		0.330754	0.677001	0.805755	0.696521	1.50228		-0.706126	-1.07189
188936			Glucose-6-phosphate_dehydrogenase NAD(P)-binding	Carbohydrate_transport_and_metabolism	13.22	12.77	13.12	13.02	13.72	14.4	red	glucose-6-phosphate_dehydrogenase_activity glucose_metabolic_process catalytic_activity binding metabolic_process	molecular_function biological_process	GO:0004345 GO:0006006 GO:0003824 GO:0005488 GO:0008152			0.444093	0.690147	0.675731	1.36588		-0.600736	-1.18677
637179				Nuclear_structure	12.5	11.66	12.22	12.01	13	13.68	red				0.592524		0.84354	0.989607	0.69712	1.68673		-0.754999	-1.2011
484870			Cystathionine_beta-synthase,_core Protein_of_unknown_function_DUF21	Function_unknown	10.4	9.98	10.32	10.08	10.71	11.12	red						0.427145	0.631214	0.419237	1.05045		-0.394647	-0.722275
301132			Methyltransferase_type_11	Carbohydrate_transport_and_metabolism Posttranslational_modification,_protein_turnover,_chaperones	11.57	11.07	11.3	11.31	11.8	12.44	red	metabolic_process methyltransferase_activity	biological_process molecular_function	GO:0008152 GO:0008168		0.272522	0.507335	0.482185	0.643966	1.12615	-0.250361	-0.497733	-0.869178
312053			RhoGAP Cellular_retinaldehyde-binding/triple_function,_C-terminal Rho_GTPase_activation_protein	Signal_transduction_mechanisms Cytoskeleton	10.29	9.88	10.03	10.13	10.55	11.27	red	intracellular signal_transduction	cellular_component biological_process	GO:0005622 GO:0007165			0.406093	0.413198	0.72914	1.14234		-0.519332	-0.980402
385920				Signal_transduction_mechanisms Cytoskeleton	11.61	11.22	11.34	11.33	11.8	12.48	red								0.692437	1.08499			-0.883529
482360					9.75	8.99	9.48	9	10.67	11.16	red							1.77044		2.04354		-1.41433	-1.43655
443785				Carbohydrate_transport_and_metabolism Posttranslational_modification,_protein_turnover,_chaperones	9.06	8.7	9.03	8.6	9.59	9.91	red							0.974926		1.29289		-0.54573	-0.850244
577646					10.51	10.38	10.57	10.35	11	11.42	red							0.653772	0.4171	1.07087		-0.426275	-0.910554
596185					6.82	6.37	7.04	6.94	7.86	8.38	red							0.953884		1.47026		-0.835569	-1.56992
298640			Peptidase_C14,_caspase_catalytic	Cell_cycle_control,_cell_division,_chromosome_partitioning Posttranslational_modification,_protein_turnover,_chaperones	10.98	10.62	10.95	11.2	11.88	12.31	red	proteolysis caspase_activity	biological_process molecular_function	GO:0006508 GO:0030693						1.11199		-0.95502	-1.3827
690446			Zinc_finger,_C2H2-type	General_function_prediction_only	10.32	9.99	10.37	10.44	11.13	11.59	red	nucleic_acid_binding intracellular zinc_ion_binding	molecular_function cellular_component	GO:0003676 GO:0005622 GO:0008270				0.640315		1.10311		-0.770325	-1.28334
482732					9.59	8.53	9.22	9.63	10.91	11.47	red				0.729817		1.05961	1.31253	0.526363	1.83889	-1.10806	-1.69077	-1.88735
672524				General_function_prediction_only	15.73	14.93	15.29	15.6	16.42	16.89	red						0.792532	0.909162		1.27361		-1.18861	-1.16328
445046					6.58	5.36	6.13	6.36	7.36	7.99	red						1.20937	1.03731		1.64139	-0.98724	-1.2273	-1.41926
245695			Xanthine/uracil/vitamin_C_permease Xanthine/uracil_permease Regulator_of_chromosome_condensation,_RCC1	Nucleotide_transport_and_metabolism	11.38	10.35	10.97	11.18	12.03	12.37	red	transporter_activity transport membrane	molecular_function biological_process cellular_component	GO:0005215 GO:0006810 GO:0016020	0.620289		1.03027	0.855571		1.22177	-0.823098	-1.05838	-1.0146
633378			Aspartyl-tRNA_synthetase,_class_IIb Aminoacyl-tRNA_synthetase,_class_II_(D,_K_and_N) Nucleic_acid_binding,_OB-fold,_tRNA/helicase-type Asparaginyl-tRNA_synthetase,_class_IIb Aminoacyl-tRNA_synthetase,_class_II Nucleic_acid-binding,_OB-fold-like	Translation,_ribosomal_structure_and_biogenesis	12.28	11.82	12	12.52	13.36	13.8	red	nucleotide_binding aspartate-tRNA_ligase_activity ATP_binding cytoplasm translation aspartyl-tRNA_aminoacylation aminoacyl-tRNA_ligase_activity tRNA_aminoacylation_for_protein_translation nucleic_acid_binding asparagine-tRNA_ligase_activity asparaginyl-tRNA_aminoacylation	molecular_function cellular_component biological_process	GO:0000166 GO:0004815 GO:0005524 GO:0005737 GO:0006412 GO:0006422 GO:0004812 GO:0006418 GO:0003676 GO:0004816 GO:0006421				0.942394		1.23303		-1.49864	-1.52656
592308			Protein_of_unknown_function_DUF202		11.85	11.24	11.49	11.91	12.82	13.08	red						0.604837	0.917322		1.2193	-0.670225	-1.32456	-1.28469
684920					4.74	4.18	5.17	5.17	6.43	6.49	red							1.34708		1.30774		-1.34374	-1.81803
665106			Initiation_factor_2B_related	Translation,_ribosomal_structure_and_biogenesis	11.03	10.59	11.24	10.93	11.83	12.04	red	cellular_metabolic_process	biological_process	GO:0044237	0.661945		0.439099	0.900389		1.09573		-0.588785	-1.00697
622023					6.25	6.38	6.05	6.23	7.83	8.23	red							1.89612		2.06424		-1.62654	-1.90487
708171					7.52	7.54	7.66	7.59	8.62	9	red							0.992097		1.43472		-0.950018	-1.54645
480038				Posttranslational_modification,_protein_turnover,_chaperones	8.62	8.53	8.63	8.79	9.89	10.23	red							1.08173		1.53659		-1.24234	-1.72304
573678					2.94	2.84	2.81	2.97	3.77	4.16	red									1.31574			-1.34177
621195					8.16	7.84	7.66	7.81	9.27	9.85	red							1.73963		2.09671		-1.55584	-1.72714
315614			Mak10_subunit,_NatC_N(alpha)-terminal_acetyltransferase	General_function_prediction_only	9.48	9.23	9.3	9.32	10.21	10.43	red							0.912214		1.12324		-0.878524	-0.956168
328297			Basic_helix-loop-helix_dimerisation_region_bHLH Helix-loop-helix_DNA-binding	Chromatin_structure_and_dynamics	12.51	12.02	12.2	12.44	13.7	13.71	red	nucleus transcription_regulator_activity regulation_of_transcription exo-alpha-sialidase_activity	cellular_component molecular_function biological_process	GO:0005634 GO:0030528 GO:0045449 GO:0004308				1.35126		1.31836		-1.53712	-1.25194
550021			Basic_helix-loop-helix_dimerisation_region_bHLH Helix-loop-helix_DNA-binding	Transcription	7.33	6.94	6.95	7.24	8.48	8.31	red	nucleus transcription_regulator_activity regulation_of_transcription	cellular_component molecular_function biological_process	GO:0005634 GO:0030528 GO:0045449				1.32472		1.12585		-1.54472	-1.04351
678680		ssp			14.84	12.41	13.72	14.7	16.05	16.86	red				1.69956		2.41722	1.38886		2.13215	-2.30524	-1.99454	-2.02018
462004			Cyclin-like_F-box		10.92	9.07	10.26	10.87	11.72	12.73	red				1.18935	0.660113	1.84947	0.840361	1.03502	1.87538	-1.80704	-1.45805	-1.83295
479858				Chromatin_structure_and_dynamics	8.98	8.01	8.46	9.03	9.46	10.06	red						0.969407		0.548307	1.02996	-1.02914	-1.0417	-1.0897
696757					13.12	11.85	12.54	13.11	13.4	14.32	red						1.26799		0.965477	1.23325	-1.28579	-0.79921	-1.25105
395948		ssp		General_function_prediction_only	15.27	11.74	12.71	14.85	15.76	17.85	red						3.28852			2.83244	-3.02426	-3.74043	-2.56819
334383					9.02	7.29	7.58	8.74	9.29	10.1	red					1.25423	1.67769			1.40913	-1.45933	-1.63681	-1.19077
658328					14.88	12.21	13.26	14.28	15.28	16.32	red					1.45673	2.6605			1.8684	-2.22461	-1.98408	-1.43252
634844			Ferritin/ribonucleotide_reductase-like		11.37	10.25	10.7	11.08	11.39	11.82	red	oxidoreductase_activity transition_metal_ion_binding	molecular_function	GO:0016491 GO:0046914		0.67333	1.12043		0.45083	0.740684	-0.844336	-0.687089	-0.464588
453784			Ankyrin	Cell_wall/membrane/envelope_biogenesis	4.83	3.34	4.18	4.77	4.61	5.93	red						1.49177		1.26628	1.18803	-1.44915		-1.1454
691268			Cyclin-like_F-box		12.92	11.6	12.34	13.11	12.94	13.85	red						1.31615				-1.50989		-0.934953
328103					11.34	9.92	10.8	10.58	11.29	12.46	red				0.915504	0.496972	1.41248	0.70395	1.17481	1.87876	-0.657025		-1.12331
476389					8.55	7.73	8.23	8.18	8.61	9.22	red						0.822616			1.04723			-0.712941
291195			Ketose-bisphosphate_aldolase,_class-II Fructose-bisphosphate_aldolase,_class_II,_yeast/E._coli_subtype	Carbohydrate_transport_and_metabolism	13.6	12.05	13.07	13.09	13.56	14.56	red	fructose-bisphosphate_aldolase_activity glycolysis zinc_ion_binding	molecular_function biological_process	GO:0004332 GO:0006096 GO:0008270	1.06556		1.53414		0.928207	1.40288	-1.09321		-0.961946
184184			Triosephosphate_isomerase	Carbohydrate_transport_and_metabolism	12.54	11.42	12.24	12.21	12.69	13.51	red	triose-phosphate_isomerase_activity metabolic_process	molecular_function biological_process	GO:0004807 GO:0008152			1.10545			1.19662			-0.989132
315859					9.93	8.62	9.41	9.29	10.3	11.59	red						1.26938	0.997656	1.2798	2.27746		-0.912336	-1.67554
679513			Peptidase_M20 Peptidase_M20D,_amidohydrolase,_predicted Peptidase_M20D,_amidohydrolase Peptidase_M20,_dimerisation		11.41	10.71	11.15	11.28	11.65	12.36	red	proteolysis metallopeptidase_activity hydrolase_activity protein_dimerization_activity	biological_process molecular_function	GO:0006508 GO:0008237 GO:0016787 GO:0046983			0.696958		0.673867	1.03145			-0.959373
486409			N-6_adenine-specific_DNA_methylase,_conserved_site		6.34	5.16	5.7	5.85	6.23	7.01	red	nucleic_acid_binding methyltransferase_activity methylation	molecular_function biological_process	GO:0003676 GO:0008168 GO:0032259		0.658146	1.21242		0.796065	1.14652			-0.672702
317265					12.13	10.91	11.47	11.6	12.25	12.81	red						1.19765			1.14104			-0.693732
476497					15.59	14.12	14.73	14.99	15.49	16.09	red				0.627298	0.845085	1.47238	0.522987	0.564927	1.08791	-0.883664	-0.779353	-0.499195
479747			Aromatic-ring_hydroxylase FAD-dependent_pyridine_nucleotide-disulphide_oxidoreductase	Energy_production_and_conversion General_function_prediction_only	8.61	7.35	7.73	8.26	8.92	10.07	red	metabolic_process oxidoreductase_activity salicylate_1-monooxygenase_activity	biological_process molecular_function	GO:0008152 GO:0016491 GO:0018658		0.890158	1.25826		1.16833	1.73493	-0.998194	-1.1967	-1.47487
514016			CENP-B_protein		5.68	4.58	4.86	5.4	6.12	7.18	red	nucleic_acid_binding nucleus	molecular_function cellular_component	GO:0003676 GO:0005634		0.865765	1.1351		1.07234	1.79078	-0.834349	-1.28346	-1.49003
532555					14	13.1	13.26	13.76	14.38	15.22	red					0.700821	0.892442		0.862817	1.48277		-1.0963	-1.2583
707349					7.23	6.22	6.38	6.85	7.44	8.47	red					0.833068	1.01771		1.04762	1.58686		-1.03703	-1.25158
304789			Ankyrin Acyl-CoA_N-acyltransferase		8.79	8.19	8.44	8.68	9.04	9.64	red								0.638488	1.0178			-0.911616
330417					5.81	4.29	4.67	5.13	5.99	7.24	red					1.07133	1.56753		1.22384	2.20364		-1.36259	-1.5151
470451					13.6	11.89	12.17	12.87	13.64	15.11	red						1.62475		1.22528	2.16423		-1.47463	-1.55194
569722					6.34	5.18	5.34	5.91	6.54	7.42	red					0.997238	1.19457			1.4278		-1.35979	-1.10452
293713					14.75	14.06	14.13	14.45	14.85	15.45	red					0.623061	0.69733		0.622345	1.02689		-0.721534	-0.720819
600902					6.5	4.91	5.35	5.89	6.84	7.63	red						1.62128			1.70762		-1.5677	-1.14404
330730					5.37	3.56	3.98	4.49	5.67	6.82	red					1.41517	1.87091	1.26026	1.06963	2.32989		-1.8036	-1.45806
709724			Sodium/hydrogen_exchanger	Inorganic_ion_transport_and_metabolism	14.13	13.21	13.51	13.69	14.29	14.9	red	regulation_of_pH solute:hydrogen_antiporter_activity integral_to_membrane	biological_process molecular_function cellular_component	GO:0006885 GO:0015299 GO:0016021		0.589815	0.920795	0.61711	0.609803	1.22691		-0.769748	-0.789736
655719			Nitrilase/cyanide_hydratase_and_apolipoprotein_N-acyltransferase		11.03	10.16	10.44	10.62	11.04	11.64	red	nitrogen_compound_metabolic_process hydrolase_activity,_acting_on_carbon-nitrogen_(but_not_peptide)_bonds	biological_process molecular_function	GO:0006807 GO:0016810		0.574409	0.872405	0.41236	0.609297	1.02166	-0.467418	-0.581781	-0.61667
671119			von_Willebrand_factor,_type_A		12.43	11.1	11.53	11.68	12.26	13.38	red					0.823056	1.33144		1.00973	1.6828			-0.958429
472339		ssp			15.08	14.16	14.34	14.58	15.04	15.86	red					0.732008	0.926545		0.795379	1.29026		-0.733855	-0.797226
450804			Beta-Ig-H3/fasciclin	Cell_wall/membrane/envelope_biogenesis Extracellular_structures	10.62	9.7	9.97	10.2	10.6	11.47	red					0.647856	0.910627		0.901222	1.27742		-0.624886	-0.878252
628271			Alpha/beta_hydrolase_fold-1 Homoserine_acetyltransferase Homoserine_O-acetyltransferase		11.58	10.59	10.85	10.98	11.55	12.12	red	homoserine_O-acetyltransferase_activity methionine_biosynthetic_process cytoplasm O-acetyltransferase_activity	molecular_function biological_process cellular_component	GO:0004414 GO:0009086 GO:0005737 GO:0016413		0.723445	0.986519	0.552204	0.574685	1.12689		-0.693818	-0.545058
559754				RNA_processing_and_modification General_function_prediction_only	11.23	10.38	10.67	10.64	11.18	11.74	red	UDP-N-acetylmuramoylalanyl-D-glutamyl-2,6-diaminopimelate-D-alanyl-D-alanine_ligase_activity ribosomal_S6-glutamic_acid_ligase_activity coenzyme_F420-0_gamma-glutamyl_ligase_activity coenzyme_F420-2_alpha-glutamyl_ligase_activity	molecular_function	GO:0008766 GO:0018169 GO:0043773 GO:0043774		0.560327	0.848071	0.53794	0.562948	1.10089		-0.508406	-0.511028
483631	GH16		Beta-glucan_synthesis-associated,_SKN1 Concanavalin_A-like_lectin/glucanase		11.58	10.39	10.36	10.82	11.61	12.12	red					1.16478	1.19487	0.763597		1.27781		-1.1878	-0.537235
634709			RNA_recognition_motif,_RNP-1 RNA_recognition,_region_1	RNA_processing_and_modification	5.73	4.63	4.59	5.07	5.66	6.42	red	nucleic_acid_binding	molecular_function	GO:0003676						1.42802		-1.28556
561732					6.83	5.99	6.07	6.33	6.8	7.41	red					0.758543	0.860871		0.617242	1.07534		-0.720627	-0.579326
327726		ssp			9.05	7.46	7.27	8.3	9.35	10.69	red					1.70015	1.57145	1.03208	1.28257	2.31465		-2.05059	-1.63301
334337					8.98	8.31	8.04	8.58	9.1	9.77	red					0.864738	0.671195		0.676033	1.20337		-0.985584	-0.796879
334310					8.38	7.77	7.63	7.95	8.46	9	red					0.712133	0.611259		0.546524	1.06088		-0.782222	-0.616613
692116					9.49	8.8	8.54	9.07	9.74	10.08	red					0.882637	0.697995			1.02731		-1.14427	-0.605366
190947	GH5_9		Glycoside_hydrolase,_catalytic_core		14.46	12.7	13.28	13.77	15.41	15.63	red	glucan_1,3-beta-glucosidase_activity	molecular_function	GO:0004338		1.1129	1.77019	1.68614		1.80423	-1.11817	-2.14702	-1.15221
479857			WD40_repeat-like		6.84	5.75	6.09	6.36	7.72	7.82	red					0.704497	1.07846	1.41685		1.47177		-1.64418	-0.994608
294581			Basic_helix-loop-helix_dimerisation_region_bHLH Helix-loop-helix_DNA-binding		10.72	9.9	10.05	10.19	11.33	11.49	red	nucleus transcription_regulator_activity regulation_of_transcription	cellular_component molecular_function biological_process	GO:0005634 GO:0030528 GO:0045449		0.6508	0.817611	1.18914		1.37537		-1.31573	-0.851163
460441	AA5_1		Glyoxal_oxidase,_N-terminal Region_of_unknown_function_DUF1929 Galactose_oxidase/kelch,_beta-propeller Immunoglobulin_E-set		14.89	12.9	13.12	14.21	16.18	16.3	red					1.5874	1.95243	2.34901		2.11185		-3.24637	-1.42182
701323			Peptidase_C1A,_papain_C-terminal		9.94	7.8	7.87	9.37	10.88	11.38	red	proteolysis cysteine-type_peptidase_activity	biological_process molecular_function	GO:0006508 GO:0008234		1.969	2.12718	1.51002		2.04354	-1.5623	-2.91414	-1.47866
691725					10.84	8.7	9.02	10.86	12.39	12.9	red						2.10755			1.96446	-2.16136	-3.19463	-2.01827
485272					8.34	6.61	6.46	8.1	9.65	10.37	red						1.82187			2.17684		-3.14409	-1.94569
614278			Zinc_finger,_GATA-type	Transcription	11.91	10.73	10.89	11.7	12.54	13.12	red	transcription_factor_activity nucleus regulation_of_transcription,_DNA-dependent zinc_ion_binding sequence-specific_DNA_binding	molecular_function cellular_component biological_process	GO:0003700 GO:0005634 GO:0006355 GO:0008270 GO:0043565		0.975542	1.19521	0.838063	0.592999	1.43106	-0.972095	-1.59049	-1.20795
332178					6.44	4.26	5.12	6.94	9.05	8.79	red						2.33412	2.75617			-2.61852	-3.91229	-2.07757
457469	AA5_1		Glyoxal_oxidase,_N-terminal Region_of_unknown_function_DUF1929 Galactose_oxidase/kelch,_beta-propeller Immunoglobulin_E-set		13.68	10.9	11.36	12.06	13.95	14.18	red					2.21719	2.75689	2.23249		2.14504		-2.83102
608385					9.8	8.44	8.96	9.12	10.16	10.28	red					0.816231	1.34441	1.08833		1.15885	-0.670855	-1.231
659617				Function_unknown	15.93	13.5	14.07	15.12	15.79	16.72	red					1.81455	2.40227		0.89558	1.56706	-1.62137	-1.70512	-0.786157
306030	EXPN	ssp	Rare_lipoprotein_A Barwin-related_endoglucanase	Extracellular_structures Defense_mechanisms	16.31	14.72	14.99	15.63	16.09	16.73	red					1.31963	1.59864			1.12726	-0.929094	-1.1607
610241				Function_unknown	13.56	11.83	12.19	12.86	13.64	14.36	red					1.34816	1.6923	0.783164	0.697395	1.48056	-1.00881	-1.44784	-0.797074
440958			Cyclin-like_F-box		8.21	6.98	7.19	7.66	8.18	8.68	red					1.00151	1.24535			1.03796	-0.672715	-0.965047
294546				Carbohydrate_transport_and_metabolism Posttranslational_modification,_protein_turnover,_chaperones	14.15	12.77	13.05	13.48	14.02	14.38	red					1.0894	1.38883	0.544306		0.911641	-0.717828	-0.962699
628355			Fungal_specific_transcription_factor Fungal_transcriptional_regulatory_protein,_N-terminal		12.5	11.12	11.39	11.77	12.33	12.65	red	transcription_factor_activity nucleus regulation_of_transcription,_DNA-dependent zinc_ion_binding DNA_binding transcription	molecular_function cellular_component biological_process	GO:0003700 GO:0005634 GO:0006355 GO:0008270 GO:0003677 GO:0006350		1.0952	1.37849			0.9107	-0.665739	-0.951988
161020					11.14	10.07	9.99	10.72	11.33	11.66	red					1.1412	1.07252	0.619494		0.932187	-0.65624	-1.34442	-0.515912
317921			Fungal_transcriptional_regulatory_protein,_N-terminal Fungal_specific_transcription_factor		11.33	10.42	10.05	10.92	11.6	11.78	red	transcription_factor_activity nucleus regulation_of_transcription,_DNA-dependent zinc_ion_binding DNA_binding transcription	molecular_function cellular_component biological_process	GO:0003700 GO:0005634 GO:0006355 GO:0008270 GO:0003677 GO:0006350		1.28571	0.901277	0.697456		0.856343		-1.58128
669058				Signal_transduction_mechanisms	13.42	12.52	12.25	12.88	13.41	13.61	red					1.12279	0.893123			0.709083		-1.11709
473362					2.48	1.88	0.62	1.37	2.83	4.36	red					3.45775				3.52131
334581					3.39	2.74	2.21	2.69	3.64	4.47	red									2.10463		-1.76419
576164					6.64	6.18	5.76	6.02	6.84	7.53	red					0.803153				1.53883		-1.06464	-0.928876
697784					7.63	7.08	6.9	7.04	7.92	8.82	red							0.878635	0.920898	1.79953		-0.928684	-1.20942
650560					9.4	8.85	8.68	8.81	9.58	10.26	red									1.448			-0.868851
293318	CE4	ssp	Polysaccharide_deacetylase Glycoside_hydrolase/deacetylase,_beta/alpha-barrel		12.41	11.56	11.2	11.71	12.7	14.21	red	carbohydrate_metabolic_process hydrolase_activity,_acting_on_carbon-nitrogen_(but_not_peptide)_bonds catalytic_activity chitin_deacetylase_activity	biological_process molecular_function	GO:0005975 GO:0016810 GO:0003824 GO:0004099		1.19085		1.1323	1.48211	2.61442		-1.65269	-1.94396
597113				Carbohydrate_transport_and_metabolism Posttranslational_modification,_protein_turnover,_chaperones	9.12	8.63	8.45	8.67	9.15	9.84	red					0.677315	0.502518	0.481267	0.691769	1.17304		-0.699387	-0.71384
704369					12.33	12	11.72	11.97	12.33	13.04	red					0.58617			0.709984	1.07264		-0.5957	-0.719515
705197					8.14	7.6	7.19	7.37	8.02	8.94	red					0.813096			0.886265	1.58996			-0.820947
394440			Protein_kinase,_core Serine/threonine_protein_kinase-related Serine/threonine_protein_kinase Serine/threonine_protein_kinase,_active_site Rhodanese-like Protein_kinase-like	Signal_transduction_mechanisms	4.55	4.14	3.72	3.92	4.49	5.39	red	protein_kinase_activity ATP_binding protein_amino_acid_phosphorylation protein_serine/threonine_kinase_activity	molecular_function biological_process	GO:0004672 GO:0005524 GO:0006468 GO:0004674						1.47051
697166			Protein_of_unknown_function_DUF239,_plant		11.11	10.84	10.55	10.67	11.11	11.89	red								0.884649	1.32507			-0.88576
477179					4.96	4.08	3.81	3.84	4.56	5.59	red									1.90468
580492					10.03	9.44	9.21	9.21	9.86	10.71	red					0.73575			0.774845	1.49646			-0.686571
595575					4.1	3.88	3.68	3.6	4.36	4.84	red									1.38595
561588					4.99	4.41	4.2	3.67	4.96	5.96	red									2.34991
301084			Haem_peroxidase,_plant/fungal/bacterial	RNA_processing_and_modification	12.13	11.9	11.72	11.61	12.11	12.61	red	peroxidase_activity electron_transport response_to_oxidative_stress heme_binding	molecular_function biological_process	GO:0004601 GO:0006118 GO:0006979 GO:0020037						1.00583
579482					5.63	5.31	4.84	5.29	5.47	6.97	red					0.800613			1.51193	1.66368			-1.35085
399745	AA1_1		Multicopper_oxidase,_type_1 Multicopper_oxidase,_type_2 Multicopper_oxidase,_type_3 Multicopper_oxidase,_copper-binding_site Cupredoxin	Secondary_metabolites_biosynthesis,_transport_and_catabolism	9.93	9.55	9.11	9.59	9.76	11.11	red	oxidoreductase_activity copper_ion_binding laccase_activity	molecular_function	GO:0016491 GO:0005507 GO:0008471		0.739626			1.35212	1.52768		-0.569384	-1.18187
584642					5.05	4.84	4.45	4.75	5.06	6.24	red								1.19534	1.52036			-1.21328
324730				Transcription	10.83	10.6	10.28	10.58	10.93	11.88	red					0.515908			0.961429	1.31255		-0.605649	-1.05117
675949					6.46	5.99	5.72	5.94	6.16	7.44	red								1.30436	1.51618			-1.00613
588948					9.32	8.96	8.75	8.9	9.11	10.13	red					0.561264			1.01628	1.20822			-0.812726
448872					10.92	10.8	10.55	10.64	10.93	11.93	red								0.992973	1.29102			-1.00935
329044				Extracellular_structures Defense_mechanisms	8.49	8.35	8.17	8.18	8.56	9.2	red								0.640667	1.02194			-0.71543
453602				Posttranslational_modification,_protein_turnover,_chaperones	9.46	8.89	8.77	8.71	9.37	10.76	red								1.37739	2.07027			-1.32263
543695				Extracellular_structures Defense_mechanisms	8.16	7.91	7.86	7.83	8.08	8.89	red								0.817643	1.05661			-0.729803
588539					9	8.74	8.76	8.59	8.89	9.75	red								0.852995	1.15324			-0.752835
659709					10.82	10.02	9.92	9.92	10.17	12.43	red					0.899754	0.804525		2.11264	2.51725			-1.62197
629529			rRNA_subunit_methyltransferase Bacterial_Fmu_(Sun)/eukaryotic_nucleolar_NOL1/Nop2p	Cell_cycle_control,_cell_division,_chromosome_partitioning	10.67	10.21	10.27	10.26	10.41	11.48	red								1.07092	1.18182			-0.813785
463633					7.92	7.8	7.52	7.81	8.24	9.25	red								1.0037	1.39727		-0.729566	-1.33988
461349			Protein_kinase,_core Serine/threonine_protein_kinase-related Tyrosine_protein_kinase Serine/threonine_protein_kinase Protein_kinase_ATP_binding,_conserved_site Serine/threonine_protein_kinase,_active_site Protein_kinase-like	Signal_transduction_mechanisms	12.4	12.35	12.15	12.29	12.65	13.42	red	protein_kinase_activity ATP_binding protein_amino_acid_phosphorylation protein-tyrosine_kinase_activity protein_serine/threonine_kinase_activity phosphofructokinase_activity phosphorylase_kinase_regulator_activity cobinamide_kinase_activity phosphatidylinositol_phosphate_kinase_activity cyclin-dependent_protein_kinase_regulator_activity phenol_kinase_activity cyclin-dependent_protein_kinase_activ…	molecular_function biological_process	GO:0004672 GO:0005524 GO:0006468 GO:0004713 GO:0004674 GO:0008443 GO:0008607 GO:0008819 GO:0016307 GO:0016538 GO:0018720 GO:0019914 GO:0032942 GO:0035004 GO:0042556 GO:0042557 GO:0043743 GO:0043771 GO:0043798 GO:0043841 GO:0051731 GO:0051734 GO:0051735					0.736232	1.12556			-1.01709
293070			Syntaxin,_N-terminal Target_SNARE_coiled-coil_region Syntaxin/epimorphin,_conserved_site t-SNARE	Intracellular_trafficking,_secretion,_and_vesicular_transport	12.08	11.91	11.76	11.94	12.2	12.99	red	membrane SNAP_receptor_activity intracellular_protein_transport protein_binding vesicle-mediated_transport	cellular_component molecular_function biological_process	GO:0016020 GO:0005484 GO:0006886 GO:0005515 GO:0016192					0.805777	1.05687		-0.445196	-0.928291
553255			PGAP1-like Lipase,_active_site		11.37	11.07	10.76	11.21	11.72	12.64	red	catalytic_activity GPI_anchor_metabolic_process intracellular_protein_transport hydrolase_activity,_acting_on_ester_bonds intrinsic_to_endoplasmic_reticulum_membrane triacylglycerol_lipase_activity	molecular_function biological_process cellular_component	GO:0003824 GO:0006505 GO:0006886 GO:0016788 GO:0031227 GO:0004806		0.587512			0.917067	1.43084		-0.946411	-1.27597
682699					10.66	10.45	10.23	10.5	10.95	11.65	red					0.399174		0.453301	0.700099	1.1534		-0.693694	-0.994619
310293					8.8	8.58	8.52	8.5	9.02	9.79	red								0.738429	1.3059			-1.01727
695898			Phosphatidic_acid_phosphatase_type_2/haloperoxidase	Lipid_transport_and_metabolism	8.84	8.69	8.6	8.69	9.1	9.68	red	catalytic_activity membrane phosphatidate_phosphatase_activity	molecular_function cellular_component	GO:0003824 GO:0016020 GO:0008195					0.602296	1.00792			-0.859473
568666					7.24	7.1	7	7.02	7.73	8.28	red									1.2587			-1.06646
315684	PL14_4				8.26	7.87	7.87	7.88	8.25	9.12	red								0.873839	1.23938			-0.862156
445379					6.77	6.45	6.51	6.53	6.82	7.55	red								0.733113	1.01689			-0.786398
439767			Ubiquitin Zinc_finger,_RING-type	Translation,_ribosomal_structure_and_biogenesis	11.58	11.13	11.14	11.28	11.66	13.06	red	protein_modification_process protein_binding zinc_ion_binding	biological_process molecular_function	GO:0006464 GO:0005515 GO:0008270		0.437335	0.449499	0.388837	1.39115	1.77999		-0.527369	-1.48118
304382	GT18				8.82	8.58	8.61	8.63	8.88	9.76	red								0.872988	1.13348			-0.942517
331391					4.65	4.14	4.14	4.42	4.78	6.06	red								1.32955	1.58986			-1.46761
479680					4.41	4.17	3.99	4.29	4.52	5.96	red								1.49248	1.50544			-1.6248
305196					7.44	7.32	7.16	7.3	7.54	8.76	red								1.23349	1.44263			-1.34483
700782			Zinc_finger,_RanBP2-type WLM Peptidase_M,_neutral_zinc_metallopeptidases,_zinc-binding_site	Inorganic_ion_transport_and_metabolism	10.02	9.87	9.88	9.86	10.06	11.05	red	intracellular zinc_ion_binding proteolysis metallopeptidase_activity	cellular_component molecular_function biological_process	GO:0005622 GO:0008270 GO:0006508 GO:0008237					0.967438	1.11132			-1.03986
443296	GT18				10.47	10.25	10.34	10.51	10.75	12.35	red								1.60154	1.8401		-0.40498	-1.88131
324166			Homeobox Homeodomain-like	General_function_prediction_only	12	11.82	11.93	11.93	12.23	13.27	red	transcription_factor_activity nucleus regulation_of_transcription,_DNA-dependent sequence-specific_DNA_binding	molecular_function cellular_component biological_process	GO:0003700 GO:0005634 GO:0006355 GO:0043565					1.03669	1.34023			-1.27539
552049					13.3	13.18	13.14	13.34	13.67	14.83	red								1.13021	1.48751			-1.53719
597578				Cell_cycle_control,_cell_division,_chromosome_partitioning	9.47	9.38	9.42	9.52	9.74	10.6	red								0.870195	1.07448			-1.13711
585027			von_Willebrand_factor,_type_A		10.88	10.89	10.85	10.94	11.15	12.08	red								0.938467	1.14785			-1.20264
571653			Cytochrome_P450 Cytochrome_P450,_E-class,_group_I	Secondary_metabolites_biosynthesis,_transport_and_catabolism	9.75	9.61	9.8	9.77	9.93	10.82	red	monooxygenase_activity iron_ion_binding electron_transport heme_binding unspecific_monooxygenase_activity	molecular_function biological_process	GO:0004497 GO:0005506 GO:0006118 GO:0020037 GO:0050381					0.904366	1.06618			-1.08444
609472			Protein_kinase,_core Serine/threonine_protein_kinase-related Tyrosine_protein_kinase Serine/threonine_protein_kinase Protein_kinase_ATP_binding,_conserved_site Serine/threonine_protein_kinase,_active_site Protein_kinase-like	General_function_prediction_only Signal_transduction_mechanisms	12.26	12.01	12.21	12.12	12.36	13.22	red	protein_kinase_activity ATP_binding protein_amino_acid_phosphorylation protein-tyrosine_kinase_activity protein_serine/threonine_kinase_activity	molecular_function biological_process	GO:0004672 GO:0005524 GO:0006468 GO:0004713 GO:0004674					0.84715	1.0994			-0.960992
329590					11.31	11.08	11.18	11.17	11.41	12.17	red								0.760303	1.00712			-0.861371
315272					9.26	8.62	8.81	9.07	9.15	10.92	red						0.645388		1.70364	1.85481			-1.67145
300406					3.91	3.37	3.71	4.06	4.15	6.32	red								2.01267	2.29961			-2.356
610209					5.23	4.75	5.09	5.4	5.43	7.09	red								1.68864	1.72478			-1.7943
447082			Ankyrin	General_function_prediction_only	8.59	8.26	8.46	8.66	8.63	9.94	red								1.28237	1.2792			-1.35377
496836					5.3	4.91	5.07	5.32	5.5	6.6	red								0.96904	1.29455			-1.32246
298124				Posttranslational_modification,_protein_turnover,_chaperones	9.49	9.24	9.38	9.5	9.66	10.58	red								0.932514	1.11554			-1.1222
605109			Protein_kinase,_core Serine/threonine_protein_kinase-related Tyrosine_protein_kinase Serine/threonine_protein_kinase Serine/threonine_protein_kinase,_active_site Protein_kinase-like	Signal_transduction_mechanisms	4.57	4.28	4.46	4.82	4.61	6.06	red	protein_kinase_activity ATP_binding protein_amino_acid_phosphorylation protein-tyrosine_kinase_activity protein_serine/threonine_kinase_activity	molecular_function biological_process	GO:0004672 GO:0005524 GO:0006468 GO:0004713 GO:0004674					1.45885	1.11464			-1.52006
318922					8.19	8.11	8.17	8.29	8.22	9.29	red								1.06625	1.00661			-1.11697
254256			Permease_for_cytosine/purines,_uracil,_thiamine,_allantoin		9.95	9.61	10.05	10.17	10.74	12.05	red	nucleobase_transmembrane_transporter_activity nucleobase,_nucleoside,_nucleotide_and_nucleic_acid_transport membrane	molecular_function biological_process cellular_component	GO:0015205 GO:0015931 GO:0016020					1.16115	1.88023		-0.824685	-2.11647
571366					11.34	11.12	11.19	11.29	11.7	12.57	red								0.854437	1.18305			-1.23432
310516			Major_facilitator_superfamily_MFS-1 Major_facilitator_superfamily MFS_general_substrate_transporter	Carbohydrate_transport_and_metabolism	7.64	7.57	7.66	7.66	8.02	8.66	red	transporter_activity transport integral_to_membrane	molecular_function biological_process cellular_component	GO:0005215 GO:0006810 GO:0016021					0.652616	1.01614			-1.04163
330434			G_protein_alpha_subunit,_helical_insertion Guanine_nucleotide_binding_protein_(G-protein),_alpha_subunit	Signal_transduction_mechanisms Cell_cycle_control,_cell_division,_chromosome_partitioning	8.99	8.93	9.12	9.11	9.66	10.25	red	signal_transducer_activity G-protein_coupled_receptor_protein_signaling_pathway guanyl_nucleotide_binding signal_transduction	molecular_function biological_process	GO:0004871 GO:0007186 GO:0019001 GO:0007165					0.600852	1.14354			-1.30274
663358			AAA_ATPase,_core AAA+_ATPase,_core	Posttranslational_modification,_protein_turnover,_chaperones	14.18	14.09	14.18	14.12	14.66	15.22	red	nucleotide_binding nucleoside-triphosphatase_activity ATP_binding	molecular_function	GO:0000166 GO:0017111 GO:0005524						1.06044			-1.03825
670319				Defense_mechanisms	11.12	11.25	11.27	11.23	11.69	12.5	red							0.453191	0.822476	1.27567		-0.42203	-1.39379
482655			Argininosuccinate_synthase	Amino_acid_transport_and_metabolism	4.6	4.7	4.78	4.73	5.07	5.88	red	argininosuccinate_synthase_activity ATP_binding arginine_biosynthetic_process	molecular_function biological_process	GO:0004055 GO:0005524 GO:0006526					0.802217	1.18084			-1.32297
575525			Protein_kinase,_core Serine/threonine_protein_kinase-related Serine/threonine_protein_kinase Protein_kinase_ATP_binding,_conserved_site Protein_kinase-like	Signal_transduction_mechanisms	9.54	9.61	9.7	9.55	9.95	10.56	red	protein_kinase_activity ATP_binding protein_amino_acid_phosphorylation protein_serine/threonine_kinase_activity transmembrane_receptor_protein_serine/threonine_kinase_activity 3-phosphoinositide-dependent_protein_kinase_activity DNA-dependent_protein_kinase_activity AMP-activated_protein_kinase_activity casein_kinase_activity casein_kinase_I_activity cyclic_nucleotide-dependent_protein_kinase_act…	molecular_function biological_process	GO:0004672 GO:0005524 GO:0006468 GO:0004674 GO:0004675 GO:0004676 GO:0004677 GO:0004679 GO:0004680 GO:0004681 GO:0004690 GO:0004694 GO:0004695 GO:0004696 GO:0004698 GO:0004700 GO:0004702 GO:0004704 GO:0004705 GO:0004706 GO:0004708 GO:0004710 GO:0004711 GO:0004718 GO:0008338 GO:0008339 GO:0008349 GO:0008545 GO:0016908 GO:0016909 GO:0019199 GO:0019912 GO:0034211					0.595604	1.00535			-1.03085
444555					5.5	5.68	5.37	5.36	5.99	6.8	red								0.797015	1.38779			-1.31359
308722			Fungal_transcriptional_regulatory_protein,_N-terminal Fungal_specific_transcription_factor	Transcription	12.39	12.64	12.15	12.43	12.98	13.83	red	transcription_factor_activity nucleus regulation_of_transcription,_DNA-dependent zinc_ion_binding DNA_binding transcription	molecular_function cellular_component biological_process	GO:0003700 GO:0005634 GO:0006355 GO:0008270 GO:0003677 GO:0006350					0.858824	1.39738		-0.764793	-1.44303
572550					7.23	7.46	7.08	7.4	7.77	8.54	red								0.756759	1.14786		-0.69426	-1.3209
538491		ssp			3.36	3.55	3.39	3.62	3.92	4.89	red									1.29568			-1.58378
480199					10.1	10.32	10.06	10.24	10.55	11.37	red								0.809347	1.13196		-0.496165	-1.27901
584044					5.57	5.67	5.27	5.7	5.83	7.21	red								1.42574	1.55801			-1.6805
709581				Signal_transduction_mechanisms	11.52	11.46	11.13	11.53	11.72	12.75	red	transmembrane_receptor_protein_serine/threonine_kinase_activity 3-phosphoinositide-dependent_protein_kinase_activity DNA-dependent_protein_kinase_activity AMP-activated_protein_kinase_activity casein_kinase_activity casein_kinase_I_activity cyclic_nucleotide-dependent_protein_kinase_activity eukaryotic_translation_initiation_factor_2alpha_kinase_activity galactosyltransferase-associated_kinase_ac…	molecular_function	GO:0004675 GO:0004676 GO:0004677 GO:0004679 GO:0004680 GO:0004681 GO:0004690 GO:0004694 GO:0004695 GO:0004696 GO:0004698 GO:0004700 GO:0004702 GO:0004704 GO:0004705 GO:0004706 GO:0004708 GO:0004710 GO:0004711 GO:0004718 GO:0008338 GO:0008339 GO:0008349 GO:0008545 GO:0016908 GO:0016909 GO:0019199 GO:0019912 GO:0034211					1.06016	1.25197			-1.26331
315635				Inorganic_ion_transport_and_metabolism	9.28	9.56	9.08	9.43	9.56	10.71	red								1.1312	1.2806		-0.492869	-1.42362
487682					7.99	8.32	7.83	8.03	8.19	9.28	red								1.06431	1.23862			-1.29684
703805					13.68	13.88	13.36	13.64	13.92	14.83	red									1.18622			-1.14509
473301					5.16	5.2	4.83	5.07	5.21	6.17	red								0.971952	1.08804			-1.01951
441369			Cyclin,_N-terminal Cyclin-like		8.9	8.13	9	8.48	9.29	10.01	red				0.881829		0.755105	0.822392	0.720385	1.54278			-1.12301
300628					4.31	3.61	4.33	3.72	4.44	5.09	red									1.49821
300404					4.39	3.71	4.77	4	4.85	5.87	red									1.91783			-1.47312
307360					5.46	4.98	5.62	5.28	5.61	6.31	red									1.09919
487385			Amino_acid/polyamine_transporter_I Amino_acid_permease,_conserved_site	Amino_acid_transport_and_metabolism	10.36	9.85	10.34	10	10.53	11.31	red	amino_acid_transport amino_acid_transmembrane_transporter_activity membrane integral_to_membrane	biological_process molecular_function cellular_component	GO:0006865 GO:0015171 GO:0016020 GO:0016021						1.3205			-1.00127
665305			NAD-dependent_epimerase/dehydratase NAD(P)-binding	Carbohydrate_transport_and_metabolism Posttranslational_modification,_protein_turnover,_chaperones	12.7	12.32	12.76	12.45	12.92	13.52	red	catalytic_activity cellular_metabolic_process coenzyme_binding binding metabolic_process 'de_novo'_GDP-L-fucose_biosynthetic_process GDP-L-fucose_synthase_activity	molecular_function biological_process	GO:0003824 GO:0044237 GO:0050662 GO:0005488 GO:0008152 GO:0042351 GO:0050577					0.602208	1.0715			-0.827702
231472			Isochorismatase_hydrolase	General_function_prediction_only	10.06	9.74	10.13	9.79	10.22	10.81	red	catalytic_activity metabolic_process	molecular_function biological_process	GO:0003824 GO:0008152					0.571258	1.01605			-0.750814
484102					7.42	7.09	7.45	7.17	7.54	8.33	red								0.774295	1.14022			-0.923408
657102			1-aminocyclopropane-1-carboxylate_synthase Aminotransferase,_class_I_and_II Aminotransferases,_class-I,_pyridoxal-phosphate-binding_site Pyridoxal_phosphate-dependent_transferase,_major_region	Amino_acid_transport_and_metabolism	12.71	12.29	12.62	12.46	12.82	13.51	red	biosynthetic_process 1-aminocyclopropane-1-carboxylate_synthase_activity catalytic_activity pyridoxal_phosphate_binding transferase_activity,_transferring_nitrogenous_groups 6-aminohexanoate_transaminase_activity N2-acetyl-L-lysine_aminotransferase_activity acetyldiaminopimelate_aminotransferase_activity branched-chain_amino_acid:2-keto-4-methylthiobutyrate_aminotransferase_activity aspartate-2-k…	biological_process molecular_function	GO:0009058 GO:0016847 GO:0003824 GO:0030170 GO:0016769 GO:0018719 GO:0043746 GO:0043760 GO:0043840 GO:0046571			0.41814	0.354255	0.690604	1.04486			-0.79819
477527					4.94	4.31	4.61	4.09	4.85	5.99	red									2.02726			-1.15554
445127		ssp			5.8	5.26	5.54	5.12	5.92	6.83	red								0.792192	1.73332			-1.01624
300689	PL8_4		Polysaccharide_lyase_family_8,_central Chondroitin_AC/alginate_lyase Polysaccharide_lyase_family_8-like,_C-terminal Glycoside_hydrolase-type_carbohydrate-binding		11.38	10.7	11.03	10.7	11.31	12.08	red	extracellular_region lyase_activity catalytic_activity carbohydrate_metabolic_process carbohydrate_binding	cellular_component molecular_function biological_process	GO:0005576 GO:0016829 GO:0003824 GO:0005975 GO:0030246			0.67308	0.634855	0.737051	1.37191			-0.700663
489730			NAD-dependent_histone_deacetylase,_silent_information_regulator_Sir2	Chromatin_structure_and_dynamics Transcription	11.59	11.06	11.4	11.09	11.68	12.31	red	DNA_binding chromatin_silencing_complex chromatin_silencing regulation_of_transcription,_DNA-dependent protein_amino_acid_deacetylation zinc_ion_binding NAD-dependent_histone_deacetylase_activity NAD_binding histone_deacetylase_activity protein_N-terminal_asparagine_amidohydrolase_activity UDP-3-O-[3-hydroxymyristoyl]_N-acetylglucosamine_deacetylase_activity iprodione_amidohydrolase_activity (3,5…	molecular_function cellular_component biological_process	GO:0003677 GO:0005677 GO:0006342 GO:0006355 GO:0006476 GO:0008270 GO:0017136 GO:0051287 GO:0004407 GO:0008418 GO:0008759 GO:0018748 GO:0018749 GO:0043747 GO:0043748 GO:0043864 GO:0047419						1.098			-0.742252
574169					8.69	8.28	8.39	8.16	8.85	9.35	red							0.664112	0.510782	1.17489			-0.666911
614651			Protein_of_unknown_function_DUF239,_plant		7.99	7.59	8.01	7.37	8.3	9	red							0.945551	0.682524	1.62807			-0.998872
612349					7.77	7.39	7.61	7.16	7.96	8.51	red							0.870372		1.35479			-0.740636
688317					8.01	7.76	7.93	7.66	8.27	8.79	red									1.16021			-0.815674
444635			Zinc_finger,_C2H2-type Zinc_finger,_C2H2-like	General_function_prediction_only	9.96	9.74	9.8	9.56	10.2	11.07	red	nucleic_acid_binding intracellular zinc_ion_binding	molecular_function cellular_component	GO:0003676 GO:0005622 GO:0008270					0.921886	1.56139			-1.15551
449203					5.33	4.95	5.09	4.91	5.56	6.7	red								1.17198	1.77561			-1.39868
472792			Zinc_finger,_AN1-type	General_function_prediction_only	10.92	10.61	10.69	10.55	11.15	12.33	red	zinc_ion_binding	molecular_function	GO:0008270					0.95863	1.77034			-1.40254
305360			Actin/actin-like	Cytoskeleton	12.34	12.18	12.19	12.1	12.59	13.57	red	protein_binding	molecular_function	GO:0005515				0.486974	0.974561	1.46153		-0.399946	-1.23654
305444			Zinc_finger,_HIT-type	Function_unknown	10.9	10.66	10.8	10.7	11.15	11.86	red								0.722836	1.15379			-0.975715
578447			Zinc_finger,_RanBP2-type		7.1	6.76	7.08	6.67	7.24	8.42	red	intracellular zinc_ion_binding	cellular_component molecular_function	GO:0005622 GO:0008270					1.17276	1.76256			-1.33082
324227		lipase	Lipase,_class_3	Lipid_transport_and_metabolism	8.02	7.8	8.02	7.75	8.33	9.23	red	triacylglycerol_lipase_activity lipid_metabolic_process	molecular_function biological_process	GO:0004806 GO:0006629					0.893271	1.37907			-1.21241
679504					8.43	8.23	8.4	8.16	8.59	9.28	red								0.699796	1.09044			-0.860299
620219					6.38	5.85	6.14	5.82	6.53	7.84	red								1.15974	1.98181			-1.45667
534974			Histone_H4 Histone-fold	Chromatin_structure_and_dynamics	6.1	5.74	5.87	5.68	6.09	6.81	red	nucleosome DNA_binding nucleus nucleosome_assembly	cellular_component molecular_function biological_process	GO:0000786 GO:0003677 GO:0005634 GO:0006334					0.732381	1.16559			-0.723814
241557					7.21	6.73	6.78	6.67	7.35	8.34	red								0.964808	1.68522			-1.14707
335535					4.71	4.4	4.44	4.33	4.74	5.32	red									1.00944
478911			Zinc_finger,_RanBP2-type WLM		10.04	9.75	9.95	9.51	9.85	11.05	red	intracellular zinc_ion_binding	cellular_component molecular_function	GO:0005622 GO:0008270					1.19934	1.51086			-1.01975
302362					6.16	5.86	6	5.48	6.24	7.76	red								1.52705	2.28945			-1.70293
480096					7.52	6.71	7.59	6.42	7.39	9.19	red				0.875013		0.813292	0.974051	1.88848	2.86253			-1.7503
608172					9.67	9.34	9.63	9.25	9.57	10.38	red						0.334054		0.820009	1.13454			-0.716856
191189			Cyclopropane-fatty-acyl-phospholipid_synthase		10.96	10.22	10.54	10.5	11.03	12.1	red	lipid_biosynthetic_process cyclopropane-fatty-acyl-phospholipid_synthase_activity	biological_process molecular_function	GO:0008610 GO:0008825		0.400402	0.737972	0.522672	1.08962	1.6123		-0.472109	-1.16133
570640			WD40_repeat WD40_repeat-like		11.38	10.85	11.03	11.11	11.41	12.37	red					0.349334	0.519701		0.9887	1.28407		-0.375984	-1.01535
624614			Peptidase_C14,_caspase_catalytic		10.78	10.24	10.41	10.44	10.79	11.69	red	proteolysis caspase_activity	biological_process molecular_function	GO:0006508 GO:0030693					0.819431	1.2298			-0.910309
320763				Function_unknown	9.88	9.41	9.53	9.55	9.81	10.67	red					0.346881	0.468963		0.866891	1.11925			-0.802645
685514					8.16	7.68	7.85	7.84	8.04	8.85	red						0.484891		0.816982	1.01214			-0.694721
310136	GH18		Glycoside_hydrolase,_family_18,_catalytic_domain Chitinase_II Glycoside_hydrolase,_chitinase_active_site Glycoside_hydrolase,_catalytic_core	Carbohydrate_transport_and_metabolism	9.77	8.39	9.13	8.87	9.69	11.53	red	hydrolase_activity,_hydrolyzing_O-glycosyl_compounds carbohydrate_metabolic_process chitinase_activity chitin_catabolic_process endochitinase_activity	molecular_function biological_process	GO:0004553 GO:0005975 GO:0004568 GO:0006032 GO:0008843	0.763266	0.619817	1.38308	0.733446	1.83679	2.57023			-1.75594
312621					7.12	6.5	6.85	6.82	7.1	7.98	red						0.619333		0.893484	1.13494			-0.867988
304448					7.09	6.5	6.92	6.78	7.04	7.79	red						0.570593		0.754967	1.02757			-0.702
332183					3.52	2.5	3.28	3.36	3.75	5.81	red						1.6548		1.99437	2.47883			-1.89164
569405			Ankyrin NACHT_nucleoside_triphosphatase	General_function_prediction_only	7.42	6.91	7.38	7.46	7.58	8.86	red						0.493656		1.2671	1.3887			-1.44829
435732			Ankyrin	General_function_prediction_only	4.77	4.27	4.76	4.85	4.83	5.82	red								0.993066	1.00885			-1.02292
538680					6.38	5.18	5.81	6.11	6.33	8.22	red						1.09905		1.89055	2.07392	-0.871582		-1.84646
297969					6.48	5.56	6.14	6.24	6.53	7.75	red						0.910583		1.15439	1.54081			-1.29399
436992			Protein_of_unknown_function_DUF52	General_function_prediction_only	10.9	10.04	10.67	10.65	10.93	12.18	red						0.843187		1.26154	1.48291	-0.646804		-1.28653
591469					4.18	3.23	4.03	4.02	4.07	5.16	red								1.03032	1.19099			-0.978126
329593					7.4	5.84	6.06	6.42	6.52	9.83	red					1.35149	1.56754		3.29473	3.48268			-2.49383
477291			N2227-like	Carbohydrate_transport_and_metabolism	10.78	10.09	10.3	10.47	10.46	11.91	red						0.685522		1.44898	1.36845			-1.13841
305237					9.67	8.94	9.22	9.24	9.41	10.58	red						0.710063		1.15274	1.30359			-0.910971
696972			Flavin_reductase-like,_FMN-binding FMN-binding_split_barrel,_related		10.37	9.88	10.14	10.06	10.2	11.17	red	electron_transport oxidoreductase_activity	biological_process molecular_function	GO:0006118 GO:0016491			0.486313		1.01844	1.14733			-0.849475
181287			Enolase	Carbohydrate_transport_and_metabolism	15.09	14.11	14.51	14.36	14.5	16.02	red	phosphopyruvate_hydratase_complex phosphopyruvate_hydratase_activity glycolysis	cellular_component molecular_function biological_process	GO:0000015 GO:0004634 GO:0006096		0.566748	0.964892		1.53851	1.65258			-0.947235
643156			Ras_GTPase Ran_GTPase Ras Ras_small_GTPase,_Ras_type Ras_small_GTPase,_Rho_type Ras_small_GTPase,_Rab_type Small_GTP-binding_protein	Intracellular_trafficking,_secretion,_and_vesicular_transport	14.52	13.75	14.07	13.92	14.01	15.13	red	GTP_binding small_GTPase_mediated_signal_transduction GTPase_activity protein_binding intracellular_protein_transport nucleocytoplasmic_transport signal_transduction intracellular protein_transport	molecular_function biological_process cellular_component	GO:0005525 GO:0007264 GO:0003924 GO:0005515 GO:0006886 GO:0006913 GO:0007165 GO:0005622 GO:0015031			0.766149		1.14071	1.1864			-0.637801
487962					7.92	7.07	7.37	7.28	7.51	8.61	red								1.09621	1.22675
621027					3.95	2.65	3.44	3.26	3.17	5.38	red								1.98714	2.0625			-1.52198
308610					6.59	5.84	6.41	5.98	6.23	7.59	red						0.73846		1.45349	1.68541			-1.08501
687277					6.83	6.21	6.72	6.36	6.49	7.64	red								1.13515	1.28633			-0.816995
296149					8.23	7.67	8.16	7.91	7.99	9	red						0.573907		1.02041	1.08471			-0.763246
607158			Zinc_finger,_C2H2-type Zinc_finger,_C2H2-like	General_function_prediction_only	9.24	8.54	8.94	8.47	8.84	10.03	red	nucleic_acid_binding intracellular zinc_ion_binding	molecular_function cellular_component	GO:0003676 GO:0005622 GO:0008270			0.679901		1.15946	1.58399			-0.829451
229349					9.81	9.33	9.64	9.35	9.59	10.44	red								0.866033	1.07412			-0.65513
583408					6.26	5.09	5.77	5.71	5.66	6.94	red						1.18181		1.29403	1.19494			-0.689941
442897					8.31	7.45	7.91	7.75	7.86	8.8	red						0.853487		0.944774	1.05271			-0.496283
640940			High_mobility_group_box,_HMG1/HMG2 High_mobility_group_box,_HMG	Transcription	5.9	4.78	5.38	5.18	5.42	6.46	red	DNA_binding regulation_of_transcription,_DNA-dependent	molecular_function biological_process	GO:0003677 GO:0006355			1.2036		1.02665	1.29966
482359					6.41	5.46	6.05	5.86	6.19	7.12	red						0.959154		0.971888	1.30785			-0.778626
660640					9.08	8.14	8.56	8.55	8.84	9.86	red					0.521938	0.943801		1.00384	1.32268			-0.792293
442208					10.72	9.85	10.26	10.15	10.39	11.33	red					0.438519	0.865631		0.930725	1.16757			-0.617616
583515					6.8	6.04	6.54	6.41	6.54	7.49	red						0.783444		1.01557	1.14427			-0.74444
584056					7.52	6.5	7.03	6.78	7.14	7.98	red						1.02061		0.857492	1.21465
326114			Glucose/ribitol_dehydrogenase Lactate/malate_dehydrogenase L-lactate/malate_dehydrogenase Malate_dehydrogenase,_NAD-dependent,_eukaryotes_and_gamma_proteobacteria Malate_dehydrogenase,_active_site NAD(P)-binding Lactate_dehydrogenase/glycoside_hydrolase,_family_4,_C-terminal	Energy_production_and_conversion	14.6	13.85	14.27	14.03	14.39	15.06	red	tricarboxylic_acid_cycle_intermediate_metabolic_process oxidoreductase_activity malate_metabolic_process malate_dehydrogenase_activity glycolysis oxidoreductase_activity,_acting_on_the_CH-OH_group_of_donors,_NAD_or_NADP_as_acceptor cellular_carbohydrate_metabolic_process metabolic_process L-malate_dehydrogenase_activity catalytic_activity carbohydrate_metabolic_process binding	biological_process molecular_function	GO:0006100 GO:0016491 GO:0006108 GO:0016615 GO:0006096 GO:0016616 GO:0044262 GO:0008152 GO:0030060 GO:0003824 GO:0005975 GO:0005488			0.744743		0.682121	1.01594
477080			Cytochrome_b561_/_ferric_reductase_transmembrane DOMON_related Carbohydrate-binding_family_9/cellobiose_dehydrogenase,_cytochrome	Signal_transduction_mechanisms	8.87	9.32	9	9.4	10.27	11.54	red	catalytic_activity carbohydrate_catabolic_process carbohydrate_binding	molecular_function biological_process	GO:0003824 GO:0016052 GO:0030246				0.863117	1.27499	2.1381		-1.22678	-2.67704
655075					8.91	9.24	9.18	9.54	10.03	10.94	red								0.979012	1.44652		-0.839955	-2.09383
594526		ssp			1.96	2.57	1.91	2.8	3.4	4.94	red								1.72942	2.37015			-2.84428
587942			Ricin_B-related_lectin		8.01	8.23	7.89	8.55	8.8	9.76	red								0.989079	1.19741		-0.9009	-1.78143
661750			Growth_factor,_receptor		11.83	11.81	11.69	12.07	12.5	13.47	red								0.936993	1.39173		-0.85225	-1.6466
469336					9.46	9.5	9.47	9.75	10.07	10.88	red								0.857404	1.1797		-0.603286	-1.46947
534602		ssp			3.02	3.01	3.07	3.76	4	6.18	red								2.20371	2.49638			-3.07893
574891			Cyclin-like_F-box		9.38	9.37	9.48	9.72	9.86	10.79	red								0.899929	1.0702		-0.410523	-1.41238
486283					10.25	10.39	10.3	10.61	10.71	11.7	red								0.983312	1.04882			-1.45204
612662			Protein_kinase,_core JNK_MAP_kinase Serine/threonine_protein_kinase-related Tyrosine_protein_kinase Serine/threonine_protein_kinase Protein_kinase_ATP_binding,_conserved_site Serine/threonine_protein_kinase,_active_site Protein_kinase-like	Signal_transduction_mechanisms	12.09	12.1	12.06	12.68	12.87	14.13	red	protein_kinase_activity ATP_binding protein_amino_acid_phosphorylation protein-tyrosine_kinase_activity protein_serine/threonine_kinase_activity MAP_kinase_activity	molecular_function biological_process	GO:0004672 GO:0005524 GO:0006468 GO:0004713 GO:0004674 GO:0004707					1.27696	1.37782		-0.809477	-2.05525
435634					6.07	6.16	6.06	6.53	6.6	7.57	red								0.943842	1.04746			-1.50599
325820			Cyclin-like_F-box		8.13	8.28	8.15	8.88	9.13	10.27	red								1.02653	1.39876		-1.02998	-2.15198
604643			Ankyrin	General_function_prediction_only	8.57	8.75	8.66	9.12	9.26	10.15	red								0.875525	1.01811		-0.601407	-1.58888
582919					5.97	5.93	5.29	6.14	6.9	8.11	red								1.20802	1.93421		-1.47338	-2.14756
633132			Peptidase_S9,_prolyl_oligopeptidase_active_site_region	Posttranslational_modification,_protein_turnover,_chaperones	12.09	11.92	11.77	12.33	12.68	13.65	red	proteolysis serine-type_peptidase_activity acylaminoacyl-peptidase_activity	biological_process molecular_function	GO:0006508 GO:0008236 GO:0004254					0.972553	1.29596		-0.904847	-1.57284
619642			Cyclin-like_F-box Ribosomal_protein_L5		8.42	8.33	8.09	8.68	9.09	9.96	red	structural_constituent_of_ribosome intracellular ribosome translation	molecular_function cellular_component biological_process	GO:0003735 GO:0005622 GO:0005840 GO:0006412					0.838271	1.28513		-0.969736	-1.55187
596553					9.5	9.48	9.21	9.67	10.01	10.82	red								0.831261	1.13433		-0.799912	-1.33462
622965			Leucine-rich_repeat,_cysteine-containing_subtype	General_function_prediction_only	12.81	12.79	12.35	13.48	13.76	14.92	red								1.15623	1.40814		-1.32633	-2.11466
705863			Calcium-binding_EF-hand Phospholipase_C,_phosphatidylinositol-specific_,_X_and_Y_boxes Phospholipase_C,_phosphoinositol-specific,_C-terminal_(PLC) C2_calcium-dependent_membrane_targeting Phospholipase_C,_phosphatidylinositol-specific,_Y_domain Phospholipase_C,_phosphatidylinositol-specific_,_X_region Phospholipase_C,_phosphoinositol-specific,_EF-hand-like C2_calcium/lipid-binding_region,_CaLB	Signal_transduction_mechanisms	10.83	10.75	10.42	11.44	11.6	12.92	red	phospholipase_C_activity signal_transduction intracellular_signaling_cascade phosphoinositide_phospholipase_C_activity lipid_metabolic_process calcium_ion_binding	molecular_function biological_process	GO:0004629 GO:0007165 GO:0007242 GO:0004435 GO:0006629 GO:0005509					1.31875	1.45129		-1.16239	-2.10401
614389			Guanine-nucleotide_dissociation_stimulator_CDC25 Guanine_nucleotide_exchange_factor_for_Ras-like_GTPases,_N-terminal Ras_guanine_nucleotide_exchange_factor	Signal_transduction_mechanisms	9.53	9.35	9.13	9.93	10.03	11.15	red	guanyl-nucleotide_exchange_factor_activity intracellular regulation_of_small_GTPase_mediated_signal_transduction small_GTPase_mediated_signal_transduction	molecular_function cellular_component biological_process	GO:0005085 GO:0005622 GO:0051056 GO:0007264					1.13735	1.23542	-0.57355	-0.889238	-1.63617
479720					8.75	8.82	8.51	9.21	9.33	10.45	red								1.11841	1.24736		-0.824825	-1.70723
293727					11.76	11.85	11.51	12.05	12.23	13.1	red								0.864231	1.0642		-0.711948	-1.35464
515718			NACHT_nucleoside_triphosphatase		7.47	7.51	7.12	7.69	7.89	8.71	red								0.778645	1.02136		-0.756824	-1.25281
438712					6.39	6.6	6.21	6.82	7.45	8.27	red									1.46925		-1.3145	-1.87153
611993			DNA/RNA_helicase,_DEAD/DEAH_box_type,_N-terminal DNA/RNA_helicase,_C-terminal Ribonuclease_III Protein_of_unknown_function_DUF283 DEAD-like_helicase,_N-terminal Helicase,_superfamily_1_and_2,_ATP-binding	RNA_processing_and_modification	11.55	11.44	11.13	12.03	12.83	13.76	red	RNA_binding ribonuclease_III_activity RNA_processing nucleic_acid_binding helicase_activity ATP_binding ATP-dependent_helicase_activity bidentate_ribonuclease_III_activity	molecular_function biological_process	GO:0003723 GO:0004525 GO:0006396 GO:0003676 GO:0004386 GO:0005524 GO:0008026 GO:0016443				0.854396	0.868945	1.72334		-1.65096	-2.21621
653485			Alanyl-tRNA_synthetase,_class_IIc Phosphoesterase,_DHHA1 Threonyl/alanyl_tRNA_synthetase,_SAD	Translation,_ribosomal_structure_and_biogenesis	13.01	12.96	12.73	13.31	13.7	14.34	red	alanine-tRNA_ligase_activity ATP_binding cytoplasm translation alanyl-tRNA_aminoacylation nucleic_acid_binding ligase_activity,_forming_aminoacyl-tRNA_and_related_compounds tRNA_aminoacylation	molecular_function cellular_component biological_process	GO:0004813 GO:0005524 GO:0005737 GO:0006412 GO:0006419 GO:0003676 GO:0016876 GO:0043039					0.574904	1.02217		-1.00909	-1.32617
684958			Putative_5-3_exonuclease	Replication,_recombination_and_repair Cell_cycle_control,_cell_division,_chromosome_partitioning	11.87	11.93	11.64	12.27	12.73	13.35	red	nucleic_acid_binding exonuclease_activity intracellular exodeoxyribonuclease_X_activity exonuclease_VIII_activity ribonuclease_R_activity	molecular_function cellular_component	GO:0003676 GO:0004527 GO:0005622 GO:0008856 GO:0008858 GO:0008997					0.615669	1.07454		-1.0217	-1.47923
328483					9.89	9.83	9.53	10.42	10.84	11.63	red									1.17913		-1.60043	-1.75455
698732			Iron_permease_FTR1 Translation_protein_SH3-like		9.71	9.31	8.82	9.57	10.19	11.04	red	membrane	cellular_component	GO:0016020		0.839237			0.835851	1.46519		-1.33631	-1.33292
448047				Chromatin_structure_and_dynamics	11.76	11.3	10.93	11.64	12.43	13.07	red									1.4559		-1.37194	-1.33833
616821					6.99	6.46	6.12	6.77	7.48	8.56	red								1.08808	1.81227		-1.12392	-1.5873
301751			Major_facilitator_superfamily_MFS-1 Major_facilitator_superfamily Sugar_transporter,_conserved_site MFS_general_substrate_transporter	General_function_prediction_only	10.24	9.8	9.66	10.12	10.5	11.2	red	transporter_activity transport membrane integral_to_membrane	molecular_function biological_process cellular_component	GO:0005215 GO:0006810 GO:0016020 GO:0016021		0.567097	0.434493		0.71252	1.08468		-0.826992	-0.972415
689201	Myosin_motor-GT2		Cytochrome_b5 Fungal_chitin_synthase DEK_C_terminal	Cell_wall/membrane/envelope_biogenesis	8.68	7.77	7.62	8.24	9.01	10.12	red	heme_binding transition_metal_ion_binding transferase_activity,_transferring_hexosyl_groups chitin_synthase_activity	molecular_function	GO:0020037 GO:0046914 GO:0016758 GO:0004100						1.88389		-1.32131	-1.42852
309414			Heat_shock_protein_DnaJ,_N-terminal	Posttranslational_modification,_protein_turnover,_chaperones	6.93	6.27	6.18	6.61	7.31	8.15	red	heat_shock_protein_binding	molecular_function	GO:0031072		0.753502	0.657342		0.825855	1.52459		-1.14991	-1.22227
590685					7.96	7.55	7.39	7.69	8.2	8.74	red									1.05325		-0.866392	-0.806411
481132					6.56	5.25	5.08	5.95	7.48	8.67	red					1.50978	1.17493	1.47541	1.11162	2.58703		-2.57251	-2.17435
437675					4.25	3.67	3.67	4.11	4.75	5.26	red									1.21932		-1.19042	-1.04152
313489					6.28	5.68	5.67	6.09	6.71	7.17	red									1.08439		-0.992071	-0.826952
303702			Valyl-tRNA_synthetase,_class_Ia Aminoacyl-tRNA_synthetase,_class_Ia Valyl/Leucyl/Isoleucyl-tRNA_synthetase,_class_I,_anticodon-binding Aminoacyl-tRNA_synthetase,_class_I,_conserved_site tRNA-binding_arm Aminoacyl-tRNA_synthetase,_class_1a,_anticodon-binding Valyl/Leucyl/Isoleucyl-tRNA_synthetase,_class_Ia,_editing	Translation,_ribosomal_structure_and_biogenesis	11.87	11.25	11.23	11.66	12.29	12.71	red	nucleotide_binding aminoacyl-tRNA_ligase_activity ATP_binding cytoplasm translation tRNA_aminoacylation_for_protein_translation valine-tRNA_ligase_activity valyl-tRNA_aminoacylation	molecular_function cellular_component biological_process	GO:0000166 GO:0004812 GO:0005524 GO:0005737 GO:0006412 GO:0006418 GO:0004832 GO:0006438						1.04217		-1.10374	-0.850278
334335			Kinesin,_motor_region		7.33	6.91	6.75	7.38	8.15	8.66	red	microtubule_motor_activity ATP_binding microtubule_associated_complex microtubule-based_movement	molecular_function cellular_component biological_process	GO:0003777 GO:0005524 GO:0005875 GO:0007018				0.777398		1.30847		-1.33489	-1.3572
452320					8.1	7.57	7.43	8.06	8.96	9.24	red									1.17419		-1.44756	-1.12912
570386			Yippee-like_protein	General_function_prediction_only	10.64	9.91	10.29	10.62	11.45	12.63	red	peptidyl-prolyl_cis-trans_isomerase_activity cyclophilin FK506-sensitive_peptidyl-prolyl_cis-trans_isomerase cyclophilin-type_peptidyl-prolyl_cis-trans_isomerase_activity	molecular_function	GO:0003755 GO:0004600 GO:0030051 GO:0042027			0.723574	0.769176	1.15992	1.92909	-0.781626	-1.17215	-1.98714
637160				Signal_transduction_mechanisms Defense_mechanisms	12.53	11.33	12.15	12.5	14.06	15.67	red						1.2228	1.7314	1.41861	3.15001	-1.18584	-2.01069	-3.11305
188777			RTA1_like_protein		12.35	11.78	12.17	12.45	13.23	13.98	red	response_to_stress integral_to_membrane	biological_process cellular_component	GO:0006950 GO:0016021	0.379645		0.564943	0.78098	0.745483	1.52646	-0.665876	-1.06721	-1.6274
696294					8.68	7.97	8.23	8.61	9.33	10.07	red						0.695722	0.755781	0.716414	1.47219	-0.626473	-1.12941	-1.40295
683769			Protein_phosphatase_2A,_regulatory_B_subunit,_B56	Signal_transduction_mechanisms	12.32	11.75	11.69	12.35	13.17	13.98	red	protein_phosphatase_type_2A_complex signal_transduction protein_phosphatase_type_2A_regulator_activity [citrate-(pro-3S)-lyase]_thiolesterase_activity	cellular_component biological_process molecular_function	GO:0000159 GO:0007165 GO:0008601 GO:0047778		0.588544	0.578499	0.827862	0.81251	1.64037		-1.44352	-1.66748
306198			Histone_H1/H5	Chromatin_structure_and_dynamics	11.81	11.32	11.33	11.77	12.63	13.41	red	nucleosome DNA_binding nucleus nucleosome_assembly	cellular_component molecular_function biological_process	GO:0000786 GO:0003677 GO:0005634 GO:0006334				0.838003	0.772282	1.61028		-1.30796	-1.60078
463304					10.47	9.98	10.13	10.7	11.42	12.29	red							0.716974	0.881055	1.59803	-0.702271	-1.27497	-1.82929
671305			Alpha/beta_hydrolase_fold-3 Lipase,_GDXG,_active_site	Lipid_transport_and_metabolism	11.53	11.03	10.91	11.19	12.15	12.78	red	metabolic_process hydrolase_activity hormone-sensitive_lipase_activity	biological_process molecular_function	GO:0008152 GO:0016787 GO:0033878		0.608769	0.496509	0.966126	0.636557	1.60268		-1.23475	-1.26254
611209			ABC_transporter-like WD40_repeat-like		4.58	4.28	4.23	4.45	5.04	5.56	red	ATP_binding ATPase_activity	molecular_function	GO:0005524 GO:0016887						1.08658			-1.03092
301129			Protein_of_unknown_function_DUF605	Function_unknown	9.76	9.39	9.48	9.64	10.33	10.84	red							0.689388	0.510872	1.20026		-0.832118	-1.08202
573171			DNA/RNA_helicase,_C-terminal Helicase-associated_region Region_of_unknown_function_DUF1605 DEAD-like_helicase,_N-terminal Helicase,_superfamily_1_and_2,_ATP-binding DNA/RNA_helicase,_ATP-dependent,_DEAH-box_type,_conserved_site	RNA_processing_and_modification	9.83	9.35	9.11	10.1	10.71	12.11	red	nucleic_acid_binding helicase_activity ATP_binding ATP-dependent_helicase_activity ATP-dependent_DNA_helicase_activity ATP-dependent_RNA_helicase_activity DNA-dependent_ATPase_activity RNA-dependent_ATPase_activity protein-transmembrane_transporting_ATPase_activity ATPase_activity single-stranded_DNA-dependent_ATP-dependent_DNA_helicase_activity ATPase_activity,_coupled ATPase_activity,_uncoupled…	molecular_function	GO:0003676 GO:0004386 GO:0005524 GO:0008026 GO:0004003 GO:0004004 GO:0008094 GO:0008186 GO:0015462 GO:0016887 GO:0017116 GO:0042623 GO:0042624 GO:0042625 GO:0042626		0.659648			1.40122	1.99177	-0.78726	-1.55108	-2.29266
685688			Fungal_transcriptional_regulatory_protein,_N-terminal Fungal_specific_transcription_factor		12.21	11.81	11.78	12.32	12.69	13.68	red	transcription_factor_activity nucleus regulation_of_transcription,_DNA-dependent zinc_ion_binding DNA_binding transcription	molecular_function cellular_component biological_process	GO:0003700 GO:0005634 GO:0006355 GO:0008270 GO:0003677 GO:0006350		0.414555	0.398765		0.979246	1.34654	-0.52797	-0.91105	-1.47574
330299					5.56	5.09	4.95	5.67	6.55	7.77	red								1.16453	2.10417		-1.66976	-2.24965
653160			Isoleucyl-tRNA_synthetase,_class_Ia,_N-terminal Aminoacyl-tRNA_synthetase,_class_Ia Valyl/Leucyl/Isoleucyl-tRNA_synthetase,_class_I,_anticodon-binding Isoleucyl-tRNA_synthetase,_class_Ia Aminoacyl-tRNA_synthetase,_class_I,_conserved_site Aminoacyl-tRNA_synthetase,_class_1a,_anticodon-binding Valyl/Leucyl/Isoleucyl-tRNA_synthetase,_class_Ia,_editing	Translation,_ribosomal_structure_and_biogenesis	12.54	12.25	12.18	12.58	13.03	13.8	red	nucleotide_binding aminoacyl-tRNA_ligase_activity ATP_binding cytoplasm translation tRNA_aminoacylation_for_protein_translation isoleucine-tRNA_ligase_activity isoleucyl-tRNA_aminoacylation	molecular_function cellular_component biological_process	GO:0000166 GO:0004812 GO:0005524 GO:0005737 GO:0006412 GO:0006418 GO:0004822 GO:0006428					0.732984	1.19812		-0.879644	-1.2615
581245			Zinc_finger,_ZPR1-type	General_function_prediction_only	10.57	10.01	10.07	10.45	11.02	11.86	red	protein_binding zinc_ion_binding	molecular_function	GO:0005515 GO:0008270			0.542081		0.841426	1.34531		-0.94845	-1.29708
438897			WD40_repeat-like		9.74	9.2	9.26	9.7	10.29	11.62	red					0.467804	0.542769	0.59106	1.33964	1.9307	-0.5037	-1.0198	-1.89163
322971			Protein_kinase-like		9.69	9.3	9.31	9.62	10.03	11.01	red					0.379267	0.389803	0.416654	0.985849	1.4025		-0.727312	-1.33389
382536			Phosphatidylinositol_3-_and_4-kinase,_catalytic PIK-related_kinase,_FATC HEAT UME PIK-related_kinase Armadillo-type_fold Protein_kinase-like	Signal_transduction_mechanisms Chromatin_structure_and_dynamics Replication,_recombination_and_repair Cell_cycle_control,_cell_division,_chromosome_partitioning	11.74	11.44	11.37	11.63	12.01	12.68	red	phosphotransferase_activity,_alcohol_group_as_acceptor binding	molecular_function	GO:0016773 GO:0005488					0.666134	1.01525		-0.617659	-0.938103
648157			Fructose-2,6-bisphosphatase Phosphoglycerate_mutase 6-phosphofructo-2-kinase Bifunctional_6-phosphofructo-2-kinase/fructose-2,_6-bisphosphate_2-phosphatase	Carbohydrate_transport_and_metabolism	11.86	11.27	11.2	12.08	12.72	13.66	red	catalytic_activity ATP_binding fructose_2,6-bisphosphate_metabolic_process fructose-2,6-bisphosphate_2-phosphatase_activity	molecular_function biological_process	GO:0003824 GO:0005524 GO:0006003 GO:0004331		0.655859	0.590415	0.607291	0.951243	1.55853	-0.839456	-1.51219	-1.80758
660629					12.4	11.86	11.85	12.71	13.2	14.02	red								0.853072	1.3458	-0.800415	-1.32954	-1.63813
485994					10.11	9.64	9.48	10.61	10.91	12.23	red								1.25659	1.57017	-1.03152	-1.47994	-2.13137
482067			WD40_repeat	Cell_wall/membrane/envelope_biogenesis Extracellular_structures	13.7	13.28	13.21	13.84	14.07	14.97	red								0.904645	1.12707	-0.56122	-0.818154	-1.26953
680506					10.24	9.88	9.76	10.42	10.68	11.46	red								0.776123	1.04518		-0.849973	-1.22463
396135			Cytochrome_P450,_E-class,_group_IV Cytochrome_P450	Secondary_metabolites_biosynthesis,_transport_and_catabolism	11.65	11.46	11.75	12.52	13.26	14.68	red	monooxygenase_activity iron_ion_binding electron_transport heme_binding	molecular_function biological_process	GO:0004497 GO:0005506 GO:0006118 GO:0020037				0.737308	1.4129	2.15021	-1.05946	-1.50225	-3.0238
292170				Chromatin_structure_and_dynamics	13.16	12.86	12.98	13.47	13.98	14.89	red	UDP-N-acetylmuramoylalanyl-D-glutamyl-2,6-diaminopimelate-D-alanyl-D-alanine_ligase_activity ribosomal_S6-glutamic_acid_ligase_activity coenzyme_F420-0_gamma-glutamyl_ligase_activity coenzyme_F420-2_alpha-glutamyl_ligase_activity	molecular_function	GO:0008766 GO:0018169 GO:0043773 GO:0043774					0.911624	1.40326		-0.977664	-1.74583
249790			Methionyl-tRNA_synthetase,_class_Ia,_N-terminal WHEP-TRS Aminoacyl-tRNA_synthetase,_class_I_(M) Methionyl-tRNA_synthetase,_class_Ia Aminoacyl-tRNA_synthetase,_class_I,_conserved_site S15/NS1,_RNA-binding Aminoacyl-tRNA_synthetase,_class_1a,_anticodon-binding	Translation,_ribosomal_structure_and_biogenesis	12.05	11.9	11.93	12.41	12.91	13.66	red	aminoacyl-tRNA_ligase_activity ATP_binding tRNA_aminoacylation_for_protein_translation nucleotide_binding cytoplasm translation methionine-tRNA_ligase_activity methionyl-tRNA_aminoacylation	molecular_function biological_process cellular_component	GO:0004812 GO:0005524 GO:0006418 GO:0000166 GO:0005737 GO:0006412 GO:0004825 GO:0006431					0.744731	1.17428		-0.983652	-1.61878
301123				General_function_prediction_only Secondary_metabolites_biosynthesis,_transport_and_catabolism	10.9	10.78	10.83	11.14	11.52	12.27	red								0.710631	1.05532		-0.719738	-1.37698
680202					7.22	6.68	6.59	7.53	9.14	10.47	red							1.95911		2.94214		-2.92767	-3.28762
453493			Putative_5-3_exonuclease	Replication,_recombination_and_repair Cell_cycle_control,_cell_division,_chromosome_partitioning	4.03	3.83	3.83	4.41	5.25	6.08	red	nucleic_acid_binding exonuclease_activity intracellular exodeoxyribonuclease_X_activity exonuclease_VIII_activity ribonuclease_R_activity	molecular_function cellular_component	GO:0003676 GO:0004527 GO:0005622 GO:0008856 GO:0008858 GO:0008997					0.876765	1.70294		-1.49185	-2.14426
158313			Major_facilitator_superfamily_MFS-1 Major_facilitator_superfamily MFS_general_substrate_transporter	General_function_prediction_only	9.04	8.9	8.93	9.29	9.99	10.59	red	transporter_activity transport integral_to_membrane	molecular_function biological_process cellular_component	GO:0005215 GO:0006810 GO:0016021						1.2917		-1.27094	-1.56482
597474					4.82	4.77	4.75	4.93	5.6	6.2	red									1.31018		-0.903554	-1.36506
311219					8.42	8.31	8.16	9.04	9.76	10.34	red									1.25665		-1.56326	-1.93584
292256	GH5_30		Glycoside_hydrolase,_family_5 Glycoside_hydrolase,_catalytic_core		9.95	9.79	9.87	10.5	11.14	11.69	red	hydrolase_activity,_hydrolyzing_O-glycosyl_compounds carbohydrate_metabolic_process	molecular_function biological_process	GO:0004553 GO:0005975						1.19795		-1.20823	-1.77375
619576				Carbohydrate_transport_and_metabolism	9.09	9.01	9.02	9.65	10.13	10.71	red								0.624743	1.09259	-0.646944	-1.11864	-1.66467
617537			Zinc_finger,_GATA-type	Transcription	8.77	8.63	8.75	9.6	10.41	10.74	red	transcription_factor_activity nucleus regulation_of_transcription,_DNA-dependent zinc_ion_binding sequence-specific_DNA_binding	molecular_function cellular_component biological_process	GO:0003700 GO:0005634 GO:0006355 GO:0008270 GO:0043565						1.1719	-1.02487	-1.63511	-2.05679
636367				Function_unknown	11.83	11.96	11.67	12.41	13.04	13.41	red							0.632316		1.0027		-1.33371	-1.58292
691987				Posttranslational_modification,_protein_turnover,_chaperones	12.33	12.36	12.72	13.29	13.83	14.37	red					-0.389838		0.549371	0.561735	1.11111	-0.922786	-1.11097	-2.06255
482364			Major_facilitator_superfamily_MFS-1 MFS_general_substrate_transporter	General_function_prediction_only	9.99	9.64	9.82	10.58	10.86	11.9	red									1.28812		-1.31892	-1.92088
308856					9.22	9.03	9.19	9.89	10.23	11.12	red									1.1615	-0.936135	-1.20307	-1.91392
460436			GTP-binding_protein,_HSR1-related		10.37	10.09	10.16	11.05	11.1	12.16	red	GTP_binding intracellular	molecular_function cellular_component	GO:0005525 GO:0005622					1.06792	1.09297	-0.979941	-0.945824	-1.79643
323083					4.93	4.33	4.73	5.69	5.89	7.07	red									1.21713			-2.18517
447963					6.71	6.33	6.79	7.53	7.66	8.61	red								0.955094	1.11519	-1.26143	-0.964955	-1.99959
296905				Posttranslational_modification,_protein_turnover,_chaperones	9.28	8.82	9.28	9.94	9.89	11.18	red								1.06277	1.13748	-1.22637		-1.90845
253376			Xanthine/uracil/vitamin_C_permease		9.96	9.31	9.64	10.94	11.45	12.57	red	transporter_activity transport membrane	molecular_function biological_process cellular_component	GO:0005215 GO:0006810 GO:0016020						1.60712	-1.65905	-2.22659	-2.62831
637700		protease	Peptidase_M36,_fungalysin Peptidase_M,_neutral_zinc_metallopeptidases,_zinc-binding_site		16.98	16.16	16.47	17.76	18.08	19.09	red	proteolysis metallopeptidase_activity zinc_ion_binding	biological_process molecular_function	GO:0006508 GO:0008237 GO:0008270			0.846362		0.988592	1.3287	-1.61654	-1.60363	-2.09888
483561					7.07	6.64	6.55	7.77	8.33	9.42	red								1.05497	1.37128	-1.31556	-1.79047	-2.34828
315056			Na+/solute_symporter	Amino_acid_transport_and_metabolism	11.66	11.36	11.25	12.35	12.74	13.5	red	transporter_activity transport membrane	molecular_function biological_process cellular_component	GO:0005215 GO:0006810 GO:0016020					0.768669	1.15871	-1.00007	-1.47968	-1.8443
326045		ssp		Extracellular_structures Defense_mechanisms	8.19	7.21	7.38	8.94	9.77	10.73	red					0.814712	0.953243	0.80302	0.969021	1.77204	-1.72507	-2.38956	-2.54387
466261			BTB/POZ_fold		9.95	9.27	9.3	10.57	11.11	11.77	red	protein_binding	molecular_function	GO:0005515		0.651128	0.650895			1.23112	-1.27049	-1.9086	-1.85072
709764			Zinc_finger,_GATA-type	Transcription	13.14	12.61	12.61	13.43	14.08	14.48	red	transcription_factor_activity nucleus regulation_of_transcription,_DNA-dependent zinc_ion_binding sequence-specific_DNA_binding	molecular_function cellular_component biological_process	GO:0003700 GO:0005634 GO:0006355 GO:0008270 GO:0043565						1.06933	-0.860949	-1.42519	-1.40471
307848					7.21	6.64	6.53	8.05	8.27	9.27	red								1.00368	1.11846	-1.44983	-1.70036	-2.06717
668315			Protein_kinase,_core Serine/threonine_protein_kinase-related Tyrosine_protein_kinase Serine/threonine_protein_kinase Serine/threonine_protein_kinase,_active_site Protein_kinase-like	Signal_transduction_mechanisms	7.54	6.86	6.83	8.02	8.24	9.06	red	protein_kinase_activity ATP_binding protein_amino_acid_phosphorylation protein-tyrosine_kinase_activity protein_serine/threonine_kinase_activity	molecular_function biological_process	GO:0004672 GO:0005524 GO:0006468 GO:0004713 GO:0004674		0.699506	0.668915		0.799045	1.02111	-1.17831	-1.43097	-1.53051
696683					10.82	10.13	10.09	11.16	11.44	12.19	red					0.71718	0.64726		0.753581	1.00859	-1.01788	-1.34281	-1.37921
311445			Argonaute_and_Dicer_protein,_PAZ Stem_cell_self-renewal_protein_Piwi Region_of_unknown_function_DUF1785 Polynucleotidyl_transferase,_Ribonuclease_H_fold	Translation,_ribosomal_structure_and_biogenesis	15.44	15.11	15.04	15.44	15.53	16.95	red	nucleic_acid_binding	molecular_function	GO:0003676					1.41177	1.52349		-0.504519	-1.52372
568876			C-5_cytosine-specific_DNA_methylase	Transcription	9.24	9.04	8.89	9.31	9.44	10.62	red	DNA_binding DNA_methylation DNA_(cytosine-5-)-methyltransferase_activity DNA_(cytosine-5-)-methyltransferase_activity,_acting_on_CpG_substrates DNA_(cytosine-5-)-methyltransferase_activity,_acting_on_CpN_substrates DNA_(cytosine-5-)-methyltransferase_activity,_acting_on_CpNpG_substrates	molecular_function biological_process	GO:0003677 GO:0006306 GO:0003886 GO:0051718 GO:0051719 GO:0051720					1.16555	1.23027			-1.38356
489631			Ras_GTPase Ras Ras_small_GTPase,_Ras_type Ras_small_GTPase,_Rho_type Ras_small_GTPase,_Rab_type Small_GTP-binding_protein	General_function_prediction_only	12.35	12.01	11.94	12.28	12.49	13.56	red	GTP_binding small_GTPase_mediated_signal_transduction intracellular protein_transport	molecular_function biological_process cellular_component	GO:0005525 GO:0007264 GO:0005622 GO:0015031					1.08501	1.22339			-1.22176
611528			ABC_transporter-like Cytochrome_cd1-nitrite_reductase-like,_C-terminal_haem_d1		9.08	8.79	8.62	9.05	9.22	10.18	red	ATP_binding ATPase_activity	molecular_function	GO:0005524 GO:0016887					0.965967	1.11669		-0.599651	-1.11185
477841			Peptidase_A1 Peptidase_aspartic,_active_site Peptidase_aspartic,_catalytic	Posttranslational_modification,_protein_turnover,_chaperones	11.85	11.58	11.34	11.76	12.18	13.29	red	pepsin_A_activity proteolysis aspartic-type_endopeptidase_activity saccharopepsin_activity	molecular_function biological_process	GO:0004194 GO:0006508 GO:0004190 GO:0004196		0.492427			1.14094	1.55441		-0.819593	-1.46811
587364					9.87	9.59	9.45	9.8	10.08	10.92	red								0.81685	1.13832			-1.07827
451239					8.77	8.59	8.5	8.79	9.03	9.94	red								0.915067	1.15219		-0.517761	-1.17197
608176			Zinc_finger,_RING-type Zinc_finger,_C6HC-type	Posttranslational_modification,_protein_turnover,_chaperones	11.47	11	10.91	11.58	11.74	12.79	red	protein_binding zinc_ion_binding	molecular_function	GO:0005515 GO:0008270		0.544142			1.01826	1.17202		-0.845446	-1.31956
605230					9.54	8.75	8.62	9.7	10	12.21	red					0.916277	0.773571		2.23131	2.48243	-1.01127	-1.4051	-2.72013
293649					11.28	11.03	10.84	11.41	11.59	12.54	red								0.959271	1.09097		-0.748568	-1.26718
495228					5.81	5.67	5.45	6	6.17	7.07	red								0.918853	1.07235		-0.72836	-1.27659
497641					6.13	5.82	5.65	6.28	6.32	7.51	red								1.20623	1.22159			-1.39725
325402		ssp			8.97	8.16	7.71	9.5	9.16	12.07	red					1.25998			2.43695	2.61313		-2.01918	-3.19615
576227					7.15	6.61	6.27	7.06	7.02	8.51	red					0.83324			1.49847	1.43288		-0.702853	-1.36808
482533				Extracellular_structures Defense_mechanisms	11.44	11.07	10.64	11.36	11.4	12.72	red					0.793279			1.36386	1.32275		-0.747914	-1.3185
446665					9.51	9.16	8.8	9.46	9.45	10.68	red					0.71299			1.21934	1.20903		-0.667005	-1.17336
307384			TNFR/CD27/30/40/95_cysteine-rich_region Claudin	Transcription	11.61	11.36	11.07	11.59	11.66	12.92	red	receptor_activity structural_molecule_activity tight_junction	molecular_function cellular_component	GO:0004872 GO:0005198 GO:0005923					1.25205	1.32113		-0.583087	-1.3195
687148			Peptidase_M36,_fungalysin Peptidase_M,_neutral_zinc_metallopeptidases,_zinc-binding_site		10.11	9.78	9.44	9.98	10.2	11.48	red	proteolysis metallopeptidase_activity zinc_ion_binding	biological_process molecular_function	GO:0006508 GO:0008237 GO:0008270					1.27658	1.48699		-0.693756	-1.37143
481612			Src_homology-3 SLA1_homology_domain_1,_SHD1 Sterile_alpha_motif_homology	Signal_transduction_mechanisms	13.1	12.8	12.36	12.98	13.13	14.07	red					0.629931			0.929464	1.08858		-0.669478	-0.969011
449404				Posttranslational_modification,_protein_turnover,_chaperones	11.36	11.08	10.57	11.31	11.36	12.39	red	glucan_1,4-alpha-glucosidase_activity	molecular_function	GO:0004339		0.712348			1.0304	1.06479		-0.71632	-1.03437
329672			SET		9.4	9.17	8.83	9.34	9.49	10.39	red	nucleus	cellular_component	GO:0005634		0.561275			0.891868	1.05495		-0.670417	-1.00101
655345					8.97	8.71	8.3	9.07	9.27	10.36	red					0.624982			1.09511	1.28632		-0.928344	-1.39847
250508			ABC_transporter-like ABC_transporter,_transmembrane_region AAA+_ATPase,_core ABC_transporter,_transmembrane_region,_type_1	Secondary_metabolites_biosynthesis,_transport_and_catabolism	11.04	10.78	10.47	11.06	11.2	12.11	red	ATP_binding transport integral_to_membrane ATPase_activity,_coupled_to_transmembrane_movement_of_substances ATPase_activity nucleotide_binding nucleoside-triphosphatase_activity	molecular_function biological_process cellular_component	GO:0005524 GO:0006810 GO:0016021 GO:0042626 GO:0016887 GO:0000166 GO:0017111					0.902293	1.03014		-0.672354	-1.07154
658744					9.35	9.13	8.58	9.37	9.59	10.57	red					0.66657			0.972742	1.19488		-0.90911	-1.21528
485038					5.91	5.76	5.22	5.8	6.13	7.01	red								0.848105	1.20234		-0.880576	-1.11269
641258			Peptidase_M12A,_astacin Peptidase,_metallopeptidases Peptidase_M,_neutral_zinc_metallopeptidases,_zinc-binding_site Peptidase,_cysteine_peptidase_active_site	Extracellular_structures Defense_mechanisms	10.4	10.35	9.85	10.44	10.71	11.54	red	cysteine-type_endopeptidase_activity proteolysis astacin_activity metallopeptidase_activity zinc_ion_binding glucan_1,4-alpha-glucosidase_activity	molecular_function biological_process	GO:0004197 GO:0006508 GO:0008533 GO:0008237 GO:0008270 GO:0004339					0.830491	1.0913		-0.738021	-1.14625
600674			Major_facilitator_superfamily_MFS-1 Major_facilitator_superfamily Lipocalin Sugar_transporter,_conserved_site MFS_general_substrate_transporter	Inorganic_ion_transport_and_metabolism	11.53	9.95	9.75	10.7	11.16	12.94	red	transporter_activity binding transport membrane integral_to_membrane	molecular_function biological_process cellular_component	GO:0005215 GO:0005488 GO:0006810 GO:0016020 GO:0016021		1.72005	1.56546		1.83783	2.28771		-1.37782	-1.4956
315028			Peptidase_M24,_catalytic_core Creatinase	Amino_acid_transport_and_metabolism	13.31	12.41	12.42	12.88	13.13	14.36	red	hydrolase_activity proteolysis metalloexopeptidase_activity X-Pro_aminopeptidase_activity	molecular_function biological_process	GO:0016787 GO:0006508 GO:0008235 GO:0008451		0.891471	0.902675		1.22876	1.42547	-0.524967	-0.710469	-1.04776
438177					5.68	4.86	4.87	5.24	5.53	6.56	red								1.03154	1.27309			-0.911589
304495			Fungal_specific_transcription_factor Fungal_transcriptional_regulatory_protein,_N-terminal		9.86	8.89	8.97	9.42	9.79	10.87	red	transcription_factor_activity nucleus regulation_of_transcription,_DNA-dependent zinc_ion_binding DNA_binding transcription	molecular_function cellular_component biological_process	GO:0003700 GO:0005634 GO:0006355 GO:0008270 GO:0003677 GO:0006350		0.847024	0.950763		1.12421	1.47305		-0.778024	-1.05521
298630					5.76	4.43	4.48	5.39	5.78	7.45	red					1.28742	1.33741		1.6722	1.87416	-1.17207	-1.32404	-1.70881
597308					7.35	6.63	6.71	7.11	7.35	8.18	red					0.617809	0.729381		0.84664	1.03276			-0.836048
689382					11.84	10.89	10.8	11.42	12.14	13.59	red					1.04033	0.932749	0.686042	1.4503	2.13634	-0.550447	-1.34407	-1.75404
594040			Cyclin-like_F-box		11.23	10.57	10.52	10.85	11.28	12.13	red					0.671223	0.641277		0.829211	1.2521		-0.744264	-0.902252
681844				Replication,_recombination_and_repair	10.16	9.32	9.39	9.82	10.21	11.37	red					0.738203	0.845084		1.16418	1.52272		-0.784101	-1.21007
191988			Histone_H3 Histone_core Histone-fold	Chromatin_structure_and_dynamics	11.6	10.53	10.79	11.3	11.78	13.43	red	nucleosome DNA_binding nucleus nucleosome_assembly	cellular_component molecular_function biological_process	GO:0000786 GO:0003677 GO:0005634 GO:0006334		0.793239	1.07885		1.51817	2.12632		-1.12003	-1.84496
607966			Protein_phosphatase_2A,_regulatory_subunit_PR55 WD40_repeat WD40_repeat-like	Signal_transduction_mechanisms	11.98	11.46	11.58	11.79	12.08	12.8	red	protein_phosphatase_type_2A_complex signal_transduction protein_phosphatase_type_2A_regulator_activity phosphoprotein_phosphatase_activity calcium-dependent_protein_serine/threonine_phosphatase_activity magnesium-dependent_protein_serine/threonine_phosphatase_activity magnesium-dependent_protein_serine/threonine_phosphatase_complex CTD_phosphatase_activity calcium-dependent_protein_serine/threoni…	cellular_component biological_process molecular_function	GO:0000159 GO:0007165 GO:0008601 GO:0004721 GO:0004723 GO:0004724 GO:0005963 GO:0008420 GO:0008597 GO:0017018 GO:0017020 GO:0017023		0.401993	0.517967		0.72542	1.00427		-0.500934	-0.824361
589926			Ankyrin	General_function_prediction_only	8.72	7.79	7.88	8.45	8.52	10.08	red					0.844025	0.935549		1.54892	1.62985	-0.67136	-0.660764	-1.36566
441022			Ankyrin NACHT_nucleoside_triphosphatase	Cell_wall/membrane/envelope_biogenesis	9.3	8.51	8.63	9.07	9.21	10.68	red					0.671982	0.79456		1.44758	1.60022	-0.569006	-0.599061	-1.37466
312018			Hexokinase	Carbohydrate_transport_and_metabolism	12.9	11.97	11.9	12.61	12.64	14.2	red	hexokinase_activity ATP_binding glycolysis glucokinase_activity	molecular_function biological_process	GO:0004396 GO:0005524 GO:0006096 GO:0004340		0.968155	0.91751		1.53186	1.47411			-1.32281
145491			Fungal_pheromone_STE3_GPCR		8.85	8.03	7.74	8.7	8.79	10.53	red	mating-type_factor_pheromone_receptor_activity G-protein_coupled_receptor_protein_signaling_pathway integral_to_membrane	molecular_function biological_process cellular_component	GO:0004932 GO:0007186 GO:0016021		1.07482	0.776192		1.74803	1.82678		-1.00978	-1.68299
328196					10.07	9.39	9.27	10.07	10.18	11.46	red					0.760296	0.664731		1.25826	1.37345	-0.686601	-0.897357	-1.39532
602216					6.25	5.61	5.62	6.15	6.28	7.44	red								1.17662	1.21451			-1.22419
304790					9.16	8.66	8.58	8.87	9.04	10.1	red					0.575753	0.491129		1.0639	1.20969			-0.954766
621140				Posttranslational_modification,_protein_turnover,_chaperones	9.77	9.02	8.91	9.36	9.57	10.83	red					0.864513	0.699849		1.24116	1.44418		-0.688041	-1.06469
314065			G_protein_alpha_subunit,_helical_insertion Guanine_nucleotide_binding_protein_(G-protein),_alpha_subunit	Signal_transduction_mechanisms Cell_cycle_control,_cell_division,_chromosome_partitioning	12.4	11.02	10.71	11.66	12.28	14.63	red	signal_transducer_activity G-protein_coupled_receptor_protein_signaling_pathway guanyl_nucleotide_binding signal_transduction	molecular_function biological_process	GO:0004871 GO:0007186 GO:0019001 GO:0007165		1.68813	1.37882		2.39215	3.01834		-1.57864	-2.28266
436671				Extracellular_structures	11.17	10.66	10.52	10.92	11.16	12.16	red					0.634149	0.500964		0.999861	1.23514		-0.62728	-0.992993
297319			Homeobox Helix-turn-helix_motif,_lambda-like_repressor Homeodomain-like	Transcription	10.33	9.89	9.68	10.13	10.4	11.26	red	transcription_factor_activity nucleus regulation_of_transcription,_DNA-dependent sequence-specific_DNA_binding	molecular_function cellular_component biological_process	GO:0003700 GO:0005634 GO:0006355 GO:0043565		0.615815			0.844398	1.13045		-0.698831	-0.927414
614280			Fungal_transcriptional_regulatory_protein,_N-terminal Fungal_specific_transcription_factor	Transcription	14.89	14.52	14.31	14.66	14.9	15.82	red	transcription_factor_activity nucleus regulation_of_transcription,_DNA-dependent zinc_ion_binding DNA_binding transcription	molecular_function cellular_component biological_process	GO:0003700 GO:0005634 GO:0006355 GO:0008270 GO:0003677 GO:0006350		0.564797			0.919376	1.15887		-0.577883	-0.932462
467909				General_function_prediction_only	13.25	12.92	12.7	13.07	13.3	14.1	red								0.768922	1.02344		-0.580299	-0.84704
481222					11.41	10.58	10.42	11.04	11.11	13.29	red					0.969783	0.773919		2.19021	2.14804			-1.89522
625708					10.89	9.92	9.67	10.7	10.38	12.81	red								1.72811	2.09886			-1.93377
441719			Aconitase/3-isopropylmalate_dehydratase_large_subunit,_alpha/beta/alpha Aconitase_A/isopropylmalate_dehydratase_small_subunit,_swivel 3-isopropylmalate_dehydratase,_fused_small/large_subunits 3-isopropylmalate_dehydratase,_large_subunit_region 3-isopropylmalate_dehydratase,_small_subunit_region Aconitase/3-isopropylmalate_dehydratase,_swivel	Amino_acid_transport_and_metabolism	12.93	12.47	12.38	12.84	12.66	14.11	red	metabolic_process 3-isopropylmalate_dehydratase_activity leucine_biosynthetic_process 3-isopropylmalate_dehydratase_complex 4_iron,_4_sulfur_cluster_binding	biological_process molecular_function cellular_component	GO:0008152 GO:0003861 GO:0009098 GO:0009316 GO:0051539					1.49674	1.29985			-1.22227
581171			Ankyrin NACHT_nucleoside_triphosphatase	Signal_transduction_mechanisms	8.61	8.02	8.04	8.44	8.33	9.66	red					0.574926	0.592236		1.28122	1.21562			-1.04427
481236					9.35	8.94	8.8	9.15	9.06	10.05	red								1.00617	0.85192			-0.713367
482775			MFS_general_substrate_transporter	General_function_prediction_only	11.24	11.02	10.93	11.28	11.18	12.23	red								1.02695	0.851573			-0.991123
605385					8.74	8.47	8.38	8.81	8.56	9.6	red								1.072	0.865299			-0.954884
314381					3.05	2.61	2.92	3.31	3.53	4.83	red								1.38911	1.59708			-1.89687
485341					4.68	4.16	4.42	4.67	4.94	5.96	red								1.02163	1.22836			-1.31985
497280			Ankyrin NACHT_nucleoside_triphosphatase	General_function_prediction_only	7.87	7.36	7.5	8	8.03	9.25	red						0.511631		1.20178	1.2537	-0.646548	-0.524746	-1.38862
318005			Conserved_hypothetical_protein_CHP02464		11.56	11.23	11.3	11.66	11.66	12.67	red								1.00877	0.978617			-1.10188
697438			Mitochondrial_substrate_carrier	Energy_production_and_conversion	13.23	12.71	12.87	13.37	13.48	14.44	red	binding transport membrane	molecular_function biological_process cellular_component	GO:0005488 GO:0006810 GO:0016020			0.515819		0.953887	1.02715	-0.708397	-0.620521	-1.21973
318002			Poly(ADP-ribose)_polymerase,_catalytic_region 2Fe-2S_ferredoxin,_iron-sulphur_binding_site	Transcription Replication,_recombination_and_repair Posttranslational_modification,_protein_turnover,_chaperones	10.51	9.96	10.03	10.59	10.62	11.61	red	electron_transport electron_carrier_activity NAD+_ADP-ribosyltransferase_activity nucleus	biological_process molecular_function cellular_component	GO:0006118 GO:0009055 GO:0003950 GO:0005634		0.461272	0.540114		0.980825	1.01053	-0.63012	-0.580982	-1.10053
708971			Peptidase_C1B,_bleomycin_hydrolase Peptidase,_cysteine_peptidase_active_site	Amino_acid_transport_and_metabolism	13.08	12.69	12.74	13.49	13.51	14.53	red	cysteine-type_endopeptidase_activity proteolysis bleomycin_hydrolase_activity	molecular_function biological_process	GO:0004197 GO:0006508 GO:0008423					0.974744	1.03827	-0.799627	-0.805266	-1.44408
455658			Protein_kinase,_core Serine/threonine_protein_kinase Protein_kinase-like	General_function_prediction_only Signal_transduction_mechanisms	11	10.63	10.68	11.24	11.34	12.32	red	protein_kinase_activity ATP_binding protein_amino_acid_phosphorylation protein_serine/threonine_kinase_activity	molecular_function biological_process	GO:0004672 GO:0005524 GO:0006468 GO:0004674					0.987234	1.03233	-0.658664	-0.65878	-1.33211
445793					2.01	0	0.84	2.27	2.14	4.86	red						4.25967		2.36309	2.86361	-4.3916		-2.99554
306780					5.11	4.05	4.66	5.48	5.21	6.85	red						0.974908		1.61981	1.3718	-1.32696		-1.72385
291921			BTB/POZ_fold		8.4	7.45	7.95	8.74	8.74	10.03	red	protein_binding	molecular_function	GO:0005515			0.886453		1.30625	1.25789	-1.29819	-0.807274	-1.66963
571300			Ankyrin	General_function_prediction_only	6.55	5.94	6.02	6.72	6.5	7.81	red						0.656722		1.28344	1.08209	-0.794895		-1.22026
676017			Ankyrin	Cell_wall/membrane/envelope_biogenesis	8.01	7.55	7.66	8.22	8	9.1	red	NAD+_ADP-ribosyltransferase_activity	molecular_function	GO:0003950					1.00816	0.877384			-1.08911
585385			Ankyrin NACHT_nucleoside_triphosphatase	Cell_wall/membrane/envelope_biogenesis	7.76	7.23	7.34	7.85	7.65	8.77	red						0.538034		1.0811	0.920372	-0.62183		-1.00417
698743					2.16	0	0.34	2.39	1.28	4.91	red					3.68904	4.74064		3.99181		-5.19463		-2.56552
487552					8.96	7.46	7.04	9.02	10.21	11.4	red					1.9332	1.53609	1.34101	0.985687	2.32669	-1.63409	-3.37221	-2.42469
541843					3.58	2.64	2.45	3.68	4.23	5.04	red									1.43205		-1.56486	-1.54096
657794				Signal_transduction_mechanisms	14.43	13.08	13.03	14.69	15.16	16.14	red					1.37727	1.35572			1.42892	-1.63721	-2.38903	-1.71041
668157			Heat_shock_protein_DnaJ,_N-terminal HSP40/DnaJ_peptide-binding	Posttranslational_modification,_protein_turnover,_chaperones	12.29	10.76	11.1	12.29	12.78	14.67	red	heat_shock_protein_binding protein_folding unfolded_protein_binding	molecular_function biological_process	GO:0031072 GO:0006457 GO:0051082		1.19496	1.51757		1.87672	2.35376	-1.55987	-1.71431	-2.39607
486046					9.49	8.36	8.66	9.58	9.94	11.26	red					0.828424	1.1145		1.32141	1.67323	-1.2159	-1.28166	-1.77464
188015			Amino_acid_permease-associated_region Amino_acid/polyamine_transporter_I Amino_acid_permease,_conserved_site	Amino_acid_transport_and_metabolism	15.5	14.29	14.46	15.53	15.85	17.26	red	amino_acid_transport amino_acid_transmembrane_transporter_activity membrane integral_to_membrane transport	biological_process molecular_function cellular_component	GO:0006865 GO:0015171 GO:0016020 GO:0016021 GO:0006810		0.948137	1.19195		1.35242	1.70565	-1.25111	-1.36053	-1.76482
485373					9.02	8.06	8.4	9.03	9.44	10.37	red					0.600891	0.939773		0.907624	1.31112	-0.982427	-1.04704	-1.35377
473155					7.5	6.27	6.55	7.63	8.24	9.64	red					0.886651	1.20295		1.41905	1.91825	-1.44787	-1.63076	-2.16317
307849					6.42	5.41	5.69	6.73	7.13	8.29	red								1.1128	1.28784	-1.44648	-1.4844	-1.88635
689451					8.21	7.38	7.55	8.35	8.87	9.63	red									1.23687		-1.41858	-1.42118
292653			Glutamate/phenylalanine/leucine/valine_dehydrogenase Glutamate/phenylalanine/leucine/valine_dehydrogenase,_C-terminal Glutamate/phenylalanine/leucine/valine_dehydrogenase,_dimerisation_region Glutamate_dehydrogenase NAD(P)-binding	Amino_acid_transport_and_metabolism	10.06	8.43	8.51	10.16	11.06	13.42	red	amino_acid_metabolic_process oxidoreductase_activity catalytic_activity binding metabolic_process glutamate_dehydrogenase_(NADP+)_activity	biological_process molecular_function	GO:0006520 GO:0016491 GO:0003824 GO:0005488 GO:0008152 GO:0004354		1.58906	1.64746		2.39649	3.40206	-1.72601	-2.67319	-3.48062
295783					11.4	10.75	10.64	11.3	11.79	12.58	red					0.684949	0.623907		0.796844	1.26946		-1.06866	-1.18055
590894					6.96	3.64	3.46	6.41	8.06	10.38	red					3.33678	3.12075	1.64594	2.29401	3.93995	-2.58441	-4.44638	-3.40361
456833					10.72	9.85	9.9	10.63	11.01	11.74	red					0.80909	0.85241		0.743599	1.12038	-0.76633	-1.0998	-1.0343
690555		ssp	Extracellular_membrane_protein,_8-cysteine_region,_CFEM		11.15	9.98	10	10.89	11.23	12.38	red					1.14177	1.16599		1.14788	1.48327	-0.918486	-1.22966	-1.23577
598681					8.36	7.22	7.31	8.27	8.47	9.43	red					1.05247	1.1157		0.947992	1.14199	-1.03845	-1.16921	-1.06474
603848					7.76	6.92	6.78	8.12	8.02	9.72	red					0.987175	0.847003		1.69699	1.51629	-1.30399	-1.26346	-1.97328
325834			Lipocalin		8.54	7.99	7.93	8.78	8.63	9.67	red	transporter_activity binding transport	molecular_function biological_process	GO:0005215 GO:0005488 GO:0006810		0.634775	0.542855		1.04815	0.907656	-0.767953	-0.719375	-1.13275
582387			Ubiquitin		12.43	11.56	11.2	12.41	12.65	13.98	red	protein_modification_process	biological_process	GO:0006464		1.16398	0.822048		1.27349	1.57595		-1.4253	-1.53481
598000					4.92	4.22	4	4.86	5.14	6.12	red								1.00688	1.26011		-1.0505	-1.22977
300575			Dilute Ankyrin	Cytoskeleton	11.82	11.22	11.05	11.73	11.92	12.88	red					0.752383	0.601152		0.967799	1.14261	-0.523133	-0.849177	-1.06459
578471				RNA_processing_and_modification	10.79	10.12	9.75	10.99	11.17	12.6	red					1.00309	0.663519		1.45799	1.63064	-0.885853	-1.39807	-1.85297
613539			Protein_kinase,_core Serine/threonine_protein_kinase-related Protein_kinase,_C-terminal Tyrosine_protein_kinase Serine/threonine_protein_kinase Protein_kinase_ATP_binding,_conserved_site Serine/threonine_protein_kinase,_active_site Protein_kinase-like	General_function_prediction_only	11.56	11.04	10.74	11.77	11.94	13.27	red	protein_kinase_activity ATP_binding protein_amino_acid_phosphorylation protein_serine/threonine_kinase_activity protein-tyrosine_kinase_activity transmembrane_receptor_protein_serine/threonine_kinase_activity 3-phosphoinositide-dependent_protein_kinase_activity DNA-dependent_protein_kinase_activity AMP-activated_protein_kinase_activity casein_kinase_activity casein_kinase_I_activity cyclic_nucleo…	molecular_function biological_process	GO:0004672 GO:0005524 GO:0006468 GO:0004674 GO:0004713 GO:0004675 GO:0004676 GO:0004677 GO:0004679 GO:0004680 GO:0004681 GO:0004690 GO:0004694 GO:0004695 GO:0004696 GO:0004698 GO:0004700 GO:0004702 GO:0004704 GO:0004705 GO:0004706 GO:0004708 GO:0004710 GO:0004711 GO:0004718 GO:0008338 GO:0008339 GO:0008349 GO:0008545 GO:0016908 GO:0016909 GO:0019199 GO:0019912 GO:0034211		0.821329			1.31925	1.42133	-0.79682	-1.21456	-1.71248
302879			Smr_protein/MutS2_C-terminal Region_of_unknown_function_DUF1771	Replication,_recombination_and_repair	10.69	10.22	9.87	10.93	11.09	12.31	red	GPI-anchor_transamidase_activity cyanophycinase_activity regulation_of_hydrolase_activity	molecular_function biological_process	GO:0003923 GO:0043859 GO:0051336		0.743677			1.2214	1.38457	-0.692929	-1.14499	-1.62271
680504					10	9.46	9.32	10.09	10.27	11.22	red					0.610924			0.954298	1.12074		-0.882817	-1.22619
318273					9.13	8.73	8.3	9.23	9.27	10.26	red					0.741164			0.960984	1.04074		-0.925891	-1.14571
451050				no_description	12.17	11.51	10.93	12.23	12.64	13.48	red	glucan_1,4-alpha-glucosidase_activity	molecular_function	GO:0004339		1.03822				1.25398		-1.5635	-1.32207
316255			Dynamin,_GTPase_region Dynamin_GTPase_effector	General_function_prediction_only Intracellular_trafficking,_secretion,_and_vesicular_transport	10.67	9.99	9.61	10.81	11.08	12	red	GTPase_activity GTP_binding dynamin_GTPase_activity	molecular_function	GO:0003924 GO:0005525 GO:0008549		1.04507	0.66072		0.924216	1.19825	-0.796891	-1.45528	-1.33442
482887					11.37	10.53	10.03	11.67	11.81	12.98	red					1.30276	0.836406		1.22919	1.37437	-1.13363	-1.74517	-1.6716
666558					6.13	5.57	5.12	6.39	6.47	7.54	red					1.04104			1.08086	1.17361	-0.837557	-1.39546	-1.43528
606680					11.24	10.66	10.26	11.37	11.48	12.41	red					0.961723	0.565081		0.91927	1.01264	-0.716541	-1.20655	-1.1641
702542			Phosphatidylserine_decarboxylase-related	Lipid_transport_and_metabolism	16.28	14.38	14.68	16.43	16.4	17.73	red	phosphatidylserine_decarboxylase_activity phospholipid_biosynthetic_process	molecular_function biological_process	GO:0004609 GO:0008654		1.59167	1.85548		1.30399	1.32008	-2.02554	-1.77783	-1.49014
318006					11.26	9.67	9.8	11.57	11.31	13	red					1.19698	1.55676		1.55424	1.40193	-1.91571	-1.40361	-1.76087
691931				Extracellular_structures Defense_mechanisms	12.48	11.02	11.12	12.76	12.59	13.91	red					1.34961	1.46688		1.29606	1.10594	-1.78603	-1.47863	-1.42508
623640					11.36	10.42	10.6	11.63	11.57	12.67	red						0.927055		1.05655	0.969788	-1.28231	-0.965234	-1.32505
389373			WD40_repeat WD40_repeat-like	Function_unknown	4.08	2.57	2.96	4.34	4.26	5.57	red					1.21311	1.54835		1.36835	1.21587	-1.84851	-1.36079	-1.51603
297571			Major_facilitator_superfamily_MFS-1 Major_facilitator_superfamily MFS_general_substrate_transporter	Carbohydrate_transport_and_metabolism	14.17	12.22	12.74	14.55	14.43	16.15	red	transporter_activity transport integral_to_membrane	molecular_function biological_process cellular_component	GO:0005215 GO:0006810 GO:0016021			1.84239		1.7122		-2.5633		-2.00391
309859					13.86	11.12	11.17	14.46	14.37	15.86	red					2.45832	2.53512		1.38688	1.38948	-3.1659	-3.0917	-2.02026
699178				Posttranslational_modification,_protein_turnover,_chaperones	12.99	11.32	11.24	13.21	13.08	13.88	red					1.6918	1.64905		0.7874	0.679415	-1.87882	-1.81358	-0.909182
667316			Zinc_finger,_GATA-type	Transcription	11.38	8.56	8.91	11.48	11.24	12.74	red	transcription_factor_activity nucleus regulation_of_transcription,_DNA-dependent zinc_ion_binding sequence-specific_DNA_binding	molecular_function cellular_component biological_process	GO:0003700 GO:0005634 GO:0006355 GO:0008270 GO:0043565		1.83749	2.79256				-3.02417	-2.12194
292700			BTB/POZ BTB/POZ-like BTB/POZ_fold		11.69	10.48	10.24	12.4	11.96	13.43	red	protein_binding	molecular_function	GO:0005515		1.44681	1.21392		1.48247	1.03417	-1.90801	-1.6926	-1.72827
604663					10.82	10.13	9.91	11.28	10.93	12.09	red					0.908894	0.690337		1.10736	0.808441	-1.16815	-1.08779	-1.28626
178543			1-aminocyclopropane-1-carboxylate_synthase Aminotransferase,_class_I_and_II Beta_tubulin,_autoregulation_binding_site Pyridoxal_phosphate-dependent_transferase,_major_region	Amino_acid_transport_and_metabolism	11.72	11.04	10.99	12.21	12	13.05	red	biosynthetic_process 1-aminocyclopropane-1-carboxylate_synthase_activity transferase_activity,_transferring_nitrogenous_groups pyridoxal_phosphate_binding alanine_transaminase_activity	biological_process molecular_function	GO:0009058 GO:0016847 GO:0016769 GO:0030170 GO:0004021		0.695075	0.675683		1.04906	0.805216	-1.21061	-0.986156	-1.34014
436401					11.56	10.93	10.72	12.4	12.11	13.18	red					0.824329	0.613585		1.03984	0.739728	-1.48764	-1.39826	-1.61378
391498			WD40_repeat WD40_repeat-like	Function_unknown	7.61	6.93	6.8	8.53	8.08	9.23	red								1.12353		-1.53917	-1.23447	-1.62535
324551					8.15	6.94	6.69	8.67	8.8	10.12	red					1.44784	1.19613		1.27668	1.32683	-1.85007	-2.15193	-1.98077
324293				RNA_processing_and_modification	12.05	11.16	10.88	12.5	12.46	13.58	red					1.00524	0.870422		1.13349	1.01059	-1.40397	-1.41589	-1.54414
684961	AA3_2		Glucose-methanol-choline_oxidoreductase,_N-terminal	General_function_prediction_only	9.66	7.5	6.73	10.48	10.09	13.26	red	oxidoreductase_activity,_acting_on_CH-OH_group_of_donors FAD_binding	molecular_function	GO:0016614 GO:0050660		2.61341	2.07092		2.95898	2.64442	-3.05154	-3.27946	-3.62504
462464					6.49	5.46	4.97	6.75	6.6	8.25	red					1.46392	1.05775		1.51627	1.47859	-1.33417	-1.70267	-1.75502
631203				Function_unknown	13.39	11.57	10.99	13.6	13.42	15.41	red					2.25197	1.82595		1.97175	1.81278	-2.10424	-2.37129	-2.09107
467297				General_function_prediction_only	10.51	9.63	9.42	10.72	10.68	11.63	red	diacylglycerol_pyrophosphate_phosphatase_activity thiamin-pyrophosphatase_activity 8-oxo-7,8-dihydroguanine_triphosphatase_activity UDP-2,3-diacylglucosamine_hydrolase_activity bis(5'-nucleosyl)-tetraphosphatase_activity dATP_pyrophosphohydrolase_activity pyrophosphatase_activity dihydroneopterin_monophosphate_phosphatase_activity dihydroneopterin_triphosphate_pyrophosphohydrolase_activity ATP-de…	molecular_function	GO:0000810 GO:0004787 GO:0008413 GO:0008758 GO:0008796 GO:0008828 GO:0016462 GO:0019176 GO:0019177 GO:0043141		1.03958	0.851137		0.943468	0.876442	-1.1015	-1.22291	-1.12681
665348				Cell_wall/membrane/envelope_biogenesis	11.53	10.7	10.19	11.58	11.54	12.47	red					1.33171	0.834415		0.941209	0.897384	-0.876889	-1.33035	-0.939858
687182			Major_facilitator_superfamily_MFS-1 MFS_general_substrate_transporter	Carbohydrate_transport_and_metabolism	6.25	4.99	4.23	6.78	6.59	8.21	red					2.01401			1.58084	1.18998	-1.8358	-2.40931	-1.97615
477329					5.37	4.6	4.21	5.54	5.46	6.23	red					1.08122						-1.27552	-0.909676
381391					9.4	8.3	8.16	9.71	9.36	10.46	red					1.21639	1.05924		1.09905		-1.54692	-1.17898	-1.06165
670212			Forkhead-associated		12.29	10.78	10.75	12.68	12.32	13.66	red					1.27876	1.50384				-2.21491	-1.47057	-1.37
478829			Signal_transduction_response_regulator,_pH-responsive,_PalI/Rim9	Transcription	12.34	11.48	11.21	12.52	12.2	13.1	red	proteolysis response_to_pH membrane regulation_of_transcription_factor_activity	biological_process cellular_component	GO:0006508 GO:0009268 GO:0016020 GO:0051090		1.07334	0.849663		0.896377	0.575541	-1.04198	-0.944819	-0.767855
329291				Cytoskeleton	9.79	9.43	9.15	10.18	9.91	11.12	red	myosin_ATPase_activity	molecular_function	GO:0008570		0.646005			1.25657	0.989368	-0.743864	-0.770793	-1.38135
606960			Alpha/beta_hydrolase_fold-1	Lipid_transport_and_metabolism	11.05	10.6	10.27	11.3	11.03	12.31	red								1.20262	0.842017			-1.2652
232929			ATPase,_P-type,_K/Mg/Cd/Cu/Zn/Na/Ca/Na/H-transporter ATPase,_P-type_cation_exchange,_alpha_subunit E1-E2_ATPase-associated_region ATPase,_P-type_cation-transporter,_C-terminal ATPase,_P-type_cation-transporter,_N-terminal Haloacid_dehalogenase-like_hydrolase	Inorganic_ion_transport_and_metabolism	14.46	14.13	13.55	15.1	14.65	16.12	red	ATP_binding transport ATPase_activity,_coupled_to_transmembrane_movement_of_ions,_phosphorylative_mechanism membrane cation_transport catalytic_activity metabolic_process hydrolase_activity,_acting_on_acid_anhydrides,_catalyzing_transmembrane_movement_of_substances sodium:potassium-exchanging_ATPase_activity	molecular_function biological_process cellular_component	GO:0005524 GO:0006810 GO:0015662 GO:0016020 GO:0006812 GO:0003824 GO:0008152 GO:0016820 GO:0005391		0.864153			1.47435	1.00353	-1.00962	-1.06998	-1.68018
682678				Posttranslational_modification,_protein_turnover,_chaperones	9.76	9.33	9.07	10.15	9.8	10.9	red					0.673656	0.425555		1.1019	0.761355	-0.815057	-0.722614	-1.15086
664194			O-methyltransferase,_family_2 Orn/DAP/Arg_decarboxylase_2	General_function_prediction_only	11.57	11.25	10.87	12.05	11.56	12.77	red	catalytic_activity O-methyltransferase_activity	molecular_function	GO:0003824 GO:0008171		0.691418			1.15629	0.729977	-0.786268	-0.759217	-1.22408
325977					7.61	7.25	6.98	7.88	7.51	8.54	red					0.612336			1.03487	0.630326	-0.658161		-0.934346
393970					10.23	9.76	9.55	10.53	10.05	11.5	red					0.677273			1.46386	0.948858	-0.780961		-1.27616
599362					8.08	7.7	7.42	8.48	7.88	9.25	red								1.42539	0.764104	-0.843389		-1.23005
319041					7.59	7.33	7.02	7.94	7.47	8.62	red					0.568647			1.14118	0.630636	-0.640183		-1.03403
482617			BTB/POZ-like BTB/POZ_fold		10.64	10.26	10.14	11.23	10.89	12.11	red	protein_binding	molecular_function	GO:0005515					1.20893	0.739826	-1.11148	-0.76056	-1.47336
233905					10.5	10.2	9.95	11.11	10.63	11.74	red								1.10128	0.603809	-0.923229	-0.629485	-1.24707
699628					11.95	12.07	11.19	13.17	12.75	14.29	red								1.54657	1.07843	-1.13686	-1.33773	-2.3464
321650			Cyclin-like_F-box WD40_repeat-like		8.99	8.98	8.36	9.8	9.54	10.74	red				-0.639559	0.63865			1.19905	0.944877	-0.808133	-1.19352	-1.75392
306385					12.05	11.63	11.08	12.52	12.49	13.82	red					0.952195			1.31333	1.31406	-0.880156	-1.42126	-1.78239
480059					12.49	11.91	10.9	13.8	13.44	15.78	red					1.49549			2.35555	1.73509	-1.98842	-2.43875	-3.29881
296260			Gelsolin	RNA_processing_and_modification	12.04	11.79	11.25	12.59	12.56	13.62	red	actin_binding	molecular_function	GO:0003779		0.707169			1.06062	1.0025	-0.811742	-1.22484	-1.57829
314002					5.73	5.18	4.92	6.24	6.31	7.4	red					0.750886			1.09063	1.10237	-1.12043	-1.33834	-1.67808
678348			G_protein_alpha_subunit,_helical_insertion Guanine_nucleotide_binding_protein_(G-protein),_alpha_subunit	Signal_transduction_mechanisms Cell_cycle_control,_cell_division,_chromosome_partitioning	12.25	11.94	11.61	12.8	12.92	13.89	red	signal_transducer_activity G-protein_coupled_receptor_protein_signaling_pathway guanyl_nucleotide_binding signal_transduction	molecular_function biological_process	GO:0004871 GO:0007186 GO:0019001 GO:0007165		0.638168			0.912882	1.08785	-0.868065	-1.36838	-1.6431
582270					6.73	6.16	5.51	8.12	7.68	9.56	red					1.25925			1.90384	1.44336	-1.93697	-2.19456	-2.83915
316764					4.4	4.14	3.41	5.67	5.16	6.56	red								1.3797		-1.57168	-1.88037	-2.29144
654679			Fungal_transcriptional_regulatory_protein,_N-terminal Fungal_specific_transcription_factor ATPase,_F1/V1/A1_complex,_alpha/beta_subunit,_nucleotide-binding	RNA_processing_and_modification	12.07	11.63	10.97	12.63	12.47	13.42	red	hydrogen_ion_transmembrane_transporter_activity proton-transporting_two-sector_ATPase_complex transcription_factor_activity nucleus regulation_of_transcription,_DNA-dependent zinc_ion_binding DNA_binding transcription	molecular_function cellular_component biological_process	GO:0015078 GO:0016469 GO:0003700 GO:0005634 GO:0006355 GO:0008270 GO:0003677 GO:0006350		1.02282			0.955347	0.759408	-1.01902	-1.40774	-1.34026
303536					8.5	7.4	6.63	9.53	9.21	10.8	red					1.831	0.983299		1.58097	1.19796	-2.08669	-2.55138	-2.30135
293747				RNA_processing_and_modification	11.9	11.43	10.92	12.67	12.41	13.46	red								1.01653		-1.22727	-1.34754	-1.55565
487022					4.98	4.71	3.48	5.33	5.78	6.93	red				-1.28856	1.55769			1.17774	1.64246		-2.39786	-2.01792
589231			NAD-dependent_epimerase/dehydratase NAD(P)-binding	Lipid_transport_and_metabolism Amino_acid_transport_and_metabolism	10.83	10.6	9.75	11.6	11.89	13.45	red	catalytic_activity cellular_metabolic_process coenzyme_binding binding metabolic_process C-3_sterol_dehydrogenase_(C-4_sterol_decarboxylase)_activity 3-keto_sterol_reductase_activity aldo-keto_reductase_activity isocitrate_dehydrogenase_activity mevaldate_reductase_activity gluconate_dehydrogenase_activity steroid_dehydrogenase_activity epoxide_dehydrogenase_activity 5-exo-hydroxycamphor_dehydrog…	molecular_function biological_process	GO:0003824 GO:0044237 GO:0050662 GO:0005488 GO:0008152 GO:0000252 GO:0000253 GO:0004033 GO:0004448 GO:0004495 GO:0008875 GO:0016229 GO:0018451 GO:0018452 GO:0018453 GO:0032442 GO:0033764 GO:0033765 GO:0043713 GO:0048258 GO:0051990		1.08517			1.55158	1.61821	-1.16685	-2.14889	-2.6153
654151					8.95	8.83	8.23	9.41	9.68	10.66	red					0.673514			0.987173	1.25924		-1.40726	-1.72091
580907				Chromatin_structure_and_dynamics	11.73	11.41	10.95	11.98	12.2	13.14	red					0.726195			0.943905	1.15164		-1.2064	-1.42411
697835					8.96	8.66	7.91	9.28	9.65	11.14	red					1.0076			1.46538	1.80502		-1.72086	-2.17865
614314					6.21	6.11	5.56	6.4	6.56	7.45	red					0.675075			0.866561	1.02422		-1.04937	-1.24086
478058					5.97	5.83	5.33	6.3	6.44	7.52	red								1.06862	1.20564		-1.069	-1.55728
634738			Fungal_specific_transcription_factor		11.47	11.37	10.83	11.82	11.88	12.94	red	DNA_binding nucleus transcription zinc_ion_binding	molecular_function cellular_component biological_process	GO:0003677 GO:0005634 GO:0006350 GO:0008270		0.608003			1.06547	1.12044		-1.02847	-1.48593
468421			Prenyltransferase/squalene_oxidase Terpene_synthase Terpenoid_cylases/protein_prenyltransferase_alpha-alpha_toroid	Lipid_transport_and_metabolism	9.68	9.62	8.82	10.05	10.01	11.57	red	catalytic_activity metabolic_process lyase_activity lanosterol_synthase_activity	molecular_function biological_process	GO:0003824 GO:0008152 GO:0016829 GO:0000250	-0.775877	0.823333			1.58356	1.53373		-1.14108	-1.90131
699998			Zinc_finger,_C2H2-type Zinc_finger,_C2H2-like	General_function_prediction_only	13.57	13.5	12.62	14.13	14.06	15.4	red	nucleic_acid_binding intracellular zinc_ion_binding	molecular_function cellular_component	GO:0003676 GO:0005622 GO:0008270					1.29976	1.25129		-1.26829	-1.779
482786					10.08	10.05	9.34	10.54	10.45	11.61	red								1.14076	1.05765		-1.0384	-1.53548
546433				Extracellular_structures Defense_mechanisms	11.22	10.96	10.16	11.76	11.58	12.66	red					1.00052			1.07985	0.893934	-0.762655	-1.35408	-1.4334
637785			Fungal_transcriptional_regulatory_protein,_N-terminal		12.05	11.37	10.25	12.42	12.05	13.89	red	transcription_factor_activity nucleus regulation_of_transcription,_DNA-dependent zinc_ion_binding	molecular_function cellular_component biological_process	GO:0003700 GO:0005634 GO:0006355 GO:0008270	-1.0473	1.71637			1.83293	1.47244	-1.06037	-1.74719	-1.86375
595386			Fungal_transcriptional_regulatory_protein,_N-terminal		9.35	9.07	8.33	9.54	9.41	10.48	red	transcription_factor_activity nucleus regulation_of_transcription,_DNA-dependent zinc_ion_binding	molecular_function cellular_component biological_process	GO:0003700 GO:0005634 GO:0006355 GO:0008270		0.964877			1.05035	0.869246		-1.05342	-1.1389
295282					6.24	6.27	5.79	6.79	6.65	8.16	red								1.46594	1.37024		-0.879962	-1.93245
486483					5.43	5.32	5.09	5.84	5.69	6.7	red								1.02767	0.857431			-1.27916
313796			Fungal_transcriptional_regulatory_protein,_N-terminal Fungal_specific_transcription_factor		12.01	12.02	11.65	12.23	12.15	13.19	red	transcription_factor_activity nucleus regulation_of_transcription,_DNA-dependent zinc_ion_binding DNA_binding transcription	molecular_function cellular_component biological_process	GO:0003700 GO:0005634 GO:0006355 GO:0008270 GO:0003677 GO:0006350					1.03514	0.959482		-0.491255	-1.17644
597875			Cytochrome_P450 Cytochrome_P450,_E-class,_group_I	Lipid_transport_and_metabolism Secondary_metabolites_biosynthesis,_transport_and_catabolism	8.06	7.78	7.59	8.56	8.22	10.29	red	monooxygenase_activity iron_ion_binding electron_transport heme_binding fluorene_oxygenase_activity mono-butyltin_dioxygenase_activity limonene_8-monooxygenase_activity tri-n-butyltin_dioxygenase_activity di-n-butyltin_dioxygenase_activity methylsilanetriol_hydroxylase_activity methyl_tertiary_butyl_ether_3-monooxygenase_activity 4-nitrocatechol_4-monooxygenase_activity 4-chlorophenoxyacetate_mon…	molecular_function biological_process	GO:0004497 GO:0005506 GO:0006118 GO:0020037 GO:0018585 GO:0018586 GO:0018587 GO:0018588 GO:0018589 GO:0018590 GO:0018591 GO:0018592 GO:0018593 GO:0018594 GO:0018595 GO:0018596 GO:0018597 GO:0018598 GO:0018599 GO:0018600 GO:0043823					2.01791	1.73738	-0.756902	-0.685148	-2.24476
582202			Ankyrin NACHT_nucleoside_triphosphatase	Cell_wall/membrane/envelope_biogenesis	8.73	8.67	8.6	9.08	8.85	9.96	red								1.08843	0.878679			-1.23313
331158					7.95	7.98	7.82	8.12	8.06	9.06	red								1.01587	0.924641			-1.1173
506524					3.86	4.33	4.05	4.52	4.43	6	red								1.59845	1.50168			-2.14048
314848					8.2	8.35	8.45	8.74	8.66	9.79	red								1.13687	0.983757			-1.59658
445586			WD40_repeat WD40_repeat-like	Function_unknown	6.09	6.23	6.15	6.71	6.24	7.36	red								1.13832	0.629471			-1.28492
304572					6.56	6.73	6.59	7.53	7.08	8.47	red								1.33863	0.952315			-1.91576
683416			SANT,_DNA-binding		6.44	6.62	6.3	7.16	6.67	7.85	red	DNA_binding	molecular_function	GO:0003677					1.17985				-1.4334
591358					1.74	1.4	1.3	2.79	2.12	4.27	red								2.23344				-2.39146
606925					6.23	6.16	6.19	6.83	6.38	7.42	red								1.05755	0.560211	-0.700108		-1.16271
638603					3.76	3.43	3.74	4.55	4.04	5.58	red								1.59496		-1.31859		-1.89642
584043		ssp			2.34	2.22	2.32	2.99	2.21	3.74	red								1.75905				-1.48256
296715					1.62	2.34	1.23	2.19	3.28	3.8	red									1.72966		-2.09326	-2.56434
452341					5.47	5.66	5.08	5.72	6.27	6.74	red									1.00525		-1.1025	-1.27121
588641			AT-rich_interaction_region		7.94	8.8	8.27	8.95	9.4	10.17	red	DNA_binding intracellular	molecular_function cellular_component	GO:0003677 GO:0005622			-0.869013		0.779185	1.22459		-1.11735	-2.22941
587836					6.25	6.83	6.3	6.59	7.21	7.67	red									1.09414		-0.909965	-1.43974
332853					8.08	8.79	8.19	8.55	8.84	9.62	red						-0.715919		0.746577	1.07748		-0.642762	-1.54368
328131					9.97	10.28	9.48	10.32	10.51	11.47	red				-0.739346				0.96134	1.15749		-0.966886	-1.50117
577991					4.2	4.63	4.12	4.62	4.92	5.77	red								0.923375	1.20869			-1.57494
635669			Ran_Binding_Protein_1	Intracellular_trafficking,_secretion,_and_vesicular_transport	11.63	12.12	11.38	12.06	12.38	13.16	red	intracellular_transport	biological_process	GO:0046907	-0.710227		-0.493696		0.791506	1.11434		-0.964195	-1.53917
587044				Posttranslational_modification,_protein_turnover,_chaperones General_function_prediction_only	4.77	5.46	4.67	5.6	5.71	6.66	red								0.969044	1.07074		-0.969363	-1.91471
482834					5.08	5.5	4.96	5.72	5.7	6.73	red								0.975049	1.01828			-1.66045
301641			Nucleic_acid-binding,_OB-fold-like		7.67	8.25	7.53	8.49	8.32	9.45	red								1.11157	0.979268			-1.77891
615232					9.49	9.78	9.24	10.19	10.06	11.1	red				-0.541555				1.04138	0.910377		-0.809689	-1.61192
585115					6.77	7.64	6.89	7.94	7.72	8.81	red						-0.850444		1.07152	0.900434		-0.878205	-2.05599
577805					2.99	4.07	3.3	5.54	5.48	6.86	red						-1.5715		1.24947	1.33992		-2.34226	-4.02912
392743					6.84	7.19	6.54	8.25	8.62	9.64	red								0.934596	1.41365	-1.08719	-2.11214	-2.84633
610962			BRCT UMUC-like_DNA-repair_protein DNA_repair_protein,_Rev1	Replication,_recombination_and_repair	8.59	9.1	8.3	9.85	10	10.91	red	DNA_repair intracellular magnesium_ion_binding damaged_DNA_binding nucleotidyltransferase_activity telomerase_activity RNA_helicase_activity DNA-directed_DNA_polymerase_activity DNA_primase_activity sulfate_adenylyltransferase_activity RNA_guanylyltransferase_activity tRNA_guanylyltransferase_activity mannose-phosphate_guanylyltransferase_activity DNA/RNA_helicase_activity CTP:2,3-di-O-geranylger…	biological_process cellular_component molecular_function	GO:0006281 GO:0005622 GO:0000287 GO:0003684 GO:0016779 GO:0003720 GO:0003724 GO:0003887 GO:0003896 GO:0004779 GO:0008192 GO:0008193 GO:0008905 GO:0033677 GO:0043338 GO:0043814						1.06436		-1.47215	-2.31288
437441				Extracellular_structures Defense_mechanisms	8.56	8.59	7.63	9.52	9.69	10.68	red								1.03119	1.19828		-1.93973	-2.17905
638499					10.4	10.59	9.92	11.15	11.45	12.21	red									1.05725		-1.39288	-1.82793
294420			DNA/RNA_helicase,_DEAD/DEAH_box_type,_N-terminal DNA/RNA_helicase,_C-terminal Ribonuclease_III DEAD-like_helicase,_N-terminal Helicase,_superfamily_1_and_2,_ATP-binding	RNA_processing_and_modification	12.64	12.56	12.09	13.56	13.72	14.66	red	RNA_binding ribonuclease_III_activity RNA_processing nucleic_acid_binding helicase_activity ATP_binding ATP-dependent_helicase_activity bidentate_ribonuclease_III_activity	molecular_function biological_process	GO:0003723 GO:0004525 GO:0006396 GO:0003676 GO:0004386 GO:0005524 GO:0008026 GO:0016443					0.959337	1.1001	-0.995305	-1.49119	-2.03533
453596					2.36	2.56	0.71	3.55	3.68	4.56	red					2.90851						-4.17307	-2.11293
314719			ABC_transporter-like ABC-2_type_transporter CDR_ABC_transporter AAA+_ATPase,_core	Secondary_metabolites_biosynthesis,_transport_and_catabolism	11.43	11.14	10.22	12.99	13.3	13.48	red	ATP_binding ATPase_activity nucleotide_binding nucleoside-triphosphatase_activity transport integral_to_membrane ATPase_activity,_coupled_to_transmembrane_movement_of_substances	molecular_function biological_process cellular_component	GO:0005524 GO:0016887 GO:0000166 GO:0017111 GO:0006810 GO:0016021 GO:0042626		1.03933					-1.79771	-2.96751	-2.1043
236861	GH18		Glycoside_hydrolase,_family_18,_catalytic_domain Glycoside_hydrolase,_chitinase_active_site Glycoside_hydrolase,_catalytic_core		7.46	8	6.77	9.75	9.58	10.2	red	hydrolase_activity,_hydrolyzing_O-glycosyl_compounds carbohydrate_metabolic_process	molecular_function biological_process	GO:0004553 GO:0005975	-1.34984						-1.67029	-2.8562	-2.75718
613787			3'-5'_exonuclease Polynucleotidyl_transferase,_Ribonuclease_H_fold	Nuclear_structure	3.89	4.06	4.43	4.51	4.19	5.49	red	nucleic_acid_binding intracellular nucleobase,_nucleoside,_nucleotide_and_nucleic_acid_metabolic_process 3'-5'_exonuclease_activity	molecular_function cellular_component biological_process	GO:0003676 GO:0005622 GO:0006139 GO:0008408					1.34551				-1.67011
613053			3'-5'_exonuclease Polynucleotidyl_transferase,_Ribonuclease_H_fold	Nuclear_structure	3.98	3.54	4.32	4.4	4.02	5.24	red	nucleic_acid_binding intracellular nucleobase,_nucleoside,_nucleotide_and_nucleic_acid_metabolic_process 3'-5'_exonuclease_activity	molecular_function cellular_component biological_process	GO:0003676 GO:0005622 GO:0006139 GO:0008408					1.20469				-1.40518
574200					2.46	2.14	3.44	3.11	3.4	4.31	red									1.3107			-1.67746
444189					5.68	4.91	5.99	5.88	6.1	6.69	red				1.1107		0.834661				-1.07608		-0.954962
435738			Ankyrin NACHT_nucleoside_triphosphatase	General_function_prediction_only	4.98	3	5.02	5.24	4.69	5.95	green				2.18273		2.16127		1.26724		-2.54329		-1.00632
453064					5.38	4.43	5.36	5.68	5.41	5.89	green						1.00432				-1.26641
643801			Major_facilitator_superfamily_MFS-1 Major_facilitator_superfamily MFS_general_substrate_transporter	Carbohydrate_transport_and_metabolism	16.73	13.54	14.92	16.32	16.85	17.72	green	transporter_activity transport integral_to_membrane	molecular_function biological_process cellular_component	GO:0005215 GO:0006810 GO:0016021	1.42665	1.77675	3.2034		0.83306	1.33744	-2.85681	-1.93454	-0.99085
190652			Oligopeptide_transporter_OPT_superfamily	Signal_transduction_mechanisms	15.53	13.7	14.53	15.21	15.82	16.06	green				0.876447	0.947228	1.82368			0.873443	-1.50962	-1.24811	-0.559392
597948					8.52	7.3	7.99	8.31	8.62	8.93	green				0.700255	0.521315	1.22157			0.603567	-1.03068	-0.633516	-0.412681
391051				Cytoskeleton	19.27	17.75	18.18	19.01	19.27	19.46	green					1.05477	1.51882			0.447788	-1.26727	-1.05773
293729		ssp			16.61	13.51	14.62	16.18	16.43	17.05	green				1.29834	1.79628	3.09462				-2.67709	-1.72185
606500					10.17	9.1	9.46	9.91	10.14	10.17	green					0.702567	1.06757				-0.803608	-0.67277
666875			Signal_transduction_response_regulator,_pH-responsive,_PalI/Rim9		3.39	0.86	2.82	3.91	4.04	4.47	green	proteolysis response_to_pH membrane regulation_of_transcription_factor_activity	biological_process cellular_component	GO:0006508 GO:0009268 GO:0016020 GO:0051090			2.56991				-2.9832
452259			Short-chain_dehydrogenase/reductase_SDR Glucose/ribitol_dehydrogenase NAD(P)-binding	General_function_prediction_only	10.89	9.2	10.43	11.1	11.33	11.63	green	metabolic_process oxidoreductase_activity catalytic_activity binding 3-oxoacyl-[acyl-carrier-protein]_reductase_activity	biological_process molecular_function	GO:0008152 GO:0016491 GO:0003824 GO:0005488 GO:0004316	1.32041		1.69235				-1.90204	-0.812673	-0.749
306686			Tetrapyrrole_methylase	Coenzyme_transport_and_metabolism	3.49	2.06	2.99	3.38	3.5	3.62	green	metabolic_process methyltransferase_activity	biological_process molecular_function	GO:0008152 GO:0008168			1.56761
667169					11.95	10.73	11.54	11.72	11.87	12.09	green				0.847375		1.226				-1.01732
701857			ADP-ribosylation/Crystallin_J1		11.67	9.55	10.24	11.63	11.47	11.61	green					1.32634	2.08886				-2.07487	-1.18432
318749					19.09	17.74	18.32	19.27	19.2	19.13	green						1.31675				-1.50576	-1.03915
651575			Chloroperoxidase		12.09	9.92	11.5	11.74	12.2	11.43	green	peroxidase_activity electron_transport	molecular_function biological_process	GO:0004601 GO:0006118			2.17059				-1.95282
447974					7.74	6.33	7.3	8.03	7.98	7.75	green				1.02543		1.36799				-1.66397
487091					8.57	7.38	8.35	8.71	8.78	8.53	green						1.09598				-1.274
396511	AA7		FAD_linked_oxidase,_N-terminal Berberine/berberine-like FAD-binding,_type_2	Energy_production_and_conversion	14.11	13.02	13.25	14.79	15.63	14.67	green	oxidoreductase_activity FAD_binding catalytic_activity	molecular_function	GO:0016491 GO:0050660 GO:0003824		0.82115	1.07844	0.940445	-1.02047		-1.76331	-2.44646
576686	GT90		Lipopolysaccharide-modifying_protein	General_function_prediction_only	14.06	12.86	13.47	14.35	15.1	14.49	green						1.21132	0.740994	-0.629904		-1.54173	-1.64688
399021					12.76	11.38	12.34	13.28	14.28	13.36	green						1.25502	1.23931	-1.16983		-1.79423	-2.17573
674342					14.39	12.67	13.77	14.82	15.77	14.87	green						1.55665		-1.24217		-1.99033	-2.32657
624148			Aldo/keto_reductase	Energy_production_and_conversion	12.34	10.8	12.03	12.29	13.27	12.83	green	oxidoreductase_activity pyridoxine_4-dehydrogenase_activity	molecular_function	GO:0016491 GO:0050236			1.52576				-1.60651	-1.5254
457135					13.71	12.59	13.48	13.7	14.22	14.07	green						1.11129
658419		ssp			15.43	10.32	12.24	15.2	17.22	17.57	green					2.98045	4.0812			2.35346	-3.84568	-4.85004	-2.11794
624732			Peptidase_M10A_and_M12B,_matrixin_and_adamalysin Peptidase,_metallopeptidases Peptidase_M,_neutral_zinc_metallopeptidases,_zinc-binding_site Peptidase,_cysteine_peptidase_active_site	Cell_wall/membrane/envelope_biogenesis	11.62	9.77	10.18	11.47	12.63	12.6	green	cysteine-type_endopeptidase_activity proteolysis metalloendopeptidase_activity proteinaceous_extracellular_matrix metallopeptidase_activity zinc_ion_binding	molecular_function biological_process cellular_component	GO:0004197 GO:0006508 GO:0004222 GO:0005578 GO:0008237 GO:0008270		1.39711	1.85714	1.28036		1.04074	-1.80884	-2.62918	-0.992451
611816					9.28	8.09	8.38	9.02	9.8	9.71	green					0.888657	1.18393	0.764655		0.665319	-0.948681	-1.41807
474912			Sterile_alpha_motif_homology_2 Sterile_alpha_motif_SAM Sterile_alpha_motif_homology	Translation,_ribosomal_structure_and_biogenesis Signal_transduction_mechanisms	15.7	14.38	14.6	15.65	16.06	16.42	green					1.01286	1.26122			0.776579	-1.22034	-1.37488	-0.7357
635364					11.33	10.15	10.38	11.17	11.5	11.7	green					0.881629	1.15365				-1.00408	-1.05689
449900					8.27	7.21	7.23	8.07	8.55	8.63	green					1.03425	1.0606				-0.902308	-1.31797
441000			Aldo/keto_reductase	Energy_production_and_conversion	9.43	8.16	8.48	10.18	10.55	11.21	green	oxidoreductase_activity pyridoxine_4-dehydrogenase_activity	molecular_function	GO:0016491 GO:0050236			1.26501			1.03636	-2.01977	-2.19987	-1.79111
591729					14.22	12.56	12.92	15.04	15.52	16.04	green					1.27697	1.50812			0.987403	-2.34112	-2.77474	-1.8204
688973			Divalent_ion_symporter	Inorganic_ion_transport_and_metabolism	10.96	9.82	9.99	11.67	11.9	12.23	green	citrate_transmembrane_transporter_activity citrate_transport integral_to_membrane	molecular_function biological_process cellular_component	GO:0015137 GO:0015746 GO:0016021		0.893083	1.1186				-1.86543	-1.89266	-1.26955
305233		ssp			12.18	8.36	8.11	13.55	14.09	16.88	green					3.90767	2.99953		2.62632	3.11208	-4.55749	-5.95139	-4.67005
679125					13.35	12.16	12.23	13.68	13.84	14.51	green					1.11853	1.15956			0.862187	-1.53355	-1.66261	-1.23618
569482				General_function_prediction_only	13.08	11.68	11.54	13.68	13.81	14.63	green					1.3932	1.29827				-1.9692	-2.21967	-1.55798
335916					3.65	2.05	2.21	4	4.3	4.83	green						1.65938				-2.08781	-2.04205	-1.35137
686038			NAD-dependent_histone_deacetylase,_silent_information_regulator_Sir2	Chromatin_structure_and_dynamics Transcription	12.38	11	11.34	12.55	13.33	13.3	green	DNA_binding chromatin_silencing_complex chromatin_silencing regulation_of_transcription,_DNA-dependent protein_amino_acid_deacetylation zinc_ion_binding NAD-dependent_histone_deacetylase_activity NAD_binding histone_deacetylase_activity protein_N-terminal_asparagine_amidohydrolase_activity UDP-3-O-[3-hydroxymyristoyl]_N-acetylglucosamine_deacetylase_activity iprodione_amidohydrolase_activity (3,5…	molecular_function cellular_component biological_process	GO:0003677 GO:0005677 GO:0006342 GO:0006355 GO:0006476 GO:0008270 GO:0017136 GO:0051287 GO:0004407 GO:0008418 GO:0008759 GO:0018748 GO:0018749 GO:0043747 GO:0043748 GO:0043864 GO:0047419		0.976239	1.3518			0.714431	-1.55454	-1.92711	-0.91717
638622					13.11	11.25	11.57	13.79	14.33	14.52	green					1.47556	1.3756				-2.12614	-2.6977	-1.4451
296931			Tetracycline_resistance_protein,_TetA Major_facilitator_superfamily_MFS-1 Major_facilitator_superfamily MFS_general_substrate_transporter	General_function_prediction_only	11.12	9.83	10.2	11.33	11.72	11.84	green	tetracycline:hydrogen_antiporter_activity tetracycline_transport integral_to_membrane response_to_antibiotic transporter_activity transport	molecular_function biological_process cellular_component	GO:0015520 GO:0015904 GO:0016021 GO:0046677 GO:0005215 GO:0006810		0.909725	1.28206				-1.51172	-1.60273	-0.729911
657204					11.88	9.6	9.57	12.51	13.65	13.7	green						1.88215				-2.56971	-3.30463	-1.82823
293300					18.04	14.8	15.26	18.61	19.19	19.17	green					2.39418	2.42737				-3.04057	-3.66839
653903					11.42	9.57	9.79	12.07	12.04	12.26	green					1.60481	1.71335				-2.50418	-2.23253	-0.850229
660445					17.16	16.06	16.38	17.36	17.42	17.75	green						1.05865				-1.28532	-1.07608
590848			Sulphate-modifying_factor-like SAM-dependent_methyltransferase,_EsaF-type,_putative		11.91	10.95	10.7	12.04	12.58	12.99	green					1.16731	0.94284			0.919306	-1.10574	-1.99525	-1.08221
247761	AA5_1		Glyoxal_oxidase,_N-terminal Region_of_unknown_function_DUF1929 Galactose_oxidase/kelch,_beta-propeller Immunoglobulin_E-set		12.58	11.71	11.33	13.05	13.45	13.83	green					1.18016	0.882137			0.764619	-1.35729	-2.04105	-1.23977
293949			Zinc_finger,_GATA-type Protein_of_unknown_function_DUF1752,_fungi	Transcription	13.2	12.5	11.85	13.16	13.62	14.06	green	transcription_factor_activity nucleus regulation_of_transcription,_DNA-dependent zinc_ion_binding sequence-specific_DNA_binding	molecular_function cellular_component biological_process	GO:0003700 GO:0005634 GO:0006355 GO:0008270 GO:0043565		1.21732				0.893152		-1.65664	-0.881817
640538					11.03	10.24	9.69	11.14	11.52	11.9	green					1.29999					-0.911871	-1.94638	-0.878665
699631					12.11	10.94	10.79	12.44	12.65	12.94	green					1.27642	1.16946			0.530521	-1.50166	-1.82293	-0.862721
293826					16	14.37	14.09	16.71	16.6	17.31	green					1.7687	1.35178				-2.1025	-2.36861	-1.40382
439490				Intracellular_trafficking,_secretion,_and_vesicular_transport	7.59	6.53	6.06	7.75	7.96	8.38	green					1.46296	0.991132				-1.18005	-1.84995	-0.830672
293250		ssp			8.84	7.83	7.08	9.54	9.68	10.08	green					1.73674	1.01826				-1.72587	-2.66835	-1.24544
640654			Methane_monooxygenase,_gamma_chain Zinc_finger,_RING-type	Posttranslational_modification,_protein_turnover,_chaperones	11.57	10.82	10.54	11.93	12.03	12.28	green	protein_binding zinc_ion_binding methane_monooxygenase_activity methane_metabolic_process	molecular_function biological_process	GO:0005515 GO:0008270 GO:0015049 GO:0015947		1.01928	0.734181				-1.11001	-1.47738	-0.710353
705191					9.57	8.75	8.47	9.41	10.16	9.58	green					1.01985	0.824375					-1.60822
620333					8.7	8.09	7.52	8.76	9.28	8.94	green					1.05455						-1.7303
594429				Extracellular_structures Defense_mechanisms	5.74	5.18	4.64	5.95	6.14	5.92	green					1.05359					-0.793979	-1.4614
668161			Fungal_transcriptional_regulatory_protein,_N-terminal		13.08	11.9	11.64	13.87	12.79	13.6	green	transcription_factor_activity nucleus regulation_of_transcription,_DNA-dependent zinc_ion_binding	molecular_function cellular_component biological_process	GO:0003700 GO:0005634 GO:0006355 GO:0008270		1.41886	1.167	-1.09432	0.81986		-2.04763	-1.20517
451409					8.45	7.46	7.29	9.44	8.77	9.74	green					1.15156	0.928045		0.9705		-2.01287	-1.47487	-1.29381
641603			Methionine_synthase,_vitamin-B12_independent Cobalamin_(vitamin_B12)-independent_methionine_synthase_MetE,_N-terminal 5-methyltetrahydropteroyltriglutamate--homocysteine_S-methyltransferase	Amino_acid_transport_and_metabolism	12.43	11.41	11.34	13.07	12.52	13.13	green	5-methyltetrahydropteroyltriglutamate-homocysteine_S-methyltransferase_activity methionine_biosynthetic_process zinc_ion_binding amino_acid_biosynthetic_process	molecular_function biological_process	GO:0003871 GO:0009086 GO:0008270 GO:0008652		1.06072	1.01647		0.622879		-1.71435	-1.15311	-0.715271
480989			Uncharacterised_conserved_protein_UCP014753 Aminoacyl-tRNA_synthetase,_class_I,_conserved_site		10.32	9.51	9.25	11.28	10.79	11.36	green	nucleotide_binding aminoacyl-tRNA_ligase_activity ATP_binding cytoplasm translation tRNA_aminoacylation_for_protein_translation	molecular_function cellular_component biological_process	GO:0000166 GO:0004812 GO:0005524 GO:0005737 GO:0006412 GO:0006418		1.0603	0.786622		0.540895		-1.74701	-1.5582	-1.03879
293818					18.99	17.84	17.48	20.1	19.73	20.15	green					1.44797					-2.10398	-2.30717	-1.22942
317672	GH30_3		Glycoside_hydrolase,_family_30 Glycoside_hydrolase,_catalytic_core	Carbohydrate_transport_and_metabolism	10.67	9.91	8.8	12.46	11.69	11.39	green	glucosylceramidase_activity lysosome sphingolipid_metabolic_process lysosome_organization_and_biogenesis	molecular_function cellular_component biological_process	GO:0004348 GO:0005764 GO:0006665 GO:0007040	-1.21035	1.86652				-0.994823	-2.44461	-3.09856
310686	GH30_3		Glycoside_hydrolase,_family_30 Glycoside_hydrolase,_catalytic_core	Carbohydrate_transport_and_metabolism	8	7.39	6.72	8.6	8.23	8.08	green	glucosylceramidase_activity lysosome sphingolipid_metabolic_process lysosome_organization_and_biogenesis	molecular_function cellular_component biological_process	GO:0004348 GO:0005764 GO:0006665 GO:0007040		1.26965					-1.18505	-1.67976
637783			AMP-dependent_synthetase_and_ligase Acetate--CoA_ligase	Lipid_transport_and_metabolism	11.01	10.12	9.96	11.42	11.19	11.29	green	catalytic_activity metabolic_process acetate-CoA_ligase_activity AMP_binding	molecular_function biological_process	GO:0003824 GO:0008152 GO:0003987 GO:0016208		1.03127	0.887363				-1.36404	-1.42385
485260					11.59	10.44	10.12	12.85	12.1	12.14	green					1.37966	1.06936				-2.42567	-2.15745
701407				RNA_processing_and_modification	12.07	11.39	10.91	12.79	12.44	12.39	green					1.15402	0.676411				-1.43268	-1.51936
326016					13.01	10.53	9.21	15.08	13.8	14.41	green					3.37694					-3.4335	-4.17753
661923				Inorganic_ion_transport_and_metabolism Signal_transduction_mechanisms	12.75	12.16	11.57	13.78	13.47	13.54	green					1.15557	0.577642				-1.61688	-1.8929	-0.803115
318727					18.13	16.68	15.76	20.23	20.11	20.17	green					2.33371					-3.01582	-4.40429	-2.11433
706199				Function_unknown	12.33	11.41	11.62	13.31	12.27	13.19	green						0.850135	-1.22479	0.922116		-2.01553		-0.86272
702531				Function_unknown	10.77	9.74	10.15	11.25	10.48	11.08	green						1.01548				-1.64159
529244			Peptidase_C48,_SUMO/Sentrin/Ubl1		2.52	0	0.54	3.39	2.22	4.27	green	proteolysis cysteine-type_peptidase_activity	biological_process molecular_function	GO:0006508 GO:0008234		2.92039	4.84969		2.201		-5.78499		-1.7876
484002					5.05	3.4	3.61	5.44	4.77	5.54	green						1.69527				-2.13016
442607			Mlu1-box-binding_protein,_DNA-binding		8.67	7.45	7.7	9.13	8.56	9.01	green					0.909861	1.18837				-1.79951
335788				Signal_transduction_mechanisms RNA_processing_and_modification	5.24	3.54	4.17	5.24	4.9	5.53	green					1.0958	1.74195				-1.74792
436689					6.59	4.51	5.13	5.59	6.75	6.38	green					1.47114	2.13531	1.32342				-1.80407
449796					6.67	4.78	5.55	6.26	7.34	6.64	green					1.09614	1.87144	1.30095			-1.48732	-2.01297
317632					4.54	3.37	3.37	3.65	4.57	4.03	green						1.50846
488939					7.04	4.58	4.47	5.66	6.86	7.33	green					2.60948	2.46136	1.13927		1.6167	-1.13635	-2.42373
594736					8.54	7.01	6.99	7.82	8.49	8.62	green					1.55547	1.5173	0.678208		0.795791	-0.8126	-1.52898
443417			Centromere_protein_B,_DNA-binding_region_sub-type Centromere_protein_B,_helix-turn-helix Homeodomain-like	Chromatin_structure_and_dynamics Cell_cycle_control,_cell_division,_chromosome_partitioning	10.99	9.88	9.79	10.79	10.94	11.18	green					1.15867	1.1198				-0.92493	-1.10405
457329				Inorganic_ion_transport_and_metabolism Signal_transduction_mechanisms	12.33	10.68	10.62	11.7	12.02	12.27	green					1.68445	1.65557				-1.03806	-1.42346
484144			Cyclin-like_F-box		7.42	6.11	6.09	6.93	7.21	7.48	green					1.34677	1.30462				-0.956449	-1.20066
685276			Histone-fold	RNA_processing_and_modification	12.54	11.39	11.33	12.11	12.48	12.62	green	DNA_binding	molecular_function	GO:0003677		1.1735	1.14931				-0.769732	-1.17716
656016					17.59	16.68	16.56	17.33	17.61	17.72	green					1.00945	0.920201				-0.660028	-1.0476
685209			Zinc_finger,_GATA-type	Transcription	13.89	11.82	12.13	13.19	13.59	13.91	green	transcription_factor_activity nucleus regulation_of_transcription,_DNA-dependent zinc_ion_binding sequence-specific_DNA_binding	molecular_function cellular_component biological_process	GO:0003700 GO:0005634 GO:0006355 GO:0008270 GO:0043565		1.67311	2.05016				-1.37883	-1.4631
479546					4.07	2.55	2.82	3.43	3.7	4	green					1.43672	1.56233
708959			Mitochondrial_carrier_protein Mitochondrial_substrate_carrier Lipocalin	Energy_production_and_conversion	14.78	13.41	13.63	14.19	14.44	14.63	green	binding transport membrane mitochondrial_inner_membrane transporter_activity	molecular_function biological_process cellular_component	GO:0005488 GO:0006810 GO:0016020 GO:0005743 GO:0005215		1.16239	1.38297				-0.790039	-0.82077
469382					2.92	0.58	0.54	1.73	2.33	2.84	green					4.27207	4.2433
662484				no_description	19.78	18.71	18.54	19.22	19.47	19.67	green					1.16263	1.06451					-0.868664
444333					7.49	6.01	5.84	6.64	6.84	7.28	green					1.66412	1.4608					-1.1
325350			Aminoacyl-tRNA_synthetase,_class_I,_conserved_site	Transcription	11.89	10.29	9.9	11.11	11.29	11.44	green	nucleotide_binding aminoacyl-tRNA_ligase_activity ATP_binding cytoplasm translation tRNA_aminoacylation_for_protein_translation	molecular_function cellular_component biological_process	GO:0000166 GO:0004812 GO:0005524 GO:0005737 GO:0006412 GO:0006418		1.87683	1.59351				-0.816911	-1.2765
693650					4.26	2.88	2.75	3.65	3.72	3.93	green					1.71952	1.50801
393541			WD40_repeat NACHT_nucleoside_triphosphatase WD40_repeat-like	Function_unknown	5.99	4.64	4.37	5.6	5.68	5.78	green					1.58705	1.38952					-1.84389
657699			Homeobox Homeodomain-like	Transcription	11.83	10.98	10.71	11.34	11.79	11.64	green	transcription_factor_activity nucleus regulation_of_transcription,_DNA-dependent sequence-specific_DNA_binding	molecular_function cellular_component biological_process	GO:0003700 GO:0005634 GO:0006355 GO:0043565		1.06422						-1.22316
587606					9.43	7.76	7.98	8.39	8.75	10.35	green					1.44961	1.65065		1.59185	1.95372	-0.619394	-0.780231	-0.922467
681599			G_protein_alpha_subunit,_helical_insertion Guanine_nucleotide_binding_protein_(G-protein),_alpha_subunit	Signal_transduction_mechanisms Cell_cycle_control,_cell_division,_chromosome_partitioning	12.94	11.71	11.84	12.1	12.58	13.64	green	signal_transducer_activity G-protein_coupled_receptor_protein_signaling_pathway guanyl_nucleotide_binding signal_transduction	molecular_function biological_process	GO:0004871 GO:0007186 GO:0019001 GO:0007165		1.07218	1.22816		0.925426	1.51913		-0.847199	-0.700446
578569					7.99	6.78	6.87	7.29	7.51	9.02	green					1.12242	1.21848		1.51061	1.73255	-0.521936	-0.647811	-1.03601
330437			BTB/POZ_fold		9.88	7.86	7.92	8.61	9.3	11.45	green	protein_binding	molecular_function	GO:0005515		1.95948	1.97516		2.13909	2.79897	-0.762599	-1.4068	-1.58641
697755					7.06	6.01	5.93	6.35	6.68	7.79	green					1.11273	1.05433		1.12295	1.44896		-0.707209	-0.717427
692604				Signal_transduction_mechanisms	9.23	8.3	8.23	8.51	8.8	9.96	green	UDP-N-acetylmuramoylalanyl-D-glutamyl-2,6-diaminopimelate-D-alanyl-D-alanine_ligase_activity ribosomal_S6-glutamic_acid_ligase_activity coenzyme_F420-0_gamma-glutamyl_ligase_activity coenzyme_F420-2_alpha-glutamyl_ligase_activity	molecular_function	GO:0008766 GO:0018169 GO:0043773 GO:0043774		0.970544	0.940194		1.17325	1.46233		-0.532429	-0.735132
708263					9.79	9.05	9.06	9.25	9.49	10.37	green					0.731881	0.740305		0.87944	1.11964		-0.431707	-0.579266
704193				Carbohydrate_transport_and_metabolism Posttranslational_modification,_protein_turnover,_chaperones	12.54	11.35	11.12	11.59	12.12	13.5	green					1.39227	1.19362		1.36595	1.89935		-0.981254	-0.954929
659765					12.42	11.57	11.38	11.71	12.15	13.22	green					1.00253	0.82988		1.10094	1.53786		-0.749308	-0.847712
459061				Nuclear_structure	11.38	10.61	10.5	10.84	11.19	12	green					0.811054	0.772172		0.802869	1.14526		-0.623912	-0.615727
475523				Secondary_metabolites_biosynthesis,_transport_and_catabolism	8.05	7.24	7.05	7.28	7.72	8.62	green									1.78609
252955			G_protein_alpha_subunit,_helical_insertion Fungal_G-protein,_alpha_subunit Guanine_nucleotide_binding_protein_(G-protein),_alpha_subunit	Signal_transduction_mechanisms Cell_cycle_control,_cell_division,_chromosome_partitioning	9.93	9.28	9.09	9.32	9.6	10.34	green	signal_transducer_activity G-protein_coupled_receptor_protein_signaling_pathway guanyl_nucleotide_binding GTP_binding signal_transduction	molecular_function biological_process	GO:0004871 GO:0007186 GO:0019001 GO:0005525 GO:0007165		0.834734	0.643051		0.708632	1.01938		-0.540903
641483				RNA_processing_and_modification	11.38	10.64	10.36	10.73	10.96	11.79	green					0.977683	0.736878		0.832459	1.06513		-0.561302
232400			Protein_kinase,_core Serine/threonine_protein_kinase-related Tyrosine_protein_kinase Serine/threonine_protein_kinase Serine/threonine_protein_kinase,_active_site Protein_kinase-like	Cell_cycle_control,_cell_division,_chromosome_partitioning	10.95	8.63	8.5	9.2	9.93	11.81	green	protein_kinase_activity ATP_binding protein_amino_acid_phosphorylation protein-tyrosine_kinase_activity protein_serine/threonine_kinase_activity transmembrane_receptor_protein_serine/threonine_kinase_activity 3-phosphoinositide-dependent_protein_kinase_activity DNA-dependent_protein_kinase_activity AMP-activated_protein_kinase_activity casein_kinase_activity casein_kinase_I_activity cyclic_nucleo…	molecular_function biological_process	GO:0004672 GO:0005524 GO:0006468 GO:0004713 GO:0004674 GO:0004675 GO:0004676 GO:0004677 GO:0004679 GO:0004680 GO:0004681 GO:0004690 GO:0004694 GO:0004695 GO:0004696 GO:0004698 GO:0004700 GO:0004702 GO:0004704 GO:0004705 GO:0004706 GO:0004708 GO:0004710 GO:0004711 GO:0004718 GO:0008338 GO:0008339 GO:0008349 GO:0008545 GO:0016908 GO:0016909 GO:0019199 GO:0019912 GO:0034211		2.44868	2.32407		1.71932	2.63766		-1.64102	-0.911654
335014					10.28	9.19	9.04	9.48	9.68	10.75	green					1.23682	1.09252		1.08976	1.28694		-0.635528	-0.488461
702385					10.98	10	9.82	10.11	10.47	11.23	green					1.06262	0.982188		0.752767	1.1214
443239					10.36	9.44	9.03	9.72	9.95	11.57	green					1.23054	0.918053		1.56579	1.86337		-0.882581	-1.21783
304291					5.74	4.71	4.33	4.89	5.29	6.86	green					1.12972			1.48888	1.96641			-1.12591
186602			AIR_synthase_related_protein AIR_synthase_related_protein,_C-terminal Phosphoribosylformylglycinamidine_synthase,_eukaryotes_and_proteobacteria PurM,_N-terminal-like	Nucleotide_transport_and_metabolism	11.31	10.79	10.62	10.94	11.14	11.95	green	catalytic_activity phosphoribosylformylglycinamidine_synthase_activity 'de_novo'_IMP_biosynthetic_process	molecular_function biological_process	GO:0003824 GO:0004642 GO:0006189		0.598611			0.795989	1.00034			-0.634461
396183			WD40_repeat WD40_repeat-like	General_function_prediction_only	10	8.88	8.31	9.23	9.23	11.23	green					1.6148	1.10608		2.00531	2.00268		-0.846467	-1.23698
666186				Signal_transduction_mechanisms	11.44	10.62	10.13	10.97	10.99	12.6	green	UDP-N-acetylmuramoylalanyl-D-glutamyl-2,6-diaminopimelate-D-alanyl-D-alanine_ligase_activity ribosomal_S6-glutamic_acid_ligase_activity coenzyme_F420-0_gamma-glutamyl_ligase_activity coenzyme_F420-2_alpha-glutamyl_ligase_activity	molecular_function	GO:0008766 GO:0018169 GO:0043773 GO:0043774		1.16613	0.808845		1.60581	1.61289		-0.725809	-1.16549
619125					13.55	12.5	12.1	12.68	13.44	14.34	green									1.6936
314983					3.8	2.29	1.41	2.56	3.47	5.21	green					2.65085	1.72929		1.66634	2.81868		-2.41568	-1.43117
689685					6.36	5.77	5.24	5.75	6.14	6.9	green					1.15307	0.62609		0.761805	1.1318		-0.917374	-0.526113
697145					5.1	3.32	3.63	4.41	5.04	6.18	green					1.41967	1.40086			1.7997		-1.42301	-1.13266
699171					9.98	7.46	7.75	8.94	9.39	11.37	green					2.22549	2.53855		1.97652	2.32795	-1.60489	-1.64327	-1.3943
292800	CBM48-GH13_8		Glycosyl_hydrolase,_family_13,_catalytic_region Alpha-amylase,_C-terminal_all_beta Glycoside_hydrolase,_family_13,_N-terminal Glycosyl_hydrolase,_family_13,_subfamily,_catalytic_region Glycoside_hydrolase,_catalytic_core Immunoglobulin_E-set	Carbohydrate_transport_and_metabolism	14.61	13	13.13	13.91	14.28	15.42	green	hydrolase_activity,_hydrolyzing_O-glycosyl_compounds carbohydrate_metabolic_process catalytic_activity cation_binding 1,4-alpha-glucan_branching_enzyme_activity	molecular_function biological_process	GO:0004553 GO:0005975 GO:0003824 GO:0043169 GO:0003844		1.47114	1.61402		1.14309	1.50364	-0.924247	-1.14193	-0.813872
308969			Regulator_of_G_protein_signalling_superfamily		13.29	11.97	12.07	12.59	12.98	14.04	green					1.14431	1.31953		1.03863	1.46184		-0.867635	-0.761956
328697					9.9	8.6	8.6	9.15	9.58	10.46	green					1.30524	1.2927		0.856129	1.30174	-0.557835	-1.016	-0.566883
590999				Signal_transduction_mechanisms	8.15	7.13	7.16	7.69	8.01	8.68	green	UDP-N-acetylmuramoylalanyl-D-glutamyl-2,6-diaminopimelate-D-alanyl-D-alanine_ligase_activity ribosomal_S6-glutamic_acid_ligase_activity coenzyme_F420-0_gamma-glutamyl_ligase_activity coenzyme_F420-2_alpha-glutamyl_ligase_activity	molecular_function	GO:0008766 GO:0018169 GO:0043773 GO:0043774		0.89321	1.01713		0.69815	1.00958		-0.755629
706624				Cell_cycle_control,_cell_division,_chromosome_partitioning	11.33	10.28	10.02	10.64	10.85	11.95	green					1.1968	1.0125		1.10539	1.27992
180140			Zinc/iron_permease Zinc/iron_permease,_fungal_and_plant	Inorganic_ion_transport_and_metabolism	14.8	12.39	12.2	13.44	13.77	15.45	green	membrane metal_ion_transport metal_ion_transmembrane_transporter_activity zinc_ion_transmembrane_transporter_activity zinc_ion_transport integral_to_membrane	cellular_component biological_process molecular_function	GO:0016020 GO:0030001 GO:0046873 GO:0005385 GO:0006829 GO:0016021		2.40489	2.27656		1.53919	2.02028		-1.58204
333398					9.06	7.21	7.14	7.95	8.41	9.85	green					1.77927	1.84859		1.38362	1.93266		-1.22341	-0.827761
522030			SNARE_associated_Golgi_protein	Function_unknown	10.54	8.49	8.3	9.36	9.73	11.32	green					2.14539	2.03271		1.63343	1.8977		-1.34335
597904			Integrase,_catalytic_core,_phage DNA_breaking-rejoining_enzyme,_catalytic_core		4.46	2.43	2.28	3.37	3.72	5.43	green	DNA_binding DNA_recombination DNA_integration	molecular_function biological_process	GO:0003677 GO:0006310 GO:0015074		1.75983	2.2273		1.83313	1.76042
689387			Amidohydrolase-like Amidohydrolase_3 Metal-dependent_hydrolase,_composite		12.81	11.72	11.69	12.27	12.47	13.3	green	hydrolase_activity,_acting_on_carbon-nitrogen_(but_not_peptide)_bonds	molecular_function	GO:0016810		1.11754	1.09611		0.848424	1.05112	-0.561111	-0.785234	-0.516119
622102			Mov34/MPN/PAD-1	Signal_transduction_mechanisms	11.41	10.35	10.16	10.84	11.1	11.94	green					1.24149	1.05808		0.862275	1.11364	-0.493564	-0.928342	-0.549124
607535					11.07	10.05	9.87	10.47	10.74	11.56	green					1.1747	1.01323		0.732097	1.08448		-0.936976
665196				Carbohydrate_transport_and_metabolism Posttranslational_modification,_protein_turnover,_chaperones	9.43	6.78	7.26	8.55	8.4	10.06	green					1.83364	2.6393			1.46359	-1.81682
296305			AMP-dependent_synthetase_and_ligase	Lipid_transport_and_metabolism	9.71	7.8	8.03	9.1	9.13	10.13	green	catalytic_activity metabolic_process 4-coumarate-CoA_ligase_activity	molecular_function biological_process	GO:0003824 GO:0008152 GO:0016207		1.64527	1.91509		0.934288	1.03781	-1.28823	-1.12193
633521			Protein_kinase,_core Tyrosine_protein_kinase,_active_site Protein_kinase-like		7.19	5.59	5.72	6.44	6.48	7.47	green	protein_kinase_activity ATP_binding protein_amino_acid_phosphorylation protein-tyrosine_kinase_activity	molecular_function biological_process	GO:0004672 GO:0005524 GO:0006468 GO:0004713		1.42843	1.60683		1.00359	1.02613	-0.879479	-0.723615
693021				General_function_prediction_only	12.35	11.13	11.35	11.76	11.84	12.71	green					0.957385	1.22193		0.872787	0.953349	-0.630259
472302			DNA_breaking-rejoining_enzyme,_catalytic_core		10.5	9.46	9.52	9.99	10.2	10.72	green	DNA_binding	molecular_function	GO:0003677		0.964856	1.03984		0.523288	0.715124	-0.551011	-0.667863
483440			Conotoxin_O-superfamily		12.8	11.04	11.31	12.34	12.61	14.35	green									2.06196
696306			Cyclin-like_F-box		12.98	10.89	11.37	12.53	12.83	14.53	green					1.57713	2.03018		1.61341	1.98158	-1.60475	-1.51987	-1.55615
470592					7.33	5.61	5.96	7.01	6.96	8.38	green					1.37329	1.71204		1.39282	1.35806	-1.41817	-1.04465	-1.06418
305339			Alpha-D-phosphohexomutase,_N-terminal Alpha-D-phosphohexomutase,_C-terminal Alpha-D-phosphohexomutase,_alpha/beta/alpha_domain_I Alpha-D-phosphohexomutase,_alpha/beta/alpha_domain_II Alpha-D-phosphohexomutase,_alpha/beta/alpha_domain_III Alpha-D-phosphohexomutase,_conserved_site Alpha-D-phosphohexomutase,_alpha/beta/alpha_I,_II_and_III	Carbohydrate_transport_and_metabolism	13.01	11.85	12.14	12.78	13.03	14.33	green	carbohydrate_metabolic_process intramolecular_transferase_activity,_phosphotransferases phosphoglucomutase_activity	biological_process molecular_function	GO:0005975 GO:0016868 GO:0004614		0.831579	1.15139		1.33744	1.47422	-1.03804	-0.85501	-1.36087
183088			Glutamine_synthetase,_catalytic_region Glutamine_synthetase,_beta-Grasp	Amino_acid_transport_and_metabolism	15.7	14.64	15	15.53	15.72	16.84	green	glutamate-ammonia_ligase_activity nitrogen_compound_metabolic_process glutamine_biosynthetic_process	molecular_function biological_process	GO:0004356 GO:0006807 GO:0006542		0.678891	1.05975		1.00943	1.30043	-0.902901	-0.813045	-1.14358
480913			Protein_kinase,_core Protein_kinase-like		6.08	5.32	5.67	6	6.16	6.93	green	protein_kinase_activity ATP_binding protein_amino_acid_phosphorylation	molecular_function biological_process	GO:0004672 GO:0005524 GO:0006468					0.804306	1.02739			-0.933749
696309			Phosphotransferase_system,_HPr_serine_phosphorylation_site	Carbohydrate_transport_and_metabolism Posttranslational_modification,_protein_turnover,_chaperones	3.05	0.54	0.71	3.14	2.82	6.12	green	sugar:hydrogen_symporter_activity phosphoenolpyruvate-dependent_sugar_phosphotransferase_system	molecular_function biological_process	GO:0005351 GO:0009401		3.55945	3.64435		3.49526	3.00369	-3.68689	-3.11042	-3.04623
542059					5.09	4.22	4.37	5.08	5.06	6.05	green						0.841167		1.00566	0.966833			-0.986063
688999		ssp			7.98	7.2	7.36	7.88	7.9	8.99	green					0.624556	0.779772		1.13032	1.13304	-0.698067	-0.545575	-1.05134
603091					9.01	8.12	8.26	8.89	8.96	10.02	green					0.731635	0.873695		1.00562	1.11166	-0.770542	-0.734521	-1.00851
309871					5.13	2.99	3.71	4.34	4.75	6.83	green					1.52938	2.03444		2.12372	2.56698		-1.12017	-1.71451
480165					7.78	6.83	7.13	7.43	7.61	8.75	green					0.615101	0.947856		1.14365	1.31539	-0.610882		-0.978418
439701					7.84	6.79	7.1	7.3	7.53	8.83	green					0.746585	1.05649		1.30566	1.53128	-0.516416	-0.432132	-0.991203
389286			Fungal_hydrophobin		5.12	4.28	4.46	4.69	4.9	6.04	green	structural_constituent_of_cell_wall cell_wall	molecular_function cellular_component	GO:0005199 GO:0005618			0.913153		1.14137	1.36253			-0.901435
435758			Ankyrin	General_function_prediction_only	6.38	5.62	5.91	6.2	6.19	7.41	green						0.762464		1.19701	1.19083			-1.0401
318578					5.13	3.62	4.12	4.49	4.67	5.9	green					1.02878	1.45632		1.28404	1.46583			-0.806562
244943			Alcohol_dehydrogenase,_zinc-binding Alcohol_dehydrogenase_GroES-like GroES-like NAD(P)-binding	Secondary_metabolites_biosynthesis,_transport_and_catabolism	10.03	7.31	7.83	8.91	9.24	11.52	green	catalytic_activity binding metabolic_process alcohol_dehydrogenase_activity alcohol_dehydrogenase_activity,_metal_ion-independent alcohol_dehydrogenase_activity,_zinc-dependent alcohol_dehydrogenase_activity,_iron-dependent	molecular_function biological_process	GO:0003824 GO:0005488 GO:0008152 GO:0004022 GO:0004023 GO:0004024 GO:0004025		2.16212	2.69155		2.30867	2.49989	-1.7228	-1.38457	-1.53113
464011					7.41	6.37	6.6	7.08	7.03	8.04	green					0.753465	1.04645		1.02435	0.978874	-0.71356		-0.645983
690643					5.98	4.95	5.22	5.6	5.59	6.59	green						1.05537		0.874603	0.958248
611635					7.58	6.49	6.96	7.35	7.33	8.34	green						1.09617			0.972252
581680					8.69	7.65	8.09	8.39	8.37	9.23	green					0.586379	1.03601		0.855014	0.841393	-0.741838		-0.547224
616684					8.19	6.74	6.69	7.66	7.81	9.25	green					1.4407	1.45019		1.46829	1.59263	-0.928281	-1.04313	-1.07073
304851			Cyclin-like_F-box		9.79	8.56	8.53	9.29	9.41	10.68	green					1.2035	1.21322		1.23701	1.38221		-0.863044	-0.896557
644189			Serine/threonine-specific_protein_phosphatase_and_bis(5-nucleosyl)-tetraphosphatase Metallophosphoesterase	General_function_prediction_only	12.54	11.54	11.41	12.17	12.12	13.57	green	hydrolase_activity phosphoprotein_phosphatase_activity calcium-dependent_protein_serine/threonine_phosphatase_activity magnesium-dependent_protein_serine/threonine_phosphatase_activity magnesium-dependent_protein_serine/threonine_phosphatase_complex CTD_phosphatase_activity calcium-dependent_protein_serine/threonine_phosphatase_regulator_activity myosin_phosphatase_activity myosin_phosphatase_reg…	molecular_function cellular_component	GO:0016787 GO:0004721 GO:0004723 GO:0004724 GO:0005963 GO:0008420 GO:0008597 GO:0017018 GO:0017020 GO:0017023		1.12646	1.00163		1.45349	1.38713	-0.642151	-0.700629	-1.02765
665356		lipase	Carboxylesterase,_type_B Lipase,_GDXG,_active_site	Signal_transduction_mechanisms	11.31	10.41	10.26	10.9	10.88	12.25	green	metabolic_process hydrolase_activity	biological_process molecular_function	GO:0008152 GO:0016787		1.04017	0.885231		1.36824	1.34945	-0.484465	-0.62062	-0.948687
620248			Zinc_finger,_FYVE/PHD-type		5.09	4.41	4.35	4.74	4.78	5.8	green	zinc_ion_binding	molecular_function	GO:0008270					1.05679	1.01319
449222					4.53	3.73	3.46	4.11	4.16	5.28	green								1.14487	1.22445
292612					11.61	10.85	10.67	11.35	11.29	12.31	green					0.924108	0.740784		1.0151	0.929405		-0.607393	-0.698389
382749	GH17		Glycoside_hydrolase,_family_17 Glycoside_hydrolase,_catalytic_core		13.65	12.37	12.44	13.2	12.99	14.6	green	hydrolase_activity,_hydrolyzing_O-glycosyl_compounds carbohydrate_metabolic_process glucan_1,3-beta-glucosidase_activity	molecular_function biological_process	GO:0004553 GO:0005975 GO:0004338		1.18977	1.28054		1.62813	1.43768	-0.824333	-0.543117	-0.981473
588946			DNA_breaking-rejoining_enzyme,_catalytic_core		9.7	8.87	8.82	9.44	9.32	10.33	green	DNA_binding	molecular_function	GO:0003677		0.871855	0.830276		1.03148	0.907999	-0.582009	-0.500106	-0.659732
688896			Sel1-like	Carbohydrate_transport_and_metabolism Posttranslational_modification,_protein_turnover,_chaperones Signal_transduction_mechanisms	6.62	5.41	5.42	6.49	6.14	8.33	green					1.21911	1.19457		2.21014	1.85373	-1.06695	-0.735071	-1.7261
576688			Ankyrin	General_function_prediction_only	9.19	8.22	8.23	8.99	8.79	10.18	green					0.952929	0.963573		1.33556	1.17354	-0.774476	-0.601819	-0.984448
160940			Aldo/keto_reductase	Energy_production_and_conversion	2.7	1.38	1.14	2.84	2.58	4.91	green	oxidoreductase_activity	molecular_function	GO:0016491					2.35309	1.84581			-2.30135
445965			Short-chain_dehydrogenase/reductase_SDR Glucose/ribitol_dehydrogenase NAD(P)-binding	General_function_prediction_only	11.73	10.46	10.05	11.62	11.42	13.54	green	metabolic_process oxidoreductase_activity catalytic_activity binding 2-deoxy-D-gluconate_3-dehydrogenase_activity	biological_process molecular_function	GO:0008152 GO:0016491 GO:0003824 GO:0005488 GO:0008678		1.66444	1.26159		2.12202	1.82502	-1.25855	-1.36439	-1.82197
468054			Hly-III_related_proteins	General_function_prediction_only Signal_transduction_mechanisms	12.19	11.52	11.12	12.25	11.87	13.61	green	integral_to_membrane	cellular_component	GO:0016021		1.0344	0.67773		1.76986	1.36433	-0.759085	-0.710226	-1.44569
689033			Peptidase_S53,_propeptide Peptidase_S8_and_S53,_subtilisin,_kexin,_sedolisin Proteinase_inhibitor,_propeptide		10.17	9.68	9.31	10.06	9.96	11.1	green	subtilase_activity proteolysis serine-type_peptidase_activity	molecular_function biological_process	GO:0004289 GO:0006508 GO:0008236		0.846917			1.14955	0.885764			-0.947485
612492			Beta-trefoil LAG1,_DNA_binding p53-like_transcription_factor,_DNA-binding Immunoglobulin_E-set	Transcription	13.05	12.39	11.9	12.88	12.84	13.96	green	transcription_factor_activity nucleus regulation_of_transcription protein_binding DNA_binding regulation_of_transcription,_DNA-dependent exo-alpha-sialidase_activity	molecular_function cellular_component biological_process	GO:0003700 GO:0005634 GO:0045449 GO:0005515 GO:0003677 GO:0006355 GO:0004308		1.07347	0.654329		1.12383	1.06697		-0.868542	-0.918899
659088					11.48	10.55	9.94	11.22	11.08	12.82	green					1.45882	0.919354		1.7548	1.60854		-1.06743	-1.36341
651416			Pyruvate/Phosphoenolpyruvate_kinase,_catalytic_core		11.57	10.67	10.03	11.23	11.14	12.72	green	catalytic_activity	molecular_function	GO:0003824		1.39589	0.867611		1.48136	1.48261		-1.07126	-1.15674
707330					9.85	9.07	8.7	9.59	9.47	10.83	green					1.13209	0.758348		1.34595	1.21877		-0.772494	-0.986347
640486					10.18	9.17	8.6	10.16	9.8	11.74	green					1.49462	0.937468		1.99428	1.52639	-1.03028	-1.11953	-1.61919
700937					14.51	13.7	13.25	14.4	14.15	15.47	green					1.2342	0.83843		1.32189	1.04731	-0.719806	-0.841002	-0.928689
306792			Cyclin-like_F-box Peptidase_S8_and_S53,_subtilisin,_kexin,_sedolisin WD40_repeat-like		10.39	9.46	8.91	10.06	9.75	11.68	green	subtilase_activity proteolysis	molecular_function biological_process	GO:0004289 GO:0006508		1.46148	0.920191		1.93691	1.64647	-0.589091	-0.839946	-1.31537
438892			GPCR,_rhodopsin-like	Posttranslational_modification,_protein_turnover,_chaperones	10.31	9.62	9.38	10.1	9.92	11.17	green	rhodopsin-like_receptor_activity G-protein_coupled_receptor_protein_signaling_pathway integral_to_membrane	molecular_function biological_process cellular_component	GO:0001584 GO:0007186 GO:0016021		0.914192	0.68504		1.24532	1.08544		-0.546133	-0.877259
451402					10.37	9.01	9.31	10.38	9.94	11.36	green					1.03982	1.36002		1.40319	0.988636	-1.42078		-1.04939
473633					8.34	6.83	6.69	8.05	8.17	9.48	green					1.65935	1.51789		1.28271	1.4013	-1.25705	-1.5171	-1.14045
435866			Ankyrin NACHT_nucleoside_triphosphatase	General_function_prediction_only	6.11	4.82	4.83	6.05	5.9	7.11	green					1.29742	1.29445		1.16279	1.04572	-1.28037	-1.16628	-1.03165
458999					13.28	11.45	11.25	12.77	12.64	14.39	green					1.98843	1.81142		1.71257	1.64235	-1.29918	-1.40597	-1.13011
297649					10.28	8.89	8.87	10.06	9.73	11.13	green					1.28567	1.30446		1.12767	1.05451
653546				Signal_transduction_mechanisms	11.49	11.03	10.52	11.22	11.76	12.36	green	UDP-N-acetylmuramoylalanyl-D-glutamyl-2,6-diaminopimelate-D-alanyl-D-alanine_ligase_activity ribosomal_S6-glutamic_acid_ligase_activity coenzyme_F420-0_gamma-glutamyl_ligase_activity coenzyme_F420-2_alpha-glutamyl_ligase_activity	molecular_function	GO:0008766 GO:0018169 GO:0043773 GO:0043774						1.13956		-1.04763	-0.871218
669505					10.73	10.21	9.67	10.37	10.82	11.39	green					0.910899				1.01758		-1.04175	-0.66402
645304			Ribosomal_protein_S2 MFS_general_substrate_transporter	Carbohydrate_transport_and_metabolism	14.2	12.8	12.46	13.76	14.09	15.72	green	structural_constituent_of_ribosome intracellular ribosome translation	molecular_function cellular_component biological_process	GO:0003735 GO:0005622 GO:0005840 GO:0006412		1.74728	1.39769		1.44552	1.97743		-1.85625	-1.55448
452362					7.04	6.13	5.74	6.56	6.99	8.01	green					1.26742	0.902699		1.034	1.45846		-1.19668	-0.963257
668721					12.94	12.22	11.98	12.6	12.93	13.6	green					0.902719	0.717035		0.670029	1.00226		-0.894264	-0.661573
446408				Chromatin_structure_and_dynamics	12.38	11.78	11.52	12.13	12.45	13.22	green					0.779986			0.778492	1.08229		-0.849782	-0.848289
309286			Heat_shock_protein_DnaJ,_N-terminal	Posttranslational_modification,_protein_turnover,_chaperones	9.03	8.4	8.15	8.73	9.11	9.88	green	heat_shock_protein_binding	molecular_function	GO:0031072		0.876757			0.778667	1.03712		-0.964256	-0.866166
381901			Methyltransferase_type_11	Carbohydrate_transport_and_metabolism	11.35	10.47	9.93	11.03	11.37	12.41	green	metabolic_process methyltransferase_activity	biological_process molecular_function	GO:0008152 GO:0008168		1.22963	0.839199		1.03514	1.37198		-1.25399	-1.0595
311503					9.75	8.95	8.36	9.38	9.76	10.64	green					1.21458	0.789726		0.883164	1.28223		-1.2412	-0.909779
698666					9.16	8.45	7.94	8.9	9.2	9.98	green					0.997996				1.08921		-1.11413
580748					8.15	7.38	6.89	7.69	8.02	8.73	green					1.2303	0.765157			1.06619		-1.1945
481594			High_mobility_group_box,_HMG1/HMG2 High_mobility_group_box,_HMG	Transcription	9.05	8.6	8.23	8.83	9.18	9.89	green	DNA_binding regulation_of_transcription,_DNA-dependent	molecular_function biological_process	GO:0003677 GO:0006355		0.740067			0.730084	1.07329		-0.873005	-0.863022
487699			Cyclin-like_F-box		9.97	9.63	9.18	9.85	10.16	10.85	green					0.730838			0.660265	1.00582		-0.94728	-0.876707
488931			Neuraxin/MAP1B_repeat		11.02	10.18	9.58	10.72	11.05	12.63	green					1.43089			1.56814	1.61374		-1.47504	-1.61229
629198			Fungal_specific_transcription_factor Fungal_transcriptional_regulatory_protein,_N-terminal	Chromatin_structure_and_dynamics	12.31	11.68	11.27	12.02	12.28	13.46	green	transcription_factor_activity nucleus regulation_of_transcription,_DNA-dependent zinc_ion_binding DNA_binding transcription	molecular_function cellular_component biological_process	GO:0003700 GO:0005634 GO:0006355 GO:0008270 GO:0003677 GO:0006350		0.933932	0.623097		1.18302	1.44424		-0.909125	-1.15821
622472					11.35	10.16	9.65	10.85	10.87	12.22	green					1.64922	1.14316		1.36863	1.38937		-1.16931	-0.888715
585421			Zinc_finger,_GATA-type	Transcription	12.37	11.1	10.81	11.84	12.02	13.14	green	transcription_factor_activity nucleus regulation_of_transcription,_DNA-dependent zinc_ion_binding sequence-specific_DNA_binding UDP-N-acetylmuramoylalanyl-D-glutamyl-2,6-diaminopimelate-D-alanyl-D-alanine_ligase_activity ribosomal_S6-glutamic_acid_ligase_activity coenzyme_F420-0_gamma-glutamyl_ligase_activity coenzyme_F420-2_alpha-glutamyl_ligase_activity	molecular_function cellular_component biological_process	GO:0003700 GO:0005634 GO:0006355 GO:0008270 GO:0043565 GO:0008766 GO:0018169 GO:0043773 GO:0043774		1.37004	1.25408		1.12795	1.30527		-1.01889	-0.776797
322203					11.68	10.8	10.54	11.3	11.48	12.18	green					1.04041	0.853699		0.700735	0.880653		-0.847594
305803			Haem_peroxidase,_plant/fungal/bacterial Plant_ascorbate_peroxidase Haem_peroxidase		13.2	12.36	12.12	12.96	13.12	13.82	green	peroxidase_activity electron_transport response_to_oxidative_stress heme_binding	molecular_function biological_process	GO:0004601 GO:0006118 GO:0006979 GO:0020037		1.0515	0.843482		0.694312	0.866127	-0.601419	-0.981247	-0.624064
301456				Nuclear_structure	12.78	12.07	11.35	12.62	12.54	13.62	green					1.32365			1.09282	1.02953		-1.1126	-0.881769
325349					7.23	6.01	5.41	6.99	7.07	8.58	green					1.83807	1.18814		1.52386	1.49252	-1.05369	-1.67228	-1.35807
454760				Nuclear_structure	12.66	12	11.53	12.53	12.6	13.5	green	cyclin-dependent_protein_kinase_activity	molecular_function	GO:0004693		1.04975	0.659776		0.912339	0.969018		-0.981354	-0.84394
669088			Heterokaryon_incompatibility_Het-C	Transcription	12.64	11.96	11.53	12.38	12.45	13.25	green	DNA-directed_RNA_polymerase_activity DNA-directed_RNA_polymerase_I_activity DNA-directed_RNA_polymerase_II_activity DNA-directed_RNA_polymerase_III_activity RNA_polymerase_activity	molecular_function	GO:0003899 GO:0003900 GO:0003901 GO:0003902 GO:0034062		1.07926	0.66867		0.800567	0.844482		-0.888125	-0.609433
293888			Protein_kinase,_core Serine/threonine_protein_kinase-related PAK-box/P21-Rho-binding Tyrosine_protein_kinase Serine/threonine_protein_kinase Protein_kinase-like	Signal_transduction_mechanisms	12.97	12.21	11.66	12.74	12.77	13.64	green	protein_kinase_activity ATP_binding protein_amino_acid_phosphorylation protein-tyrosine_kinase_activity protein_serine/threonine_kinase_activity transmembrane_receptor_protein_serine/threonine_kinase_activity 3-phosphoinositide-dependent_protein_kinase_activity DNA-dependent_protein_kinase_activity AMP-activated_protein_kinase_activity casein_kinase_activity casein_kinase_I_activity cyclic_nucleo…	molecular_function biological_process	GO:0004672 GO:0005524 GO:0006468 GO:0004713 GO:0004674 GO:0004675 GO:0004676 GO:0004677 GO:0004679 GO:0004680 GO:0004681 GO:0004690 GO:0004694 GO:0004695 GO:0004696 GO:0004698 GO:0004700 GO:0004702 GO:0004704 GO:0004705 GO:0004706 GO:0004708 GO:0004710 GO:0004711 GO:0004718 GO:0008338 GO:0008339 GO:0008349 GO:0008545 GO:0016908 GO:0016909 GO:0019199 GO:0019912 GO:0034211		1.14382			0.863321	0.889045		-0.953825
700028			Protein_kinase,_core Serine/threonine_protein_kinase-related Serine/threonine_protein_kinase Protein_kinase_ATP_binding,_conserved_site Serine/threonine_protein_kinase,_active_site Protein_kinase-like	Signal_transduction_mechanisms	13.5	12.79	12.39	13.33	13.33	14.1	green	protein_kinase_activity ATP_binding protein_amino_acid_phosphorylation protein_serine/threonine_kinase_activity	molecular_function biological_process	GO:0004672 GO:0005524 GO:0006468 GO:0004674		1.00309	0.712802		0.77676	0.7699		-0.829452	-0.603125
636246			Calcium-binding_EF-hand Ubiquitin-associated/translation_elongation_factor_EF1B,_N-terminal EPS15_homology_(EH) Ubiquitin-associated/translation_elongation_factor_EF1B,_N-terminal,_eukaryote UBA-like	Signal_transduction_mechanisms Intracellular_trafficking,_secretion,_and_vesicular_transport	12.63	11.97	11.35	12.43	12.69	13.29	green	calcium_ion_binding poly(A)-specific_ribonuclease_activity	molecular_function	GO:0005509 GO:0004535		1.09103				0.833995		-1.14011
318099			Alpha/beta_hydrolase_fold-1 Lipase,_active_site	General_function_prediction_only	10.8	10.25	9.66	10.64	10.73	11.35	green	catalytic_activity	molecular_function	GO:0003824	-0.609374	1.14728	0.537906		0.634706	0.691053		-1.07831	-0.565738
595446					7.07	6.4	5.71	6.69	6.81	7.93	green					1.35293	0.669186		1.11012	1.26608		-1.09781	-0.855
321390			Protein_kinase-like		6.35	5.21	4.56	5.56	5.6	6.93	green					1.82508	1.18184		1.29777	1.39446		-1.12501
632868			Guanine-nucleotide_dissociation_stimulator_CDC25 Guanine_nucleotide_exchange_factor_for_Ras-like_GTPases,_N-terminal Ras_guanine_nucleotide_exchange_factor	Signal_transduction_mechanisms	13.5	12.78	12.1	12.92	13.12	14.01	green	guanyl-nucleotide_exchange_factor_activity intracellular regulation_of_small_GTPase_mediated_signal_transduction small_GTPase_mediated_signal_transduction glucan_1,4-alpha-glucosidase_activity	molecular_function cellular_component biological_process	GO:0005085 GO:0005622 GO:0051056 GO:0007264 GO:0004339		1.22202			0.885751	1.06529		-0.850278
323181					5.73	4.83	4.11	5.22	5.24	6.33	green					1.59839	0.928037		1.09724	1.12511		-1.09759	-0.596447
631123				General_function_prediction_only	11.56	10.72	10	11.08	11.06	12.05	green	UDP-N-acetylmuramoylalanyl-D-glutamyl-2,6-diaminopimelate-D-alanyl-D-alanine_ligase_activity ribosomal_S6-glutamic_acid_ligase_activity coenzyme_F420-0_gamma-glutamyl_ligase_activity coenzyme_F420-2_alpha-glutamyl_ligase_activity	molecular_function	GO:0008766 GO:0018169 GO:0043773 GO:0043774		1.37661	0.83944		0.966352	0.953681		-0.905285
573410		ssp			5.9	5.35	4.87	5.61	5.6	6.37	green					1.02605
695382			Glutamine_amidotransferase,_class-II		4.7	4.33	3.23	4.48	4.63	5.67	green	metabolic_process	biological_process	GO:0008152		1.42038			0.953103	1.22182		-1.44179	-0.97451
460705					7.04	6.68	6.05	6.79	6.91	7.58	green					1.02402			0.659807	0.752667		-0.894188
660316					14.32	9.68	9.48	12.5	13.79	16.08	green					4.37352	3.88402		2.3343	3.57236	-2.15533	-3.88289	-1.84367
328846					5.7	4.22	4.11	5.13	5.54	6.23	green					1.42673	1.5328			1.15858		-1.26651
292159					17	15.89	15.85	16.82	17.07	17.67	green					1.10925	1.09513		0.596032	0.850484	-0.921514	-1.19009	-0.676866
695516			Cyclin-like_F-box		12.27	11.2	10.99	12.04	12.21	12.73	green					1.24387	1.05717		0.525484	0.693443	-0.834074	-1.18873	-0.470343
481793			Oxidoreductase,_N-terminal Oxidoreductase,_C-terminal NAD(P)-binding	General_function_prediction_only	9.46	6.81	7.19	8.76	9.07	10.26	green	oxidoreductase_activity electron_transport metabolic_process catalytic_activity binding	molecular_function biological_process	GO:0016491 GO:0006118 GO:0008152 GO:0003824 GO:0005488		2.17072	2.57496		1.20025	1.29064	-2.08859	-1.77475
638339			Cyclin-like_F-box		12.17	11.13	11.3	12.01	11.93	12.42	green					0.860501	1.04147				-0.942832	-0.644886
390988			WW/Rsp5/WWP	General_function_prediction_only	12.35	11.08	10.73	11.91	11.94	12.9	green	protein_binding transmembrane_receptor_protein_serine/threonine_kinase_activity 3-phosphoinositide-dependent_protein_kinase_activity DNA-dependent_protein_kinase_activity AMP-activated_protein_kinase_activity casein_kinase_activity casein_kinase_I_activity cyclic_nucleotide-dependent_protein_kinase_activity eukaryotic_translation_initiation_factor_2alpha_kinase_activity galactosyltransferase-asso…	molecular_function	GO:0005515 GO:0004675 GO:0004676 GO:0004677 GO:0004679 GO:0004680 GO:0004681 GO:0004690 GO:0004694 GO:0004695 GO:0004696 GO:0004698 GO:0004700 GO:0004702 GO:0004704 GO:0004705 GO:0004706 GO:0004708 GO:0004710 GO:0004711 GO:0004718 GO:0008338 GO:0008339 GO:0008349 GO:0008545 GO:0016908 GO:0016909 GO:0019199 GO:0019912 GO:0034211		1.52998	1.24379		0.964456	0.983522	-0.811819	-1.11707
656131					12.05	10.6	10.2	11.65	11.52	12.57	green					1.7697	1.39594		0.953092	0.859732	-1.05969	-1.34009
309070			Protein_kinase,_core Protein_kinase_C,_phorbol_ester/diacylglycerol_binding Serine/threonine_protein_kinase-related C2_calcium-dependent_membrane_targeting Protein_kinase,_C-terminal HR1-like_rho-binding_repeat Tyrosine_protein_kinase Serine/threonine_protein_kinase HR1_rho-binding_repeat Protein_kinase_ATP_binding,_conserved_site Serine/threonine_protein_kinase,_active_site C2_calcium/lipid-bind…	Signal_transduction_mechanisms	13.84	13	12.57	13.53	13.54	14.25	green	protein_kinase_activity ATP_binding protein_amino_acid_phosphorylation intracellular signal_transduction protein_serine/threonine_kinase_activity protein-tyrosine_kinase_activity intracellular_signaling_cascade protein_kinase_C_activity calcium-dependent_protein_kinase_C_activity calcium-independent_protein_kinase_C_activity	molecular_function biological_process cellular_component	GO:0004672 GO:0005524 GO:0006468 GO:0005622 GO:0007165 GO:0004674 GO:0004713 GO:0007242 GO:0004697 GO:0004698 GO:0004699		1.21406	0.82694		0.727224	0.729163		-0.904987
459072			Fungal_transcriptional_regulatory_protein,_N-terminal Fungal_specific_transcription_factor		10.74	9.28	8.99	10.56	10.42	11.39	green	transcription_factor_activity nucleus regulation_of_transcription,_DNA-dependent zinc_ion_binding DNA_binding transcription	molecular_function cellular_component biological_process	GO:0003700 GO:0005634 GO:0006355 GO:0008270 GO:0003677 GO:0006350		1.70371	1.43547		0.929854	0.797037	-1.28854	-1.42397	-0.65011
293963				RNA_processing_and_modification	11.41	9.81	9.35	11.11	10.96	11.85	green					1.99862	1.59478		0.83012	0.740094	-1.31504	-1.62885
599805					4.7	3.85	3.45	4.69	4.8	5.39	green					1.29758	0.96405					-1.36638
293242			bZIP_transcription_factor,_bZIP-1 Basic-leucine_zipper_(bZIP)_transcription_factor	Transcription	15.24	14.25	13.76	15.25	15.23	15.85	green	transcription_factor_activity nucleus regulation_of_transcription,_DNA-dependent sequence-specific_DNA_binding protein_dimerization_activity	molecular_function cellular_component biological_process	GO:0003700 GO:0005634 GO:0006355 GO:0043565 GO:0046983		1.26544						-1.46402
331100					5.88	4.98	4.44	4.82	5.32	5.97	green					1.46698	0.93669			1.12091		-0.896201
618013					7.47	6.75	6.33	6.61	7.07	7.61	green					1.08492	0.728563			0.976043		-0.682524
334619					10.1	8.7	8.31	9.11	9.46	10.46	green					1.5485	1.39677		0.957892	1.36087		-0.956455
579363					8.58	7.44	7.14	7.9	8.2	8.84	green					1.36125	1.14766		0.640703	0.925305		-0.974855
570263			Integrase,_Lamba-type,_N-terminal DNA_breaking-rejoining_enzyme,_catalytic_core		3.73	1.54	0.49	1.9	2.73	3.89	green	DNA_binding	molecular_function	GO:0003677		4.18912	2.64741			1.9795		-3.1445
335774					6.97	5.77	5.28	5.95	6.42	7.07	green					1.70184	1.21447			1.14747		-1.20123
471723				Nuclear_structure Intracellular_trafficking,_secretion,_and_vesicular_transport	11.35	10.31	9.82	10.6	10.8	11.5	green					1.47038	1.03959		0.662755	0.902779		-0.964557
296663					9.05	8.04	7.51	8.29	8.54	9.19	green					1.4329	0.963766			0.90101		-0.933786
393055					8.64	7.51	7.01	7.91	8.09	8.73	green					1.49154	1.13272			0.802725		-0.94508
445361			Tetrapyrrole_methylase	Coenzyme_transport_and_metabolism	4.62	3.84	3.26	3.91	4.13	4.83	green	metabolic_process methyltransferase_activity	biological_process molecular_function	GO:0008152 GO:0008168		1.37403
637166				Extracellular_structures Defense_mechanisms	11.26	9.88	9.07	10.58	10.98	11.86	green	glucan_1,4-alpha-glucosidase_activity	molecular_function	GO:0004339		1.93964	1.34018			1.22245		-1.71954
640082			ABC_transporter-like AAA+_ATPase,_core	General_function_prediction_only Lipid_transport_and_metabolism	12.58	11.72	11.22	12.19	12.3	12.9	green	ATP_binding ATPase_activity nucleotide_binding nucleoside-triphosphatase_activity	molecular_function	GO:0005524 GO:0016887 GO:0000166 GO:0017111		1.26829	0.837023			0.693429		-1.00235
629383					11.71	10.41	9.89	10.93	11.44	11.98	green					1.6355	1.30036			1.03676		-1.37562
599025			Sel1-like	Cell_wall/membrane/envelope_biogenesis Posttranslational_modification,_protein_turnover,_chaperones Signal_transduction_mechanisms	12.8	11.51	11.07	12.12	12.43	12.94	green	UDP-N-acetylmuramoylalanyl-D-glutamyl-2,6-diaminopimelate-D-alanyl-D-alanine_ligase_activity ribosomal_S6-glutamic_acid_ligase_activity coenzyme_F420-0_gamma-glutamyl_ligase_activity coenzyme_F420-2_alpha-glutamyl_ligase_activity	molecular_function	GO:0008766 GO:0018169 GO:0043773 GO:0043774		1.56819	1.27773			0.800393		-1.20073
707686				Extracellular_structures Defense_mechanisms	14.39	13.07	12.76	13.75	14.02	14.52	green					1.5104	1.28912			0.769732		-1.22927
473420			Iron_permease_FTR1		3.74	2.46	2.38	3.07	3.06	4.24	green	membrane	cellular_component	GO:0016020					1.31851	1.26346
548776					4.61	3.15	3.06	3.84	3.83	5.36	green					1.77372	1.59748		1.61046	1.58578
477517					7.66	6.67	6.7	7.11	7.13	8.13	green					0.982318	1.03143		1.0196	1.03133
621250			Zinc_finger,_C2H2-type Zinc_finger,_C2H2-like	General_function_prediction_only	8.45	7.14	6.87	7.7	7.59	9.31	green	nucleic_acid_binding intracellular zinc_ion_binding	molecular_function cellular_component	GO:0003676 GO:0005622 GO:0008270		1.44743				1.54215
252500				RNA_processing_and_modification	9.25	7.97	7.74	8.65	8.39	9.87	green					1.49723	1.27627		1.48237	1.1523	-0.742678	-0.633564	-0.618711
607159					9.04	8.17	8.16	8.63	8.47	9.6	green					0.833871	0.843834		1.12632	0.963359			-0.559285
573339			Cyclin-like_F-box		11.12	9.76	9.5	10.41	10.43	11.64	green					1.62341	1.34808		1.22814	1.27456	-0.629237	-0.950991	-0.55572
634897					11.88	9.71	9.4	11.1	10.76	12.8	green					2.42603	2.13233		2.07365	1.75468	-1.35248	-1.32722	-0.974839
310101					3.87	1.75	1.85	3.14	2.76	4.43	green					2.29469	2.35398		1.63684	1.44004
543626			Methyltransferase_type_12	Coenzyme_transport_and_metabolism	11.43	7.24	7.27	9.6	9.22	12.44	green					3.18661	4.07825		3.33115	2.57241	-2.64432
442449				Transcription	10.73	9.53	9.52	10.22	10.06	10.92	green					1.20592	1.20044		0.871782	0.702941	-0.6971	-0.533743
299953					7.2	5.58	5.74	6.59	6.33	7.88	green					1.46152	1.65279		1.58361	1.29906	-1.04276		-0.689026
675440				Carbohydrate_transport_and_metabolism Posttranslational_modification,_protein_turnover,_chaperones Signal_transduction_mechanisms	7.75	5.62	5.58	6.99	6.66	8.79	green					2.15044	2.09399		2.13155	1.70185	-1.44287	-1.06961	-1.05073
330001					11.44	9.83	9.8	10.93	10.53	12.12	green					1.62043	1.59874		1.58093	1.15719	-1.11634	-0.714283	-0.674781
580567					7.02	5	5.45	6.41	6	8.07	green					1.57819	2.0338		1.91792	1.68319	-1.42295		-1.07234
600868					5.25	3.95	4.25	4.79	4.58	5.67	green					0.994961	1.38167		1.1356	0.920639
579337					8.1	6.07	6.13	7.05	6.71	8.68	green					1.96214	1.94757		1.82113	1.62725
435843			Ankyrin NACHT_nucleoside_triphosphatase	Cell_wall/membrane/envelope_biogenesis	8.61	7.37	7.31	8	7.73	9	green					1.26093	1.23094		1.16763	1.00937
620011			SANT,_DNA-binding		6.68	5.68	5.71	6.12	5.92	6.94	green	DNA_binding	molecular_function	GO:0003677		0.86441	1.00472		1.06301	0.865794
474696			Histidine_acid_phosphatase		15.79	14.18	14.32	15.1	14.77	16.38	green	acid_phosphatase_activity	molecular_function	GO:0003993		1.37957	1.6017		1.66033	1.33072	-0.911188		-0.640211
435714			Ankyrin	Cell_wall/membrane/envelope_biogenesis	8.74	7.56	7.72	8.25	7.96	9.26	green					0.976851	1.16261		1.29081	1.02621
435718			Ankyrin		8.72	7.39	7.43	8.23	7.73	9.3	green					1.26565	1.31235		1.49044	1.07879	-0.819104
446960			Ankyrin	Cell_wall/membrane/envelope_biogenesis	8.31	7.08	7.17	7.87	7.48	8.66	green	NAD+_ADP-ribosyltransferase_activity	molecular_function	GO:0003950		1.12441	1.23789		1.13836	0.816458	-0.801735
307743			GCN5-related_N-acetyltransferase Acyl-CoA_N-acyltransferase		8.8	6.32	6.08	8.02	7.17	9.81	green	N-acetyltransferase_activity metabolic_process	molecular_function biological_process	GO:0008080 GO:0008152		2.74653	2.39887		2.6558	1.24057	-2.20961
334343			WD40_repeat WD40_repeat-like	Function_unknown	7.83	6.38	6.31	7.47	6.77	8.37	green					1.50717	1.43923		1.41649	0.845631	-1.14692
435807			Ankyrin	Cell_wall/membrane/envelope_biogenesis	9.33	8.22	8.23	9.03	8.63	10.07	green					1.08288	1.0831		1.38643	1.03908	-0.791255		-0.747234
684699			FAD_linked_oxidase,_N-terminal Berberine/berberine-like RNA_polymerase_II,_heptapeptide_repeat,_eukaryotic FAD-binding,_type_2	Energy_production_and_conversion	9.94	8.65	8.56	9.76	9.15	10.74	green	DNA_binding DNA-directed_RNA_polymerase_II,_core_complex transcription_from_RNA_polymerase_II_promoter oxidoreductase_activity FAD_binding catalytic_activity	molecular_function cellular_component biological_process	GO:0003677 GO:0005665 GO:0006366 GO:0016491 GO:0050660 GO:0003824		1.38084	1.28759	-0.647649	1.59878	0.951135	-1.14522	-0.590812	-0.808757
316185					6.23	4.29	3.93	6.11	4.85	7.17	green					2.20363	1.75756		1.54594			-1.62625
311267			Cytochrome_P450 Cytochrome_P450,_E-class,_group_I	Secondary_metabolites_biosynthesis,_transport_and_catabolism	8.31	7.62	7.2	8.06	7.75	8.88	green	monooxygenase_activity iron_ion_binding electron_transport heme_binding unspecific_monooxygenase_activity	molecular_function biological_process	GO:0004497 GO:0005506 GO:0006118 GO:0020037 GO:0050381		1.11203	0.669916		1.13241	0.812248		-0.55677	-0.577143
704161					10.22	9.47	9.07	9.88	9.64	10.72	green					1.15119	0.739321		1.09249	0.8386		-0.565009	-0.506303
327275					3.7	3.04	2.58	3.35	3.17	4.14	green					1.29412
312217			WD40_repeat Pyrrolo-quinoline_quinone ATP-dependent_DNA_ligase,_conserved_site WD40_repeat-like	General_function_prediction_only	6.77	6.16	5.61	6.4	6.24	7.4	green	electron_transport	biological_process	GO:0006118		1.0768			1.1872	1.00857			-0.664063
609261					6.91	5.65	4.47	6.12	5.45	7.93	green				-1.17681	2.47425	1.29744		2.36681	1.82308		-1.11544	-1.00799
435632					7.33	6.26	5.59	6.47	6.35	8.04	green					1.66136	1.08481		1.70814	1.58947		-0.685109	-0.731886
435756			Ankyrin NACHT_nucleoside_triphosphatase	Cell_wall/membrane/envelope_biogenesis	8.08	7.25	6.85	7.54	7.32	8.68	green					1.18489	0.832075		1.32805	1.19231
328170					9.09	8.41	8.07	8.61	8.5	9.53	green					1.02023	0.668194		1.01652	0.908609		-0.440709	-0.437003
615781					5.43	3.96	3.02	4.09	3.91	6	green					1.4652	1.51378		2.13896	1.70695
295200				RNA_processing_and_modification	12.99	12.24	11.84	12.4	12.24	13.17	green					1.12734	0.743729		0.939318	0.748271
452423					5.73	3.98	3.3	4.64	4.56	6.1	green					2.32769	1.81432		1.57806	1.43712		-1.13358
457567					9.72	8.44	8.05	8.82	8.7	9.89	green					1.66331	1.24946		1.17957	1.07734		-0.662466
668601					11.95	10.85	10.47	11.25	11.05	12.39	green					1.4691	1.10049		1.31375	1.13289		-0.601304
443015					10.7	9.73	9.48	10.14	9.98	10.97	green					1.18122	0.966625		0.975284	0.826073		-0.475738
305823			Zinc_finger,_LIM-type	Signal_transduction_mechanisms Cytoskeleton	8.02	7.03	6.57	7.39	7.18	8.25	green	zinc_ion_binding	molecular_function	GO:0008270		1.44094	0.987878		1.0832	0.854764		-0.595652
297378			Zinc_finger,_C2H2-type Zinc_finger,_C2H2-like	General_function_prediction_only	10.16	9.35	8.98	9.65	9.46	10.41	green	nucleic_acid_binding intracellular zinc_ion_binding	molecular_function cellular_component	GO:0003676 GO:0005622 GO:0008270		1.17253	0.799244		0.938129	0.76505		-0.490946
668820			TGF-beta_receptor,_type_I/II_extracellular_region MFS_general_substrate_transporter	Amino_acid_transport_and_metabolism	8.56	7.78	6.93	7.97	7.81	8.68	green	transporter_activity oligopeptide_transport membrane	molecular_function biological_process cellular_component	GO:0005215 GO:0006857 GO:0016020	-0.807492	1.58653	0.779038		0.818625	0.70643		-0.882043
579351					8.05	6.85	6.12	7.17	7.2	8.04	green					1.93389	1.20565			0.988727		-1.27904
470876					11.41	10.18	9.49	10.69	10.61	11.56	green					1.82993	1.23242		0.935212	0.88261		-1.0752
306360					8.54	7.82	7.27	8.11	8.02	8.69	green					1.22147	0.679433		0.647873			-0.720461
514148					9.58	8.32	7.83	8.83	8.65	9.44	green					1.6755	1.26069		0.798832	0.624076		-0.750687
457485			Leucine-rich_repeat Endonuclease/exonuclease/phosphatase Leucine-rich_repeat,_typical_subtype	Transcription	13.74	12.67	12.07	13.11	12.88	13.7	green	protein_binding adenylate_cyclase_activity calcium-_and_calmodulin-responsive_adenylate_cyclase_activity	molecular_function	GO:0005515 GO:0004016 GO:0008294		1.53806	1.07182		0.832612
446955			Ankyrin NACHT_nucleoside_triphosphatase	Cell_wall/membrane/envelope_biogenesis	8.61	7.75	7.44	8.23	7.83	8.79	green					1.1556	0.840812		0.931472	0.57176
687998				Transcription	13.4	12.09	11.54	12.8	12.1	13.46	green					1.81555	1.29864		1.57965	0.869246
622992			Basic_helix-loop-helix_dimerisation_region_bHLH Helix-loop-helix_DNA-binding	Chromatin_structure_and_dynamics	12.02	11.3	10.91	11.58	11.31	12.05	green	nucleus transcription_regulator_activity regulation_of_transcription	cellular_component molecular_function biological_process	GO:0005634 GO:0030528 GO:0045449		1.06453	0.714608		0.74666	0.483813
691682			Zinc_finger,_RING-type		7.73	7	6.68	7.31	7.01	7.69	green	protein_binding zinc_ion_binding	molecular_function	GO:0005515 GO:0008270		1.04121	0.739115		0.664487
314670			Cyclin-like_F-box		11.92	9.8	8.87	11.02	10.18	11.81	green				-0.970175	3.03355	2.06337		1.60704	0.795839	-1.18995	-1.34893
694481					13.74	12.04	11.23	13.05	12.26	13.66	green				-0.819608	2.46967	1.65007	-0.767917	1.40356	0.63564	-0.959215	-1.01091
696498					15.03	13.34	12.48	14.46	13.52	14.88	green				-0.865477	2.52503	1.65956	-0.902225	1.31099		-1.0958	-1.05905
317657			Peptidase_C14,_caspase_catalytic	Cell_cycle_control,_cell_division,_chromosome_partitioning Posttranslational_modification,_protein_turnover,_chaperones	13.22	12.3	11.58	12.62	12.12	13.13	green	proteolysis caspase_activity	biological_process molecular_function	GO:0006508 GO:0030693	-0.700444	1.60793	0.907486		1.02412
475698					9.43	7.8	7.2	8.82	8.47	10.14	green					2.22505	1.61906		1.71161	1.35842	-1.01595	-1.26876	-0.75531
651892					9.53	7.91	7.25	8.85	8.56	10.12	green					2.25599	1.60119		1.60335	1.31357	-0.928006	-1.29303	-0.640387
583775			Peptidase_S26A,_signal_peptidase_I		11.43	9.85	9.38	10.89	10.59	12	green	proteolysis serine-type_peptidase_activity membrane	biological_process molecular_function cellular_component	GO:0006508 GO:0008236 GO:0016020		1.99952	1.57497		1.41437	1.11078	-1.03745	-1.15841	-0.573258
601558			Peptidase_C14,_caspase_catalytic Complement_control_module	Cell_cycle_control,_cell_division,_chromosome_partitioning Posttranslational_modification,_protein_turnover,_chaperones	11.22	9.46	8.78	10.39	9.9	11.68	green	proteolysis caspase_activity	biological_process molecular_function	GO:0006508 GO:0030693		2.41083	1.73499		1.64094	1.34819		-1.32142
701575			Fungal_transcriptional_regulatory_protein,_N-terminal Fungal_specific_transcription_factor	Carbohydrate_transport_and_metabolism Posttranslational_modification,_protein_turnover,_chaperones	13.79	11.91	10.72	13.17	12.33	14.68	green	transcription_factor_activity nucleus regulation_of_transcription,_DNA-dependent zinc_ion_binding DNA_binding transcription	molecular_function cellular_component biological_process	GO:0003700 GO:0005634 GO:0006355 GO:0008270 GO:0003677 GO:0006350		2.92515	1.82281		2.20609	1.62232		-1.81558
682570					10	8.81	8.14	9.56	9.07	10.53	green					1.85419	1.17001		1.56713	1.02985		-0.917965
307495					9.79	9.07	8.65	9.45	9.24	10.07	green					1.09004	0.72722		0.831818	0.589978
314169					13.26	11.49	11.25	12.68	12.43	13.58	green					2.00603	1.74775		1.18191	0.915982	-1.18662	-1.17897
444250		ssp			8.47	6.49	6.02	7.73	7.2	8.87	green					2.38913	1.89757		1.69387	1.13234	-1.18722	-1.11725
686765			Protein_kinase,_core Protein_kinase-like		15.11	13.26	12.73	14.6	14.02	15.58	green	protein_kinase_activity ATP_binding protein_amino_acid_phosphorylation	molecular_function biological_process	GO:0004672 GO:0005524 GO:0006468		2.35049	1.82746		1.60597	0.996178	-1.3387	-1.25193
444439			Sel1-like Tetratricopeptide_region	Carbohydrate_transport_and_metabolism Posttranslational_modification,_protein_turnover,_chaperones Signal_transduction_mechanisms	6.75	4.23	3.95	6.15	5.14	7.12	green					2.8462	2.43203		2.02012	1.0033	-1.85462	-1.25198
682696				Transcription	13.03	11.79	11.56	12.74	12.26	13.26	green					1.42278	1.23095
580862			Zinc_finger,_AN1-type		12.48	11.75	11.36	12.31	12.07	12.75	green	zinc_ion_binding	molecular_function	GO:0008270		1.11396	0.726447		0.692334	0.459815	-0.561832	-0.716827
707179			Fungal_transcriptional_regulatory_protein,_N-terminal	Transcription	14.91	13.44	12.77	14.55	13.94	15.09	green	transcription_factor_activity nucleus regulation_of_transcription,_DNA-dependent zinc_ion_binding	molecular_function cellular_component biological_process	GO:0003700 GO:0005634 GO:0006355 GO:0008270		2.08324	1.45079		1.07157		-1.12646	-1.26107
708176					14.45	11.79	10.7	13.61	12.16	14.98	green					3.57448	2.60615	-1.31482	2.73269	1.41787	-1.78631	-1.43983
444363			Cyclin-like_F-box TonB_box,_conserved_site		10.62	9.29	8.71	10.36	9.59	10.95	green					1.88032	1.31965	-0.804693	1.37897	0.574273	-1.09392	-0.849902
598080					6.06	4.35	3.45	5.69	4.77	6.58	green					2.66663	1.65194		1.84878		-1.36621	-1.35494
631159			EGF-like_region,_conserved_site		7.98	5.63	4.77	7.42	5.75	8.34	green					3.17626	2.35129	-1.52165	2.36809		-1.91284	-1.21617
332902					5.66	4.5	4.2	5.47	4.75	5.94	green					1.33232	1.2132		1.35783
303865					7.92	7.06	6.9	7.71	7.17	8.09	green					1.02503	0.866832		0.876433		-0.689446
322508				Chromatin_structure_and_dynamics Transcription	8.15	7.08	6.91	8.04	7.45	8.23	green					1.25199	1.07128	-0.602116	0.781755		-0.971407	-0.549997
693825			Zinc_finger,_RING-type	Posttranslational_modification,_protein_turnover,_chaperones	10.36	8.53	7.52	10.6	8.96	11.05	green	protein_binding zinc_ion_binding	molecular_function	GO:0005515 GO:0008270		2.7608	1.80652	-1.68964	2.32439		-2.11938	-1.38403
294914			High_mobility_group_box,_HMG1/HMG2 High_mobility_group_box,_HMG	Chromatin_structure_and_dynamics	12.87	12.03	11.67	12.83	12.3	13.03	green	DNA_binding regulation_of_transcription,_DNA-dependent	molecular_function biological_process	GO:0003677 GO:0006355		1.18484	0.832919		0.676184		-0.79074	-0.664367
595574			Hemocyanin,_copper-containing		4.41	3.45	3.02	4.39	3.81	4.58	green	oxygen_transporter_activity transport	molecular_function biological_process	GO:0005344 GO:0006810		1.54092
294535					14.39	9.24	10.47	13.46	11.01	13.85	green					3.66568	4.5829		2.34343		-3.98912
447255					7.5	5.15	5.65	7.22	6.05	7.56	green					1.74469	2.33545	-1.18439	1.50016		-2.08339
446941			Ankyrin NACHT_nucleoside_triphosphatase	Cell_wall/membrane/envelope_biogenesis	6.93	5.62	5.89	6.8	6.25	7.03	green	NAD+_ADP-ribosyltransferase_activity	molecular_function	GO:0003950		1.02083	1.30487		0.767019		-1.16875
483176					5.94	4.37	4.44	5.5	4.62	6.1	green					1.55792	1.55241	-0.902295	1.54764	0.645347	-1.0837
572713					6.02	4.33	4.42	5.64	4.81	6.16	green					1.63016	1.52387		1.2975		-1.19186
658050					9.87	8.45	8.43	9.53	8.89	10.09	green					1.43612	1.42082		1.15372		-1.12432
675099			Like-Sm_ribonucleoprotein,_core Like-Sm_ribonucleoprotein,_eukaryotic_and_archaea-type,_core Like-Sm_ribonucleoprotein-related,_core	RNA_processing_and_modification	4.43	3.34	3.48	4.2	3.66	4.44	green	mRNA_metabolic_process ribonucleoprotein_complex	biological_process cellular_component	GO:0016071 GO:0030529			1.12149
617376			Integrase,_catalytic_core,_phage DNA_breaking-rejoining_enzyme,_catalytic_core		5.57	1.65	1.28	3.5	3.16	5.85	green	DNA_binding DNA_recombination DNA_integration	molecular_function biological_process	GO:0003677 GO:0006310 GO:0015074		4.51599	3.87941		2.80258	2.43018	-1.70567	-1.96984
435963			DNA_breaking-rejoining_enzyme,_catalytic_core		3.44	0.54	0.31	2.03	1.38	3.7	green	DNA_binding	molecular_function	GO:0003677		4.70075	3.89929		2.61731	2.01225
299247					6.06	4.08	4.09	5.15	4.7	6.33	green					2.03743	2.04954		1.56817	1.21739	-1.12137
572825					6.93	5.53	5.3	6.28	5.91	7.24	green					1.63534	1.33698		1.30876	0.988847
229109			Peptidase_S54,_rhomboid	Signal_transduction_mechanisms	13.09	12	11.94	12.68	12.23	13.16	green	integral_to_membrane	cellular_component	GO:0016021		1.14465	1.08607		0.921521	0.518066	-0.671991
710040			Aspartyl-tRNA_synthetase,_class_IIb Aminoacyl-tRNA_synthetase,_class_II_(D,_K_and_N) Nucleic_acid_binding,_OB-fold,_tRNA/helicase-type Aminoacyl-tRNA_synthetase,_class_II Nucleic_acid-binding,_OB-fold-like	Translation,_ribosomal_structure_and_biogenesis	12.22	9.9	9.84	11.12	10.28	12.19	green	nucleotide_binding aspartate-tRNA_ligase_activity ATP_binding cytoplasm translation aspartyl-tRNA_aminoacylation aminoacyl-tRNA_ligase_activity tRNA_aminoacylation_for_protein_translation nucleic_acid_binding	molecular_function cellular_component biological_process	GO:0000166 GO:0004815 GO:0005524 GO:0005737 GO:0006412 GO:0006422 GO:0004812 GO:0006418 GO:0003676		2.36007	2.31935	-0.873946	1.99906	1.12511	-1.25204
689660			Zinc_finger,_CCHC-type	General_function_prediction_only	10.21	7.36	7.26	8.79	7.83	9.95	green	nucleic_acid_binding zinc_ion_binding	molecular_function	GO:0003676 GO:0008270		2.94772	2.84923		1.98082
670797			Inositol_polyphosphate_kinase	Transcription Lipid_transport_and_metabolism Signal_transduction_mechanisms	9.84	8.75	8.86	9.4	9.06	9.92	green	inositol_trisphosphate_3-kinase_activity inositol_polyphosphate_multikinase_activity	molecular_function	GO:0008440 GO:0050516		0.944852	1.07884		0.829271
700918					11.11	9.9	9.88	10.66	10.36	11.01	green					1.23321	1.20109		0.673373	0.374172	-0.744259	-0.477175
616719			WD40_repeat WD40_repeat-like	Function_unknown	5.66	3.09	3.12	4.81	4.11	5.51	green					2.66542	2.3969		1.39893		-1.55648
680128			TonB_box,_conserved_site		10.57	9.55	9.41	10.18	9.9	10.6	green					1.15013	1.01274		0.71896		-0.628974
470788					14.02	11.02	10.93	13.96	12.81	14.82	green					2.84696	2.87914		1.6792		-2.93553	-2.01364
633159				Posttranslational_modification,_protein_turnover,_chaperones	12.41	11.42	11.33	12.42	11.89	12.82	green					1.07012	0.990589	-0.52362	0.921953		-1.00529	-0.561205	-0.413035
335177					7.84	6.84	6.68	7.99	7.45	8.13	green					1.10617	1.00136				-1.16251
632847				Transcription	14.29	12.97	13.03	14.07	13.75	14.7	green					1.10809	1.27274		0.942801		-1.06226
305050					6.45	5.44	5.58	6.25	5.92	6.65	green						1.0266
671146					14.01	12.95	12.99	13.69	13.64	14.1	green					0.998101	1.06128		0.461		-0.745594	-0.637472
327903					11.94	9.15	9.32	11.33	10.67	11.76	green					2.54942	2.74246				-2.26307	-1.55962
298438					11.35	10.25	10.42	11.12	10.93	11.37	green					0.892622	1.07945				-0.854206	-0.477595
335633					6.36	5.77	5.19	6.07	5.91	7.35	green					1.11797			1.45747	1.29473			-0.98427
456860			TEA/ATTS		8.8	8.12	7.47	8.53	8.38	10.46	green	transcription_factor_activity nucleus regulation_of_transcription,_DNA-dependent	molecular_function cellular_component biological_process	GO:0003700 GO:0005634 GO:0006355		1.3464			2.14033	2.15517		-1.10282	-1.89675
577708					7.99	7.37	6.56	7.9	7.45	9.71	green					1.34766			2.30704	1.81226		-0.807219	-1.7666
596378					4.35	4.06	2.8	4.18	3.74	6.1	green					1.72652			2.33767	1.93538			-1.7645
667286					8.34	8.09	7.46	8.28	7.97	9.15	green					0.88808			1.21512	0.869034			-0.83975
327513				RNA_processing_and_modification	6.91	5.89	3.81	6.55	5.99	9.1	green				-1.99767	3.05066			3.03199	2.59798		-2.31986	-2.30119
682475			Fungal_transcriptional_regulatory_protein,_N-terminal Fungal_specific_transcription_factor		10.28	10.01	9.25	10.19	10.08	11.28	green	transcription_factor_activity nucleus regulation_of_transcription,_DNA-dependent zinc_ion_binding DNA_binding transcription	molecular_function cellular_component biological_process	GO:0003700 GO:0005634 GO:0006355 GO:0008270 GO:0003677 GO:0006350	-0.73632	1.0083			1.23558	1.12712		-0.812116	-1.03939
305517			HEAT Importin-beta,_N-terminal Armadillo-type_fold	Nuclear_structure Intracellular_trafficking,_secretion,_and_vesicular_transport	12.57	12.28	11.6	12.36	12.26	13.4	green	protein_import_into_nucleus,_docking nucleus nuclear_pore cytoplasm intracellular_protein_transport protein_transporter_activity binding phosphatidylinositol_3-kinase,_class_I,_catalyst_activity phosphatidylinositol_3-kinase,_class_I,_regulator_activity 1-phosphatidylinositol-3-kinase_activity	biological_process cellular_component molecular_function	GO:0000059 GO:0005634 GO:0005643 GO:0005737 GO:0006886 GO:0008565 GO:0005488 GO:0015072 GO:0015073 GO:0016303		0.901567			1.14452	1.03538		-0.591882	-0.834839
334377					9.15	8.74	8.16	8.91	8.82	9.89	green					0.960498			1.09819	0.98047		-0.642154	-0.779842
315653					5.44	5.25	4.81	5.6	5.33	6.71	green								1.35516	1.15489			-1.27692
699134					10.99	10.79	10.5	11.02	10.91	11.99	green								1.08727	0.945104			-1.01435
586250					9.39	9.23	8.99	9.62	9.28	10.44	green								1.16525	0.819247			-1.05574
565929					6.89	6.66	6.1	7.09	6.64	8.05	green					0.828506			1.418	0.968358		-0.555976	-1.14547
584075					9.97	9.89	9.46	10.02	9.67	10.98	green					0.500143			1.2799	0.954105			-1.01475
682220					7.24	7.27	6.72	7.33	7.12	8.17	green					0.519829			1.04399	0.841644			-0.939342
683992			Peptidase_M16,_N-terminal Peptidase_M16,_C-terminal Peptidase_M16,_zinc-binding_site Metalloenzyme,_LuxS/M16_peptidase-like,_metal-binding	Posttranslational_modification,_protein_turnover,_chaperones	13.81	13.19	12.65	13.66	12.92	15.24	green	metalloendopeptidase_activity proteolysis zinc_ion_binding catalytic_activity metal_ion_binding insulysin_activity	molecular_function biological_process	GO:0004222 GO:0006508 GO:0008270 GO:0003824 GO:0046872 GO:0004231		1.14045	0.623695	-0.729704	2.32181	1.5921			-1.45154
697272					8.74	8.21	7.79	8.82	8.14	10.29	green					0.962267			2.14481	1.41727			-1.57854
311621			Exocyst_complex_subunit_Sec15-like	Intracellular_trafficking,_secretion,_and_vesicular_transport	11.67	11.38	11.13	11.73	11.32	12.39	green	exocyst vesicle_docking_during_exocytosis	cellular_component biological_process	GO:0000145 GO:0006904					1.11315	0.738289			-0.80367
679431			Peptidase,_trypsin-like_serine_and_cysteine		8.99	8.69	8.41	9.13	8.56	9.88	green	catalytic_activity	molecular_function	GO:0003824					1.29998	0.714388			-0.899854
308853					4.29	3.85	3.35	4.14	3.68	5.01	green								1.36247	0.905318
331389	EXPN	ssp	Barwin-related_endoglucanase		5.67	5.42	4.77	5.67	5.17	6.42	green					0.925565			1.27238	0.772465			-0.753962
595892					3.61	3.51	2.13	4.06	3.2	5.61	green								2.6531	1.5903			-2.19394
304155					5.03	4.96	4.16	5.19	4.89	6	green					0.909082			1.1524	0.835428			-1.00943
572831			Peptidase_M36,_fungalysin Peptidase_M,_neutral_zinc_metallopeptidases,_zinc-binding_site		8.35	8.32	6.8	9.06	7.86	10.38	green	proteolysis metallopeptidase_activity zinc_ion_binding	biological_process molecular_function	GO:0006508 GO:0008237 GO:0008270	-1.78747	1.51635			2.46218	1.16282			-2.06418
594564					6.04	6.07	5.32	6.53	5.88	7.12	green				-0.791864	0.751295			1.24213	0.595862			-1.07564
516921			Polyketide_synthase,_KR NAD(P)-binding	Lipid_transport_and_metabolism	6.99	6.77	5.53	7.27	6.47	8.32	green	catalytic_activity binding metabolic_process	molecular_function biological_process	GO:0003824 GO:0005488 GO:0008152		1.22036			1.85755	1.03526			-1.32889
311608	GH79				10.69	10.49	9.84	10.93	10.3	11.62	green					0.847503			1.3572	0.724853			-0.992129
568332					7.09	7.03	5.9	7.43	6.28	8.7	green					1.19888		-1.38267	2.43234				-1.68157
567388			Ankyrin NACHT_nucleoside_triphosphatase	General_function_prediction_only	3.49	3.63	2.57	4.06	3.48	4.93	green								1.44552	0.921379			-1.51964
232388			RNA_recognition_motif,_RNP-1	General_function_prediction_only	6.69	6.69	5.73	7.17	6.75	7.88	green	nucleic_acid_binding	molecular_function	GO:0003676	-0.933493	0.92306			1.16186	0.737616		-0.977904	-1.21671
582025					5.86	5.92	4.93	6.67	6.19	7.34	green								1.15354			-1.19212	-1.49236
697312			Fungal_transcriptional_regulatory_protein,_N-terminal Fungal_specific_transcription_factor		14.68	14.6	13.9	14.56	14.2	15.52	green	transcription_factor_activity nucleus regulation_of_transcription,_DNA-dependent zinc_ion_binding DNA_binding transcription	molecular_function cellular_component biological_process	GO:0003700 GO:0005634 GO:0006355 GO:0008270 GO:0003677 GO:0006350		0.714817			1.38885	1.03121			-0.914075
699924			Cyclin-like_F-box		9.02	9.1	8.34	8.99	8.64	9.63	green				-0.770743	0.668336			1.02614	0.645817			-0.646621
191925		ssp			12.74	11.98	11.48	13.01	12.6	14.1	green					1.21163			1.53192	1.00529	-1.07688	-1.06972	-1.39001
482338			Tetracycline_resistance_protein,_TetA Major_facilitator_superfamily_MFS-1 Major_facilitator_superfamily MFS_general_substrate_transporter	General_function_prediction_only	12.11	10.71	9.03	12.57	11.56	14.34	green	tetracycline:hydrogen_antiporter_activity tetracycline_transport integral_to_membrane response_to_antibiotic transporter_activity transport	molecular_function biological_process cellular_component	GO:0015520 GO:0015904 GO:0016021 GO:0046677 GO:0005215 GO:0006810	-1.69461	3.05046	1.35585	-0.999672	2.77444	1.77477	-1.8326	-2.52753	-2.25152
448074			Tetratricopeptide_TPR-1 Tetratricopeptide_region	Cytoskeleton	9.82	9.25	8.69	9.93	9.47	10.59	green				-0.572273	1.12401	0.551742		1.1337	0.665783	-0.666644	-0.771002	-0.780684
524684			Protein_kinase,_core Serine/threonine_protein_kinase-related Tyrosine_protein_kinase Serine/threonine_protein_kinase Protein_kinase_ATP_binding,_conserved_site Serine/threonine_protein_kinase,_active_site Protein_kinase-like	Signal_transduction_mechanisms	12.23	11.3	10.31	12.49	11.87	13.86	green	protein_kinase_activity ATP_binding protein_amino_acid_phosphorylation protein-tyrosine_kinase_activity protein_serine/threonine_kinase_activity transmembrane_receptor_protein_serine/threonine_kinase_activity 3-phosphoinositide-dependent_protein_kinase_activity DNA-dependent_protein_kinase_activity AMP-activated_protein_kinase_activity casein_kinase_activity casein_kinase_I_activity cyclic_nucleo…	molecular_function biological_process	GO:0004672 GO:0005524 GO:0006468 GO:0004713 GO:0004674 GO:0004675 GO:0004676 GO:0004677 GO:0004679 GO:0004680 GO:0004681 GO:0004690 GO:0004694 GO:0004695 GO:0004696 GO:0004698 GO:0004700 GO:0004702 GO:0004704 GO:0004705 GO:0004706 GO:0004708 GO:0004710 GO:0004711 GO:0004718 GO:0008338 GO:0008339 GO:0008349 GO:0008545 GO:0016908 GO:0016909 GO:0019199 GO:0019912 GO:0034211	-0.922848	1.84927	0.92642		1.98924	1.35774	-1.20966	-1.50101	-1.64098
477215			Tetratricopeptide_TPR-1 Tetratricopeptide_region	Cytoskeleton	9.87	9.22	8.69	9.95	9.66	10.87	green					1.18092	0.636647		1.23832	0.941938	-0.715504	-0.963391	-1.0208
482434					5	4.63	4.03	5.13	4.86	5.85	green								1.06566				-0.933524
527634					5.67	4.67	4.16	5.75	5.07	7	green					1.54568	0.984207		1.88097	1.18101	-1.13837	-0.999891	-1.33518
529975					6.29	5.25	4.72	6.47	5.82	7.38	green					1.47527	1.01325		1.57745	0.919414	-1.20195	-1.00594	-1.10811
308693					12.15	10.99	10.15	12.4	11.32	13.46	green				-0.842387	1.97891	1.13652	-1.03611	2.09607	1.05996	-1.38636	-1.19263	-1.30979
232756			Sulphate_transporter Sulphate_transporter/antisigma-factor_antagonist_STAS Sulphate_anion_transporter	Inorganic_ion_transport_and_metabolism	12.21	11.17	10.53	12.37	11.47	13.42	green	secondary_active_sulfate_transmembrane_transporter_activity sulfate_transport membrane transporter_activity transport integral_to_membrane	molecular_function biological_process cellular_component	GO:0008271 GO:0008272 GO:0016020 GO:0005215 GO:0006810 GO:0016021		1.2594			1.74142				-1.21943
435742			Ankyrin NACHT_nucleoside_triphosphatase	Cell_wall/membrane/envelope_biogenesis	6.85	5.96	5.55	7	6.25	7.69	green					1.2625	0.855982		1.29213		-1.03543		-0.840431
585117			NACHT_nucleoside_triphosphatase		7.31	6.54	5.82	7.62	6.71	8.58	green					1.38605		-0.982666	1.87859	0.895928	-1.06402		-1.27967
435735					6.64	6.14	5.39	7.1	6.19	7.83	green					1.17309			1.73953		-1.00772		-1.26502
473037				Carbohydrate_transport_and_metabolism Posttranslational_modification,_protein_turnover,_chaperones Signal_transduction_mechanisms	5.27	3.57	2.86	4.88	4.26	6.41	green					2.5499	1.63732		2.21044	1.39565	-1.41475	-1.51254	-1.17307
452136			Ankyrin NACHT_nucleoside_triphosphatase	General_function_prediction_only	8.11	7.32	7.06	7.95	7.58	8.77	green					1.03982	0.789999		1.09977	0.811536			-0.669947
522619			Transcription_factor,_MADS-box	Transcription	13.26	12.66	12.18	13.14	12.88	13.93	green	transcription_factor_activity nucleus regulation_of_transcription,_DNA-dependent sequence-specific_DNA_binding	molecular_function cellular_component biological_process	GO:0003700 GO:0005634 GO:0006355 GO:0043565		1.04435	0.611463		1.04425	0.783798		-0.660996	-0.66089
532513					7	5.82	5.01	6.86	5.91	8.32	green					1.80155	1.04434		2.43457	1.31584			-1.32595
489875					7.02	6.41	5.95	7.01	6.55	7.83	green					1.01468			1.24962	0.887126			-0.873764
398227			Tetratricopeptide_TPR-1 Tetratricopeptide_region	Cytoskeleton	10.62	9.89	9.35	10.47	10.01	11.31	green				-0.560894	1.27337	0.712474		1.32323	0.860779	-0.559419	-0.657857	-0.707724
315269					7.11	6.5	5.94	6.92	6.44	7.76	green					1.14888			1.22941	0.880728			-0.695574
656449			TEA/ATTS		13.09	12.54	10.93	13.22	12.75	14.46	green	transcription_factor_activity nucleus regulation_of_transcription,_DNA-dependent	molecular_function cellular_component biological_process	GO:0003700 GO:0005634 GO:0006355	-1.49922	2.03635			1.71821	1.23728		-1.71912	-1.40098
596665					6.9	6.04	4.6	6.64	6.22	7.91	green					1.99323			1.72562	1.28349		-1.24236
184667			Cytochrome_b5 Fumarate_reductase/succinate_dehydrogenase_flavoprotein,_N-terminal Flavocytochrome_c	Energy_production_and_conversion	14.74	14.17	13.23	14.5	14.36	15.43	green	heme_binding transition_metal_ion_binding electron_transport oxidoreductase_activity succinate_dehydrogenase_activity	molecular_function biological_process	GO:0020037 GO:0046914 GO:0006118 GO:0016491 GO:0000104		1.46765			0.956684	0.940029		-1.219
464202			WW/Rsp5/WWP	Signal_transduction_mechanisms	11.96	11.44	10.65	11.82	11.64	12.68	green	protein_binding	molecular_function	GO:0005515		1.21601			1.04443	0.837521		-0.891347	-0.719772
443509			Zinc_finger,_C2H2-type Zinc_finger,_C2H2-like	General_function_prediction_only	12.52	12.06	11.31	12.35	12.14	13.17	green	nucleic_acid_binding intracellular zinc_ion_binding	molecular_function cellular_component	GO:0003676 GO:0005622 GO:0008270		1.09719			1.04834	0.832837		-0.718337	-0.669488
671452			Dedicator_of_cytokinesis	Signal_transduction_mechanisms	12.25	11.63	10.85	12.08	11.88	12.83	green	guanyl-nucleotide_exchange_factor_activity GTP_binding GTPase_binding	molecular_function	GO:0005085 GO:0005525 GO:0051020		1.20618			0.955559	0.740718		-0.828878
670234			Pleckstrin-like Dbl_homology_(DH)_domain Citron-like	Signal_transduction_mechanisms	13.06	12.2	11.37	12.77	12.33	13.76	green	Rho_guanyl-nucleotide_exchange_factor_activity intracellular regulation_of_Rho_protein_signal_transduction small_GTPase_regulator_activity	molecular_function cellular_component biological_process	GO:0005089 GO:0005622 GO:0035023 GO:0005083		1.59377	0.831935		1.4807	1.01912		-0.859438	-0.746364
606039			Tetratricopeptide_TPR-1 Tetratricopeptide_region	Cytoskeleton	9.78	8.72	7.79	9.48	8.96	10.41	green				-0.899324	1.95151	1.05219		1.44348	0.876125	-0.816776	-1.14875
643802			Cyclin-like_F-box		11.32	10.34	9.48	11.11	10.44	11.86	green				-0.861244	1.80962	0.948374		1.37552	0.74442	-0.747612	-0.977759
695404					8.02	6.99	5.9	8.02	7.23	8.86	green					2.07147	1.02055		1.6663	0.798764	-1.09883	-1.28221	-0.877044
452957					8.44	7.93	7.36	8.44	8.05	9.07	green					1.06956			1.0187	0.626727		-0.68283	-0.631964
305814			Zinc_finger,_LIM-type	Signal_transduction_mechanisms Cytoskeleton	12.08	11.5	10.96	12.01	11.69	12.61	green	zinc_ion_binding	molecular_function	GO:0008270		1.06652	0.580699		0.924545	0.591294		-0.670417	-0.528443
483780					7.6	7.04	6.18	7.47	7.02	7.99	green					1.34552			1.05129
310910			Fungal_transcriptional_regulatory_protein,_N-terminal		8.76	8.21	7.68	8.64	8.17	8.92	green	transcription_factor_activity nucleus regulation_of_transcription,_DNA-dependent zinc_ion_binding	molecular_function cellular_component biological_process	GO:0003700 GO:0005634 GO:0006355 GO:0008270		1.06698	0.538864		0.755672			-0.478151
395214			Basic_leucine_zipper Basic-leucine_zipper_(bZIP)_transcription_factor		14.59	13.48	11.96	15.2	13.76	16.29	green	transcription_factor_activity nucleus regulation_of_transcription,_DNA-dependent sequence-specific_DNA_binding protein_dimerization_activity	molecular_function cellular_component biological_process	GO:0003700 GO:0005634 GO:0006355 GO:0043565 GO:0046983	-1.41673	2.50154	1.08482	-1.35425	2.43193	1.07768	-1.68456	-1.74703	-1.67742
295747				Signal_transduction_mechanisms	11.1	10.75	9.81	11.49	10.82	12.06	green				-0.953142	1.27287			1.22742		-0.722173	-1.02311	-0.977649
308110					7.29	7.04	5.85	8.35	7.15	8.9	green				-1.12101	1.37988		-1.18775	1.77321		-1.31708	-1.25034	-1.64367
643669					7.92	6.7	6.3	8.38	7.57	8.99	green					1.63891	1.18813	-0.828731	1.42237	0.593643	-1.67241	-1.29446	-1.07792
679967					6.58	5.92	5.49	7.04	6.38	7.47	green					1.01854			1.08194		-1.16901	-0.856492	-0.919888
586348			NACHT_nucleoside_triphosphatase		6.36	5.84	5.29	7.07	6.28	7.82	green					1.07974		-0.870614	1.55766	0.687044	-1.29869	-0.977984	-1.4559
300111			BRCT	Transcription Signal_transduction_mechanisms Cell_cycle_control,_cell_division,_chromosome_partitioning Replication,_recombination_and_repair	7.47	7.06	6.44	8.14	7.4	8.64	green	intracellular	cellular_component	GO:0005622		0.945645			1.16722		-1.08103	-0.94287	-1.16445
565734		ssp			6.08	5.51	5.07	6.87	6.14	7.41	green					1.01864			1.18571		-1.46165	-1.19312	-1.36018
328256					8.96	8.22	7.43	9.19	8.82	9.79	green				-0.774046	1.48412	0.71007		0.99508	0.608687	-0.957482	-1.34513	-0.856099
335396					5.22	4.64	3.8	5.46	5.23	5.98	green					1.47205					-0.979323	-1.50202	-0.794439
657832					14.06	12.98	11.84	14.47	13.59	15.41	green				-1.12047	2.15815	1.03768	-0.877835	1.78812	0.910283	-1.47237	-1.71501	-1.34497
678241					15.19	14.34	13.48	15.68	14.96	16.35	green					1.61562	0.81925		1.31658		-1.28636	-1.4328	-1.13376
694325					6	5.27	4.71	6.05	5.73	6.68	green					1.08235
575545				Chromatin_structure_and_dynamics	9.32	8.25	7.84	9.36	9.08	9.97	green					1.39719	1.05001		0.898328	0.60262	-1.10755	-1.15902	-0.660161
670153			Cell_surface_antigen FMN-dependent_alpha-hydroxy_acid_dehydrogenase,_active_site	Extracellular_structures Defense_mechanisms	6.05	4.85	4.33	6.24	5.77	6.79	green	electron_transport oxidoreductase_activity	biological_process molecular_function	GO:0006118 GO:0016491		1.65109	1.15562		0.934772		-1.39049	-1.45804
396180			AAA_ATPase,_core BCS1_N_terminal AAA+_ATPase,_core AAA_ATPase,_conserved_site	Posttranslational_modification,_protein_turnover,_chaperones	13.76	12.88	12.4	13.92	13.65	14.43	green	nucleotide_binding nucleoside-triphosphatase_activity ATP_binding	molecular_function	GO:0000166 GO:0017111 GO:0005524		1.32019	0.885857		0.711423		-1.05233	-1.27463	-0.665859
641189			WW/Rsp5/WWP	Chromatin_structure_and_dynamics	12.32	10.88	10.15	12.57	11.85	13.04	green	protein_binding UDP-N-acetylmuramoylalanyl-D-glutamyl-2,6-diaminopimelate-D-alanyl-D-alanine_ligase_activity ribosomal_S6-glutamic_acid_ligase_activity coenzyme_F420-0_gamma-glutamyl_ligase_activity coenzyme_F420-2_alpha-glutamyl_ligase_activity	molecular_function	GO:0005515 GO:0008766 GO:0018169 GO:0043773 GO:0043774		2.12536	1.41975		1.16425		-1.80322	-1.75816
462385					8.7	7.95	7.58	8.94	8.71	9.4	green					1.05292	0.751316		0.682126		-1.00415	-1.08255	-0.711754
649633			Pleckstrin-like Guanine_nucleotide_exchange_factor_for_Ras-like_GTPases,_N-terminal RhoGAP Guanine-nucleotide_dissociation_stimulator_CDC25 Rho_GTPase_activation_protein Ras_guanine_nucleotide_exchange_factor	Signal_transduction_mechanisms	14.99	14.28	13.74	15.38	15.01	15.94	green	intracellular signal_transduction guanyl-nucleotide_exchange_factor_activity regulation_of_small_GTPase_mediated_signal_transduction small_GTPase_mediated_signal_transduction	cellular_component biological_process molecular_function	GO:0005622 GO:0007165 GO:0005085 GO:0051056 GO:0007264		1.16804	0.701194		0.957568		-1.12366	-1.18405	-0.97357
705377					14.62	13.08	11.93	15.52	14.91	16.17	green					2.58721	1.49255		1.06437		-2.37928	-3.05942	-1.53658
648497					8.48	7.34	6.86	8.94	8.53	9.25	green					1.59719	1.06784				-1.7046	-1.66504
477341			Cyclin-like_F-box		7.83	6.57	5.21	8.61	7.33	8.65	green				-1.64481	2.68268	1.03787		1.22196		-1.80412	-2.28091
649811					11.3	10.63	9.86	11.63	11.14	11.71	green					1.40008					-1.06725	-1.24525
474634					9.48	8.72	8.02	9.66	9.22	9.85	green					1.36894						-1.10798
598985			Protein-tyrosine_phosphatase Protein-tyrosine_phosphatase,_active_site		11.38	10.33	9.62	12.12	11.11	12.28	green	dephosphorylation phosphoric_monoester_hydrolase_activity protein_tyrosine_phosphatase_activity	biological_process molecular_function	GO:0016311 GO:0016791 GO:0004725		1.75643	1.03687	-1.05988	1.23931		-1.81292	-1.47261	-0.95549
452123			Ankyrin NACHT_nucleoside_triphosphatase	General_function_prediction_only	6.96	6.19	5.51	7.39	6.71	7.69	green	NAD+_ADP-ribosyltransferase_activity	molecular_function	GO:0003950		1.40104					-1.15798	-1.29126
657450			Cyanase Cyanate_lyase,_C-terminal Lambda_repressor-like,_DNA-binding		11.62	11.15	10.4	12.22	11.63	12.4	green	cyanate_hydratase_activity cyanate_metabolic_process metabolic_process hydro-lyase_activity DNA_binding	molecular_function biological_process	GO:0008824 GO:0009439 GO:0008152 GO:0016836 GO:0003677		1.04808						-1.14414
585149			Fungal_transcriptional_regulatory_protein,_N-terminal Fungal_specific_transcription_factor		13.55	13.53	12.32	13.63	13.38	14.45	green	transcription_factor_activity nucleus regulation_of_transcription,_DNA-dependent zinc_ion_binding DNA_binding transcription glucan_1,4-alpha-glucosidase_activity	molecular_function cellular_component biological_process	GO:0003700 GO:0005634 GO:0006355 GO:0008270 GO:0003677 GO:0006350 GO:0004339	-1.05126	1.06185			1.08111	0.803472		-0.883563	-0.902822
304399			Aldehyde_dehydrogenase,_conserved_site	Transcription	5.18	5.01	4.11	5.04	4.94	5.45	green	metabolic_process oxidoreductase_activity	biological_process molecular_function	GO:0008152 GO:0016491		1.02498
150360			Ras	General_function_prediction_only	4.72	3.37	2.04	2.98	3.45	4.56	green					2.7672				1.71584		-1.96148
640028				RNA_processing_and_modification	13.62	12.98	12.15	12.75	12.93	13.5	green	glucan_1,4-alpha-glucosidase_activity	molecular_function	GO:0004339		1.36759				0.789694
301531					10	9.05	8.29	9.2	9.28	9.85	green					1.62137	0.95328			0.667945		-0.901552
689693					6.68	6.07	5.48	6.07	6.23	6.71	green					1.15502
440065			Cadherin-like	Signal_transduction_mechanisms	11.88	11.46	10.68	11.33	11.35	11.93	green	calcium_ion_binding membrane glucan_1,4-alpha-glucosidase_activity	molecular_function cellular_component	GO:0005509 GO:0016020 GO:0004339		1.13225				0.600535		-0.60924
310894					3.98	3.42	2.45	3.35	3.34	3.88	green					1.61573
477979			Zinc_finger,_C2H2-type	Cell_cycle_control,_cell_division,_chromosome_partitioning	8.99	8.53	7.92	8.58	8.47	8.84	green	nucleic_acid_binding intracellular zinc_ion_binding	molecular_function cellular_component	GO:0003676 GO:0005622 GO:0008270		1.01443
233519			SET Post-SET_zinc-binding_region	Chromatin_structure_and_dynamics Transcription	9.35	8.7	8	8.88	8.88	9.25	green	nucleus	cellular_component	GO:0005634	-0.67544	1.32133	0.645893					-0.870673
666429					10.45	9.94	9.12	10.02	10.05	10.52	green				-0.772358	1.26734						-0.867075
589948				Replication,_recombination_and_repair	5.53	5.02	4.03	5.02	5.13	5.43	green					1.49867						-1.06531
459940				Transcription	9.61	8.85	8.33	9.2	9.49	9.62	green					1.21256	0.762669					-1.08883
656520					12.7	12.2	11.6	12.34	12.5	12.54	green	cysteine-type_endopeptidase_activity	molecular_function	GO:0004197		1.00289						-0.79673
618057					3.11	2.26	0.9	2.08	2.98	2.68	green					2.85184						-2.89284
575561			Quinonprotein_alcohol_dehydrogenase-like		5.96	5.5	4.3	5.34	5.83	5.86	green					1.29078						-1.1806
310800					3.56	3.08	1.93	3.1	3.97	4.05	green					1.80602						-2.26022
572489					5.87	5.43	4.87	5.48	5.86	6.1	green					1.03974						-1.03307
706256			Protein_kinase,_core Serine/threonine_protein_kinase-related Tyrosine_protein_kinase Serine/threonine_protein_kinase Protein_kinase-like	Signal_transduction_mechanisms	12.86	11.2	11.19	12.47	11.88	12.41	green	protein_kinase_activity ATP_binding protein_amino_acid_phosphorylation protein-tyrosine_kinase_activity protein_serine/threonine_kinase_activity transmembrane_receptor_protein_serine/threonine_kinase_activity 3-phosphoinositide-dependent_protein_kinase_activity DNA-dependent_protein_kinase_activity AMP-activated_protein_kinase_activity casein_kinase_activity casein_kinase_I_activity cyclic_nucleo…	molecular_function biological_process	GO:0004672 GO:0005524 GO:0006468 GO:0004713 GO:0004674 GO:0004675 GO:0004676 GO:0004677 GO:0004679 GO:0004680 GO:0004681 GO:0004690 GO:0004694 GO:0004695 GO:0004696 GO:0004698 GO:0004700 GO:0004702 GO:0004704 GO:0004705 GO:0004706 GO:0004708 GO:0004710 GO:0004711 GO:0004718 GO:0008338 GO:0008339 GO:0008349 GO:0008545 GO:0016908 GO:0016909 GO:0019199 GO:0019912 GO:0034211		1.57298	1.65462				-1.27028
444569					10.37	9.22	9.28	10.02	9.69	10.13	green					1.08732	1.15432				-0.828404
609141					8.79	7.72	7.76	8.42	8.35	8.48	green					1.01623	1.03067				-0.715738
463146					10.83	9.67	9.85	10.38	10.18	10.41	green					0.972216	1.16736				-0.720127
691907			Protein_kinase,_core Serine/threonine_protein_kinase-related Tyrosine_protein_kinase Serine/threonine_protein_kinase Tyrosine_protein_kinase,_active_site Protein_kinase-like	Signal_transduction_mechanisms	12.17	9.46	9.06	11.1	10.22	11.27	green	protein_kinase_activity ATP_binding protein_amino_acid_phosphorylation protein-tyrosine_kinase_activity protein_serine/threonine_kinase_activity	molecular_function biological_process	GO:0004672 GO:0005524 GO:0006468 GO:0004713 GO:0004674		2.69598	2.66472
333514					11.32	9.52	9.22	10.57	10.03	10.42	green					2.07264	1.7999				-1.05758	-0.798312	0.848794
697013				Signal_transduction_mechanisms	6.24	5.17	4.93	5.8	5.43	5.66	green					1.34168	1.10939
333599					9.1	7.76	7.25	8.7	8.06	8.68	green					1.85647	1.33725	-0.646069	0.633035		-0.935132	-0.808281	0.415154
608997			Heat_shock_protein_DnaJ,_cysteine-rich_region	Signal_transduction_mechanisms	12.15	11.29	10.93	11.83	11.52	11.82	green	protein_folding heat_shock_protein_binding unfolded_protein_binding UDP-N-acetylmuramoylalanyl-D-glutamyl-2,6-diaminopimelate-D-alanyl-D-alanine_ligase_activity ribosomal_S6-glutamic_acid_ligase_activity coenzyme_F420-0_gamma-glutamyl_ligase_activity coenzyme_F420-2_alpha-glutamyl_ligase_activity	biological_process molecular_function	GO:0006457 GO:0031072 GO:0051082 GO:0008766 GO:0018169 GO:0043773 GO:0043774		1.20941	0.858675				-0.538206	-0.569967
446371					11.63	9.68	9.24	10.3	10.22	11.03	green					2.23508	1.92772		0.838621			-0.825062
245329			Amino_acid_permease-associated_region Amino_acid/polyamine_transporter_I Prolyl-tRNA_synthetase,_class_II	Amino_acid_transport_and_metabolism	11.82	9.01	8.1	9.85	9.44	10.71	green	amino_acid_transport amino_acid_transmembrane_transporter_activity membrane transport nucleotide_binding proline-tRNA_ligase_activity ATP_binding cytoplasm translation prolyl-tRNA_aminoacylation	biological_process molecular_function cellular_component	GO:0006865 GO:0015171 GO:0016020 GO:0006810 GO:0000166 GO:0004827 GO:0005524 GO:0005737 GO:0006412 GO:0006433		3.58966	2.76549		1.19637			-1.35784	1.03545
633556					11.08	9.58	9.15	10.04	9.93	10.45	green					1.83325	1.48076
445163			Hemocyanin,_copper-containing		13.61	12.37	12.08	12.81	12.73	12.99	green	oxygen_transporter_activity transport	molecular_function biological_process	GO:0005344 GO:0006810		1.49501	1.2215
623651			Zinc_finger,_C2H2-type Zinc_finger,_C2H2-like	General_function_prediction_only	10.71	9.61	9.05	10.06	9.87	10.31	green	nucleic_acid_binding intracellular zinc_ion_binding	molecular_function cellular_component	GO:0003676 GO:0005622 GO:0008270		1.62034	1.08697					-0.881923
710211			Protein_of_unknown_function_DUF1752,_fungi	Translation,_ribosomal_structure_and_biogenesis	11.68	10.94	10.57	11.2	11.06	11.42	green					1.09661	0.734832					-0.478152
470669				Intracellular_trafficking,_secretion,_and_vesicular_transport	6.85	5.87	5.14	6.14	5.97	6.47	green					1.75268	1.01827
470888				Signal_transduction_mechanisms	8.08	7.05	6.63	7.41	7.35	7.61	green					1.45498	1.04218					-0.709705
573922			RabGAP/TBC	General_function_prediction_only	11.19	10.32	9.79	10.51	10.51	10.71	green	Rab_GTPase_activator_activity intracellular regulation_of_Rab_GTPase_activity	molecular_function cellular_component biological_process	GO:0005097 GO:0005622 GO:0032313		1.32608	0.846127					-0.665963
690064					14.01	12.41	11.75	13.03	13.14	13.56	green					1.93548	1.58722					-1.06128
296216			BRCT	Cytoskeleton	11.9	10.86	10.52	11.23	11.28	11.53	green	intracellular glucan_1,4-alpha-glucosidase_activity	cellular_component molecular_function	GO:0005622 GO:0004339		1.30117	1.04065					-0.72072
445436					7.61	6.81	6.51	7.01	7.19	7.3	green					1.004	0.795531
632110					11.88	10.94	10.39	11.05	11.25	11.52	green					1.39551	0.941279					-0.763293
553949			Protein_kinase,_core Serine/threonine_protein_kinase-related PAK-box/P21-Rho-binding Tyrosine_protein_kinase Serine/threonine_protein_kinase Protein_kinase_ATP_binding,_conserved_site Serine/threonine_protein_kinase,_active_site Wiscott-Aldrich_syndrome,_C-terminal Protein_kinase-like	Signal_transduction_mechanisms	12.47	11.59	11.13	12.06	12.04	12.18	green	protein_kinase_activity ATP_binding protein_amino_acid_phosphorylation protein-tyrosine_kinase_activity protein_serine/threonine_kinase_activity small_GTPase_regulator_activity protein_binding protein_complex_assembly actin_polymerization_and/or_depolymerization actin_cytoskeleton transmembrane_receptor_protein_serine/threonine_kinase_activity 3-phosphoinositide-dependent_protein_kinase_activity …	molecular_function biological_process cellular_component	GO:0004672 GO:0005524 GO:0006468 GO:0004713 GO:0004674 GO:0005083 GO:0005515 GO:0006461 GO:0008154 GO:0015629 GO:0004675 GO:0004676 GO:0004677 GO:0004679 GO:0004680 GO:0004681 GO:0004690 GO:0004694 GO:0004695 GO:0004696 GO:0004698 GO:0004700 GO:0004702 GO:0004704 GO:0004705 GO:0004706 GO:0004708 GO:0004710 GO:0004711 GO:0004718 GO:0008338 GO:0008339 GO:0008349 GO:0008545 GO:0016908 GO:0016909 GO:…		1.25366	0.88065					-0.823405
150072			Zinc_finger,_C2H2-type Zinc_finger,_C2H2-like	General_function_prediction_only	9.24	8.22	7.71	8.82	8.62	9.02	green	nucleic_acid_binding intracellular zinc_ion_binding	molecular_function cellular_component	GO:0003676 GO:0005622 GO:0008270		1.47774	1.00617					-0.868724
708141			BTB/POZ-like BTB/POZ_fold		12.05	11.3	10.97	11.67	11.67	11.96	green	protein_binding	molecular_function	GO:0005515		1.05208	0.747674					-0.707443
448496				Transcription	12.63	11.62	11.07	12.01	11.94	12.33	green					1.41535	0.985496
326991			Ataxin-2,_N-terminal	RNA_processing_and_modification	13.26	12.53	12.01	12.79	12.8	13.1	green	UDP-N-acetylmuramoylalanyl-D-glutamyl-2,6-diaminopimelate-D-alanyl-D-alanine_ligase_activity ribosomal_S6-glutamic_acid_ligase_activity coenzyme_F420-0_gamma-glutamyl_ligase_activity coenzyme_F420-2_alpha-glutamyl_ligase_activity	molecular_function	GO:0008766 GO:0018169 GO:0043773 GO:0043774		1.11851	0.729825
487338			Cyclin-like_F-box		12.26	10.95	10.67	11.49	11.35	12.03	green					1.58162	1.27572		0.653029	0.540577		-0.707924
640308				Chromatin_structure_and_dynamics	14.24	12.7	12.31	13.44	13.26	13.95	green					1.89763	1.5261					-1.01562
326518				RNA_processing_and_modification	11.47	10.32	10.06	10.81	10.77	11.14	green					1.39806	1.14889		0.375182		-0.491799	-0.698716
495393				Extracellular_structures Defense_mechanisms	5.6	3.91	3.73	4.92	4.69	5.33	green					1.88189	1.80638
709326			Ubiquitin-conjugating_enzyme,_E2 Regulator_of_chromosome_condensation,_RCC1 Ubiquitin-conjugating_enzyme/RWD-like	Posttranslational_modification,_protein_turnover,_chaperones	13.51	12.13	12.22	12.66	12.55	12.95	green	small_conjugating_protein_ligase_activity post-translational_protein_modification regulation_of_protein_metabolic_process ubiquitin-protein_ligase_activity regulation_of_ubiquitin-protein_ligase_activity regulation_of_ubiquitin-protein_ligase_activity_during_meiotic_cell_cycle positive_regulation_of_ubiquitin-protein_ligase_activity negative_regulation_of_ubiquitin-protein_ligase_activity	molecular_function biological_process	GO:0019787 GO:0043687 GO:0051246 GO:0004842 GO:0051438 GO:0051440 GO:0051443 GO:0051444		1.281	1.38169		0.417135		-0.539649		0.542067
655604					13.91	12.8	12.76	13.25	13.15	13.48	green					1.14254	1.10697				-0.448129		0.416856
437629			Taurine_catabolism_dioxygenase_TauD/TfdA		7.53	5.77	5.75	6.48	6.39	7.08	green	electron_transport oxidoreductase_activity	biological_process molecular_function	GO:0006118 GO:0016491		1.68903	1.75765		0.678061
703825					9.2	7.92	7.89	8.43	8.41	8.79	green					1.28069	1.26604
592799			Zinc_finger,_RING-type	RNA_processing_and_modification	10.14	9.09	8.99	9.57	9.42	9.84	green	protein_binding zinc_ion_binding	molecular_function	GO:0005515 GO:0008270		1.13595	1.04398
602188					8.84	6.9	6.51	7.57	7.22	8.29	green					2.30749	1.93269		1.11343	0.763274		-0.678017
688571					5.9	4.85	4.66	5.25	5.03	5.66	green					1.20155
392537	GH128		Glycoside_hydrolase,_catalytic_core		14.14	13.02	12.84	13.51	13.29	13.95	green					1.25158	1.12432		0.672835
482357			TonB_box,_conserved_site	Extracellular_structures Defense_mechanisms	12.36	10.59	10.29	11.28	10.92	12.14	green					1.92269	1.75175
479372					7.47	6.11	5.77	6.81	6.37	7.17	green					1.69638	1.37073		0.870298
291120			Phenylalanine/histidine_ammonia-lyase Phenylalanine_ammonia-lyase L-Aspartase-like	Secondary_metabolites_biosynthesis,_transport_and_catabolism	15.73	13.04	12	13.88	12.78	15.09	green	biosynthetic_process ammonia_ligase_activity cytoplasm L-phenylalanine_catabolic_process ammonia-lyase_activity catalytic_activity phenylalanine_ammonia-lyase_activity	biological_process molecular_function cellular_component	GO:0009058 GO:0016211 GO:0005737 GO:0006559 GO:0016841 GO:0003824 GO:0045548		3.42149	2.62013		1.89485
615229					7.86	6.98	6.76	7.2	6.95	7.63	green					1.1071	0.877391		0.623399
587852					5.76	5.22	4.4	5.55	5.16	5.32	green					1.2652
480856				Posttranslational_modification,_protein_turnover,_chaperones	10.53	9.46	8.7	9.98	9.66	9.98	green					1.71373	1.06518					-0.852814
330083			Src_homology-3 Neutrophil_cytosol_factor_2	Transcription	12.6	11.96	11.53	12.34	12.14	12.28	green	histone_acetyltransferase_activity	molecular_function	GO:0004402		1.03013	0.637609					-0.577696
609024					8.77	8.27	7.7	8.5	8.36	8.5	green				-0.5588	1.06192	0.503116					-0.646998
684487			Aldehyde/histidinol_dehydrogenase	General_function_prediction_only	10.87	9.94	9.21	10.7	10.38	10.43	green	metabolic_process oxidoreductase_activity 1-phosphatidylinositol_4-kinase_activity	biological_process molecular_function	GO:0008152 GO:0016491 GO:0004430		1.5528	0.924335				-0.770886	-1.05592
471711					6.3	5.66	5.19	6.2	5.92	5.95	green					1.11195						-0.73065
473361					5.54	4.52	3.92	5.24	4.87	5.01	green					1.11028
316593					7.95	7.39	6.57	7.45	7.12	7.71	green				-0.850722	1.39015	0.539426		0.586319			-0.561361
313898					9.3	8.77	7.99	8.96	8.6	8.98	green				-0.766261	1.29066	0.524403					-0.621965
680133					12.23	11.73	11	12.01	11.65	12.06	green					1.18297						-0.619222
314645			WD40_repeat WD40_repeat-like	Function_unknown	6.6	5.67	4.72	6.26	5.44	6.36	green				-0.964252	1.92729	0.963036	-0.829772	0.964316
303799		ssp	Superoxide_dismutase,_copper/zinc_binding	Inorganic_ion_transport_and_metabolism	11.44	9.14	7.84	10.51	8.91	10.54	green	superoxide_metabolic_process metal_ion_binding superoxide_dismutase_activity	biological_process molecular_function	GO:0006801 GO:0046872 GO:0004784		3.41223	2.19293		1.33376			-1.22695
669706			Nucleotide_exchange_factor_Fes1 Armadillo-type_fold	Posttranslational_modification,_protein_turnover,_chaperones	11.24	10.24	9.77	10.75	10.31	10.86	green	binding	molecular_function	GO:0005488		1.46593	0.993135
674425			Protein_kinase,_core Serine/threonine_protein_kinase-related Tyrosine_protein_kinase Serine/threonine_protein_kinase Protein_kinase-like	Signal_transduction_mechanisms	9.88	9.18	8.66	9.5	9.2	9.66	green	protein_kinase_activity ATP_binding protein_amino_acid_phosphorylation protein-tyrosine_kinase_activity protein_serine/threonine_kinase_activity protein_kinase_CK2_activity	molecular_function biological_process	GO:0004672 GO:0005524 GO:0006468 GO:0004713 GO:0004674 GO:0004682		1.10225	0.691175
681412					5.54	3.51	1.36	3.82	2.99	3.86	green					4.33737	2.21065						1.59948
569735				Inorganic_ion_transport_and_metabolism Cell_cycle_control,_cell_division,_chromosome_partitioning	9.24	8.69	8.17	8.78	8.57	8.93	green					1.03535	0.53062
688985					10.2	8.95	8.12	9.13	8.84	9.56	green					2.04631	1.24507		0.859332
667917			Zinc_finger,_C2H2-type Zinc_finger,_C2H2-like	General_function_prediction_only	13	11.61	10.98	13.36	12.98	13.48	green	nucleic_acid_binding intracellular zinc_ion_binding	molecular_function cellular_component	GO:0003676 GO:0005622 GO:0008270		1.85839	1.31575				-1.68306	-2.04702
399533			Epsin,_N-terminal Epsin-like,_N-terminal ENTH/VHS	Nucleotide_transport_and_metabolism	12.79	11.94	11.75	12.86	12.75	12.95	green					1.01998	0.846104				-0.948064	-1.13146
480878			Cyclin-like_F-box		9.81	9.2	8.68	9.91	9.98	10.08	green					1.10491	0.592085				-0.68529	-1.27148
500177					4.68	2.24	1.68	3.88	3.67	4.55	green					2.90594	2.6056				-1.82231	-1.86291
312970					10.64	9.43	9.11	10.36	10.2	10.6	green					1.44614	1.20541					-1.20598
633509			ATP-NAD/AcoX_kinase ATP-NAD_kinase,_PpnK-type	Carbohydrate_transport_and_metabolism	14.27	12.3	11.78	14	13.48	14.15	green	NAD+_kinase_activity metabolic_process	molecular_function biological_process	GO:0003951 GO:0008152		2.44051	1.95341				-1.72242	-1.72976
321347					11.19	10.11	9.83	11.01	10.7	11.16	green					1.32921	1.0719				-0.897026	-0.953006
688849			Src_homology-3 Neutrophil_cytosol_factor_2	Signal_transduction_mechanisms	11.88	10.71	10.45	11.73	11.6	12.02	green					1.31561	1.12047				-1.00255	-1.12564
630379				Transcription	13.48	12.84	12.32	13.54	13.23	13.52	green					1.1533	0.641012				-0.714749	-0.952048
293181			Octicosapeptide/Phox/Bem1p Dbl_homology_(DH)_domain CDC24_calponin	Signal_transduction_mechanisms	13.76	12.85	12.25	13.71	13.41	13.92	green	Rho_guanyl-nucleotide_exchange_factor_activity intracellular regulation_of_Rho_protein_signal_transduction	molecular_function cellular_component biological_process	GO:0005089 GO:0005622 GO:0035023		1.4125	0.912285				-0.917586	-1.06221
397906			Phosphatidylinositol-4-phosphate_5-kinase,_core Phosphatidylinositol-4-phosphate_5-kinase,_core,_subgroup	Signal_transduction_mechanisms	12.56	11.87	11.29	12.46	12.44	12.67	green	phosphatidylinositol_phosphate_kinase_activity phosphatidylinositol_metabolic_process 1-phosphatidylinositol-4-phosphate_5-kinase_activity	molecular_function biological_process	GO:0016307 GO:0046488 GO:0016308		1.15963	0.688601					-1.04151
666708					10.02	9.41	8.99	9.81	9.76	9.97	green					1.03394	0.616088					-0.768137
252824			Protein_kinase,_core Serine/threonine_protein_kinase-related Serine/threonine_protein_kinase Protein_kinase-like	Signal_transduction_mechanisms	4.03	3.14	1.57	4.17	3.81	5.26	green	protein_kinase_activity ATP_binding protein_amino_acid_phosphorylation protein_serine/threonine_kinase_activity	molecular_function biological_process	GO:0004672 GO:0005524 GO:0006468 GO:0004674		2.9967			1.36812			-2.85168	-1.2231
328298					7.21	6.54	5.53	7.14	6.98	7.8	green					1.67511						-1.99953
611756			CCR4-Not_complex_component,_Not1 Armadillo-type_fold	Transcription	13.49	13.13	12.12	13.49	13.47	14.27	green	binding	molecular_function	GO:0005488		1.04379						-1.05133
307494			Peptidase_C54	Cytoskeleton Intracellular_trafficking,_secretion,_and_vesicular_transport	12.17	11.79	10.95	12.25	12.4	12.87	green	cysteine-type_endopeptidase_activity	molecular_function	GO:0004197		1.03375						-1.26562	-0.699562
706215				Extracellular_structures Defense_mechanisms	11.98	11.16	10.55	11.66	11.58	12.29	green	glucan_1,4-alpha-glucosidase_activity	molecular_function	GO:0004339		1.3845	0.81937		0.709705	0.598705		-0.983749
179114			ATPase,_P-type,_K/Mg/Cd/Cu/Zn/Na/Ca/Na/H-transporter H+_transporting_ATPase,_proton_pump E1-E2_ATPase-associated_region ATPase,_P-type_cation-transporter,_C-terminal ATPase,_P-type_cation-transporter,_N-terminal Haloacid_dehalogenase-like_hydrolase Calcium-translocating_P-type_ATPase,_PMCA-type	Inorganic_ion_transport_and_metabolism	14.43	13.32	12.44	13.87	13.83	14.79	green	ATP_binding ATPase_activity,_coupled_to_transmembrane_movement_of_ions,_phosphorylative_mechanism proton_transport membrane transport cation_transport catalytic_activity metabolic_process calcium-transporting_ATPase_activity calcium_ion_binding calcium_ion_transport calcium_ion_transmembrane_transporter_activity hydrolase_activity,_acting_on_acid_anhydrides,_catalyzing_transmembrane_movement_of_s…	molecular_function biological_process cellular_component	GO:0005524 GO:0015662 GO:0015992 GO:0016020 GO:0006810 GO:0006812 GO:0003824 GO:0008152 GO:0005388 GO:0005509 GO:0006816 GO:0015085 GO:0016820		1.64231	1.11445
309180			C2_calcium-dependent_membrane_targeting WW/Rsp5/WWP HECT C2_calcium/lipid-binding_region,_CaLB	Posttranslational_modification,_protein_turnover,_chaperones	13.49	12.81	12.32	13.23	13.06	13.67	green	ubiquitin-protein_ligase_activity intracellular protein_modification_process ubiquitin_cycle protein_binding UDP-N-acetylmuramoylalanyl-D-glutamyl-2,6-diaminopimelate-D-alanyl-D-alanine_ligase_activity ribosomal_S6-glutamic_acid_ligase_activity coenzyme_F420-0_gamma-glutamyl_ligase_activity coenzyme_F420-2_alpha-glutamyl_ligase_activity	molecular_function cellular_component biological_process	GO:0004842 GO:0005622 GO:0006464 GO:0006512 GO:0005515 GO:0008766 GO:0018169 GO:0043773 GO:0043774		1.13105	0.677704		0.58896			-0.751251
297872			VHS Zinc_finger,_FYVE-type Ubiquitin_interacting_motif Ubiquitin_binding_protein,_Hrs/VPS27 Zinc_finger,_FYVE-related ENTH/VHS Zinc_finger,_FYVE/PHD-type	Signal_transduction_mechanisms Intracellular_trafficking,_secretion,_and_vesicular_transport	12.61	11.67	11.06	12.21	12.13	12.79	green	intracellular_protein_transport zinc_ion_binding	biological_process molecular_function	GO:0006886 GO:0008270		1.43499	0.936008		0.664355			-0.955235
602967					9.06	8.13	7.4	8.71	8.58	9.27	green					1.52564	0.925596		0.687954			-1.04755
247097			Protein_kinase_C,_phorbol_ester/diacylglycerol_binding RhoGAP Rho_GTPase_activation_protein	Signal_transduction_mechanisms	11.37	10.69	10.14	11.11	11.01	11.47	green	intracellular signal_transduction intracellular_signaling_cascade	cellular_component biological_process	GO:0005622 GO:0007165 GO:0007242		1.1096	0.681688					-0.738539
619262				RNA_processing_and_modification	12.31	11.59	10.61	12.14	11.84	12.59	green	glucan_1,4-alpha-glucosidase_activity	molecular_function	GO:0004339		1.54844			0.768435			-1.08099
659519				Transcription	16.02	14.8	13.72	15.65	15.27	16.14	green				-0.961109	2.18655	1.22544		0.905783		-0.851723	-1.43412
478667				RNA_processing_and_modification	11.76	10.89	10.07	11.62	11.39	12.03	green	glucan_1,4-alpha-glucosidase_activity	molecular_function	GO:0004339		1.45722	0.868335					-1.09934
298999					9.71	9.07	8.31	9.3	9.45	9.86	green					1.29281						-1.02608
317105	GT48		Glycosyl_transferase,_family_48	Cell_wall/membrane/envelope_biogenesis	15.43	14.8	13.97	15.22	15.24	15.73	green	1,3-beta-glucan_synthase_complex 1,3-beta-glucan_synthase_activity 1,3-beta-glucan_biosynthetic_process membrane	cellular_component molecular_function biological_process	GO:0000148 GO:0003843 GO:0006075 GO:0016020		1.1708						-1.06814
325848			EVH1 PAK-box/P21-Rho-binding Actin-binding_WH2 Wiscott-Aldrich_syndrome,_C-terminal	Signal_transduction_mechanisms Cytoskeleton	10.2	9.53	8.94	10.19	10.02	10.02	green	small_GTPase_regulator_activity protein_binding protein_complex_assembly actin_polymerization_and/or_depolymerization actin_cytoskeleton	molecular_function biological_process cellular_component	GO:0005083 GO:0005515 GO:0006461 GO:0008154 GO:0015629		1.20832	0.667627				-0.657552	-1.03371
663113				General_function_prediction_only	12.71	12	10.96	12.63	12.51	12.5	green					1.34946						-1.15086
187838	GH13_22-GT5		Glycosyl_hydrolase,_family_13,_catalytic_region Glycosyl_transferase,_group_1 Starch_synthase_catalytic_region Glycosyl_hydrolase,_family_13,_subfamily,_catalytic_region Glycoside_hydrolase,_catalytic_core	Carbohydrate_transport_and_metabolism	14.65	14.29	13.25	14.93	14.69	14.76	green	biosynthetic_process catalytic_activity carbohydrate_metabolic_process cation_binding alpha-1,3-glucan_synthase_activity	biological_process molecular_function	GO:0009058 GO:0003824 GO:0005975 GO:0043169 GO:0047657		1.17234						-1.21133
393192			Zinc_finger,_C2H2-type Transcription_factor,_STE-like Zinc_finger,_C2H2-like	General_function_prediction_only	12.16	11.74	10.9	12.42	12.29	12.37	green	transcription_factor_activity nucleus regulation_of_transcription,_DNA-dependent nucleic_acid_binding intracellular zinc_ion_binding	molecular_function cellular_component biological_process	GO:0003700 GO:0005634 GO:0006355 GO:0003676 GO:0005622 GO:0008270		1.09612						-1.21719
436708			Protein_phosphatase_2C-related	Signal_transduction_mechanisms	11.74	11.36	10.39	11.95	11.47	11.82	green	catalytic_activity	molecular_function	GO:0003824	-0.909833	1.2747						-1.0266
708032					7.23	6.86	6.04	7.18	6.96	7.19	green					1.06612
446912				Extracellular_structures	10.41	9.89	9.15	10.24	10.11	10.43	green	UDP-N-acetylmuramoylalanyl-D-glutamyl-2,6-diaminopimelate-D-alanyl-D-alanine_ligase_activity ribosomal_S6-glutamic_acid_ligase_activity coenzyme_F420-0_gamma-glutamyl_ligase_activity coenzyme_F420-2_alpha-glutamyl_ligase_activity	molecular_function	GO:0008766 GO:0018169 GO:0043773 GO:0043774		1.06269
184112			Intradiol_ring-cleavage_dioxygenase,_C-terminal Intradiol_ring-cleavage_dioxygenase,_core		9.96	9.53	8.84	10.02	9.83	10.12	green	catalytic_activity aromatic_compound_metabolic_process ferric_iron_binding iron_ion_binding oxidoreductase_activity,_acting_on_single_donors_with_incorporation_of_molecular_oxygen,_incorporation_of_two_atoms_of_oxygen	molecular_function biological_process	GO:0003824 GO:0006725 GO:0008199 GO:0005506 GO:0016702		1.04337						-0.98744
522363			Dbl_homology_(DH)_domain Immunoglobulin/major_histocompatibility_complex,_conserved_site	Signal_transduction_mechanisms	13.38	12.81	11.92	13.98	12.94	13.65	green	Rho_guanyl-nucleotide_exchange_factor_activity intracellular regulation_of_Rho_protein_signal_transduction	molecular_function cellular_component biological_process	GO:0005089 GO:0005622 GO:0035023		1.3763		-1.03242			-1.19678	-0.983214
445893			Zinc_finger,_C2H2-type Thioredoxin-like_fold		7.82	7.26	6.7	8.26	7.47	7.86	green	nucleic_acid_binding intracellular zinc_ion_binding	molecular_function cellular_component	GO:0003676 GO:0005622 GO:0008270		1.09357					-1.04925	-0.822242
313492					5.51	4.97	4.37	5.73	5.22	5.54	green					1.18421						-1.14173
682134					12.64	11.4	10.34	12.41	11.56	12.23	green					2.17001	1.20982				-1.04202	-1.24504
596381			Hemocyanin,_copper-containing		4.67	3.61	2.91	4.66	3.85	4.43	green	oxygen_transporter_activity transport	molecular_function biological_process	GO:0005344 GO:0006810		1.88434	1.08789
604283					11.77	9.5	7.67	11.63	10.34	11.48	green				-1.79577	3.93196	2.13619				-2.10661	-2.67554
298162					10.37	9.4	8.51	10.64	9.62	10.61	green					1.77967	0.984672	-1.05404	1.03809		-1.2753	-1.01626
499178				Chromatin_structure_and_dynamics	12.72	11.36	10.4	12.42	11.62	12.64	green	UDP-N-acetylmuramoylalanyl-D-glutamyl-2,6-diaminopimelate-D-alanyl-D-alanine_ligase_activity ribosomal_S6-glutamic_acid_ligase_activity coenzyme_F420-0_gamma-glutamyl_ligase_activity coenzyme_F420-2_alpha-glutamyl_ligase_activity	molecular_function	GO:0008766 GO:0018169 GO:0043773 GO:0043774	-0.939018	2.28231	1.34329	-0.822877	1.03587		-1.04601	-1.16215
702841				Signal_transduction_mechanisms	13.64	12.66	11.85	13.45	12.92	13.74	green	UDP-N-acetylmuramoylalanyl-D-glutamyl-2,6-diaminopimelate-D-alanyl-D-alanine_ligase_activity ribosomal_S6-glutamic_acid_ligase_activity coenzyme_F420-0_gamma-glutamyl_ligase_activity coenzyme_F420-2_alpha-glutamyl_ligase_activity	molecular_function	GO:0008766 GO:0018169 GO:0043773 GO:0043774		1.70135	0.979916		0.849628		-0.809067	-0.977874
440077			Transcription_factor_jumonji Transcription_factor_jumonji/aspartyl_beta-hydroxylase	RNA_processing_and_modification	12.37	11.34	10.32	12.32	11.73	12.52	green					1.88935	0.997414		0.791917		-0.9795	-1.24557
314077			Protein_of_unknown_function_DUF803	Function_unknown	12.94	11.89	11.4	12.82	12.01	12.71	green					1.51257	1.04751	-0.816201	0.717446		-0.935256	-0.584114
572439					6.89	5.78	5.42	6.82	5.9	6.63	green					1.48087	1.13716				-1.09048
296037			Zinc_finger,_C2H2-type Zinc_finger,_C2H2-like	General_function_prediction_only	10.12	7.4	7.24	10.39	8.26	9.9	green	nucleic_acid_binding intracellular zinc_ion_binding	molecular_function cellular_component	GO:0003676 GO:0005622 GO:0008270		2.59844	2.64515				-3.2744
631158					3.44	1.24	0.84	3.85	2.07	3.41	green					3.25265	2.14983				-2.7087
295069			Tyrosinase Di-copper_centre-containing		14.9	12.48	11.63	16.02	13.31	15.06	green	metabolic_process oxidoreductase_activity	biological_process molecular_function	GO:0008152 GO:0016491		2.58495					-3.09583
295584					11.89	9.75	9.39	11.75	11.04	11.37	green					1.98876	2.06396
331571				Transcription	12.07	10.82	10.68	12.16	11.48	11.91	green	exo-alpha-sialidase_activity	molecular_function	GO:0004308		1.3528	1.2315				-1.34277	-0.775845
484426			Methyltransferase_type_11		7.13	5.88	6.49	7.26	6.38	8.09	green	metabolic_process methyltransferase_activity	biological_process molecular_function	GO:0008152 GO:0008168			1.26472		1.74194		-1.89443
572559					4.71	3.81	4.09	4.68	4.08	5.16	green								1.03604
334206					4.69	3.06	3.02	4.17	2.25	5.11	green					1.77113	1.73271		2.47189	1.02707
698911					3.13	1.72	1.48	2.87	1.01	3.88	green					2.13282			3.49874
621036					4.6	1.96	2.54	3.78	1.97	4.67	green					2.1071	2.4267	-2.12096	3.00904
689727					10.51	9.07	9.23	10.01	8.85	10.75	green					1.24533	1.44692		1.63039
329632					4.11	2.93	2.98	3.63	2.89	3.89	green						1.39781
393891			Cytochrome_P450 Cytochrome_P450,_E-class,_group_I	Lipid_transport_and_metabolism Secondary_metabolites_biosynthesis,_transport_and_catabolism	12.84	11.38	11.73	12.88	11.64	12.81	green	monooxygenase_activity iron_ion_binding electron_transport heme_binding unspecific_monooxygenase_activity	molecular_function biological_process	GO:0004497 GO:0005506 GO:0006118 GO:0020037 GO:0050381			1.43568				-1.62886
590810					5.93	4.62	3.99	5.81	4.35	6.2	green					1.95098	1.35164	-1.36554	1.89393		-1.21541
592578					7.64	5.58	5.22	7.65	5.45	7.9	green								2.27555
657913					11.21	9.78	9.48	10.95	9.74	11.18	green					1.49343	1.26511		1.5447
312850			Terpene_synthase,_metal-binding Terpenoid_synthase		10.89	9.64	9.23	10.97	9.55	10.81	green	magnesium_ion_binding lyase_activity	molecular_function	GO:0000287 GO:0016829		1.65893	1.24246	-1.50274	1.2765		-1.39751
332818			Glycoside_hydrolase-type_carbohydrate-binding		8	8.3	8.07	8.27	7.83	8.85		catalytic_activity carbohydrate_metabolic_process carbohydrate_binding	molecular_function biological_process	GO:0003824 GO:0005975 GO:0030246					1.00085	0.58331			-0.862489
593168			ABC_transporter-like ABC-2_type_transporter	Secondary_metabolites_biosynthesis,_transport_and_catabolism	8.92	8.52	8.42	9.13	8.07	10.11		ATP_binding ATPase_activity	molecular_function	GO:0005524 GO:0016887					2.14899	1.21227			-1.34797
329384					4.86	4.68	4.6	5.13	4.34	5.77									1.4687				-0.923623
583100				RNA_processing_and_modification General_function_prediction_only	4.4	4.19	4	4.81	3.95	5.55									1.52301				-1.18722
677598			Major_facilitator_superfamily_MFS-1 Major_facilitator_superfamily MFS_general_substrate_transporter	Inorganic_ion_transport_and_metabolism	14.84	14.36	14.52	15.34	14.14	15.93		transporter_activity transport integral_to_membrane	molecular_function biological_process cellular_component	GO:0005215 GO:0006810 GO:0016021				-1.21736	1.8798		-1.00825		-1.20884
498265					2.68	2.55	2.3	3.11	2.02	3.57									1.87349
477449					7.81	7.82	7.52	8.46	7.3	8.63								-1.30715	1.38716				-0.914028
313389			DNA_breaking-rejoining_enzyme,_catalytic_core		2.68	1.26	1.91	2.66	1.36	4.8		DNA_binding	molecular_function	GO:0003677					3.92419	2.2551			-2.34977
449743					4.82	4.14	4.18	4.89	3.89	6.32								-1.15815	2.50697	1.34883			-1.55976
468656				Signal_transduction_mechanisms Defense_mechanisms	1.26	0.34	0.68	0.83	0.31	3.47									7.70859	6.16234			-5.60346
695665					8.7	8.31	8.33	8.44	8.16	9.54									1.37705	1.10756			-0.868727
601834					6.35	6.06	6.15	6.19	5.82	7.08									1.26069	0.903525			-0.713538
329297			Polynucleotidyl_transferase,_Ribonuclease_H_fold		4.31	3.99	4.48	4.46	4.29	5.89		nucleic_acid_binding	molecular_function	GO:0003676					1.42365	1.57105			-1.71978
697266					8.99	8.55	8.93	8.98	8.59	10.29									1.72033	1.32283			-1.31733
604861				Posttranslational_modification,_protein_turnover,_chaperones	9.77	9.65	9.87	9.9	9.32	10.74									1.41896	0.83864		0.545204	-0.983765
313393					5.25	5.1	5.35	5.39	4.97	6.06									1.11195	0.70359			-0.8493
586478					2.69	2.82	2.5	2.41	2.42	4.22									1.8799	1.92014			-1.4865
293734					4.11	4.19	4.05	3.95	3.93	5.59									1.70171	1.62147			-1.49343
299439					6.26	6.08	5.71	5.92	5.92	7.28									1.35709	1.28986			-1.03717
312765					7.48	7.09	7.08	7.22	7.13	8.67									1.564	1.4414			-1.19783
588330			Peptidase_C14,_caspase_catalytic	Cell_cycle_control,_cell_division,_chromosome_partitioning Posttranslational_modification,_protein_turnover,_chaperones	11.11	10.55	10.24	10.66	10.77	13.03		proteolysis caspase_activity	biological_process molecular_function	GO:0006508 GO:0030693		0.849264			2.24419	2.28797			-1.94228
656278	GT39			Posttranslational_modification,_protein_turnover,_chaperones	9.96	9.76	9.59	9.82	9.78	10.86									1.0822	1.01037			-0.902448
303838					9.64	9.53	9.47	9.51	9.53	10.73									1.19861	1.20962			-1.09258
311942					11.34	11.25	11.15	11.27	11.22	12.27									1.05154	0.987856			-0.939092
301934			BTB/POZ BTB/POZ-like BTB/POZ_fold		10.21	10.16	10.05	10.13	10.03	11.16		protein_binding	molecular_function	GO:0005515					1.15622	0.975921			-0.979077
601651			Peptidase_C14,_caspase_catalytic		6.94	7.13	6.86	7.19	6.94	8.04		proteolysis caspase_activity	biological_process molecular_function	GO:0006508 GO:0030693					1.03922	0.845865			-1.09944
604597				General_function_prediction_only	10.44	10.35	10.33	10.53	10.28	11.3									1.02371	0.719463			-0.862557
334116					4.94	4.46	4.36	4.6	4.01	5.51									1.51578	0.93441
501614					4.05	3.45	2.99	3.47	3.01	5.41						1.14532			2.46229	2.05097			-1.438
586094					5.05	4.68	4.18	4.56	4	6.27						0.922552			2.3743	1.72999			-1.20825
689466					5.77	5.5	5.14	5.49	4.98	6.93									1.95126	1.45528			-1.19763
583956					5.91	5.72	5.63	5.78	5.48	6.55									1.02172	0.806165			-0.673012
579181					6.24	6.08	5.51	6.14	5.54	7.22						0.729731			1.71556	1.1027			-1.01215
609877					9.61	9.53	9.15	9.44	9.11	10.28									1.14175	0.83268			-0.678051
683050					6.73	6.73	6.35	6.64	6.29	7.28									1.01864	0.67246			-0.593044
439250			Homeodomain-like		5.34	5.03	4.65	5.14	4.45	6.16									1.76093	1.0293			-0.824246
620551			Cytochrome_P450 Calcium-binding_EF-hand		7.66	7.49	7.13	7.55	6.96	8.2		monooxygenase_activity iron_ion_binding electron_transport heme_binding calcium_ion_binding	molecular_function biological_process	GO:0004497 GO:0005506 GO:0006118 GO:0020037 GO:0005509		0.526718		-0.575943	1.22697	0.651026			-0.543426
666247			Fungal_transcriptional_regulatory_protein,_N-terminal		11.8	11.65	11.32	11.83	11.27	12.27		transcription_factor_activity nucleus regulation_of_transcription,_DNA-dependent zinc_ion_binding	molecular_function cellular_component biological_process	GO:0003700 GO:0005634 GO:0006355 GO:0008270					1.06293				-0.545968
472707			Zinc_finger,_PHD-type Zinc_finger,_FYVE/PHD-type		4.39	4.37	4.11	4.22	3.82	5.06		protein_binding zinc_ion_binding	molecular_function	GO:0005515 GO:0008270					1.21149	0.879757
609415					3.5	3.78	3.39	3.43	2.74	4.55									1.90686
594076					3.72	3.46	3.94	3.38	3.41	4.89									1.62369	1.65499
294395			RecA_bacterial_DNA_recombination		5.96	5.84	6.09	5.63	5.72	6.76		DNA_binding ATP_binding DNA_metabolic_process DNA-dependent_ATPase_activity	molecular_function biological_process	GO:0003677 GO:0005524 GO:0006259 GO:0008094					1.08922	1.15265			-0.83737
584513			Integrase,_Lamba-type,_N-terminal DNA_breaking-rejoining_enzyme,_catalytic_core		5.39	5.41	5.57	5.16	5.31	6.36		DNA_binding	molecular_function	GO:0003677					1.20483	1.29288			-1.12226
309565			Protein_kinase,_core Serine/threonine_protein_kinase-related Tyrosine_protein_kinase Serine/threonine_protein_kinase Tyrosine_protein_kinase,_active_site Protein_kinase-like	Signal_transduction_mechanisms	10.29	10.24	10.48	10.24	10.17	11.42		protein_kinase_activity ATP_binding protein_amino_acid_phosphorylation protein-tyrosine_kinase_activity protein_serine/threonine_kinase_activity	molecular_function biological_process	GO:0004672 GO:0005524 GO:0006468 GO:0004713 GO:0004674					1.22022	1.19274			-1.14773
561057					4.6	4.05	4.53	4.17	4.13	5.62									1.47248	1.44915			-1.05059
643013			2_,_3_cyclic_phosphodiesterase,_plant RNA_ligase/cyclic_nucleotide_phosphodiesterase		10.14	9.91	10.22	9.94	9.82	10.87		catalytic_activity intracellular RNA_metabolic_process cyclic-nucleotide_phosphodiesterase_activity	molecular_function cellular_component biological_process	GO:0003824 GO:0005622 GO:0016070 GO:0004112					1.05241	0.851658			-0.73956
619756					8.51	8.09	8.48	8.14	7.99	9.14									1.20272	1.03483			-0.674412
702398			MFS_general_substrate_transporter		12.94	12.26	12.87	12.49	12.35	13.44									1.10079	0.850188
442004					8.47	8.2	8.43	7.94	7.78	9.29									1.54064	1.37605		0.687931	-0.845407
485410				Inorganic_ion_transport_and_metabolism Signal_transduction_mechanisms	7.71	7.47	7.64	7.43	7.16	8.2									1.05144	0.794064
382830			Pyridoxal_phosphate-dependent_transferase,_major_region	Amino_acid_transport_and_metabolism	10.55	10.42	10.56	10.28	9.97	11.08		6-aminohexanoate_transaminase_activity N2-acetyl-L-lysine_aminotransferase_activity acetyldiaminopimelate_aminotransferase_activity branched-chain_amino_acid:2-keto-4-methylthiobutyrate_aminotransferase_activity aspartate-2-keto-4-methylthiobutyrate_transaminase_activity	molecular_function	GO:0018719 GO:0043746 GO:0043760 GO:0043840 GO:0046571					1.11142
521715					4.65	4.64	4.85	4.55	4.25	5.19									1.02676
567258			Clathrin/coatomer_adaptor,_adaptin-like,_N-terminal Armadillo-type_fold	Intracellular_trafficking,_secretion,_and_vesicular_transport	4.42	3.53	3.91	3.84	3.22	5.02		protein_binding protein_complex_assembly intracellular_protein_transport vesicle-mediated_transport membrane_coat binding	molecular_function biological_process cellular_component	GO:0005515 GO:0006461 GO:0006886 GO:0016192 GO:0030117 GO:0005488					1.98813	1.34895
334764					5.33	4.64	4.85	4.82	4.42	5.71									1.28281	0.953893
670455					8.87	8.29	8.48	8.47	7.95	9.29							0.575343	-0.524109	1.34566	0.82155		0.533784	-0.426051
445028			Basic_leucine_zipper Basic-leucine_zipper_(bZIP)_transcription_factor	Transcription	7.94	7.31	7.38	7.37	6.78	8.16		transcription_factor_activity nucleus regulation_of_transcription,_DNA-dependent sequence-specific_DNA_binding protein_dimerization_activity	molecular_function cellular_component biological_process	GO:0003700 GO:0005634 GO:0006355 GO:0043565 GO:0046983					1.24738	0.791889
442862					4.44	2.87	3.28	3.12	2.06	4.85									2.83431
573254					5.64	4.82	5.09	5.12	4.56	5.78									1.15084
679259					9.46	9.1	9.16	9.37	8.73	9.98									1.33843	0.682353			-0.603871
439428			Integrase,_Lamba-type,_N-terminal		3.93	3.63	3.68	3.94	3.09	4.52									1.51171
557228			Integrase,_Lamba-type,_N-terminal DNA_breaking-rejoining_enzyme,_catalytic_core		3.06	2.32	2.87	2.94	1.75	4.19		DNA_binding	molecular_function	GO:0003677					2.83063
671244					9.34	8.58	9.03	9.26	8.42	10.09									1.54325
568385					8.2	7.41	7.74	7.96	7.38	8.63							0.785424		1.22269
448045			NAD(P)-binding		3.44	1.01	2.91	2.83	1.63	3.91		catalytic_activity binding metabolic_process	molecular_function biological_process	GO:0003824 GO:0005488 GO:0008152			2.92355		2.31808
692234	GH16		Beta-glucan_synthesis-associated,_SKN1 Concanavalin_A-like_lectin/glucanase		10.83	9.53	10.12	9.36	10.56	11.66	Orange					0.68983	1.28982	1.24663	1.04493	2.29155			-0.838515
436930					6.84	6.22	6.54	6.03	6.76	7.35	Orange									1.08463
252456			Tyrosyl-tRNA_synthetase,_class_Ib,_bacterial/mitochondrial Aminoacyl-tRNA_synthetase,_class_Ib Tyrosine_tRNA_ligase,_archaeal/eukaryotic	Translation,_ribosomal_structure_and_biogenesis	10.83	10.12	10.36	9.99	10.66	11.13	Orange	nucleotide_binding aminoacyl-tRNA_ligase_activity ATP_binding cytoplasm translation tRNA_aminoacylation_for_protein_translation tyrosine-tRNA_ligase_activity tyrosyl-tRNA_aminoacylation	molecular_function cellular_component biological_process	GO:0000166 GO:0004812 GO:0005524 GO:0005737 GO:0006412 GO:0006418 GO:0004831 GO:0006437			0.712874	0.723798		1.12319
596812					9.31	8.85	8.99	8.47	9.09	9.9	Orange								0.823935	1.38833			-0.616186
295646			ERG4/ERG24_ergosterol_biosynthesis_protein	Lipid_transport_and_metabolism Signal_transduction_mechanisms	12.61	12.24	12.4	11.97	12.48	13.08	Orange	membrane delta14-sterol_reductase_activity	cellular_component molecular_function	GO:0016020 GO:0050613			0.36236	0.51852	0.602496	1.12102			-0.484542
615907					9.35	8.9	9.08	8.77	9.16	9.79	Orange						0.440817		0.621479	1.0087			-0.443104
238862	GH24		Glycoside_hydrolase,_family_24		9.96	9.15	9.24	8.09	9.15	10.41	Orange	lysozyme_activity peptidoglycan_catabolic_process cell_wall_catabolic_process	molecular_function biological_process	GO:0003796 GO:0009253 GO:0016998			0.818137	1.07622	1.25169	2.32792	1.04674
336176	CBM13		Ricin_B_lectin Ricin_B-related_lectin	Inorganic_ion_transport_and_metabolism Signal_transduction_mechanisms	11.8	11.13	11.01	10.57	11.19	12.4	Orange					0.697629	0.677347		1.23109	1.86803			-0.640537
666519					5.69	5.24	5.11	4.69	5.29	6.23	Orange								0.993563	1.62077
674351				Nucleotide_transport_and_metabolism	4.55	3.27	3.55	2.26	4.05	4.9	Orange						1.35102			2.15666
483879			Sodium/hydrogen_exchanger	Inorganic_ion_transport_and_metabolism	7.16	6.2	6.75	5.07	6.7	7.66	Orange	regulation_of_pH solute:hydrogen_antiporter_activity integral_to_membrane	biological_process molecular_function cellular_component	GO:0006885 GO:0015299 GO:0016021				1.81099		2.59311
254728			Amino_acid_permease-associated_region Amino_acid/polyamine_transporter_I Amino_acid_permease,_conserved_site	Amino_acid_transport_and_metabolism	13.49	12.63	13.27	11.98	13.2	13.86	Orange	amino_acid_transport amino_acid_transmembrane_transporter_activity membrane integral_to_membrane transport	biological_process molecular_function cellular_component	GO:0006865 GO:0015171 GO:0016020 GO:0016021 GO:0006810	0.654609		0.860519	1.21097	0.689546	1.90052	0.63891
580903					6.4	4.93	5.56	4.39	5.05	6.39	Orange						1.4221		1.42358	2.11113
300643			Rad21/Rec8_like_protein,_N-terminal	Cell_cycle_control,_cell_division,_chromosome_partitioning	11.48	10	10.95	9.47	10.47	11.75	Orange				0.950907	0.529148	1.48006	1.02525	1.24878	2.27403	0.523016	0.448669
309165			Cell_division/GTP_binding_protein	Cell_cycle_control,_cell_division,_chromosome_partitioning Cytoskeleton Intracellular_trafficking,_secretion,_and_vesicular_transport	11.64	10.87	11.31	10.32	10.96	12.02	Orange	GTP_binding cell_cycle	molecular_function biological_process	GO:0005525 GO:0007049			0.762788		0.935906	1.66773
611239					8.35	7.63	8.18	7.17	7.74	8.59	Orange								0.910256	1.38113
595795					5.85	5.06	4.9	4.7	5.28	5.86	Orange					0.972164	0.81109			1.19864
191878			Phosphotyrosyl_phosphatase_activator,_PTPA	Cell_cycle_control,_cell_division,_chromosome_partitioning Signal_transduction_mechanisms	9.28	8.57	8.53	8.06	8.76	9.17	Orange	phosphatase_activator_activity	molecular_function	GO:0019211		0.647885	0.716308			1.12184
475107					12.35	11.23	11.31	11.02	11.56	12.56	Orange					1.02884	1.09688		1.01051	1.57044
450986					6.67	5.6	5.58	5.27	5.78	6.97	Orange					1.07149	1.05387		1.19716	1.71591
643703					9.05	8.31	8.29	8.06	8.42	9.3	Orange					0.764185	0.737169		0.876491	1.23528
702204			Protein_kinase,_core Serine/threonine_protein_kinase-related Tyrosine_protein_kinase Serine/threonine_protein_kinase Protein_kinase_ATP_binding,_conserved_site Serine/threonine_protein_kinase,_active_site Protein_kinase-like	Carbohydrate_transport_and_metabolism	12.27	11.33	11.19	10.85	11.25	12.38	Orange	protein_kinase_activity ATP_binding protein_amino_acid_phosphorylation protein-tyrosine_kinase_activity protein_serine/threonine_kinase_activity protein_kinase_CK2_activity	molecular_function biological_process	GO:0004672 GO:0005524 GO:0006468 GO:0004713 GO:0004674 GO:0004682		1.02847	0.929979		1.11931	1.4433
699152					9.04	7.5	7.67	7.26	7.77	9.05	Orange					1.36587	1.54215		1.22073	1.80774
391085			Cytochrome_P450 Cytochrome_P450,_E-class,_group_I	Lipid_transport_and_metabolism Secondary_metabolites_biosynthesis,_transport_and_catabolism	11.3	9.98	10.3	9.76	10.35	11.18	Orange	monooxygenase_activity iron_ion_binding electron_transport heme_binding unspecific_monooxygenase_activity	molecular_function biological_process	GO:0004497 GO:0005506 GO:0006118 GO:0020037 GO:0050381			1.31065			1.41439
335466			G_protein_alpha_subunit,_helical_insertion Guanine_nucleotide_binding_protein_(G-protein),_alpha_subunit	Signal_transduction_mechanisms Cell_cycle_control,_cell_division,_chromosome_partitioning	9.02	7.09	7.37	7.07	7.72	8.8	Orange	signal_transducer_activity G-protein_coupled_receptor_protein_signaling_pathway guanyl_nucleotide_binding signal_transduction	molecular_function biological_process	GO:0004871 GO:0007186 GO:0019001 GO:0007165		1.6444	1.9462		1.18528	1.81648
467042			Zinc_finger,_C2H2-type	General_function_prediction_only	6.48	4.71	4.89	4.11	4.77	6.19	Orange	nucleic_acid_binding intracellular zinc_ion_binding	molecular_function cellular_component	GO:0003676 GO:0005622 GO:0008270		1.58977	1.82093		1.44435	2.17184
442489				RNA_processing_and_modification	11.5	10.14	10.24	9.9	10.3	11.09	Orange	glucan_1,4-alpha-glucosidase_activity	molecular_function	GO:0004339		1.22277	1.35098		0.780338	1.23712
239749	GH24	protease_ssp	Glycoside_hydrolase,_family_24 Anaphylatoxin/fibulin		12.42	11.08	11.58	10.77	11.61	12.56	Orange	extracellular_region lysozyme_activity peptidoglycan_catabolic_process cell_wall_catabolic_process	cellular_component molecular_function biological_process	GO:0005576 GO:0003796 GO:0009253 GO:0016998		0.83398	1.30873	0.8963	0.89933	1.79563
646124			Protein_of_unknown_function_DUF1295	General_function_prediction_only	10.67	9.7	9.99	9.6	10.14	10.76	Orange					0.673974	0.972479		0.566996	1.13619
301981			TGF-beta_receptor,_type_I/II_extracellular_region MFS_general_substrate_transporter	Amino_acid_transport_and_metabolism	14.14	10.81	11.6	10.23	12.43	14.09	Orange	transporter_activity oligopeptide_transport membrane	molecular_function biological_process cellular_component	GO:0005215 GO:0006857 GO:0016020	0.761563	2.52667	3.28824	2.22023	1.6503	3.87053		-0.839793
594691					4.91	3.94	4.18	3.91	4.48	4.89	Orange						1.04853			1.01385
452212			Ankyrin NACHT_nucleoside_triphosphatase	Cell_wall/membrane/envelope_biogenesis	7.17	6.15	6.32	5.96	6.55	6.98	Orange	NAD+_ADP-ribosyltransferase_activity	molecular_function	GO:0003950		0.86667	1.00884			1.08549
300865					11.33	9.9	10.62	9.6	10.67	11.13	Orange				0.724635	0.701401	1.42604	1.0716	0.463371	1.53497
618875					9.95	9.11	9.42	8.85	9.53	9.94	Orange					0.523663	0.841785	0.676416	0.40891	1.08533
311632				Carbohydrate_transport_and_metabolism Posttranslational_modification,_protein_turnover,_chaperones	10.53	9.45	9.76	9.29	10.18	10.42	Orange					0.762936	1.07241	0.945207		1.13205
330596			Polynucleotidyl_transferase,_Ribonuclease_H_fold		3.65	1.91	3.66	2.03	3.16	4.15	Orange	nucleic_acid_binding	molecular_function	GO:0003676						2.21474
481504					4.71	3.84	4.74	3.95	4.45	5.26	Orange						0.889747		0.845598	1.36462
709297			S-adenosylmethionine_decarboxylase S-adenosylmethionine_decarboxylase,_core	Signal_transduction_mechanisms	10.89	10.1	10.8	10.11	10.86	11.16	Orange	adenosylmethionine_decarboxylase_activity spermine_biosynthetic_process spermidine_biosynthetic_process	molecular_function biological_process	GO:0004014 GO:0006597 GO:0008295	0.706829		0.79896	0.747038		1.06924
295504			Glyceraldehyde_3-phosphate_dehydrogenase Glyceraldehyde-3-phosphate_dehydrogenase,_type_I NAD(P)-binding	Carbohydrate_transport_and_metabolism	14.67	13.67	14.42	13.86	14.31	15.23	Orange	glyceraldehyde-3-phosphate_dehydrogenase_(phosphorylating)_activity glycolysis NAD_binding glucose_metabolic_process glyceraldehyde-3-phosphate_dehydrogenase_activity catalytic_activity binding metabolic_process	molecular_function biological_process	GO:0004365 GO:0006096 GO:0051287 GO:0006006 GO:0008943 GO:0003824 GO:0005488 GO:0008152	0.778393		0.999259		0.871162	1.36138			-0.580138
188764			Aldehyde_dehydrogenase Aldehyde_dehydrogenase,_conserved_site Aldehyde/histidinol_dehydrogenase	Energy_production_and_conversion	13.43	12.26	13.07	12.43	13.12	13.9	Orange	metabolic_process oxidoreductase_activity aldehyde_dehydrogenase_(NAD)_activity	biological_process molecular_function	GO:0008152 GO:0016491 GO:0004029	0.829151		1.17407	0.683337	0.800993	1.48433			-0.486763
315853					8.86	7.79	8.45	7.95	8.48	9.12	Orange						1.07036			1.16963
608690					5.81	4.92	5.44	4.89	5.37	5.94	Orange						0.838074			1.07261
691707		ssp	Ribonuclease_T2	RNA_processing_and_modification	7.33	4.95	6.93	5.69	6.33	7.59	Orange	RNA_binding endoribonuclease_activity ribonuclease_T2_activity	molecular_function	GO:0003723 GO:0004521 GO:0033897	2.05152		2.42814		1.4031	2.03473
436540					6.36	2.97	5.63	3.51	4.26	5.82	Orange				2.74954		3.39181		1.69557	2.60145		1.41656
318330					5.39	4.16	5.09	4.44	4.54	5.33	Orange						1.18798			0.910167
305507	GH16		Glycoside_hydrolase,_family_16 Concanavalin_A-like_lectin/glucanase		8.16	6.07	7.23	6.15	6.6	7.79	Orange	hydrolase_activity,_hydrolyzing_O-glycosyl_compounds carbohydrate_metabolic_process	molecular_function biological_process	GO:0004553 GO:0005975	1.27372	0.817652	2.09137		1.25013	1.70673
668564					8.96	7.24	8.3	7.59	7.89	8.73	Orange				1.07415	0.639698	1.71384		0.876623	1.17095
471884			Calcium-binding_EF-hand Recoverin	Signal_transduction_mechanisms	13.2	12.01	12.78	12.22	12.54	13.18	Orange	calcium_ion_binding	molecular_function	GO:0005509	0.80136		1.19503		0.63446	0.960941
568261					5.27	4.17	4.8	4.29	4.64	5.23	Orange						1.15102			0.918212
312463					4.15	2.47	3.59	2.81	3.64	4.23	Orange									1.59437
680252					3.59	1.13	2.41	1.12	2.47	3.11	Orange						2.5284			2.15636
332303					9.11	8.01	8.66	8.05	8.7	8.99	Orange						1.10506			0.951402
309450					3.48	1.79	2.98	2.03	2.67	3.08	Orange						1.95406
674613					4	2.22	1.66	1.15	3.47	3.59	Orange					2.85958		3.17365		3.35894		-2.40568
436829					12.16	11.31	11.28	10.67	11.78	11.92	Orange							1.2708		1.24831
318410					5.11	4.25	4.36	3.61	4.94	4.95	Orange									1.16883
636379		ssp	Ferritin/ribonucleotide_reductase-like		16.81	14.72	15.64	14.58	15.92	15.86	Orange	oxidoreductase_activity transition_metal_ion_binding	molecular_function	GO:0016491 GO:0046914	0.966045	1.13666	2.10271	1.32557		1.27816			0.902878
462299					7.66	6.21	6.71	5.87	6.9	6.99	Orange					0.957106	1.45806	0.990348		1.09962			0.649225
642488			Amidohydrolase_2		12.09	11.07	11.6	10.65	11.66	11.71	Orange	catalytic_activity metabolic_process aminocarboxymuconate-semialdehyde_decarboxylase_activity	molecular_function biological_process	GO:0003824 GO:0008152 GO:0001760		0.476962	1.02069	1.03939		1.05851
698832					7.05	6.09	6.56	5.68	6.88	6.72	Orange						0.966069	1.29239		1.05471
535765					6.57	5.13	4.9	5.06	5.63	7.26	Orange					1.45418	1.44489		1.62054	1.97711
501351					8.84	7.92	7.83	7.92	8.32	9.22	Orange					1.00371	0.880996		0.915183	1.3059
693741					9.82	8.57	8.36	8.67	8.87	10.35	Orange					1.44216	1.19921		1.49089	1.63454
682151					6.82	5.77	5.67	5.92	6.09	7.17	Orange					1.09781	1.04691		1.02726	1.25343
690644		ssp			9.2	8.43	8.26	8.48	8.7	9.5	Orange					0.904851	0.762039		0.728809	1.02817
683022					12.12	10.12	10.07	10.49	10.77	13.08	Orange					2.0184	1.99042		2.27004	2.52716		-0.712924	-0.964568
600254					5.8	4.84	4.74	5.08	5.12	6.32	Orange					1.11601	0.972615		1.26083	1.35652
582342			SET		8.65	7.73	7.64	7.88	7.85	9.11	Orange	nucleus	cellular_component	GO:0005634		1.00242	0.916691		1.27593	1.23641			-0.476835
602440				Extracellular_structures	8.86	7.96	8	8.08	8.18	9.17	Orange						0.914927			1.09312
692466			GCN5-related_N-acetyltransferase Acyl-CoA_N-acyltransferase	General_function_prediction_only	13.43	12.59	12.56	12.7	12.79	13.79	Orange	N-acetyltransferase_activity metabolic_process dihydrolipoamide_branched_chain_acyltransferase_activity H2A/H2B_histone_acetyltransferase_activity H3/H4_histone_acetyltransferase_activity O-acyltransferase_activity acyltransferase_activity palmitoleoyl_[acyl-carrier-protein]-dependent_acyltransferase_activity carnitine_O-acyltransferase_activity acetyltransferase_activity C-acyltransferase_activi…	molecular_function biological_process	GO:0008080 GO:0008152 GO:0004147 GO:0004405 GO:0004406 GO:0008374 GO:0008415 GO:0008951 GO:0016406 GO:0016407 GO:0016408 GO:0016409 GO:0016410 GO:0016411 GO:0016412 GO:0016413 GO:0016414 GO:0016415 GO:0016416 GO:0016417 GO:0016418 GO:0016419 GO:0016420 GO:0016454 GO:0016748 GO:0016749 GO:0016750 GO:0016751 GO:0016752 GO:0016753 GO:0018030 GO:0018031 GO:0018711 GO:0018712 GO:0018713 GO:0019105 GO:…		0.856439	0.84406		0.970164	1.08337
151934			Major_facilitator_superfamily_MFS-1 Major_facilitator_superfamily Sugar_transporter,_conserved_site MFS_general_substrate_transporter	General_function_prediction_only	8.36	7.06	7.26	7.29	7.49	8.75	Orange	transporter_activity transport membrane integral_to_membrane	molecular_function biological_process cellular_component	GO:0005215 GO:0006810 GO:0016020 GO:0016021		1.10122	1.30828		1.2538	1.47469
487391					8.77	6.63	6.78	7.09	7.55	9.41	Orange					1.98615	2.14178		1.87027	2.39945		-0.835765	-0.719892
617721			Zinc_finger,_C2H2-type Zinc_finger,_C2H2-like	General_function_prediction_only	8.23	6.92	7.1	7.21	7.53	8.53	Orange	nucleic_acid_binding intracellular zinc_ion_binding	molecular_function cellular_component	GO:0003676 GO:0005622 GO:0008270		1.12909	1.31648		1.00235	1.3027
648405					7.14	5.46	5.85	5.91	6.34	7.75	Orange					1.29561	1.70299		1.0996	1.81476
605604					9.63	8.42	8.6	8.63	8.97	10.05	Orange					0.963956	1.21194		1.08665	1.40953
314396			Tetrapyrrole_methylase	Coenzyme_transport_and_metabolism	5.48	1.92	2.16	2.06	2.89	6.03	Orange	metabolic_process methyltransferase_activity	biological_process molecular_function	GO:0008152 GO:0008168		3.53265	3.96279		3.40203	4.42255
477453					4.3	3.13	3.24	3.17	3.56	4.59	Orange						1.2195		1.04759	1.50866
247183	GH16		Beta-glucan_synthesis-associated,_SKN1 Concanavalin_A-like_lectin/glucanase		9.33	8.13	8.3	8.31	8.49	9.42	Orange					0.990931	1.20002		0.989677	1.13531
618235					4.04	2.75	2.73	2.61	3.09	4.71	Orange					1.48029	1.43518		1.75373	2.33281
468828			BTB/POZ-like BTB/POZ_fold		7.66	6.19	6.37	6.16	6.53	8.27	Orange	protein_binding	molecular_function	GO:0005515		1.29511	1.49607		1.79497	2.14733			-0.646947
443199					4.97	2.39	2.44	2.57	2.65	5.58	Orange					2.52034	2.80041		2.8197	2.60706
242325	CBM13		Ricin_B_lectin Ricin_B-related_lectin		9.62	8.22	8.17	8.17	8.37	10.06	Orange					1.45159	1.387		1.76415	1.95186
442876					8.64	7.3	7.35	7.35	7.44	9.16	Orange					1.222	1.31669		1.69715	1.80707
574800					9.31	7.96	8.17	8.17	8.18	9.65	Orange					1.0403	1.35502		1.46091	1.46273
442930					7.8	6.8	6.79	6.95	7.15	8.47	Orange					1.02395	1.00797		1.32892	1.52067			-0.665425
616938					7.2	5.74	5.8	5.85	6.32	8.36	Orange					1.42	1.47545		2.09289	2.59809			-1.22251
645526					12.04	11.28	11.17	11.25	11.49	12.6	Orange					0.852404			1.11353	1.22379
616964					6.64	5.86	5.88	5.77	6.08	7.37	Orange					0.748378	0.771374		1.29532	1.56674			-0.744534
545830			Ubiquitin	Translation,_ribosomal_structure_and_biogenesis	8.64	8.11	8.07	8.05	8.33	9.25	Orange	protein_modification_process	biological_process	GO:0006464		0.581026	0.54028		0.919909	1.19432			-0.599797
491991					4.72	4.23	4.2	4.19	4.44	5.25	Orange									1.0326
462749			MFS_general_substrate_transporter	Carbohydrate_transport_and_metabolism	9.25	7.32	7.58	7.49	8.48	11	Orange					1.67913	1.94588	0.999397	2.6277	3.6271		-0.920174	-1.86875
695356					9.12	8.36	8.45	8.3	8.75	9.79	Orange					0.612789	0.752233		1.06237	1.47579			-0.699486
302661					9.34	8.42	8.45	8.34	8.9	9.96	Orange					0.879389	0.916828		1.02302	1.63216			-0.63356
483951					3.65	2.68	2.82	2.72	3.31	5	Orange								1.77841	2.29193			-1.44301
442955					8.91	8.2	8.31	8.31	8.62	9.77	Orange					0.596993	0.702908		1.12579	1.44723			-0.863927
436933			Peroxisome_membrane_protein,_Pex16	Intracellular_trafficking,_secretion,_and_vesicular_transport	12.05	11.43	11.55	11.6	11.82	12.72	Orange					0.500998	0.627206		0.897068	1.11478			-0.669304
584119					5.92	4.95	5.05	4.69	5.33	6.48	Orange						1.01592		1.12707	1.79091
483785					6.94	6.3	6.4	6.11	6.58	7.33	Orange					0.542029	0.632747		0.750544	1.20892
557138					3.52	1.98	2.15	1.68	2.5	4.78	Orange								2.50655	3.76449			-1.51336
595144					8.95	8.45	8.52	8.34	8.66	9.4	Orange					0.431181	0.501735		0.737455	1.05544			-0.456052
442851					8.19	7.52	7.61	7.41	7.71	8.6	Orange					0.583178	0.662569		0.895745	1.17841			-0.408682
696423			Protein_of_unknown_function_UPF0005	Signal_transduction_mechanisms	14.43	13.67	13.93	13.61	13.98	14.9	Orange					0.487425	0.762129		0.929604	1.307			-0.48681
314961					3.14	0.34	1.44	1.23	1.63	3.29	Orange						4.48469		2.67036	3.45311
620761					3.22	1.06	2.01	1.88	2.1	3.48	Orange						2.65057			1.76846
442960					8.77	6.25	7.48	7.13	7.61	9.11	Orange				1.19585	1.30029	2.49615		1.46187	1.9304	-0.924711
442984					9.94	8.44	8.92	8.82	9.03	10.46	Orange					1.01834	1.48387		1.41295	1.63201			-0.525389
442941					9.83	8.51	8.94	8.77	8.99	10.22	Orange					0.886139	1.31915		1.21375	1.42717
438397					9.37	8.27	8.61	8.47	8.65	9.85	Orange					0.753724	1.09931		1.20659	1.37047			-0.491614
440921					8.23	6.61	7.13	7.11	7.29	8.6	Orange					1.11041	1.61998		1.31286	1.51043
485101					7.77	6.41	6.88	6.9	6.87	8.02	Orange						1.32649		1.00952	1.14132
472598			UBA-like		7.86	6.65	7.24	7.06	7	8.2	Orange				0.572818	0.618907	1.19173		1.21249	1.15912
303990			Metallophosphoesterase Purple_acid_phosphatase-like,_N-terminal	Carbohydrate_transport_and_metabolism	9.93	8.22	8.66	8.7	8.98	10.92	Orange	hydrolase_activity acid_phosphatase_activity metal_ion_binding	molecular_function	GO:0016787 GO:0003993 GO:0046872		1.24974	1.71534		1.98563	2.26526			-1.02923
610126					7.91	6.39	6.74	6.93	7.21	8.94	Orange					1.16157	1.49653		1.73765	1.95745			-1.06158
571388					7.82	5.73	6.33	6.62	6.92	8.9	Orange					1.47985	2.14672		1.94565	2.32051			-1.09766
583968			Peptidase_S26A,_signal_peptidase_I		8.45	6.81	7.23	7.46	7.63	9.16	Orange	proteolysis serine-type_peptidase_activity membrane	biological_process molecular_function cellular_component	GO:0006508 GO:0008236 GO:0016020		1.21556	1.63461		1.53048	1.69197	-0.661182		-0.718545
192587		ssp	Thaumatin,_pathogenesis-related		10.58	9.35	9.66	9.8	9.99	11.05	Orange					0.887319	1.23689		1.07008	1.25579			-0.478157
685513				Nuclear_structure	12.16	11.03	11.38	11.44	11.71	12.62	Orange					0.771796	1.11546		0.915222	1.19026			-0.479586
334665					10.62	8.77	9.07	9.5	9.64	11.19	Orange					1.55839	1.84677		1.62036	1.7015	-0.77547		-0.630204
444545			DNA/RNA_helicase,_DEAD/DEAH_box_type,_N-terminal DNA/RNA_helicase,_C-terminal DEAD-like_helicase,_N-terminal Helicase,_superfamily_1_and_2,_ATP-binding	Replication,_recombination_and_repair	10.41	9.31	9.6	9.79	9.85	10.67	Orange	nucleic_acid_binding helicase_activity ATP_binding ATP-dependent_helicase_activity	molecular_function	GO:0003676 GO:0004386 GO:0005524 GO:0008026		0.814281	1.11251		0.788856	0.861647
597861					7.97	6.97	7.26	7.42	7.53	8.16	Orange					0.697737	1.00575		0.635478	0.715356
466465					6.47	4.4	4.82	5	5.2	6.64	Orange					1.52165	2.05398		1.33261	1.672
443477					6.69	4.67	4.96	5.38	5.51	6.77	Orange					1.44742	1.75825		1.42349	1.46014
589190					7.7	5.73	6.14	6.39	6.59	7.7	Orange					1.55929	1.97529		1.15153	1.29405
706543			RNA_polymerase_I_associated_factor,_A49-like	Transcription	13.26	11.51	11.93	12.09	12.23	13.22	Orange	DNA_binding DNA-directed_RNA_polymerase_activity nucleus transcription DNA-directed_RNA_polymerase_I_activity DNA-directed_RNA_polymerase_II_activity DNA-directed_RNA_polymerase_III_activity RNA_polymerase_activity	molecular_function cellular_component biological_process	GO:0003677 GO:0003899 GO:0005634 GO:0006350 GO:0003900 GO:0003901 GO:0003902 GO:0034062		1.34933	1.74932		0.836491	1.15981
589563					6.03	3.45	4.04	4.29	4.22	5.8	Orange					1.91996	2.52813		1.58154	1.58446
671837					9.11	7.83	8.06	8.18	8.26	8.97	Orange					0.871121	1.28316			0.754074
314609					7.76	6.16	6.38	6.82	6.62	8.09	Orange					1.32209	1.61403		1.45832	1.23623
487873					11.31	9.65	9.83	10.18	10.18	11.51	Orange					1.46103	1.64119		1.2402	1.3157
398050			WD40_repeat WD40_repeat-like	Function_unknown	10.38	8.72	9.04	9.33	9.26	10.44	Orange					1.31955	1.63318		1.14201	1.04319
583087					6.09	4.62	5.19	5.39	5.35	7.16	Orange					0.855537	1.5266		1.80731	1.77692			-1.06185
304295					3.89	1.79	2.76	3.31	2.61	5.21	Orange						2.01569		2.71455	1.89884			-1.38683
457985				Transcription	9.54	8.26	8.53	8.65	8.44	9.81	Orange	histone_acetyltransferase_activity	molecular_function	GO:0004402		0.941681	1.22807		1.14925	1.16567
192615			KOW Eukaryotic_initiation_factor_5A_hypusine_(eIF-5A) Translation_protein_SH3-like Nucleic_acid-binding,_OB-fold-like	Translation,_ribosomal_structure_and_biogenesis	15.07	14.22	14.39	14.41	14.29	15.36	Orange	translation_initiation_factor_activity translational_initiation	molecular_function biological_process	GO:0003743 GO:0006413		0.663722	0.853552		1.07903	0.926185
319005			BolA-like_protein	Signal_transduction_mechanisms	8.27	6.98	7.08	7.33	7.23	8.69	Orange					1.14204	1.22252		1.53214	1.3658
311926					8.76	7.87	7.98	8.24	8.09	9.19	Orange					0.774691	0.891633		1.07788	0.935547			-0.438963
331967					6.58	5.13	5.47	5.69	5.74	7.15	Orange					1.04433	1.47163		1.2099	1.45719
640678					5.03	3.72	3.99	4.27	4.16	5.53	Orange						1.27379		1.41482	1.23326
485388					7.18	5.01	5.27	5.89	5.32	7.61	Orange					1.87197	2.12382		2.35455	1.78222
590102					8.7	6.98	7.2	7.69	7.14	9.36	Orange					1.49832	1.7346	-0.589052	2.22418	1.63513	-0.760451		-0.660978
670135					5.27	4.35	4.32	4.74	4.38	5.63	Orange					0.980394	0.888549		1.28322	0.892361
631209					4.28	3.34	3.33	3.77	3.31	4.54	Orange								1.25707
446654					5.74	4.84	5.09	5.35	5.03	6.14	Orange					0.71375	0.955501		1.13024	0.789808
581491					8.01	6.9	7.2	7.58	7.13	8.32	Orange					0.814221	1.12632		1.21829	0.762034	-0.71553
583489					3.14	1.08	1.78	2.34	1.73	3.63	Orange						2.34296
437674					5.69	4.51	5.1	4.8	5.63	6.5	Orange						1.20529			1.61632
592131					3.7	1.57	1.99	1.5	3.16	5.52	Orange					1.91695	2.04312		2.46374	3.91503			-1.78873
324754					9.1	8.35	8.57	8.32	8.86	9.54	Orange					0.527756	0.747337	0.541929	0.675573	1.2175			-0.444877
315430				Translation,_ribosomal_structure_and_biogenesis	10.66	9.7	9.95	9.88	10.54	11.45	Orange						0.924285		0.780981	1.56101			-0.8046
590543					6.2	1.81	2.93	2.9	4.55	7.81	Orange					2.29285	4.13304		3.29499	4.85615			-1.63549
591861					5.88	4.15	4.79	4.55	5.2	6.55	Orange					1.0688	1.79447		1.33114	2.05268
317188			Homeodomain-like		9.09	7.45	8	7.71	8.23	9.46	Orange					0.991973	1.64218		1.20948	1.64532
451881					8.2	7.16	7.47	7.25	7.73	8.37	Orange					0.743638	1.05993			1.17229
631027				Extracellular_structures	3.94	1.76	2.38	2.19	3.29	4.44	Orange									2.53596
293613					12.19	10.98	11.38	11.18	12	12.57	Orange					0.807541	1.17035			1.32182
304479					4.17	3.13	2.93	2.97	4.19	4.67	Orange									1.81171		-1.16103
334197			Armadillo-type_fold		10.27	7.78	7.91	8.29	9.44	10.98	Orange	binding	molecular_function	GO:0005488		2.10137	2.49128	1.16162	1.5172	2.67882		-1.30354
489872					4.16	2.91	3	3.11	3.61	4.48	Orange						1.36627			1.40222
638254					11.18	9.54	9.46	9.83	10.66	11.92	Orange					1.51975	1.65271		1.39031	2.17718		-0.979908
315429			Argonaute_and_Dicer_protein,_PAZ Stem_cell_self-renewal_protein_Piwi Region_of_unknown_function_DUF1785 Polynucleotidyl_transferase,_Ribonuclease_H_fold	Translation,_ribosomal_structure_and_biogenesis	14	12.46	12.5	12.75	13.5	14.79	Orange	nucleic_acid_binding	molecular_function	GO:0003676		1.45968	1.50319		1.18626	2.02274		-1.0753	-0.801872
447947					8.99	8.19	8.23	8.3	8.73	9.39	Orange					0.761248	0.795369		0.642825	1.0545		-0.517861
698833			Amidohydrolase-like Amidohydrolase_3 Metal-dependent_hydrolase,_composite		8.44	6.75	6.6	6.89	7.87	8.89	Orange	hydrolase_activity,_acting_on_carbon-nitrogen_(but_not_peptide)_bonds	molecular_function	GO:0016810		1.8522	1.67054	1.01525	1.01408	2.02933		-1.31408
453108			Sucraseferredoxin-like Thioredoxin-like_fold		12.55	11.52	11.59	11.54	12.24	12.8	Orange					0.958026	1.02192	0.739849	0.522911	1.26276		-0.685339
328401				Extracellular_structures Defense_mechanisms	5.7	3.83	3.9	4.28	4.93	5.92	Orange								2.50744	3.30188
630728					9.26	7.1	7.06	7.57	8.27	9.35	Orange					2.17801	2.1735		1.09698	1.74454		-1.19024
593359					5.26	4.1	4.03	4.27	4.74	5.43	Orange					1.18531	1.17428			1.18947
439447					6.12	5.04	5.01	5.07	5.68	6.07	Orange					1.02267	1.08984			0.950322
329041			Major_facilitator_superfamily_MFS-1 Major_facilitator_superfamily Sugar_transporter,_conserved_site MFS_general_substrate_transporter	General_function_prediction_only	9.41	8.43	8.31	8.53	8.94	9.38	Orange	transporter_activity transport membrane integral_to_membrane	molecular_function biological_process cellular_component	GO:0005215 GO:0006810 GO:0016020 GO:0016021		1.09907	0.985642			0.835159		-0.81454
708319					11.98	10.09	10.13	10.5	11.68	12.28	Orange					1.79565	1.89558	1.17152		1.77667		-1.50555
614283			RNA_polymerase_sigma_factor,_regions_3_and_4		13.45	10.59	10.81	11.47	12.77	13.57	Orange	DNA_binding transcription_factor_activity transcription_initiation regulation_of_transcription,_DNA-dependent sigma_factor_activity	molecular_function biological_process	GO:0003677 GO:0003700 GO:0006352 GO:0006355 GO:0016987		2.6446	2.86272	1.25269	0.79491	2.0476	-0.928452	-1.96302
324467				Signal_transduction_mechanisms	5.14	4.12	4.21	4.43	4.89	5.31	Orange					1.06881	1.17193			0.897715
697776					9.84	8.71	8.9	8.91	9.59	9.97	Orange					0.937237	1.13125	0.672984		1.05055		-0.692809
297617					6.52	5.34	5.63	5.74	6.28	6.64	Orange					0.901451	1.19444			0.884779		-0.658061
452188			Ankyrin NACHT_nucleoside_triphosphatase	Cell_wall/membrane/envelope_biogenesis	8.11	3.62	2.65	4.95	3.39	8.25	Orange					5.3929	4.52204	-1.48953	4.74434	3.25481	-1.41716
474728					9.22	8.31	8.07	8.44	8.23	9.34	Orange					1.12921	0.901873		1.03247	0.855295
323110					9.47	7.03	6.93	7.39	7.16	9.33	Orange					2.40991	2.3532		1.94316	1.94896
309374					10.41	9.25	9.13	9.49	9.28	10.32	Orange					1.28411	1.1576		1.0408	0.853505
705170					9.71	4.67	3.78	5.43	3.5	9.42	Orange					5.72583	4.87207	-2.31537	6.06526	3.74989
586635					4.1	2.66	2.56	2.95	2.48	4.01	Orange					1.66791	1.58681		1.69344
586828					6.47	5.4	5.14	5.48	5.07	6.28	Orange					1.26115	1.09855		1.27359
623932			von_Willebrand_factor,_type_A		14.33	11.72	11.28	12.49	11.93	14.11	Orange					2.84388	2.55629		2.04014	1.51593
697911			Transcription_factor_Opi1 Aldehyde_dehydrogenase,_conserved_site	Nuclear_structure	13.53	11.87	11.64	12.38	12.06	13.35	Orange	metabolic_process oxidoreductase_activity	biological_process molecular_function	GO:0008152 GO:0016491		1.88574	1.65182		1.31568	1.02301
621128			Sel1-like	Cytoskeleton	9.47	7.59	7.5	8.26	7.77	9.26	Orange					1.92345	1.87332		1.50025	1.0799
335077					10	8.82	8.8	9.22	8.88	9.93	Orange					1.20317	1.18477		1.02403	0.730642
586575					7.05	5.94	6.02	6.37	6.11	6.89	Orange					1.02608	1.12753		0.775386
699749				Extracellular_structures Defense_mechanisms	13.88	12.19	12.25	12.97	12.35	13.87	Orange					1.62295	1.66582		1.57082	0.966016
335496					8.38	7.44	7.38	7.84	7.54	8.41	Orange					1.00484	0.932315		0.780087
709000					12.56	11.4	11.36	11.73	11.55	12.31	Orange					1.19096	1.15542		0.752251	0.630565
296120			Chromo_domain-like		8.9	7.89	7.86	8.15	8.04	8.7	Orange	nucleus	cellular_component	GO:0005634		1.01159	0.986358
330681				Extracellular_structures Defense_mechanisms	6.31	4.35	4.36	4.88	4.54	5.8	Orange					2.0275	2.07706
564592					8.05	5.32	5.13	5.57	5.74	8.46	Orange					2.42295	2.7646		2.54005	2.73832
586789				Transcription Replication,_recombination_and_repair Chromatin_structure_and_dynamics	8.44	5.55	5.37	6.07	6.19	8.86	Orange					2.93221	2.5254		2.64531	2.75156
585590					6.98	4.83	4.7	5.34	5.26	7.19	Orange					2.27068	2.15526		1.917	1.85534
441380			Dbl_homology_(DH)_domain Pleckstrin-like	Signal_transduction_mechanisms	14	12.54	12.34	12.72	12.81	13.98	Orange	Rho_guanyl-nucleotide_exchange_factor_activity intracellular regulation_of_Rho_protein_signal_transduction	molecular_function cellular_component biological_process	GO:0005089 GO:0005622 GO:0035023		1.54553	1.44993		1.29877	1.27048
526335					11.07	9.65	9.55	9.92	9.9	10.92	Orange					1.519	1.39303		1.02836	0.99835
463854			Mannitol_dehydrogenase,_core	Signal_transduction_mechanisms	11.07	8.94	8.66	9.67	9.81	11.54	Orange	catalytic_activity metabolic_process	molecular_function biological_process	GO:0003824 GO:0008152		2.41	2.14682		1.75087	1.8775	-0.747806	-1.13763	-0.478491
576828		ssp			6.26	3.49	2.73	3.87	3.95	6.21	Orange					2.71379	2.78569		2.33991	2.33309
308733			Armadillo-type_fold		11.39	10.52	10.28	10.67	10.79	11.52	Orange	binding	molecular_function	GO:0005488		1.07611	0.869589		0.726459	0.839238		-0.490776
501520		ssp			7.14	6.28	6.03	6.43	6.51	7.18	Orange					1.05745	0.868275		0.673	0.691998
314395				Coenzyme_transport_and_metabolism	6.66	5.15	4.77	5.57	5.72	6.66	Orange					1.78329	1.5447			1.0871
304760					5.76	2.66	2.3	3.35	3.54	5.1	Orange					3.70305	2.40812		1.5847	1.70934
691113					11.32	10.09	9.96	10.38	10.5	11.09	Orange					1.35397	1.22468		0.599215	0.717004		-0.542146
680010					15.81	14.75	14.71	15.05	15.1	15.59	Orange					1.0814	1.05313			0.518407
441012					6.46	4.64	4.72	5.25	5.28	6.19	Orange					1.78469	1.85656			0.926039
688980					10.48	9.46	9.55	9.76	9.8	10.41	Orange					0.903609	1.0168		0.613553	0.64093
399752	AA1_2		Multicopper_oxidase,_type_1 Multicopper_oxidase,_type_2 Multicopper_oxidase,_type_3 Multicopper_oxidase,_copper-binding_site Cupredoxin	Secondary_metabolites_biosynthesis,_transport_and_catabolism	11.71	9.16	9.28	10.31	9.87	11.52	Orange	oxidoreductase_activity copper_ion_binding F420H2_dehydrogenase_activity sulfur_oxygenase_reductase_activity malolactic_enzyme_activity regulation_of_oxidoreductase_activity	molecular_function biological_process	GO:0016491 GO:0005507 GO:0043738 GO:0043826 GO:0043883 GO:0051341		2.38322	2.48255		1.65286	1.0718	-1.22807
620357					7.13	5.49	5.47	6.15	6.03	6.87	Orange					1.62123	1.59948		0.826566	0.724935
489170				RNA_processing_and_modification	11.74	10.19	10.21	10.93	10.75	11.56	Orange	glucan_1,4-alpha-glucosidase_activity	molecular_function	GO:0004339		1.49291	1.54379		0.811281	0.636675	-0.743929	-0.51844
672088				Signal_transduction_mechanisms	10.6	8.68	8.73	9.68	9.65	10.47	Orange					1.86559	1.92695			0.780225	-1.02604	-1.09547
446444					8.76	7.19	7.29	7.96	7.87	8.46	Orange					1.48491	1.5703		0.577777		-0.772286	-0.633095
668080			Zinc_finger,_GATA-type	Transcription	12.29	9.88	9.93	10.79	10.96	12.08	Orange	transcription_factor_activity nucleus regulation_of_transcription,_DNA-dependent zinc_ion_binding sequence-specific_DNA_binding	molecular_function cellular_component biological_process	GO:0003700 GO:0005634 GO:0006355 GO:0008270 GO:0043565		2.31537	2.40552		1.125	1.3013	-0.903079	-0.989229
332815					11.25	10.11	10.22	10.51	10.65	11.15	Orange					0.990871	1.12207			0.651555
295130	CBM12		Carbohydrate-binding_family_V/XII		14.46	12.19	12.34	13.28	13.43	14.56	Orange	hydrolase_activity,_hydrolyzing_O-glycosyl_compounds extracellular_region carbohydrate_metabolic_process carbohydrate_binding	molecular_function cellular_component biological_process	GO:0004553 GO:0005576 GO:0005975 GO:0030246		1.89243	2.19299		1.12554	1.06557	-1.24803
294788				Signal_transduction_mechanisms	14.3	12.25	12.44	13.15	13.44	14.23	Orange					1.83203	2.05467		0.811683	1.10161	-0.906288	-0.973576
693207					10.54	9.47	9.62	9.97	10.05	10.52	Orange					0.914054	1.05471		0.473596	0.5231	-0.516831
694105				Carbohydrate_transport_and_metabolism	14.35	13.31	13.44	13.82	13.78	14.31	Orange	exo-alpha-sialidase_activity	molecular_function	GO:0004308		0.901382	1.02498
481115					9.51	8.14	8.14	8.7	8.91	9.39	Orange					1.34325	1.36372			0.662756		-0.730066
483117					11.51	8.49	8.72	9.67	10.27	11	Orange					2.76181	3.00388		0.745038	1.3359	-1.1778	-1.52659	0.490182
306982					6.1	4.93	5.02	5.42	5.64	5.92	Orange					1.11278	1.19855
485289					6.08	3.81	4.57	4.7	4.93	5.7	Orange					1.5074	2.31427		0.81578	1.02862
184494			UTP--glucose-1-phosphate_uridylyltransferase UTP--glucose-1-phosphate_uridylyltransferase,_subgroup	Carbohydrate_transport_and_metabolism	15.69	13.56	14.05	14.28	14.49	15.27	Orange	metabolic_process nucleotidyltransferase_activity UTP:glucose-1-phosphate_uridylyltransferase_activity	biological_process molecular_function	GO:0008152 GO:0016779 GO:0003983		1.61634	2.11189		0.781276	0.961707	-0.733906
695687	GH88		Glycosyl_hydrolase,_family_88 Six-hairpin_glycosidase-like		12.01	10.8	11.06	11.23	11.28	11.71	Orange	catalytic_activity	molecular_function	GO:0003824		0.932932	1.20909		0.410728	0.474058
307309			Fungal_specific_transcription_factor		13.89	11.61	12.24	12.71	12.69	13.49	Orange	DNA_binding nucleus transcription zinc_ion_binding	molecular_function cellular_component biological_process	GO:0003677 GO:0005634 GO:0006350 GO:0008270		1.60934	2.2575				-1.12107
485736				Extracellular_structures Defense_mechanisms	10.64	9.6	9.76	10.03	10.06	10.33	Orange					0.872044	1.04037
656953					14.3	13.22	13.29	13.5	13.7	13.99	Orange					0.990516	1.08053			0.507287
687441			Basic_helix-loop-helix_dimerisation_region_bHLH Helix-loop-helix_DNA-binding	Transcription	10.69	9.53	9.55	9.84	10.01	10.3	Orange	nucleus transcription_regulator_activity regulation_of_transcription	cellular_component molecular_function biological_process	GO:0005634 GO:0030528 GO:0045449		1.14111	1.14623			0.477222		-0.455191	0.37903
297089				Carbohydrate_transport_and_metabolism	8.39	7.35	7.3	7.67	7.81	7.98	Orange					1.09125	1.04885					-0.520104	0.405097
659940					12.58	11.03	10.96	11.48	11.79	12.16	Orange					1.58882	1.54204			0.691779		-0.802892
615096					5.45	4.25	4.1	4.45	4.81	5.12	Orange					1.31144	1.2394
486192				Signal_transduction_mechanisms	12.16	10.25	10.12	10.46	10.98	11.88	Orange					1.94808	1.89031		0.902298	1.41052		-0.769327
695008					8.85	7.74	7.75	7.78	8.23	8.74	Orange					1.08601	1.11818		0.524903	0.970948		-0.46905
329321					6.27	5.25	5.35	5.48	5.79	6.16	Orange						1.03398
702577				Transcription	13.63	11.23	11.48	11.63	12.19	13.09	Orange	histone_acetyltransferase_activity	molecular_function	GO:0004402		2.11047	2.38864		0.881142	1.44892		-0.68965	0.539677
612880					9.82	8.8	8.83	8.99	9.23	9.6	Orange					0.97481	1.01526			0.623756
705715			Peptidyl-prolyl_cis-trans_isomerase,_FKBP-type	Posttranslational_modification,_protein_turnover,_chaperones	14.88	11.45	11.85	12.07	12.75	13.75	Orange	protein_folding peptidyl-prolyl_cis-trans_isomerase_activity cyclophilin FK506-sensitive_peptidyl-prolyl_cis-trans_isomerase cyclophilin-type_peptidyl-prolyl_cis-trans_isomerase_activity	biological_process molecular_function	GO:0006457 GO:0003755 GO:0004600 GO:0030051 GO:0042027		2.67396	3.25156			1.59805
593025			N-6_adenine-specific_DNA_methylase,_conserved_site		14.89	12.33	13.41	13.54	14.15	15.54	Orange	nucleic_acid_binding methyltransferase_activity methylation	molecular_function biological_process	GO:0003676 GO:0008168 GO:0032259		1.38072	2.50006		1.19502	2.06989
666493					14.56	11.81	13.19	13.17	13.96	15.21	Orange				1.3068	1.28016	2.58696		1.2303	1.88625	-1.3713
672893					11.44	8.83	10.17	10.08	10.88	11.94	Orange				1.3474	1.18522	2.53261		1.07633	1.78179	-1.27622
694247					10.54	9.48	9.91	9.94	10.33	10.72	Orange					0.62673	1.05624		0.377474	0.787767	-0.457022	-0.437808
611047			HAT_dimerisation	Replication,_recombination_and_repair	5.59	3.69	4.83	4.94	5.14	6.03	Orange	protein_dimerization_activity	molecular_function	GO:0046983			1.88397		0.934413	1.17726	-1.22442
606719					7.54	5.36	6.51	6.46	6.83	7.95	Orange				1.06536	1.00204	2.0674		1.07873	1.4319	-1.05087
635330					8.14	6.08	7.04	7.16	7.35	8.39	Orange					1.09474	2.00276		0.966916	1.24367	-1.01368
698133					8.28	7.23	7.85	7.76	7.99	8.6	Orange						1.07299			0.770103
657525			Zinc_finger,_C2H2-type		10.78	7.62	8.29	8.8	9.56	11.22	Orange	nucleic_acid_binding intracellular zinc_ion_binding	molecular_function cellular_component	GO:0003676 GO:0005622 GO:0008270		2.42943	3.13511		1.40269	2.39798	-1.18318	-1.47279
296932			Tetracycline_resistance_protein,_TetA Major_facilitator_superfamily_MFS-1 Major_facilitator_superfamily MFS_general_substrate_transporter	General_function_prediction_only	12.89	10.86	11.41	11.58	12.02	12.81	Orange	tetracycline:hydrogen_antiporter_activity tetracycline_transport integral_to_membrane response_to_antibiotic transporter_activity transport	molecular_function biological_process cellular_component	GO:0015520 GO:0015904 GO:0016021 GO:0046677 GO:0005215 GO:0006810	0.562419	1.46071	2.02313		0.785568	1.23056	-0.713129	-0.595698
696866					4.93	3.24	3.71	3.92	4.34	4.88	Orange					1.20219	1.78513			1.06824
588759					7.54	5.24	5.97	6.73	6.94	7.83	Orange					1.366	2.3142			1.08971	-1.51982
308153			G_protein_alpha_subunit,_helical_insertion Guanine_nucleotide_binding_protein_(G-protein),_alpha_subunit	Signal_transduction_mechanisms Cell_cycle_control,_cell_division,_chromosome_partitioning	7.54	4.64	5.39	6.38	6.72	7.59	Orange	signal_transducer_activity G-protein_coupled_receptor_protein_signaling_pathway guanyl_nucleotide_binding signal_transduction	molecular_function biological_process	GO:0004871 GO:0007186 GO:0019001 GO:0007165		2.03385	2.68452			1.22445	-1.54737	-1.32147
703598			C2_calcium-dependent_membrane_targeting C2_calcium/lipid-binding_region,_CaLB	Extracellular_structures Defense_mechanisms	12.36	11.1	11.41	11.8	12.07	12.41	Orange					0.934862	1.26591			0.61422	-0.704917	-0.646102
477056			G_protein_alpha_subunit,_helical_insertion Guanine_nucleotide_binding_protein_(G-protein),_alpha_subunit	Signal_transduction_mechanisms Cell_cycle_control,_cell_division,_chromosome_partitioning	8.65	6.38	6.98	7.57	7.83	8.55	Orange	signal_transducer_activity G-protein_coupled_receptor_protein_signaling_pathway guanyl_nucleotide_binding signal_transduction	molecular_function biological_process	GO:0004871 GO:0007186 GO:0019001 GO:0007165		1.68503	2.27825		0.718953	1.0181	-1.19199	-0.897914
297199			Taurine_catabolism_dioxygenase_TauD/TfdA		11.81	9.07	9.64	10.54	10.58	11.68	Orange	electron_transport oxidoreductase_activity F420H2_dehydrogenase_activity sulfur_oxygenase_reductase_activity malolactic_enzyme_activity regulation_of_oxidoreductase_activity	biological_process molecular_function	GO:0006118 GO:0016491 GO:0043738 GO:0043826 GO:0043883 GO:0051341		1.95221	2.70182		1.02409	1.11886	-1.44398
437961					8.5	6.79	7.28	7.78	7.79	8.54	Orange					1.19381	1.72946		0.723054	0.778676	-1.02323
478966			Peptidase,_trypsin-like_serine_and_cysteine		10.65	8.82	9.26	9.94	9.99	10.65	Orange	catalytic_activity	molecular_function	GO:0003824		1.36123	1.78561				-1.18064
488672					7.13	5.61	6.2	6.37	6.54	7.05	Orange					0.934906	1.54292		0.521883	0.703145	-0.768335
453691					8.12	6.72	7.23	7.5	7.66	7.95	Orange					0.896303	1.41163				-0.806453
314366			Cyclin-like_F-box Long_hematopoietin_receptor,_gp130_family_2,_conserved_site		8.56	6.7	7.38	7.04	7.69	8.65	Orange	hematopoietin/interferon-class_(D200-domain)_cytokine_receptor_activity membrane	molecular_function cellular_component	GO:0004896 GO:0016020		1.17028	1.87303		0.969524	1.67257
250173			Oligopeptide_transporter_OPT_superfamily	Signal_transduction_mechanisms	14.24	12.59	13.09	12.98	13.37	14.13	Orange					1.10569	1.64494			1.15702
443503					10.97	9.17	9.66	9.39	10.15	10.81	Orange				0.495098	1.30757	1.80266	0.767246	0.656465	1.42371		-0.490036
480936					8.03	6.55	7.21	6.86	7.72	8.01	Orange					0.809846	1.44183	0.835298		1.14289
302607					5.36	1.25	3.2	2.54	3.86	4.74	Orange					2.21016	4.35762			1.93916
332903				General_function_prediction_only	6.43	5.34	5.89	5.7	6.13	6.31	Orange						1.1425
245054	GH37		Glycoside_hydrolase,_family_37 Peptidase_S8_and_S53,_subtilisin,_kexin,_sedolisin Six-hairpin_glycosidase-like	Carbohydrate_transport_and_metabolism	13.36	12.06	12.61	12.53	12.82	13.12	Orange	subtilase_activity proteolysis alpha,alpha-trehalase_activity trehalose_metabolic_process catalytic_activity	molecular_function biological_process	GO:0004289 GO:0006508 GO:0004555 GO:0005991 GO:0003824			1.26743
461814					13.78	10.36	13	12.84	12.31	13.92	Orange				2.88527		3.3388		1.63451	1.10093	-2.43965
568344					6.18	3.38	4.91	4.83	4.7	5.94	Orange				1.60064	1.32027	2.92092		1.13261	1.0567	-1.62343
442399				Nuclear_structure	11.46	9.33	10.37	10.33	10.46	11.17	Orange				1.02209	1.08045	2.10254		0.69009	0.835795	-0.981859
606650					6.45	4.6	5.62	5.5	5.7	6.44	Orange					0.841138	1.74372			0.94347
601591					4.61	1.72	3.55	3.1	3.26	4.29	Orange				2.19324		3.16101			1.1829
689952					6.24	2.23	4.79	4.28	4.17	5.47	Orange						2.78179
438587					4.62	2.36	3.85	3.54	3.56	4.19	Orange						2.10666
570934					6.51	3.3	4.68	5.09	3.93	6.5	Orange					1.52498	2.95849		2.61366	1.50536	-1.51835
619788					7.01	3.86	5.19	5.56	4.81	6.89	Orange					1.75155	2.91749		2.02639	1.34805	-1.45239
621115		ssp			5.21	3.07	4.24	4.29	3.75	5.57	Orange						2.23772		1.68337	1.26298
580323					3.67	1.15	2.35	2.69	2.34	3.72	Orange					1.45985	2.82553		1.43123
475020				Intracellular_trafficking,_secretion,_and_vesicular_transport	4.19	2.65	3.16	3.54	3.28	4.35	Orange						1.69022
172363			Alkyl_hydroperoxide_reductase/_Thiol_specific_antioxidant/_Mal_allergen Thioredoxin-like_fold	Posttranslational_modification,_protein_turnover,_chaperones	13.35	11.32	12.32	12.95	12	13.57	Orange	antioxidant_activity oxidoreductase_activity	molecular_function	GO:0016209 GO:0016491			2.03649				-1.97561
334339			WD40_repeat WD40_repeat-like	Function_unknown	9.67	8.23	8.7	8.79	8.55	9.67	Orange					0.964595	1.42556		1.07792	0.831755
334119					7.52	5.08	6.22	6.17	5.79	7.11	Orange				1.19079	1.21907	2.40986		1.27393	0.943788	-1.02991
587853					4.66	1.53	2.75	2.83	2.42	4.31	Orange					2.01886	3.65484		1.79529	1.42763
637765					5.93	4.83	5.24	5.26	5.12	5.8	Orange					0.689266	1.14248		0.717876
572591					8.6	7.07	7.56	7.54	7.5	8.26	Orange				0.523003	1.02686	1.54987		0.762775	0.723742	-0.477347		0.348777
141547			Chloride_channel,_voltage_gated Chloride_channel,_core	Inorganic_ion_transport_and_metabolism	10.75	9.34	9.87	9.74	9.7	10.38	Orange	voltage-gated_chloride_channel_activity chloride_transport membrane ion_channel_activity	molecular_function biological_process cellular_component	GO:0005247 GO:0006821 GO:0016020 GO:0005216		0.87216	1.40459		0.672282
317562					5.07	2.72	3.5	3.5	3.6	4.69	Orange						2.17995
449234					6.69	1.91	3.79	4.03	3.76	5.22	Orange				1.58375	2.99704	4.58079		1.53366	1.21871	-1.8673		1.49478
304627				Extracellular_structures Defense_mechanisms	3.75	0.97	2.27	2.55	2.04	3.32	Orange					1.56675	3.2231
318163					14.89	12.67	13.37	14.44	13.81	14.78	Orange					1.48349	2.22107		1.28183		-1.8252
586946					5.87	1.72	3.2	4.41	3.36	5.32	Orange						3.35351
304778					4.36	2.06	2.95	3.69	3.13	4.17	Orange					1.44833	2.58201				-1.87371
302848		protease	Peptidase_A1 Peptidase_aspartic,_active_site Peptidase_aspartic,_catalytic	Posttranslational_modification,_protein_turnover,_chaperones	11.25	7.69	8.8	10	9.6	11.13	Orange	pepsin_A_activity proteolysis aspartic-type_endopeptidase_activity	molecular_function biological_process	GO:0004194 GO:0006508 GO:0004190		2.27867	3.57825				-2.37558
479388					9.27	6.87	7.67	8.38	8.05	8.94	Orange					1.36577	2.35767				-1.56993
583431			Fungal_transcriptional_regulatory_protein,_N-terminal	Carbohydrate_transport_and_metabolism	10.22	7.92	8.31	9.19	8.61	9.71	Orange	transcription_factor_activity nucleus regulation_of_transcription,_DNA-dependent zinc_ion_binding	molecular_function cellular_component biological_process	GO:0003700 GO:0005634 GO:0006355 GO:0008270		1.87278	2.29809				-1.46741
568045					4.71	2.36	2.8	3.75	3.3	4.66	Orange					2.00092	2.44748		1.36784
453744					7.53	5.85	6.51	5.62	6.17	8.53	Orange					0.900872	1.69596		2.35347	2.94652			-1.00378
307868					3.93	1.24	2.43	1.6	1.48	5.13	Orange						2.74225		3.18794	3.69511
591560					6.04	4.4	5.04	4.43	4.56	6.77	Orange					1.04083	1.70459		2.31348	2.39278			-0.780125
627684					5.81	4.78	5.33	4.83	4.95	6.19	Orange						0.995269		1.25407	1.39925
488989					7.73	7.04	7.42	6.99	7.07	8.12	Orange						0.706512		0.953745	1.13195
327687					5.19	4.33	4.75	4.44	4.4	5.82	Orange						0.871623		1.42513	1.39682
689443					6.15	5.31	5.7	5.47	5.42	6.86	Orange						0.823702		1.42751	1.35442			-0.721567
600299					7.39	6.45	6.85	6.71	6.55	7.85	Orange						0.938156		1.26376	1.14892
692599					6.89	6.14	6.57	6.35	6.23	7.21	Orange						0.747211		1.00535	0.826216
446694					6.3	3.98	5.16	4.07	3.64	7.48	Orange				1.27779	1.02955	2.30733		3.95153	3.4852		1.70819	-1.21379
701848					11.92	11.27	11.7	11.15	11.1	12.25	Orange						0.636337		1.12732	1.09788		0.665967
587904					5.54	4.49	4.77	4.49	4.15	5.84	Orange								1.37204	1.32622
330473					9.27	8.74	8.82	8.63	8.48	9.58	Orange								1.05101	0.940389
332807					7.07	6.1	6.46	5.79	6.02	7.43	Orange						0.986606		1.46885	1.71018
591458		ssp			8.97	8	8.01	7.56	7.69	9.5	Orange					0.88188	0.948157		1.79906	1.88642
660681			Batten's_disease_protein_Cln3	General_function_prediction_only	8.53	7.92	8.02	7.66	7.87	8.88	Orange	membrane	cellular_component	GO:0016020			0.61905		1.00456	1.23672
486394			Ferritin/ribonucleotide_reductase-like		8.27	6.32	6.74	5.29	5.7	12.42	Orange	oxidoreductase_activity transition_metal_ion_binding	molecular_function	GO:0016491 GO:0046914		1.52327	1.97163		6.86501	7.00979		1.10108	-4.24067
330149			O-methyltransferase,_family_2		8.48	8.04	8.19	7.93	8.06	9.08	Orange	O-methyltransferase_activity	molecular_function	GO:0008171					1.01614	1.12658			-0.591819
442114				Nuclear_structure	10.71	6.4	7.33	6.83	7.65	9.75	Orange					3.37573	4.2941		2.22961	3.03834			0.84407
479971					7.94	5.29	5.84	5.73	5.97	7.56	Orange					2.05158	2.65568		1.66377	1.9101
330474			L-Aspartase-like		9.1	3.94	4.74	3.63	4.45	8.4	Orange	catalytic_activity	molecular_function	GO:0003824		4.39672	5.19046		3.98562	4.81308
624768					9.46	6.98	7.38	6.98	7.1	9.09	Orange					2.07731	2.44586		1.93576	2.19732
581060					5.53	2.73	3.45	2.87	3.06	5.14	Orange					2.01157	3.01848		2.22369	2.31307
446085			Ubiquitin	General_function_prediction_only Posttranslational_modification,_protein_turnover,_chaperones	11.14	9.77	10.13	9.89	9.97	10.83	Orange	protein_modification_process	biological_process	GO:0006464		0.963834	1.36439		0.809554	0.932103
319136					7.98	6.21	6.56	6.27	6.41	7.93	Orange					1.39962	1.76636		1.52996	1.6324
322663			YjgF-like_protein		8.39	7.09	7.39	7.2	7.39	8.33	Orange					0.929988	1.30468		0.863403	1.12007
299697					6.36	2.9	3.09	3.22	3.35	5.85	Orange					3.42448	3.45417		2.53082	2.4756
334214					8.23	5.5	5.67	5.51	5.69	7.93	Orange					2.50711	2.75007		2.55819	2.75778
579308					5.1	3.54	3.63	3.61	3.71	4.99	Orange					1.48226	1.63488		1.40471	1.47259
327282					10.52	8.79	8.93	8.83	8.78	10.38	Orange					1.56802	1.70247		1.51946	1.5648
320596					6.87	5.78	5.91	5.94	5.94	6.91	Orange					0.960691	1.07052		0.905701	0.999051
619855					7.1	4.53	5.15	5.13	4.68	6.9	Orange					1.86901	2.57453		2.23938	1.86009
690861			Zinc_finger,_CCHC-type	RNA_processing_and_modification	9.38	8.01	8.26	8.25	8.12	9.36	Orange	nucleic_acid_binding zinc_ion_binding	molecular_function	GO:0003676 GO:0008270		1.081	1.36059		1.29272	1.17841
608778			TonB_box,_conserved_site		8.74	7.51	7.63	7.71	7.58	8.61	Orange					1.10906	1.22372		1.03885	0.894789
689089		ssp			6.4	4.01	3.88	4.03	3.64	6.32	Orange					2.1541	2.42622		2.63306	2.39954
573842					5.06	3.36	3.55	3.5	3.28	5.3	Orange					1.35464	1.76746		1.80446	1.78717
466498		ssp			6.16	5.15	5.43	5.05	5.01	6.23	Orange								1.10758	1.13381
314335					7.08	5.22	5.22	4.94	4.9	6.6	Orange					1.5308	1.7345		1.69293	1.6878
383167					7.25	3.72	3.74	3.35	2.86	6.74	Orange					3.44381	3.59444		3.63807	3.57447
335668			NLI_interacting_factor	Transcription	9.89	8.29	8.34	8.07	8.06	9.65	Orange					1.5423	1.57611		1.63465	1.62144
332002					7.67	6.43	6.48	6.32	6.28	7.55	Orange					1.12526	1.24827		1.2664	1.24603
474672					3.87	2.6	2.86	2.45	2.47	3.72	Orange						1.50628		1.55583	1.60025
589629			UNC-50	Function_unknown	11.12	9.75	9.91	9.48	9.52	10.88	Orange					1.19747	1.36661		1.35257	1.40126		0.395469
589309					7.51	2.21	2.39	1.37	1.87	7.99	Orange					4.92031	5.62504		6.36212	7.3129
304328					6.99	5.4	5.5	5.24	5.36	7.05	Orange					1.51056	1.62149		1.69397	1.82052
596622					9.18	8.3	8.33	8.11	8.27	9.18	Orange					0.78074	0.828295		0.922587	1.04012
456920			Filamentation_induced_by_cAMP_protein_Fic	General_function_prediction_only	12.28	11.53	11.5	11.3	11.36	12.4	Orange					0.77656	0.741653		1.04253	1.11646
318455			Alcohol_dehydrogenase,_zinc-binding Alcohol_dehydrogenase_GroES-like GroES-like NAD(P)-binding	Energy_production_and_conversion General_function_prediction_only	7.37	4.96	4.77	4.83	4.47	6.68	Orange	catalytic_activity binding metabolic_process NADPH:quinone_reductase_activity	molecular_function biological_process	GO:0003824 GO:0005488 GO:0008152 GO:0003960		2.49616	2.09764		2.33824	2.02469
332298			Protein_kinase-like		8.09	6.48	6.33	6.52	6.27	7.71	Orange					1.77019	1.61991		1.4346	1.14819
308793					8.68	5.8	6.17	6.06	5.42	8.35	Orange					2.47374	2.76679		2.75445	2.2237
438301					6.66	5.18	5.3	5.09	4.67	6.4	Orange					1.11222	1.49171		1.90067	1.46351
473280					8.19	7.04	7.09	6.95	6.71	7.93	Orange					1.05677	1.11414		1.07063	1.02934
694556			Alpha/beta_hydrolase_fold-1 Peptidase_S33,_tripeptidyl-peptidase_C-terminal	General_function_prediction_only	14.17	12.87	12.77	12.94	12.4	13.81	Orange					1.38751	1.28595		1.46036	0.863525
453660			Ras_GTPase		3.45	1.76	1.7	1.85	1.24	3.23	Orange	GTP_binding small_GTPase_mediated_signal_transduction	molecular_function biological_process	GO:0005525 GO:0007264		2.13924			2.22924
512925					10.2	7.84	7.46	7.55	7.77	9.41	Orange					2.70332	2.27726		1.64287	1.86156			0.786141
477996				RNA_processing_and_modification	10.72	9.15	8.97	9.25	9.21	10.3	Orange					1.67741	1.52744		1.0406	1.04933
451323					11.84	9.63	9.59	9.85	10.02	11.21	Orange					2.20811	2.20548		1.18314	1.35632			0.619126
301171					8.1	6.27	6.22	6.3	6.57	7.69	Orange					1.85164	1.82542		1.13593	1.41988
710214					11.1	10.1	10.09	10.15	10.31	10.91	Orange					1.00493	0.998373		0.61129	0.760651
680842				RNA_processing_and_modification	14.43	13.12	13.01	12.86	13.35	14.18	Orange					1.30249	1.30683			1.33357
314210			Major_facilitator_superfamily_MFS-1 Sugar_transporter,_conserved_site MFS_general_substrate_transporter	General_function_prediction_only	7.39	6.33	6.21	6.25	6.44	7.31	Orange	transporter_activity transport membrane L-arabinose_isomerase_activity	molecular_function biological_process cellular_component	GO:0005215 GO:0006810 GO:0016020 GO:0008733		1.19055	1.06034		0.897723	1.09519
689092					8.52	7.5	7.73	7.72	7.42	8.64	Orange					0.727946	1.02182		1.15363	0.937728
298227					3.8	2.39	2.73	2.67	2.23	3.83	Orange						1.49779		1.88575
325244					7.97	6.81	7.2	7.08	6.86	7.69	Orange					0.760829	1.16236		0.830718	0.616397
441812					5.87	3	3.83	3.59	2.8	5.37	Orange					1.78216	2.65717		2.47875	1.91801
618282					4.88	3.67	4.04	3.94	3.58	4.71	Orange						1.11369		1.16518
576679					4.16	2.49	3.18	3.12	2.53	4.2	Orange						1.72271		1.59708
334747					6.2	5.16	5.7	5.45	5.07	6.2	Orange								1.01611
706665				Carbohydrate_transport_and_metabolism Posttranslational_modification,_protein_turnover,_chaperones	8.92	6.36	7.29	6.32	6.66	8.74	Orange				1.07613	1.49952	2.57565		2.02494	2.43422
309479		ssp		Carbohydrate_transport_and_metabolism Posttranslational_modification,_protein_turnover,_chaperones	9.56	5.81	7.25	5.58	6.47	9.47	Orange				1.48852	2.26238	3.7509	0.890176	3.05576	3.94594		0.836968
307487					10.35	9.25	9.61	9.21	9.46	10.24	Orange					0.735698	1.09972		0.785166	1.02901
456106			Tetrahydrofolate_dehydrogenase/cyclohydrolase Legume_lectin,_beta_domain NAD(P)-binding	Coenzyme_transport_and_metabolism	10.89	9.63	10.07	9.51	9.86	10.67	Orange	catalytic_activity folic_acid_and_derivative_biosynthetic_process sugar_binding binding metabolic_process methylenetetrahydrofolate_dehydrogenase_activity methylenetetrahydrofolate_dehydrogenase_(NAD+)_activity	molecular_function biological_process	GO:0003824 GO:0009396 GO:0005529 GO:0005488 GO:0008152 GO:0004486 GO:0004487		0.824021	1.26261		0.858398	1.20164
484003			Peptidase_aspartic,_catalytic		5.94	4	4.74	4.21	4.72	6	Orange	aspartic-type_endopeptidase_activity proteolysis	molecular_function biological_process	GO:0004190 GO:0006508		0.95528	2.03428		1.36798	1.91379
475526					6.2	4.79	5.47	4.99	5.17	6.24	Orange						1.38121		1.06955	1.11609
705078					10.34	9.08	9.8	9.34	9.52	10.42	Orange						1.23021		0.895706	1.05242
322499					3.7	0.81	2.08	0.63	0.82	3.21	Orange						3.6577		3.18842	3.74101
482817					9.61	7.14	7.99	7.08	6.96	9.15	Orange					1.52593	2.45602		2.2816	2.1145		1.12867
583945					11.77	5.89	8.25	6.04	6.21	10.26	Orange				2.6619	3.23113	5.89303		4.15859	4.2657		2.3382	1.41074
449503					6.14	3.23	4.2	3.22	3.27	5.32	Orange					1.91545	2.98497		2.17932	2.23784		1.07531	0.811433
584922					8.58	4.55	6	4.16	4.66	7.23	Orange				1.52018	2.52688	4.04706		2.67563	3.05659		1.45395	1.3052
335596					4.91	2.69	3.59	2.74	2.89	4.18	Orange					1.34068	2.2219		1.4743	1.63285
330276					8.16	6.95	7.44	6.94	7.08	7.77	Orange					0.639598	1.19287		0.68975	0.835009
296562					11.37	9.88	10.57	9.69	9.97	10.9	Orange				0.732619	0.745071	1.47769		0.934138	1.19939		0.653636
326546					5.05	2.9	3.45	2.48	2.76	4.45	Orange					1.48909	1.83501		1.89005	1.85381
576104					8.1	6.9	7.29	6.7	6.99	7.72	Orange					0.766936	1.20356		0.727539	1.03591
443638			T-complex_11	Signal_transduction_mechanisms	10.55	9.41	9.27	9.57	9.76	11.61	Orange					1.26098	1.13934		1.76768	2.02563			-1.06521
635763					11.76	10.43	10.22	10.8	10.84	12.9	Orange					1.52868	1.33219		2.1165	2.13226		-0.609165	-1.19699
488173					8.18	6.99	6.87	7.37	7.29	9.11	Orange					1.3019	1.1607		1.80908	1.79192			-0.98838
291959					11.58	10.76	10.65	10.99	11.1	12.28	Orange					0.85881	0.786972		1.15551	1.29115			-0.710619
318061					10.15	9.24	9.35	9.39	9.45	10.9	Orange					0.779757	0.90726		1.44232	1.49846			-0.757684
687683				Secondary_metabolites_biosynthesis,_transport_and_catabolism	9.83	9.09	9.17	9.38	9.37	10.63	Orange					0.646289	0.738719		1.25932	1.24199			-0.79607
292648				Secondary_metabolites_biosynthesis,_transport_and_catabolism	9.87	9.18	9.27	9.42	9.31	10.59	Orange					0.594099	0.68718		1.28104	1.16423			-0.720008
482838					10.66	9.97	9.63	10.14	10.12	11.62	Orange					0.980622	0.690755		1.48034	1.48237			-0.963586
251575			Serine/threonine-specific_protein_phosphatase_and_bis(5-nucleosyl)-tetraphosphatase Metallophosphoesterase	General_function_prediction_only Signal_transduction_mechanisms	10.2	9.16	8.57	9.44	9.11	11.79	Orange	hydrolase_activity phosphoprotein_phosphatase_activity calcium-dependent_protein_serine/threonine_phosphatase_activity magnesium-dependent_protein_serine/threonine_phosphatase_activity magnesium-dependent_protein_serine/threonine_phosphatase_complex CTD_phosphatase_activity calcium-dependent_protein_serine/threonine_phosphatase_regulator_activity myosin_phosphatase_activity myosin_phosphatase_reg…	molecular_function cellular_component	GO:0016787 GO:0004721 GO:0004723 GO:0004724 GO:0005963 GO:0008420 GO:0008597 GO:0017018 GO:0017020 GO:0017023		1.60212	1.03615		2.72628	2.39229			-1.64059
446599					6.47	5.98	5.65	6.09	5.92	7.38	Orange					0.777025			1.40796	1.25827			-0.913027
698748					5.69	5.29	5.13	5.34	5.3	6.28	Orange								1.00861	0.826158
609555			Histone_H2B Histone-fold	Chromatin_structure_and_dynamics	2.54	1.42	1.36	1.8	1.63	4.36	Orange	nucleosome DNA_binding nucleus nucleosome_assembly	cellular_component molecular_function biological_process	GO:0000786 GO:0003677 GO:0005634 GO:0006334					3.13949	3.03843			-1.89653
321463			Zinc_finger,_PHD-type Zinc_finger,_FYVE/PHD-type	Transcription	5.09	4.16	4.1	4.41	4.17	6.44	Orange	protein_binding zinc_ion_binding	molecular_function	GO:0005515 GO:0008270					2.19167	2.12607			-1.44771
575321					8.69	8.29	8.19	8.37	8.25	9.26	Orange					0.495513	0.399391		1.03809	0.913953			-0.597382
590991					4.38	3.32	3.46	3.55	3.38	5.14	Orange								2.03534	1.80881
591581			Beta-Ig-H3/fasciclin	Cell_wall/membrane/envelope_biogenesis	9.26	8.37	8.28	8.41	8.24	9.93	Orange					0.953206	0.870829		1.58111	1.54025
584793					4.56	3.64	3.34	3.89	3.43	5.62	Orange					1.3166	0.979942		2.21951	1.78424			-1.07493
692470			Amidohydrolase_2	Amino_acid_transport_and_metabolism	10.41	9.74	9.58	9.89	9.53	11.11	Orange	catalytic_activity metabolic_process	molecular_function biological_process	GO:0003824 GO:0008152		0.820462			1.60225	1.1892			-0.745717
331985					6.67	5.9	5.76	6.14	5.85	7.25	Orange					0.873123	0.754056		1.43313	1.09371			-0.606064
326742					8.63	8.08	7.92	8.34	7.82	9.32	Orange					0.720115			1.39211	0.984296			-0.700309
477332					6.98	6.54	6.34	6.66	6.27	7.46	Orange								1.20323	0.875332
323712					7.23	6.73	6.56	6.64	6.48	7.91	Orange					0.685266			1.39587	1.27786			-0.676886
696425					6.01	5.73	5.59	5.63	5.44	6.6	Orange								1.18294	0.957776			-0.610439
583058					3.01	2.47	2.07	2.3	2.22	3.77	Orange								1.71134
435731			Ankyrin NACHT_nucleoside_triphosphatase	General_function_prediction_only	7.35	6.34	6.41	7.03	6.65	8.28	Orange					0.936491	1.01794		1.48776	1.25516			-0.927551
690849					6.89	6.17	6.13	6.77	6.34	7.74	Orange					0.738222	0.725143		1.41629	0.985646	-0.596798		-0.857301
449804			Zinc_finger,_CCHC-type Peptidase_aspartic,_catalytic	Transcription	4.69	2.81	2.64	3.97	2.51	5.57	Orange	nucleic_acid_binding zinc_ion_binding aspartic-type_endopeptidase_activity proteolysis	molecular_function biological_process	GO:0003676 GO:0008270 GO:0004190 GO:0006508		2.04882	1.60416		2.97373	1.59505
292386			Ricin_B_lectin Ricin_B-related_lectin		12.06	9.38	9.33	11.04	9.17	14.05	Orange						2.43263		4.84712	2.67817			-2.04766
532444					3.4	2.06	2.05	3.1	2.1	4.76	Orange					1.58519	1.53237		2.8455	1.74247			-1.44337
692040					7.83	6.88	6.66	7.44	6.91	8.33	Orange					1.14316	0.952394		1.40996	0.896573
445324					3.65	2.74	2.61	3.4	2.84	4.37	Orange								1.63011
314711					8.44	7.8	7.63	8.62	7.89	9.17	Orange					0.808582	0.64619	-0.752908	1.2724	0.51949	-0.854713		-0.728012
587196					6.79	6.06	5.43	6.27	5.82	7.55	Orange					1.37302	0.735395		1.75843	1.31934			-0.787546
482742			EGF-like_region,_conserved_site		10.41	9.87	9.41	9.93	9.57	11	Orange					0.941158			1.42903	1.03746			-0.596057
568584					5.55	5.21	4.44	5.13	4.79	6.28	Orange								1.42437
477474			Major_facilitator_superfamily MFS_general_substrate_transporter	Carbohydrate_transport_and_metabolism	7.04	5.99	5.52	6.77	5.68	7.73	Orange	transporter_activity transport integral_to_membrane	molecular_function biological_process cellular_component	GO:0005215 GO:0006810 GO:0016021		1.54913	1.09647	-1.06889	2.10067	1.03178
561109					6.54	5.81	5.43	6.26	5.74	6.93	Orange					1.13343	0.714954		1.21755	0.682675
248030			Major_facilitator_superfamily_MFS-1 MFS_general_substrate_transporter	Carbohydrate_transport_and_metabolism	9.44	8.84	8.35	9.17	8.43	10.1	Orange					1.09368			1.7506	1.00992			-0.710941
445758					9.9	9.35	9.11	9.56	9.15	10.2	Orange					0.789061	0.549997		1.07312	0.65487
573576					6.01	5.09	4.74	4.48	4.28	7.02	Orange					1.29703	0.949123		2.85771	2.60049			-1.06785
306378					5.6	5.23	5	4.74	4.84	6.13	Orange								1.39602	1.42921
608764					3.07	2.73	2.1	2.19	1.98	3.94	Orange									2.15803
484653					9.28	8.66	7.85	7.99	7.9	9.9	Orange				-0.804334	1.43382	0.629484		2.07341	1.98576	0.668653		-0.68762
306379					6.2	5.91	5.56	5.57	5.59	6.57	Orange								1.00879	1.0533
335534					3.68	2.21	1.23	1.27	1.69	4.2	Orange					2.29664	1.67128		2.84545	3.22041
479529				Transcription Replication,_recombination_and_repair Chromatin_structure_and_dynamics	7.36	6.21	5.56	5.63	5.91	7.82	Orange					1.78796	1.045		1.90505	2.15226
325552			Transcriptional_regulator,_GCM-like		10.57	9.98	9.54	9.59	9.68	10.87	Orange	DNA_binding regulation_of_transcription,_DNA-dependent	molecular_function biological_process	GO:0003677 GO:0006355		0.876291			1.14136	1.28976
705044			Peptidyl-prolyl_cis-trans_isomerase,_FKBP-type	Posttranslational_modification,_protein_turnover,_chaperones	10.04	8.45	7.84	7.99	7.95	10.39	Orange	protein_folding peptidyl-prolyl_cis-trans_isomerase_activity cyclophilin FK506-sensitive_peptidyl-prolyl_cis-trans_isomerase cyclophilin-type_peptidyl-prolyl_cis-trans_isomerase_activity	biological_process molecular_function	GO:0006457 GO:0003755 GO:0004600 GO:0030051 GO:0042027		1.78416	1.57606		2.49297	2.37232
481094				Carbohydrate_transport_and_metabolism	8.86	8.07	7.7	7.86	7.93	9.01	Orange					1.1346			0.979529	1.17046
335632					8.02	7.14	6.84	6.96	7	8.38	Orange					1.08608	0.864003		1.38352	1.43024
686487					9.9	9.04	8.63	8.66	8.58	10.37	Orange					1.27245	0.843409		1.83521	1.752
332117					6.77	5.32	5.15	4.99	4.75	7.35	Orange					1.65843	1.41175		2.57941	2.42922
572444					7.07	6.44	6.3	6.35	6.23	7.26	Orange					0.736434	0.641904		1.01358	0.920755
446156					5.31	4.26	3.84	3.86	4.04	6.61	Orange					1.54913	1.10981		2.47804	2.71943			-1.28859
304206		ssp		Carbohydrate_transport_and_metabolism Posttranslational_modification,_protein_turnover,_chaperones	10.87	10.12	9.6	9.52	9.94	11.87	Orange								1.95332	2.43583			-1.09019
693122					9.56	9.06	8.94	8.83	9.03	9.93	Orange					0.60826	0.495962		0.912381	1.091
439404					7.65	7.33	6.97	7.01	7.3	8.39	Orange					0.656702			1.06579	1.37272			-0.749686
656287			DNA/RNA_helicase,_DEAD/DEAH_box_type,_N-terminal DNA/RNA_helicase,_C-terminal DEAD-like_helicase,_N-terminal Helicase,_superfamily_1_and_2,_ATP-binding RNA_helicase,_DEAD-box_type,_Q_motif	Translation,_ribosomal_structure_and_biogenesis	10.25	10.07	9.87	9.78	9.9	10.79	Orange	nucleic_acid_binding helicase_activity ATP_binding ATP-dependent_helicase_activity ATP-dependent_DNA_helicase_activity ATP-dependent_RNA_helicase_activity DNA-dependent_ATPase_activity RNA-dependent_ATPase_activity protein-transmembrane_transporting_ATPase_activity ATPase_activity single-stranded_DNA-dependent_ATP-dependent_DNA_helicase_activity ATPase_activity,_coupled ATPase_activity,_uncoupled…	molecular_function	GO:0003676 GO:0004386 GO:0005524 GO:0008026 GO:0004003 GO:0004004 GO:0008094 GO:0008186 GO:0015462 GO:0016887 GO:0017116 GO:0042623 GO:0042624 GO:0042625 GO:0042626					0.903084	1.00615			-0.547382
536007				Chromatin_structure_and_dynamics	2.5	2.13	0.34	1.27	1.51	4.35	Orange								5.52707	5.51298			-4.13859
321384					8.83	8.59	7.57	8.1	8.13	9.82	Orange				-1.03086	1.239			1.69204	1.67349			-0.992405
620808					4.73	4.41	3.74	4.38	4.44	5.77	Orange								1.36022	1.42058			-1.07235
680258				Function_unknown	9.52	9.31	8.87	9.22	9.18	10.26	Orange					0.660968			1.08994	1.02797			-0.739166
311088					3.21	2.14	0.96	1.48	1.71	4.06	Orange								2.83767	2.60301
687544					9.17	8.74	8.27	8.58	8.66	9.65	Orange					0.813592			0.940669	1.08484
615338					9.32	8.85	8.54	8.79	8.84	9.76	Orange					0.773374			0.941457	1.01197
693769					7.97	7.33	6.88	7.32	7.55	8.56	Orange					1.08191	0.65066		0.984666	1.22461		-0.6784	-0.581161
690336				Cell_wall/membrane/envelope_biogenesis Posttranslational_modification,_protein_turnover,_chaperones	9.95	9.36	8.86	9.27	9.46	10.28	Orange					1.02845			0.778603	0.965172
620317					8.06	7.68	6.66	7.42	7.48	8.61	Orange					1.39271			1.06875	1.07683		-0.881679
615261					5.85	5.4	4.74	5.3	5.32	6.23	Orange					1.12951			0.779428	0.940841
317482					7.57	7.13	6.53	7.13	7.07	7.97	Orange					1.05149			0.913041	0.858068
302310				Function_unknown	8.49	7.54	7.22	7.15	7.02	8.41	Orange					1.27676	0.950984		1.41677	1.29741
331536			NLI_interacting_factor	Transcription	10.13	9.03	8.68	8.71	8.7	9.8	Orange					1.42665	1.09078		1.1555	1.14535
295669					10.25	9.29	9.1	8.97	8.95	9.92	Orange					1.15332	0.959913		0.994506	0.895454
481182					8.18	7.48	7.14	7.24	7.06	7.97	Orange					1.05153	0.706914		0.914285	0.72963
330941					5.63	4.97	4.59	4.81	4.43	5.43	Orange					1.08421			1.06453
314407			PWWP	Transcription	3.6	2.98	2.31	2.41	2.12	3.47	Orange								1.70033
656382					10.98	8.26	8.18	9.36	7.88	11.15	Orange					2.99153	3.00881		4.29607	2.8452
325978					6.47	5.71	5.38	6.03	5.37	6.62	Orange					1.12183	0.784787		1.26703	0.584139
315926					6.52	4.01	3.02	3.84	2.93	6.9	Orange					3.53107	2.60156		3.78566	2.96788
475851			TATA-box_binding Transcription_factor_TFIID,_C-terminal/DNA_glycosylase,_N-terminal	Transcription	14.1	13.43	13.2	13.45	13.24	14.31	Orange	DNA_binding RNA_polymerase_II_transcription_factor_activity nucleus transcription_factor_TFIID_complex regulation_of_transcription,_DNA-dependent transcription_initiation_from_RNA_polymerase_II_promoter	molecular_function cellular_component biological_process	GO:0003677 GO:0003702 GO:0005634 GO:0005669 GO:0006355 GO:0006367		0.898152	0.668624		1.07481	0.871019
705185					11.58	9.85	9.11	10.32	9.46	12.03	Orange				-0.746589	2.46707	1.72048	-0.861443	2.58964	1.72819
307643					7.05	6.29	5.78	6.33	5.97	7.27	Orange					1.25556	0.765706		1.31512	0.946973
598923			WD40_repeat Quinoprotein_amine_dehydrogenase,_beta_chain-like		5.59	4.63	4.06	4.76	4.29	5.64	Orange					1.52528	0.992578		1.39625
438247			DNA/RNA_helicase,_C-terminal Helicase,_superfamily_1_and_2,_ATP-binding	Replication,_recombination_and_repair	8.42	8.05	7.33	7.81	7.42	9.01	Orange	nucleic_acid_binding helicase_activity ATP_binding diacylglycerol_pyrophosphate_phosphatase_activity thiamin-pyrophosphatase_activity 8-oxo-7,8-dihydroguanine_triphosphatase_activity UDP-2,3-diacylglucosamine_hydrolase_activity bis(5'-nucleosyl)-tetraphosphatase_activity dATP_pyrophosphohydrolase_activity pyrophosphatase_activity dihydroneopterin_monophosphate_phosphatase_activity dihydroneopteri…	molecular_function	GO:0003676 GO:0004386 GO:0005524 GO:0000810 GO:0004787 GO:0008413 GO:0008758 GO:0008796 GO:0008828 GO:0016462 GO:0019176 GO:0019177 GO:0043141	-0.732657	1.09493			1.6081	1.21829			-0.608204
600888		ssp	Fungal_mating-type_pheromone		6.17	5.53	4.82	5.2	4.66	6.61	Orange	mating_pheromone_activity membrane	molecular_function cellular_component	GO:0000772 GO:0016020		1.19623			2.05967	1.29992
666486				Nuclear_structure	9.98	9.77	9.28	9.52	9.16	10.37	Orange								1.32869	0.927666
586990			DNA_repair_protein_(XPGC)/yeast_Rad XPG_I Helix-hairpin-helix_motif,_class_2	Replication,_recombination_and_repair	4.03	2.36	1.17	2.25	0.87	4.64	Orange	nuclease_activity DNA_repair DNA_binding catalytic_activity nucleus exodeoxyribonuclease_I_activity	molecular_function biological_process cellular_component	GO:0004518 GO:0006281 GO:0003677 GO:0003824 GO:0005634 GO:0008852		3.18691	1.7519		3.79732	2.63076
310846			Hemopexin		5.91	4.24	3.91	4.51	3.23	6.17	Orange	catalytic_activity metal_ion_binding	molecular_function	GO:0003824 GO:0046872		1.71524	1.66102		2.45594	1.58158
321504			Serine/threonine_protein_kinase-related Serine/threonine_protein_kinase Protein_kinase-like		5.38	4.32	4	4.22	3.73	5.63	Orange	protein_serine/threonine_kinase_activity ATP_binding protein_amino_acid_phosphorylation protein_kinase_activity	molecular_function biological_process	GO:0004674 GO:0005524 GO:0006468 GO:0004672		1.43193	1.10402		1.95973	1.46766
658875					11.12	10.47	10.33	10.49	10.09	11.32	Orange					0.762296	0.654357		1.2307	0.820955
498114				General_function_prediction_only	6.69	5.67	5.45	5.28	4.75	6.79	Orange								1.52295	1.50772
314107			Malate_synthase Malate_synthase_A Malate_synthase-like,_core	Energy_production_and_conversion	12.29	11.62	11.43	11.48	10.98	12.48	Orange	malate_synthase_activity glyoxylate_cycle catalytic_activity	molecular_function biological_process	GO:0004474 GO:0006097 GO:0003824		0.840404	0.664172		1.49502	0.902512
302006					7.18	7.02	6.7	6.41	6.22	7.51	Orange								1.29448	1.00917
540784					5.79	4.59	4.5	4.31	2.63	6.84	Orange					1.17824	1.19043	-1.65305	4.24336	2.59031		2.01373	-1.0514
621379				Function_unknown	11.1	10.89	10.61	10.65	10.22	11.34	Orange					0.468219			1.14411	0.70674
308071			SANT,_DNA-binding		6.91	6.61	6.46	6.37	6.08	7.16	Orange	DNA_binding	molecular_function	GO:0003677					1.00302
488647					13.67	12.13	11.25	12.04	11.91	13.51	Orange					2.18544	1.44885		1.56471	1.45806
239682	GH16		Beta-glucan_synthesis-associated,_SKN1 Concanavalin_A-like_lectin/glucanase		9.21	8.4	7.61	8.13	8.19	9.06	Orange				-0.782114	1.59615	0.814039		0.852094	0.925402		-0.612283
617702					6.15	5.59	5.1	5.51	5.51	6.1	Orange					1.00583
623319					11.09	10.66	9.98	10.24	10.39	11.11	Orange					1.05195
479528					6.89	5.11	3.92	4.68	4.93	7.2	Orange					2.38949	1.73736		2.31083	2.52427
330419					5.89	4.78	4.39	4.59	4.92	6.04	Orange					1.49809	1.13452		1.14453	1.49201
250962			Major_facilitator_superfamily_MFS-1 Major_facilitator_superfamily MFS_general_substrate_transporter	Carbohydrate_transport_and_metabolism	8.07	7.26	6.88	6.96	7.04	7.73	Orange	transporter_activity transport integral_to_membrane	molecular_function biological_process cellular_component	GO:0005215 GO:0006810 GO:0016021		1.16281	0.795937			0.755681
312167					6.02	5.4	4.89	5.07	5.15	5.79	Orange					1.11336	0.636022		0.67379	0.751588
694882		ssp			5.7	4.93	4.21	4.55	4.61	5.25	Orange					1.48989	0.787989
462998					5.41	3.21	2.38	2.85	3.17	4.06	Orange					2.58837	2.36177			1.56189
611207					6.76	5.8	5.23	5.33	5.7	6.04	Orange					1.51374
592310					3.37	3.66	2.49	3.61	3.68	4.79									1.15288	1.18264		-1.38967	-1.4196
477832					6.33	6.33	5.57	6.46	6.44	7.59					-0.780612	0.782085			1.15577	1.13104		-0.885713	-1.2594
635346					8.87	9.06	8	8.62	8.81	9.91									1.08991	1.32567			-1.07667
486390			Fungal_transcriptional_regulatory_protein,_N-terminal		9.4	9.73	8.38	9.18	9.16	10.37		transcription_factor_activity nucleus regulation_of_transcription,_DNA-dependent zinc_ion_binding	molecular_function cellular_component biological_process	GO:0003700 GO:0005634 GO:0006355 GO:0008270	-1.10784				1.18352	1.17936			-0.983051
586972					6.71	6.91	6.16	6.54	6.61	7.7									1.0934	1.08748			-0.980704
479891					8.5	8.69	8.15	8.45	8.48	9.52									1.01571	1.08569			-1.03324
479629					5.93	6.44	5.26	6.57	6.08	7.44					-1.213				1.3713	0.835302		-0.808712	-1.52278
576254			DNA_breaking-rejoining_enzyme,_catalytic_core		6.21	6.7	5.73	7.03	6.24	7.66		DNA_binding	molecular_function	GO:0003677	-0.963721			-0.794745	1.47389	0.679143			-1.49956
705188					6.84	7.39	5.98	7.29	6.64	8.51									1.82057	1.21219			-1.68263
610504				General_function_prediction_only	8.32	8.7	7.7	8.46	8.29	9.36					-0.994987				1.04281	0.904755			-1.04787
328686					8.79	9.31	8.53	9.14	8.82	9.83					-0.782486		-0.537471		1.01493	0.667566			-1.04391
185515			Amino_acid_permease-associated_region Amino_acid/polyamine_transporter_I	Amino_acid_transport_and_metabolism	9.78	10.47	9.43	10.22	9.67	10.95		amino_acid_transport amino_acid_transmembrane_transporter_activity membrane transport	biological_process molecular_function cellular_component	GO:0006865 GO:0015171 GO:0016020 GO:0006810					1.28409				-1.18772
332307					11.46	11.62	9.87	13.15	11.25	12.78					-1.54397	1.34994		-1.91841	1.53312		-1.50845	-1.13402	-1.31719
695593				Function_unknown	7.67	7.53	6.43	8.63	7.53	8.63					-1.11426	1.231		-1.12985	1.09892		-1.09546	-1.07987	-0.947789
668513					11.85	11.72	10.67	12.94	11.96	12.75					-1.09696	1.15086		-1.01184	0.815781		-1.17897	-1.26409	-0.929015
658958			Cyclin,_N-terminal Cyclin-like	General_function_prediction_only	14.63	14.07	12.78	15.44	14.33	15.44		UDP-N-acetylmuramoylalanyl-D-glutamyl-2,6-diaminopimelate-D-alanyl-D-alanine_ligase_activity ribosomal_S6-glutamic_acid_ligase_activity coenzyme_F420-0_gamma-glutamyl_ligase_activity coenzyme_F420-2_alpha-glutamyl_ligase_activity	molecular_function	GO:0008766 GO:0018169 GO:0043773 GO:0043774	-1.13452	1.69648		-1.08589	1.09694		-1.34469	-1.39332
486399			Fungal_transcriptional_regulatory_protein,_N-terminal Fungal_specific_transcription_factor		8.81	8.55	7.49	9.19	8.5	9.26		transcription_factor_activity nucleus regulation_of_transcription,_DNA-dependent zinc_ion_binding DNA_binding transcription	molecular_function cellular_component biological_process	GO:0003700 GO:0005634 GO:0006355 GO:0008270 GO:0003677 GO:0006350		1.30721						-1.15899
617382			HEAT Armadillo-type_fold		11.07	11.25	10.16	11.46	10.81	11.84		binding	molecular_function	GO:0005488	-0.967713	0.763696			1.01564				-0.765978
603666					7.58	7.72	6.66	8.27	7.51	8.48					-1.02216	0.883366		-0.812096	0.960939			-0.837366	-0.91494
309199	GT1		Glycosyl_transferase,_family_28	Carbohydrate_transport_and_metabolism Energy_production_and_conversion	11.76	11.98	10.93	12.43	11.83	12.55		carbohydrate_metabolic_process transferase_activity,_transferring_hexosyl_groups lipid_glycosylation sterol_3-beta-glucosyltransferase_activity	biological_process molecular_function	GO:0005975 GO:0016758 GO:0030259 GO:0016906	-1.01105	0.78177						-0.885562	-0.822566
671915					11.77	11.58	10.8	13.64	12.84	14.12						0.935298			1.21988		-2.00633	-2.07068	-2.35526
600776			Zinc_finger,_MYND-type	General_function_prediction_only	11.01	10.98	9.84	12.3	11.58	12.66		zinc_ion_binding	molecular_function	GO:0008270	-1.21184	1.14867		-0.747664	1.08144		-1.25363	-1.71781	-1.65058
479532					9.01	8.43	6.73	11.18	9.7	11.16						1.95865					-2.62119	-2.86057	-2.15905
683444					13.1	13.7	11.89	14.68	14.03	15.02					-1.37717							-1.69684	-1.92405
476326			Cupin,_RmlC-type		11.97	12.66	10.07	14.88	13.51	15.18					-2.60151						-2.55906	-3.13231	-3.23166
681724			Protein_kinase,_core Serine/threonine_protein_kinase-related Protein_kinase,_C-terminal Tyrosine_protein_kinase Serine/threonine_protein_kinase Serine/threonine_protein_kinase,_active_site Protein_kinase-like	General_function_prediction_only Signal_transduction_mechanisms	13.15	13.26	12.05	13.69	13.46	13.79		protein_kinase_activity ATP_binding protein_amino_acid_phosphorylation protein_serine/threonine_kinase_activity protein-tyrosine_kinase_activity transmembrane_receptor_protein_serine/threonine_kinase_activity 3-phosphoinositide-dependent_protein_kinase_activity DNA-dependent_protein_kinase_activity AMP-activated_protein_kinase_activity casein_kinase_activity casein_kinase_I_activity cyclic_nucleo…	molecular_function biological_process	GO:0004672 GO:0005524 GO:0006468 GO:0004674 GO:0004713 GO:0004675 GO:0004676 GO:0004677 GO:0004679 GO:0004680 GO:0004681 GO:0004690 GO:0004694 GO:0004695 GO:0004696 GO:0004698 GO:0004700 GO:0004702 GO:0004704 GO:0004705 GO:0004706 GO:0004708 GO:0004710 GO:0004711 GO:0004718 GO:0008338 GO:0008339 GO:0008349 GO:0008545 GO:0016908 GO:0016909 GO:0019199 GO:0019912 GO:0034211	-1.04848	0.924138						-1.25132
574457			Protein_of_unknown_function_DUF1752,_fungi	Extracellular_structures Defense_mechanisms	11.25	11.79	10.64	11.93	11.85	11.99					-1.07435							-1.10791	-0.749662
301993					3.46	4.4	2.65	4.27	3.56	4.93					-1.77762				1.44395				-1.25035
701382			Zinc_finger,_RING-type	Nuclear_structure	12.25	13.23	11.34	13.44	12.49	13.7		protein_binding zinc_ion_binding	molecular_function	GO:0005515 GO:0008270	-1.83601		-1.03726		1.19285			-1.06857	-1.46267
595372			Fungal_transcriptional_regulatory_protein,_N-terminal		8.73	9.43	8.19	9.26	9.24	9.84		transcription_factor_activity nucleus regulation_of_transcription,_DNA-dependent zinc_ion_binding	molecular_function cellular_component biological_process	GO:0003700 GO:0005634 GO:0006355 GO:0008270	-1.27472		-0.782169					-1.02987	-1.11352
513826			Acyl_transferase Acyl_transferase/acyl_hydrolase/lysophospholipase Malonyl-CoA_ACP_transacylase,_ACP-binding	Lipid_transport_and_metabolism	6.24	7.5	5.41	7.97	7.07	8.51		metabolic_process catalytic_activity binding	biological_process molecular_function	GO:0008152 GO:0003824 GO:0005488	-1.7537		-1.34071		1.40836			-1.28642	-2.28179
579679			Beta-ketoacyl_synthase,_N-terminal Beta-ketoacyl_synthase,_C-terminal Thiolase-like	Lipid_transport_and_metabolism	5.97	7.86	5.83	8.49	7.26	8.72		catalytic_activity metabolic_process	molecular_function biological_process	GO:0003824 GO:0008152			-1.90981		1.42889				-2.70836
317831					10	11.1	9.63	11.45	10.85	11.44							-1.1344						-1.43702
671723			Cys/Met_metabolism,_pyridoxal_phosphate-dependent_enzyme O-acetylhomoserine/O-acetylserine_sulfhydrylase Pyridoxal_phosphate-dependent_transferase,_major_region	Amino_acid_transport_and_metabolism	11.28	10.56	10.7	12.05	11.15	12.81		amino_acid_metabolic_process pyridoxal_phosphate_binding transferase_activity,_transferring_alkyl_or_aryl_(other_than_methyl)_groups O-acetylhomoserine_aminocarboxypropyltransferase_activity	biological_process molecular_function	GO:0006520 GO:0030170 GO:0016765 GO:0003961		0.530877	0.721871	-0.86889	1.63406	0.765168	-1.48934		-1.53264
304638					1.76	0.85	1.27	2.91	1.42	4.32									2.58523				-2.22193
609747			NmrA-like NAD(P)-binding		7.18	6.77	6.84	8.48	7.36	9.04		regulation_of_nitrogen_utilization transcription_repressor_activity catalytic_activity binding metabolic_process	biological_process molecular_function	GO:0006808 GO:0016564 GO:0003824 GO:0005488 GO:0008152					1.53881		-1.88394		-1.86835
387873					8.65	7.99	8.42	9.76	8.51	9.79								-1.49906	1.27092		-1.9727		-1.15242
298184					9.63	9.2	9.39	10.79	9.64	10.96									1.14017		-1.65231		-1.32901
519905					5.79	5.11	4.37	6.41	5.25	6.52						1.36073		-1.21079	1.34236		-1.33795		-0.744627
333595			NmrA-like NAD(P)-binding	Defense_mechanisms	8.96	8.32	7.86	9.57	8.46	9.75		regulation_of_nitrogen_utilization transcription_repressor_activity catalytic_activity binding metabolic_process	biological_process molecular_function	GO:0006808 GO:0016564 GO:0003824 GO:0005488 GO:0008152		1.10021		-1.21166	1.34051		-1.35232		-0.846117
669526					8.23	7.23	6.96	9	7.58	8.89						1.25262	0.993347	-1.5635	1.32248		-1.91082
692663			Lipoxygenase,_C-terminal		12.35	11.58	11.15	13.28	11.77	13.68		oxidoreductase_activity,_acting_on_single_donors_with_incorporation_of_molecular_oxygen,_incorporation_of_two_atoms_of_oxygen metal_ion_binding arachidonate_12-lipoxygenase_activity	molecular_function	GO:0016702 GO:0046872 GO:0004052		1.20284	0.75644	-1.54028	1.95048		-1.73706		-1.39082
440765					9.94	9.68	9.41	10.51	9.71	10.7						0.516622		-0.79878	1.00649		-0.830849		-0.780166
488736			Cupin,_RmlC-type		5.85	5.67	5.23	6.9	5.89	6.99									1.04309		-1.30752		-1.16232
659443					6.7	6.91	6.27	8.97	6.97	8.64								-1.92154	1.6174		-2.13866		-2.08735
649610			GTP-binding_protein,_HSR1-related RNA_polymerase_sigma_factor_54,_interaction		11.71	12.25	11.23	14.06	12.2	13.82		ATP_binding intracellular regulation_of_transcription,_DNA-dependent transcription_factor_binding GTP_binding	molecular_function cellular_component biological_process	GO:0005524 GO:0005622 GO:0006355 GO:0008134 GO:0005525				-1.74076	1.43564		-1.91338	-1.16681	-2.18393
706719					8.48	8.85	8.34	10.32	9.01	10.45								-1.36481	1.47348		-1.51907	-0.637182	-1.99569
318937			FAD_linked_oxidase,_N-terminal FAD-binding,_type_2	Defense_mechanisms	9.74	9.8	9.55	11.45	10.19	11.32		oxidoreductase_activity FAD_binding catalytic_activity L-gulonolactone_oxidase_activity	molecular_function	GO:0016491 GO:0050660 GO:0003824 GO:0050105				-1.50979	1.10851		-1.9207		-1.57974
601083			Zinc_finger,_MYND-type	Posttranslational_modification,_protein_turnover,_chaperones	9.03	9.23	8.4	10.57	9.53	10.43		zinc_ion_binding	molecular_function	GO:0008270				-1.21427			-1.32422	-1.11472	-1.40037
590541			Protein_kinase-like		8.78	8.35	8.07	9.16	8.16	8.93						0.709379		-1.00789	0.769067		-0.812866
331670					4.15	3.62	3.42	5.16	3.52	4.53								-1.69063	1.15332		-1.63658
435928					4.74	4.29	3.97	5.35	4.24	4.92								-1.1819			-1.13188
293864					7.88	7.88	7.65	9.09	7.81	8.69								-1.27978	0.880367		-1.2009		-0.813627
447337					3.86	3.86	3.78	4.9	3.52	4.31								-1.46319
298185					8.45	8.23	8.17	9.91	8.17	9.01								-1.73809			-1.73189
609573					5.91	5.38	4.86	6.16	4.88	6.68						1.04172		-1.3274	1.82834				-0.812461
445151					6.79	6.2	4.85	6.61	5.39	7.45					-1.38463	1.96141			1.63502
453315					7.78	7.35	6.42	7.94	6.71	8.48						1.22499			1.6253
594904					4.85	4.48	3.96	4.85	4.03	5.19						0.955445			1.25436
679611				Extracellular_structures Defense_mechanisms	14.02	13.15	11.49	14.33	12.61	15.04					-1.6123	2.43409		-1.72546	2.45305		-1.15809	-1.04493	-1.06389
709607			Pyridine_nucleotide-disulphide_oxidoreductase,_NAD-binding_region FAD-dependent_pyridine_nucleotide-disulphide_oxidoreductase Pyridine_nucleotide-disulphide_oxidoreductase,_class_I	Energy_production_and_conversion	13.38	12.98	12.22	13.76	12.8	13.92		electron_transport oxidoreductase_activity FAD_binding NADH_dehydrogenase_activity	biological_process molecular_function	GO:0006118 GO:0016491 GO:0050660 GO:0003954	-0.717573	1.11184		-0.963911	1.12444		-0.778024
704262			Cyclin-like_F-box		13.41	11.96	10.15	13.91	11.73	14.22					-1.75597	3.1515	1.39553	-2.21909	2.58115		-1.92951	-1.4664	-0.896048
294471			Tetratricopeptide_TPR-1 Tetratricopeptide_region	Cytoskeleton	10.35	9.63	8.67	10.51	9.44	10.7					-0.980414	1.67642	0.69601	-1.08509	1.26507		-0.873415	-0.768738
707436			Methyltransferase_type_12 Methyltransferase,_METTL2,_predicted	General_function_prediction_only	13.24	12.52	11.91	13.54	12.48	13.54		rRNA_(adenine-N6,N6-)-dimethyltransferase_activity C-terminal_protein_carboxyl_methyltransferase_activity C-methyltransferase_activity N-methyltransferase_activity O-methyltransferase_activity S-methyltransferase_activity RNA_methyltransferase_activity mRNA_methyltransferase_activity tRNA_methyltransferase_activity protein_methyltransferase_activity site-specific_DNA-methyltransferase_(cytosine-s…	molecular_function	GO:0000179 GO:0003880 GO:0008169 GO:0008170 GO:0008171 GO:0008172 GO:0008173 GO:0008174 GO:0008175 GO:0008276 GO:0008326 GO:0008425 GO:0008649 GO:0008650 GO:0009008 GO:0009383 GO:0016205 GO:0016273 GO:0016274 GO:0016278 GO:0016279 GO:0016300 GO:0016423 GO:0016424 GO:0016426 GO:0016427 GO:0016431 GO:0016433 GO:0016434 GO:0016435 GO:0016436 GO:0018423 GO:0018707 GO:0019702 GO:0030792 GO:0043770 GO:…		1.32644	0.709596	-1.03166	1.07351		-1.00803	-0.59321
604810				RNA_processing_and_modification General_function_prediction_only	4.79	4.03	3.5	4.84	4.06	5.22						1.37498			1.17964
621059			Cyclin-like_F-box		10.28	9.69	9.3	10.36	9.63	10.7						0.972348	0.578145	-0.742587	1.11126		-0.674587
517738					7.22	6.98	5.45	8	6.73	7.73					-1.42731	1.66716		-1.3125	1.15068			-1.15263
592302					5.34	5.2	3.81	5.84	4.61	5.66					-1.34244	1.47092		-1.20772	0.998826
468939			Cyclin-like_F-box		4.7	4.68	3.51	4.98	4.17	4.7						1.08401
298274			TEA/ATTS	Transcription	12.56	12.13	8.55	13.09	9.48	13.48		transcription_factor_activity nucleus regulation_of_transcription,_DNA-dependent	molecular_function cellular_component biological_process	GO:0003700 GO:0005634 GO:0006355	-3.25512	3.65998		-3.73039	4.58073
292029			Fungal_transcriptional_regulatory_protein,_N-terminal		14.93	13.97	11.28	15.24	12.23	15.57		transcription_factor_activity nucleus regulation_of_transcription,_DNA-dependent zinc_ion_binding	molecular_function cellular_component biological_process	GO:0003700 GO:0005634 GO:0006355 GO:0008270	-2.44612	3.35355		-3.01676	3.35736		-1.22889
482979					12.96	12.48	11.43	13.12	11.84	13.38					-0.974869	1.41669		-1.28779	1.54465
599325			Armadillo-type_fold		8.81	8.36	7.29	8.48	7.72	9		binding	molecular_function	GO:0005488	-1.07028	1.52734	0.457066	-0.763241	1.28064	0.5174		-0.433498
452236					6.66	6.33	5.6	6.49	5.91	6.71						1.05501			0.806872
679932					11.78	11.18	9.11	11.51	9.9	11.69					-1.96247	2.58004
384818			Heat_shock_protein_Hsp20 HSP20-like_chaperone		15.23	14.84	12.61	15.11	13.6	15.24					-2.15369	2.5551						-1.54781
453983					9.65	9.12	8.4	9.56	8.68	9.49						1.20344			0.801914
335047					8.57	8.23	7.59	8.63	7.9	8.46					-0.651677	1.00493		-0.70626	0.553426
306113			Indoleamine_2,3-dioxygenase Integrin_alpha_chain,_C-terminal_cytoplasmic_region		12.01	11.28	10.23	12.19	11.09	11.99		heme_binding indoleamine_2,3-dioxygenase_activity	molecular_function	GO:0020037 GO:0033754	-1.06246	1.78574	0.723284	-0.98491	0.816079		-0.898726	-0.976272
314575			WD40_repeat WD40_repeat-like	Function_unknown	7.43	6.65	5.87	7.57	6.49	7.38						1.51571		-1.02405	0.804862
699493			Protein_kinase-like		12.44	11.91	11.35	12.49	11.85	12.39					-0.561769	1.08675	0.524977	-0.63664	0.541311		-0.58181	-0.506939
691497			Zinc_finger,_C2H2-type Zinc_finger,_C2H2-like	Chromatin_structure_and_dynamics Transcription	13.31	12.7	11.12	13.58	12.26	13.5		nucleic_acid_binding intracellular zinc_ion_binding	molecular_function cellular_component	GO:0003676 GO:0005622 GO:0008270	-1.31811	1.89885		-1.41042	1.25881
695055				General_function_prediction_only	13.6	12.72	11.22	13.71	12.07	13.7					-1.46559	2.32124	0.855647	-1.65186	1.67985		-0.968189	-0.781917
335471					5.25	4.86	4.29	5.24	4.66	5.25						1.00081
696424					7.28	6.99	5.61	7.02	6.48	7.22					-1.39496	1.67938			0.691509			-0.925648
624778			BTB/POZ BTB/POZ-like BTB/POZ_fold ATP-binding_region,_ATPase-like	General_function_prediction_only	12.59	12.12	10.9	12.49	11.84	12.79		protein_binding ATP_binding	molecular_function	GO:0005515 GO:0005524	-1.05648	1.4829			0.96071
324765				Signal_transduction_mechanisms Cytoskeleton	13.02	12.51	11.4	12.96	12.31	13.1						1.45426			0.830254
628949			Fungal_specific_transcription_factor		11.54	11.19	10.38	11.41	10.9	11.6		DNA_binding nucleus transcription zinc_ion_binding	molecular_function cellular_component biological_process	GO:0003677 GO:0005634 GO:0006350 GO:0008270		1.04641			0.729099
443806			HEAT Regulator_of_chromosome_condensation,_RCC1 Armadillo-type_fold	Chromatin_structure_and_dynamics Cell_cycle_control,_cell_division,_chromosome_partitioning Replication,_recombination_and_repair	12.49	12.1	11.02	12.22	11.96	12.59		binding	molecular_function	GO:0005488		1.25029
509577				General_function_prediction_only	12.13	11.68	10.92	11.93	11.64	12.14		glucan_1,4-alpha-glucosidase_activity	molecular_function	GO:0004339		1.12338
333596			FAD_linked_oxidase,_N-terminal FAD-binding,_type_2	Energy_production_and_conversion	8.18	7.42	6.93	7.97	6.61	8.14		oxidoreductase_activity FAD_binding catalytic_activity	molecular_function	GO:0016491 GO:0050660 GO:0003824		1.25383	0.755275	-1.37092	1.55581		-0.549429
445152			Sulphate-modifying_factor-like		8.28	7.25	6.07	7.65	5.79	8.37						2.0731			1.82584
638680					8.52	7.85	6.53	8.1	6.2	9.01									2.57873
458552			Aminoglycoside_phosphotransferase Serine/threonine_protein_kinase,_active_site Protein_kinase-like		11.57	11.29	10.39	11.36	10.43	11.89		protein_serine/threonine_kinase_activity protein_amino_acid_phosphorylation	molecular_function biological_process	GO:0004674 GO:0006468		1.15555			1.48568
183494			Protein-tyrosine_phosphatase,_dual_specificity Protein-tyrosine_phosphatase	Defense_mechanisms	13.37	10.37	7.93	11	8.92	12.33		protein_amino_acid_dephosphorylation protein_tyrosine/serine/threonine_phosphatase_activity dephosphorylation phosphoric_monoester_hydrolase_activity	biological_process molecular_function	GO:0006470 GO:0008138 GO:0016311 GO:0016791	-2.21021	5.07973	2.86952	-2.19647	3.48548	1.28901
336009					8.48	7.62	6.66	7.65	6.96	8.2					-0.976817	1.80597	0.829153		1.28321
677869					9.48	8.11	7.07	8.77	7.42	9.48					-1.07226	2.43054	1.35828	-1.2915	2.09582	0.804319
656443			Heat_shock_protein_70 Heat_shock_protein_Hsp70	Posttranslational_modification,_protein_turnover,_chaperones	17.15	16.34	15.54	16.86	15.83	17.25		ATP_binding	molecular_function	GO:0005524		1.59595			1.55386
453314			Sulphate-modifying_factor-like		7.17	5.98	4.78	6.59	5.4	7.24						1.96715			1.49731
335202			Protein_kinase,_core Tyrosine_protein_kinase Serine/threonine_protein_kinase Protein_kinase-like	Signal_transduction_mechanisms	8.6	6.4	5.08	7.68	5.39	8.28		protein_kinase_activity ATP_binding protein_amino_acid_phosphorylation protein-tyrosine_kinase_activity protein_serine/threonine_kinase_activity	molecular_function biological_process	GO:0004672 GO:0005524 GO:0006468 GO:0004713 GO:0004674	-1.50376	3.56122	2.05745	-2.29523	2.77581		-1.25745
607713			Lipase,_class_3 Lipase,_active_site	Lipid_transport_and_metabolism	8.75	7.79	7.32	8.43	7.5	8.6		triacylglycerol_lipase_activity lipid_metabolic_process catalytic_activity	molecular_function biological_process	GO:0004806 GO:0006629 GO:0003824		1.4347	0.943818	-0.96316	1.1208		-0.66324
624588					13.98	12.12	10.35	12.75	10.27	13.37					-1.78081	3.60366	1.82285	-2.4841	3.2597
483680			Protein_kinase,_core Tyrosine_protein_kinase Serine/threonine_protein_kinase Protein_kinase-like	Signal_transduction_mechanisms	8.23	7	5.81	7.39	5.67	7.75		protein_kinase_activity ATP_binding protein_amino_acid_phosphorylation protein-tyrosine_kinase_activity protein_serine/threonine_kinase_activity	molecular_function biological_process	GO:0004672 GO:0005524 GO:0006468 GO:0004713 GO:0004674	-1.19147	2.42755	1.23608	-1.72296	2.10403
302996					10.91	9.73	8.27	9.74	8.12	10.04					-1.49139	2.62501	1.13361	-1.59102	2.07019
601966					9.02	8.32	7.04	8.48	7.25	8.57					-1.30684	1.98173		-1.24809	1.47359
671922			ABC_transporter-like AAA+_ATPase,_core	Intracellular_trafficking,_secretion,_and_vesicular_transport	14.69	12.74	11.12	13.81	11.93	13.65		ATP_binding ATPase_activity nucleotide_binding nucleoside-triphosphatase_activity	molecular_function	GO:0005524 GO:0016887 GO:0000166 GO:0017111	-1.6155	3.51016	1.89466	-1.82944	1.73809
673052			Protein-tyrosine_phosphatase,_dual_specificity Protein-tyrosine_phosphatase	Defense_mechanisms	14.23	11.28	9.1	12.74	9.8	12.85		protein_amino_acid_dephosphorylation protein_tyrosine/serine/threonine_phosphatase_activity dephosphorylation phosphoric_monoester_hydrolase_activity	biological_process molecular_function	GO:0006470 GO:0008138 GO:0016311 GO:0016791	-2.01503	4.90683	2.8918	-2.9907	3.08132		-1.44252		1.35866
383084			Tetratricopeptide_TPR-1 Tetratricopeptide_TPR2 Tetratricopeptide_region Heat_shock_chaperonin-binding	Posttranslational_modification,_protein_turnover,_chaperones	14.5	13.75	13.07	14.11	13.22	14.03						1.42976
323090			Quinoprotein_amine_dehydrogenase,_beta_chain-like		5.67	5.09	3.22	4.48	3.59	5.76						2.08166			2.21761
682900					5.21	4.83	3.85	4.59	3.81	5.09						1.39735			1.32576
336169					6.47	6.3	5.43	6.22	5.38	6.56					-0.843813	0.990937		-0.845768	1.21309
627750			Thioesterase_superfamily	General_function_prediction_only	11.62	11.67	10.93	11.33	10.75	11.7									1.00169
614388			NAD(P)-binding		8.38	8.26	7.2	7.94	7.64	8.18		catalytic_activity binding metabolic_process	molecular_function biological_process	GO:0003824 GO:0005488 GO:0008152		1.05262
295992			Cyclin-like_F-box		12.11	11.64	10.78	12.09	11.3	11.74					-0.818528	1.28039		-0.787262
485283					8.51	8.12	6.09	8.62	6.55	7.9					-2.02746	2.386		-2.07556	1.56992
609278					15.38	15.03	13.07	15.65	13.58	14.94					-1.94582	2.29469		-1.48375
486439					5.23	4.14	2.07	5.26	2.43	4.28					-1.87358	2.92522		-2.67736	1.63342
634112					12	11.06	9.39	11.72	9.69	11.01					-1.6336	2.57324
598986					5.26	4.37	1.16	5.45	2.09	2.82						4.36937
587718					4.29	3.74	2.74	4.3	3.04	3.44						1.66907
446387					12.21	11.78	9.85	12.85	10.35	12.05					-1.95915	2.35489		-2.5028	1.6905	-0.812301	-1.04772
399683					10.86	9.89	7.13	12.36	7.52	11.02					-3.39296	3.79741		-5.64515	3.62077	-2.02438	-2.61315
397176			WD40_repeat Pyrrolo-quinoline_quinone WD40_repeat-like Quinonprotein_alcohol_dehydrogenase-like	Function_unknown	6.83	6.61	5.72	7.26	5.86	6.99		electron_transport	biological_process	GO:0006118	-0.848176	1.05831		-1.4077	1.12513		-0.666651
394925			Terpene_synthase,_metal-binding Terpenoid_synthase		13.21	11.87	9.52	13.51	9.34	12.95		magnesium_ion_binding lyase_activity	molecular_function	GO:0000287 GO:0016829		3.65837		-3.21939	2.79861
610516			Calcipressin	Signal_transduction_mechanisms General_function_prediction_only	14.02	13.92	12.69	14.7	13.07	14.02		calcium-mediated_signaling	biological_process	GO:0019722	-1.23678	1.34235		-1.6105	0.939534	-0.670962	-0.775867	-0.402149
631855					8.24	8.51	5.91	9.58	6.61	8.23					-2.67415	2.36155		-2.96554	1.59797	-1.36757	-1.03636	-0.744974
318735					6.54	6.43	5.85	6.92	5.96	6.42						0.69672		-1.0387
467898			2-nitropropane_dioxygenase,_NPD		9.1	9.13	7.6	9.32	7.64	8.9		electron_transport oxidoreductase_activity	biological_process molecular_function	GO:0006118 GO:0016491	-1.52191	1.50142		-1.67672	1.26237	-0.414353
184002			Taurine_catabolism_dioxygenase_TauD/TfdA	Lipid_transport_and_metabolism	10.05	10.34	8.58	10.14	8.24	10.17		electron_transport oxidoreductase_activity gamma-butyrobetaine_dioxygenase_activity	biological_process molecular_function	GO:0006118 GO:0016491 GO:0008336	-1.70453	1.40763		-1.87094	2.24294
654676			Acyl-CoA_oxidase/dehydrogenase,_type_1 Acyl-CoA_dehydrogenase/oxidase,_central_region Acyl-CoA_dehydrogenase/oxidase_C-terminal Acyl-CoA_dehydrogenase/oxidase,_middle_and_N-terminal	General_function_prediction_only	14.59	14.47	13.01	14.58	12.87	14.54		electron_transport oxidoreductase_activity,_acting_on_the_CH-CH_group_of_donors acyl-CoA_dehydrogenase_activity metabolic_process	biological_process molecular_function	GO:0006118 GO:0016627 GO:0003995 GO:0008152	-1.47814	1.58266		-1.54672	1.63753
185981			Thiolase Thiolase-like	Lipid_transport_and_metabolism	15.07	15.26	14.52	15.36	14.37	15.42		catalytic_activity metabolic_process acetyl-CoA_C-acyltransferase_activity	molecular_function biological_process	GO:0003824 GO:0008152 GO:0003988					1.05147
326398					3.42	3.6	1.83	3.92	1.32	3.82								-3.27282	3.32453
483690					8.66	8.77	7.5	8.91	6.88	8.87								-2.8348
446520					6.63	6.99	6.04	6.94	5.81	6.74					-0.983247			-1.11631	0.911365
595976			Putative_5-3_exonuclease	Replication,_recombination_and_repair Cell_cycle_control,_cell_division,_chromosome_partitioning	3.61	4.28	2.4	4.08	2.56	4.28		nucleic_acid_binding exonuclease_activity intracellular	molecular_function cellular_component	GO:0003676 GO:0004527 GO:0005622					1.694
485238					3.35	3.81	1.16	3.97	1.78	3.88					-3.2202	2.68841		-2.41282	2.37952
328291			Concanavalin_A-like_lectin/glucanase		6.78	6.99	5.55	6.93	5.74	7.03					-1.45741	1.26671		-1.2137	1.32894
598252			3'5'-cyclic_nucleotide_phosphodiesterase Metal-dependent_phosphohydrolase,_HD_region	Signal_transduction_mechanisms	13.09	13.41	11.94	13.29	12.18	13.18		3',5'-cyclic-nucleotide_phosphodiesterase_activity signal_transduction catalytic_activity regulation_of_cyclic-nucleotide_phosphodiesterase_activity	molecular_function biological_process	GO:0004114 GO:0007165 GO:0003824 GO:0051342	-1.35169	1.02281		-1.19224	1.08171
460674					6.7	6.26	5.35	6.4	4.63	6.17					-0.936699	1.38164		-1.82829	1.67644
185536			Lactate/malate_dehydrogenase L-lactate/malate_dehydrogenase Malate_dehydrogenase,_NAD-dependent,_eukaryotes_and_gamma_proteobacteria NAD(P)-binding Lactate_dehydrogenase/glycoside_hydrolase,_family_4,_C-terminal	Energy_production_and_conversion	13.64	13.56	12.87	13.48	12.42	13.43		tricarboxylic_acid_cycle_intermediate_metabolic_process oxidoreductase_activity glycolysis oxidoreductase_activity,_acting_on_the_CH-OH_group_of_donors,_NAD_or_NADP_as_acceptor cellular_carbohydrate_metabolic_process malate_metabolic_process L-malate_dehydrogenase_activity catalytic_activity carbohydrate_metabolic_process binding metabolic_process	biological_process molecular_function	GO:0006100 GO:0016491 GO:0006096 GO:0016616 GO:0044262 GO:0006108 GO:0030060 GO:0003824 GO:0005975 GO:0005488 GO:0008152		0.770827		-1.07736	1.09918
587893					8.1	7.87	7.05	7.85	6.79	7.83						1.04181		-1.00798	1.07499
486682					8.04	9.12	6.87	9.79	7.29	8.9					-2.25525	1.13464	-1.12061	-2.52577	1.64482	-0.880949			-0.892046
647187			TonB_box,_conserved_site	Carbohydrate_transport_and_metabolism Posttranslational_modification,_protein_turnover,_chaperones	9.06	9.48	8.57	9.8	8.6	9.57					-0.922484			-1.21077	0.999998				-0.548839
669899					8.17	8.75	6.93	9.55	6.8	8.74					-1.75216	1.13275		-2.68487	1.98665
637199			Cupin,_RmlC-type		8.67	10.3	7	10.29	7.19	9.79					-2.98536		-1.83205	-3.72014	2.61385
299361			Concanavalin_A-like_lectin/glucanase		7.83	9.11	7.32	8.97	7.27	8.91					-1.74448		-1.29569	-1.78061	1.64424				-1.06628
477928					7.98	8.84	7.74	8.75	7.79	8.47					-1.0797		-0.885368	-0.991998	0.689951
399746	AA1_1		Multicopper_oxidase,_type_1 Multicopper_oxidase,_type_2 Multicopper_oxidase,_type_3 Multicopper_oxidase,_copper-binding_site Cupredoxin	Secondary_metabolites_biosynthesis,_transport_and_catabolism	10.22	10.61	9.06	10.83	9.73	10.77		oxidoreductase_activity copper_ion_binding laccase_activity	molecular_function	GO:0016491 GO:0005507 GO:0008471	-1.66737	1.12704		-1.09953	1.08568
462256					8.13	8.39	7	8.52	7.63	8.52					-1.33263	1.04552		-0.909089	0.90613
250961			Ras_GTPase Ras Ras_small_GTPase,_Ras_type Ras_small_GTPase,_Rho_type Ras_small_GTPase,_Rab_type Small_GTP-binding_protein	General_function_prediction_only	5.66	6.31	4.97	6.23	5.5	6.31		GTP_binding small_GTPase_mediated_signal_transduction intracellular protein_transport	molecular_function biological_process cellular_component	GO:0005525 GO:0007264 GO:0005622 GO:0015031	-1.37365				0.882016
324866					4.95	5.58	4.24	5.59	4.61	5.47					-1.32122			-1.02388	0.86348
618506					8.54	8.49	7.38	9.89	7.62	9.72								-2.36503	2.3032		-1.59786		-1.49561
460724					8.35	8.62	8.01	9.23	8.09	9.25					-0.614329			-1.14747	1.21764		-0.613824		-0.947701
312517					5.93	6.8	5.23	7.12	5.56	7.19					-1.46287		-0.844584	-1.57548	1.6866				-1.28607
383920			WD40_repeat WD40_repeat-like	Function_unknown	2.68	4.08	1.85	4.5	2.64	4.3					-2.42715		-1.55732	-1.81122	1.60838				-1.73506
439223			DNA_breaking-rejoining_enzyme,_catalytic_core		5.04	5.78	4.78	6.19	5	6.26		DNA_binding	molecular_function	GO:0003677	-1.00233		-0.766261	-1.20334	1.29705				-1.28149
329869			MHCK/EF2_kinase Protein_kinase-like		4.71	5.59	4.87	6.21	4.81	6.04		protein_serine/threonine_kinase_activity ATP_binding protein_amino_acid_phosphorylation	molecular_function biological_process	GO:0004674 GO:0005524 GO:0006468				-1.36586	1.36163				-1.52178
664798					6.57	7.02	5.64	6.26	5.87	7.39					-1.34881	0.887752			1.45759	1.13534			-0.821768
589303			DNA/RNA_helicase,_DEAD/DEAH_box_type,_N-terminal DNA/RNA_helicase,_C-terminal DEAD-like_helicase,_N-terminal Helicase,_superfamily_1_and_2,_ATP-binding	Replication,_recombination_and_repair	6.29	7.08	6.05	6.43	5.85	7.23		nucleic_acid_binding helicase_activity ATP_binding ATP-dependent_helicase_activity diacylglycerol_pyrophosphate_phosphatase_activity thiamin-pyrophosphatase_activity 8-oxo-7,8-dihydroguanine_triphosphatase_activity UDP-2,3-diacylglucosamine_hydrolase_activity bis(5'-nucleosyl)-tetraphosphatase_activity dATP_pyrophosphohydrolase_activity pyrophosphatase_activity dihydroneopterin_monophosphate_phos…	molecular_function	GO:0003676 GO:0004386 GO:0005524 GO:0008026 GO:0000810 GO:0004787 GO:0008413 GO:0008758 GO:0008796 GO:0008828 GO:0016462 GO:0019176 GO:0019177 GO:0043141	-1.02662		-0.798952		1.31449	0.809437			-0.958109
452722					5.2	6	4.82	5.52	4.71	6.16					-1.06039		-0.777929		1.47851				-0.961178
482271			General_substrate_transporter Major_facilitator_superfamily Sugar_transporter,_conserved_site MFS_general_substrate_transporter	General_function_prediction_only	9.79	9.97	9.13	9.9	9.18	10.46		transporter_activity transport integral_to_membrane membrane L-arabinose_isomerase_activity	molecular_function biological_process cellular_component	GO:0005215 GO:0006810 GO:0016021 GO:0016020 GO:0008733	-0.844562	0.677189			1.35182	0.658582			-0.769603
308796				Lipid_transport_and_metabolism	12.71	12.82	11.43	12.87	11.47	13.47					-1.38608	1.25555		-1.34911	2.05656				-0.880996
538969					2.34	2.97	1.55	3.13	0.81	4.35								-3.10186	4.50931				-2.25157
656243					6.87	7.42	6.1	7.17	5.75	7.44								-1.29609	1.67829
479821					4.23	4.69	3.71	4.32	3.43	4.78									1.49065
703557			Mitochondrial_carrier_protein Mitochondrial_substrate_carrier	Energy_production_and_conversion	13.03	13.29	12.5	13.03	12.46	13.44		binding transport membrane mitochondrial_inner_membrane	molecular_function biological_process cellular_component	GO:0005488 GO:0006810 GO:0016020 GO:0005743					1.08589
633186			Ankyrin	Cell_wall/membrane/envelope_biogenesis	7	7.68	7	6.95	6.32	7.63							-0.690843		1.41033	0.784943	0.738377	0.685611	-0.737408
487744			Protein_phosphatase_2C,_N-terminal Protein_phosphatase_2C-related	Signal_transduction_mechanisms	10.98	11.93	10.79	10.96	10.77	11.68		catalytic_activity phosphoprotein_phosphatase_activity calcium-dependent_protein_serine/threonine_phosphatase_activity magnesium-dependent_protein_serine/threonine_phosphatase_activity magnesium-dependent_protein_serine/threonine_phosphatase_complex CTD_phosphatase_activity calcium-dependent_protein_serine/threonine_phosphatase_regulator_activity myosin_phosphatase_activity myosin_phosphatase_reg…	molecular_function cellular_component	GO:0003824 GO:0004721 GO:0004723 GO:0004724 GO:0005963 GO:0008420 GO:0008597 GO:0017018 GO:0017020 GO:0017023	-1.09238		-0.955517		0.931733	0.737335	0.938148		-0.754704
626082					4.65	5.14	2.24	3.84	4.16	4.55					-2.53771	2.15842						-1.53252
399673			Homeobox ATPase,_F1/V1/A1_complex,_alpha/beta_subunit,_nucleotide-binding Homeodomain-like	Transcription	7.23	7.68	6.11	6.88	7.09	7.52		hydrogen_ion_transmembrane_transporter_activity proton-transporting_two-sector_ATPase_complex transcription_factor_activity nucleus regulation_of_transcription,_DNA-dependent sequence-specific_DNA_binding	molecular_function cellular_component biological_process	GO:0015078 GO:0016469 GO:0003700 GO:0005634 GO:0006355 GO:0043565	-1.56682	1.09381						-1.24892
335191			Major_coat_protein_hexon/vp54/p3,_dsDNA_virus	Inorganic_ion_transport_and_metabolism Signal_transduction_mechanisms	11.65	11.9	10.5	11.09	11.24	11.94		structural_molecule_activity viral_capsid	molecular_function cellular_component	GO:0005198 GO:0019028	-1.2654	1.05127
439358			Transposon,_En/Spm-like		8.3	8.83	6.4	8.12	7.4	8.58					-1.99706	1.39566
309678				Signal_transduction_mechanisms Cytoskeleton	12.07	12.47	11.29	12.05	11.66	12.09					-1.10737	0.709147
332711				Intracellular_trafficking,_secretion,_and_vesicular_transport	4.51	5.08	4.01	4.45	4.34	4.76					-1.12099
453623					6.16	6.83	5.51	6.04	6.19	6.07					-1.35901
688582					11.23	11.84	11.82	11.48	12.94	12.52						-0.709202		1.44751		1.03396		-0.988435	-1.28408
379257			Zinc_finger,_C2H2-type Zinc_finger,_C2H2-like	General_function_prediction_only	10.75	10.63	10.57	10.58	11.97	11.56		nucleic_acid_binding intracellular zinc_ion_binding	molecular_function cellular_component	GO:0003676 GO:0005622 GO:0008270				1.39186		1.00272		-1.2498	-0.827578
574046			Dbl_homology_(DH)_domain	Signal_transduction_mechanisms	11.8	11.94	11.84	11.58	12.83	12.44		Rho_guanyl-nucleotide_exchange_factor_activity intracellular regulation_of_Rho_protein_signal_transduction	molecular_function cellular_component biological_process	GO:0005089 GO:0005622 GO:0035023				1.31964		0.880869		-0.918099
700997			Polysaccharide_deacetylase Glycoside_hydrolase/deacetylase,_beta/alpha-barrel		10.9	11.53	10.5	11.29	12.25	12.03		carbohydrate_metabolic_process hydrolase_activity,_acting_on_carbon-nitrogen_(but_not_peptide)_bonds catalytic_activity	biological_process molecular_function	GO:0005975 GO:0016810 GO:0003824				1.16736				-1.89456	-1.13027
301173			WD40_repeat Lethal_giant_larvae_(Lgl)_like,_C-terminal WD40_repeat-like	Intracellular_trafficking,_secretion,_and_vesicular_transport	11.35	11.47	11.16	12.01	13.12	12.94								1.30636		0.927196		-2.09201	-1.6031
618313					2.35	3.6	1.61	1.3	3.21	3.53										2.16253
302865					7.64	7.42	7.17	6.74	7.42	7.84										1.04298
310294					7.22	6.96	6.68	6.44	7.11	7.43										1.03981
649395			DAHP_synthetase_I/KDSA DHAP_synthase,_class_1		14.1	14.08	13.56	13.34	13.99	14.95		biosynthetic_process 3-deoxy-7-phosphoheptulonate_synthase_activity aromatic_amino_acid_family_biosynthetic_process	biological_process molecular_function	GO:0009058 GO:0003849 GO:0009073					0.973775	1.484			-0.838072
312422			Crotonase,_core	Lipid_transport_and_metabolism	9.73	9.6	9.09	9.14	9.64	10.14		catalytic_activity metabolic_process enoyl-CoA_hydratase_activity	molecular_function biological_process	GO:0003824 GO:0008152 GO:0004300						1.20569
435840			Ankyrin NACHT_nucleoside_triphosphatase	General_function_prediction_only	6.71	6.52	5.91	6.02	6.38	7.17						0.807128			0.78828	1.12042
313353					4	4.33	3.26	3.26	3.68	4.51										1.50977
473368			Cytochrome_b561_/_ferric_reductase_transmembrane DOMON_related Carbohydrate-binding_family_9/cellobiose_dehydrogenase,_cytochrome	Signal_transduction_mechanisms	6.89	7.64	6.79	6.62	7.39	8.64		catalytic_activity carbohydrate_catabolic_process carbohydrate_binding	molecular_function biological_process	GO:0003824 GO:0016052 GO:0030246	-0.868506		-0.78236	0.776695	1.24912	2.02582	1.04435	-0.600854	-1.76383
601729			ABC_transporter-like ABC_transporter,_transmembrane_region AAA+_ATPase,_core ABC_transporter,_transmembrane_region,_type_1 Integrin_alpha_chain,_C-terminal_cytoplasmic_region	Secondary_metabolites_biosynthesis,_transport_and_catabolism	10.79	11.37	10.59	10.52	11.06	12.18		ATP_binding transport integral_to_membrane ATPase_activity,_coupled_to_transmembrane_movement_of_substances ATPase_activity nucleotide_binding nucleoside-triphosphatase_activity	molecular_function biological_process cellular_component	GO:0005524 GO:0006810 GO:0016021 GO:0042626 GO:0016887 GO:0000166 GO:0017111					1.01003	1.6061			-1.40423
592949					10.53	10.79	10.35	10.29	10.64	11.42									0.800605	1.14446			-0.925884
442672					6.52	7.22	6.75	6.57	7.17	7.9									0.752394	1.31596			-1.40278
584921					2.5	3.16	2.84	2.28	2.64	4.25									1.94312	2.29981			-2.16974
253895	CE4		Polysaccharide_deacetylase Glycoside_hydrolase/deacetylase,_beta/alpha-barrel		12.26	12.64	12.35	12.07	12.35	13.15		carbohydrate_metabolic_process hydrolase_activity,_acting_on_carbon-nitrogen_(but_not_peptide)_bonds catalytic_activity	biological_process molecular_function	GO:0005975 GO:0016810 GO:0003824						1.08188			-0.892558
296195					7.54	7.88	7.57	7.15	7.52	8.33									0.792566	1.10009			-0.783827
578662			Dynein_heavy_chain,_N-terminal_region_1	Cytoskeleton	2.95	3.82	3.7	3.02	3.55	4.59										1.52692			-1.82563
438221					4.09	4.63	4.59	3.68	4.33	5.04										1.33377			-1.01356
302370					7.25	7.95	7.69	6.86	7.9	9.19							-0.684907	1.02118	1.2951	2.31627	1.06972		-1.93146
246776			Major_facilitator_superfamily_MFS-1 Major_facilitator_superfamily MFS_general_substrate_transporter	Carbohydrate_transport_and_metabolism	12.03	12.53	12.27	11.55	12.46	13.41		transporter_activity transport integral_to_membrane	molecular_function biological_process cellular_component	GO:0005215 GO:0006810 GO:0016021			-0.512912	0.87593	0.950871	1.8268	0.967858		-1.37186
487297			Protein_of_unknown_function_Cys-rich		6.75	7.24	7.16	6.56	7.21	7.68										1.15744			-1.01559
619567					13.57	13.71	13.73	13.2	13.73	14.23										1.07011			-0.705497
307410					9.39	9.41	9.5	9.04	9.56	10.1									0.555435	1.03558			-0.731151
636987			C4-dicarboxylate_transporter/malic_acid_transport_protein		10.85	10.99	10.87	10.55	11.29	11.76		integral_to_membrane	cellular_component	GO:0016021				0.889205		1.22447			-0.922976
307363					6.02	6.08	5.98	5.65	6.27	6.87										1.215			-0.895232
574525			Chromate_transporter_region		5.33	5.44	5.34	4.99	5.59	6.17		chromate_transmembrane_transporter_activity chromate_transport	molecular_function biological_process	GO:0015109 GO:0015703						1.20592
335756					5.32	5.55	5.48	5.24	5.85	6.22										1.00003			-0.964114
670230			FAD-dependent_pyridine_nucleotide-disulphide_oxidoreductase Pyridine_nucleotide-disulphide_oxidoreductase,_class_I Aromatic-ring_hydroxylase Monooxygenase,_FAD-binding Phenol_hydroxylase,_C-terminal_dimerisation Thioredoxin-like_fold	Coenzyme_transport_and_metabolism Energy_production_and_conversion	10.13	10.35	10.57	9.66	10.74	11.36		electron_transport oxidoreductase_activity monooxygenase_activity aromatic_compound_metabolic_process metabolic_process phenol_2-monooxygenase_activity	biological_process molecular_function	GO:0006118 GO:0016491 GO:0004497 GO:0006725 GO:0008152 GO:0018662				1.042		1.66342			-1.27141
481679			Patatin Acyl_transferase/acyl_hydrolase/lysophospholipase	General_function_prediction_only	11.84	12.01	12.11	11.56	12.45	12.64		lipid_metabolic_process metabolic_process	biological_process	GO:0006629 GO:0008152				1.00237		1.08743			-0.804587
525226			Integrase,_Lamba-type,_N-terminal DNA_breaking-rejoining_enzyme,_catalytic_core		4.47	4.76	4.85	4.16	5	5.09		DNA_binding	molecular_function	GO:0003677						1.00532
617177					5.71	5.95	5.84	5.55	5.89	7.68									1.83117	2.17566			-2.02113
460680					6.15	6.26	6.25	6.06	6.34	7.33									1.0234	1.30624			-1.22579
481710			Phosphoribosyl-AMP_cyclohydrolase Phosphoribosyl-ATP_pyrophosphohydrolase Histidinol_dehydrogenase Histidine_biosynthesis_trifunctional-protein Aldehyde/histidinol_dehydrogenase	Amino_acid_transport_and_metabolism	11.93	12.07	12.04	11.8	12.33	13.56		histidine_biosynthetic_process histidinol_dehydrogenase_activity phosphoribosyl-AMP_cyclohydrolase_activity phosphoribosyl-ATP_diphosphatase_activity metabolic_process oxidoreductase_activity	biological_process molecular_function	GO:0000105 GO:0004399 GO:0004635 GO:0004636 GO:0008152 GO:0016491					1.14414	1.7619			-1.6218
599956					4.86	4.82	4.94	4.7	5.11	6.06									0.967418	1.37007			-1.228
300048		ssp			4.06	3.98	4.34	3.71	4.41	5.56									1.14675	1.94354			-1.56831
659815			Sugar_transporter General_substrate_transporter Major_facilitator_superfamily MFS_general_substrate_transporter	Carbohydrate_transport_and_metabolism	12.82	12.83	13	12.71	13.12	13.76		sugar:hydrogen_symporter_activity carbohydrate_transport membrane transporter_activity transport integral_to_membrane L-arabinose_isomerase_activity	molecular_function biological_process cellular_component	GO:0005351 GO:0008643 GO:0016020 GO:0005215 GO:0006810 GO:0016021 GO:0008733				0.424249	0.621795	1.04604			-0.942476
583181			Cyclin-like_F-box		10.1	10.1	10.34	9.87	10.42	10.96								0.542985	0.558604	1.10159			-0.88367
660462					9.29	9.9	9.96	9.5	9.69	10.94						-0.701679			1.34558	1.51688			-1.7521
585326			WD40_repeat WD40_repeat-like	RNA_processing_and_modification	8.44	8.74	8.81	8.45	8.73	9.66										1.20697			-1.2465
696193					5.99	6.14	6.29	5.95	6.17	6.98									0.765105	1.03318			-0.983203
608183					10.33	10.39	10.69	10.51	10.78	11.7									0.959102	1.20917			-1.41205
437774			Ankyrin NACHT_nucleoside_triphosphatase	Cell_wall/membrane/envelope_biogenesis	6.64	6.75	7.04	6.74	6.9	7.92									1.02149	1.14778			-1.29059
596430					5.47	5.76	6.16	5.79	6.08	6.82						-0.712837			0.762243	1.03306			-1.38268
484627		ssp			8.41	8.54	9.2	8.59	9.7	10.43						-0.894541		1.13395	0.729572	1.86352			-2.07092
602736			RNA_recognition_motif,_RNP-1	RNA_processing_and_modification	8.83	8.98	9.34	9.04	9.56	10.06		nucleic_acid_binding	molecular_function	GO:0003676		-0.528904		0.523064	0.496936	1.02			-1.23674
478763					8.73	8.64	9.22	8.8	9.51	10.27								0.716348	0.824581	1.54093			-1.60944
586908					9.28	9.12	9.52	9.17	9.71	10.26								0.534392	0.555983	1.09037			-0.988757
381851			WD40_repeat WD40_repeat-like	General_function_prediction_only	5.88	6.01	6.54	6.87	6.95	8.17						-0.668115			1.21579	1.30587	-0.842079		-2.29742
690568				Cell_cycle_control,_cell_division,_chromosome_partitioning	9.33	9.84	10	10.04	10.34	11.24						-0.680312	-0.507794		0.883203	1.18678			-1.90875
620217					5.39	6.12	6.12	5.84	6.29	6.87						-0.758119	-0.737663		0.598102	1.06107			-1.50817
184085					11.62	12.18	12.35	12.11	12.52	13.09						-0.745951	-0.556483		0.587333	1.01926			-1.50305
301802			Zinc_finger,_RING-type Zinc_finger,_C6HC-type RWD Ubiquitin-conjugating_enzyme/RWD-like	Posttranslational_modification,_protein_turnover,_chaperones	9.48	9.99	10.51	10.05	10.67	10.92		protein_binding zinc_ion_binding	molecular_function	GO:0005515 GO:0008270		-1.03642				0.775505			-1.44119
571907			Homeodomain-like		2.89	3.33	4.29	2.73	3.48	4.52						-1.55089				1.98774			-1.78169
489886			Peptidase_aspartic,_catalytic		3.12	2.56	3.26	2.35	2.89	3.77		aspartic-type_endopeptidase_activity proteolysis	molecular_function biological_process	GO:0004190 GO:0006508						1.61588
303579			Proteinase_inhibitor_I9,_subtilisin_propeptide Proteinase_inhibitor,_propeptide		15.06	14.59	15.27	14.34	14.85	15.69		subtilase_activity identical_protein_binding negative_regulation_of_catalytic_activity	molecular_function biological_process	GO:0004289 GO:0042802 GO:0043086	0.723427				0.877495	1.36256			-0.660825
605740					10.04	9.21	10.14	9.02	9.41	10.52					0.927148		0.813834		1.10761	1.41638		0.727691
452126					4.94	4.13	5.51	3.31	3.95	5.1										2.02725		1.72595
327088					7.1	6.7	7.22	6.12	6.68	7.29										1.20116
637485			Cyclin-like_F-box		8.42	8.08	8.71	7.65	8.27	8.81									0.548268	1.14946
607491					6.24	6.02	6.25	5.2	5.62	7.52									1.48931	2.35768			-1.40285
333013					8.13	7.93	8.09	7.39	7.83	8.78									0.959939	1.40785			-0.67857
330579					4.29	3.93	4.18	2.91	3.92	4.87										2.09251
465740					10.14	9.96	10.01	9.32	10.03	10.49										1.17863
482726					11.47	11.34	11.43	10.55	11.1	11.93									0.829058	1.41923	0.786637
295559					5.89	5.69	5.68	4.86	5.39	6.18										1.30826
477904					3.56	3.77	3.55	2.45	2.97	3.96										1.56756
703548				Posttranslational_modification,_protein_turnover,_chaperones	14.1	14.08	13.94	13.18	13.65	14.25								0.469711	0.606773	1.07648	0.885665
591979			Protein_kinase,_core Serine/threonine_protein_kinase-related Serine/threonine_protein_kinase Protein_kinase-like	Signal_transduction_mechanisms	8.34	8.33	8.21	7.49	8.09	8.53		protein_kinase_activity ATP_binding protein_amino_acid_phosphorylation protein_serine/threonine_kinase_activity phosphofructokinase_activity phosphorylase_kinase_regulator_activity cobinamide_kinase_activity phosphatidylinositol_phosphate_kinase_activity cyclin-dependent_protein_kinase_regulator_activity phenol_kinase_activity cyclin-dependent_protein_kinase_activating_kinase_regulator_activity i…	molecular_function biological_process	GO:0004672 GO:0005524 GO:0006468 GO:0004674 GO:0008443 GO:0008607 GO:0008819 GO:0016307 GO:0016538 GO:0018720 GO:0019914 GO:0032942 GO:0035004 GO:0042556 GO:0042557 GO:0043743 GO:0043771 GO:0043798 GO:0043841 GO:0051731 GO:0051734 GO:0051735						1.01385	0.841968
438941					4.84	5.25	4.83	3.59	3.72	5.64									1.87544	2.02451	1.61842	1.04944	-0.821163
334109					3.26	3.23	3.51	2.74	2.61	3.74									1.27913
663360					8.57	9.42	9.06	7.11	8.2	8.9							-0.852085	1.19464		1.80482	2.31867	0.810115
596836					8.75	9.62	9.5	7.94	8.4	9.67							-0.869462		1.26049	1.50048	1.45692	1.12323	-0.91302
184409			Glyceraldehyde_3-phosphate_dehydrogenase Glyceraldehyde-3-phosphate_dehydrogenase,_type_I NAD(P)-binding	Carbohydrate_transport_and_metabolism	13.48	13.84	14.21	11.73	13.34	13.81		glyceraldehyde-3-phosphate_dehydrogenase_(phosphorylating)_activity glycolysis NAD_binding glucose_metabolic_process glyceraldehyde-3-phosphate_dehydrogenase_activity catalytic_activity binding metabolic_process	molecular_function biological_process	GO:0004365 GO:0006096 GO:0051287 GO:0006006 GO:0008943 GO:0003824 GO:0005488 GO:0008152				2.06382		2.23612	2.30182
691244		ssp			9.73	10.03	10.28	8.8	9.67	9.91								0.831611		1.13119	1.18922	0.606956
310568					13.74	13.99	14.27	12.79	13.9	13.97						-0.536413		1.11816		1.17869	1.22653
472866			RNA_recognition_motif,_RNP-1	RNA_processing_and_modification	15.49	15.69	16.16	14.95	15.55	16.12		nucleic_acid_binding	molecular_function	GO:0003676		-0.684365				1.18929			-0.649152
638005			Cytochrome_P450,_E-class,_group_I Cytochrome_P450	Secondary_metabolites_biosynthesis,_transport_and_catabolism	13.45	13.6	14.01	12.75	13.51	13.94		monooxygenase_activity iron_ion_binding electron_transport heme_binding unspecific_monooxygenase_activity	molecular_function biological_process	GO:0004497 GO:0005506 GO:0006118 GO:0020037 GO:0050381		-0.581864		0.806124		1.1882	0.851829		-0.494828
449105					6.8	7.11	7.02	6.14	7.08	7.28								0.967431		1.11565	0.954413
612386					7.44	7.75	7.68	6.79	7.73	7.63								1.01677
689458					5.14	3.46	4.97	3.92	5.94	6.71					1.40406		1.58485	2.12332		2.86042		-1.04067	-1.59698
308609	AA9				7.98	6.79	7.76	7.01	8.15	8.58					0.988341		1.20336	1.18241		1.5756			-0.590791
593820			Glycoside_hydrolase,_catalytic_core		10.35	8.45	10.01	8.32	11.33	11.82					1.67565		1.86493	2.9858		3.47554		-1.17872	-1.47919
299310			Aldo/keto_reductase	Energy_production_and_conversion	8.04	7.19	7.73	7.26	8.35	8.43		oxidoreductase_activity	molecular_function	GO:0016491			0.839321	1.10081		1.16297		-0.643607
331964					4.24	2.7	3.65	2.08	4.47	4.97							1.60286	2.66996		3.16699
609165				Nuclear_structure	11.09	10.56	10.91	10.29	11.16	11.42										1.1048
333333					5.56	4.55	5	3.95	6.24	5.74								2.22858		1.97566
683546				General_function_prediction_only	13.94	13.67	13.91	13.34	14.22	14.18								1.02773		0.841019
334517					3.58	2.98	3.92	2.89	4.23	4.3								1.53791		1.58015
312085			Major_facilitator_superfamily_MFS-1 Major_facilitator_superfamily MFS_general_substrate_transporter	General_function_prediction_only	10.96	10.34	11.28	10.06	11.73	11.62		transporter_activity transport integral_to_membrane	molecular_function biological_process cellular_component	GO:0005215 GO:0006810 GO:0016021	0.912522		0.597123	1.63194		1.53826			-0.668847
453680				Signal_transduction_mechanisms Cytoskeleton	4.71	4.39	5.09	4.03	5.35	5.41								1.53893		1.37103
697515				RNA_processing_and_modification	9.37	9.31	9.82	9.12	9.89	10.21					0.508398	-0.450795		0.7741		1.1091			-0.863577
659387				Signal_transduction_mechanisms Defense_mechanisms	12.34	11.95	12.52	11.62	12.82	13.36								1.3113		1.69233
467315				Nuclear_structure	12.93	12.52	13.1	12.03	13.2	13.61										1.51639
467524			Adenylylsulphate_kinase,_C-terminal ATP-sulphurylase PUA-like	Inorganic_ion_transport_and_metabolism	7.21	6.84	7.08	6.26	7.4	8.2		sulfate_assimilation sulfate_adenylyltransferase_(ATP)_activity ATP_binding kinase_activity transferase_activity,_transferring_phosphorus-containing_groups sulfate_adenylyltransferase_complex_(ATP)	biological_process molecular_function cellular_component	GO:0000103 GO:0004781 GO:0005524 GO:0016301 GO:0016772 GO:0009336				1.1812	0.774141	1.95534			-1.01176
665042				Inorganic_ion_transport_and_metabolism Signal_transduction_mechanisms	12.39	11.93	12.28	11.38	12.4	13.19									0.830308	1.66694			-0.846476
295791				General_function_prediction_only	14.13	13.72	13.92	13.29	14.12	14.73								0.856328	0.584573	1.4409			-0.602982
384260		ssp			8.26	8.18	8.28	7.72	8.37	8.83								0.648188	0.460563	1.10875			-0.577314
439820			Asparaginase/glutaminase Ankyrin L-asparaginase,_type_I	Amino_acid_transport_and_metabolism	9.75	9.67	9.86	8.84	10.12	10.4		asparaginase_activity amino_acid_metabolic_process lysophospholipase_activity	molecular_function biological_process	GO:0004067 GO:0006520 GO:0004622				1.2788		1.5805	0.825858		-0.666452
306148			Tetracycline_resistance_protein,_TetB Major_facilitator_superfamily_MFS-1 Drug_resistance_transporter_EmrB/QacA_subfamily Major_facilitator_superfamily MFS_general_substrate_transporter	General_function_prediction_only	12.46	12.39	12.78	11.55	12.65	12.96		tetracycline:hydrogen_antiporter_activity tetracycline_transport integral_to_membrane response_to_antibiotic transport transporter_activity	molecular_function biological_process cellular_component	GO:0015520 GO:0015904 GO:0016021 GO:0046677 GO:0006810 GO:0005215				1.15781		1.39416	0.827796
256021		ssp			9.82	9.77	9.98	9.01	9.95	10.36								1.01249		1.37433	0.766526		-0.562529
679345					7.33	6.88	7.3	6.84	8.1	7.78								1.28566		0.920251		-0.8391
613540					4.91	4.18	4.84	4.62	5.68	5.46							0.857407	1.08179		0.859345		-0.89406
295469	GH79				10.18	9.46	9.71	9.61	10.89	10.18								1.4341	-0.895627			-1.27171
610119					7.91	7.11	7.74	7.41	7.85	8.5					0.596141		0.762779		0.661066	1.10046			-0.599297
476995				Carbohydrate_transport_and_metabolism	14.96	12.97	14.58	13.76	14.86	15.54					1.62642		1.98862	1.05813	0.702389	1.76052	-0.831855		-0.603756
678056					11.82	10.63	11.58	11.29	11.79	12.33							1.1871			1.02781
254042			Major_facilitator_superfamily_MFS-1 Nitrate_transporter Major_facilitator_superfamily MFS_general_substrate_transporter		10.61	8.82	10.18	10.04	10.95	11.39		inorganic_anion_transmembrane_transporter_activity inorganic_anion_transport integral_to_membrane transporter_activity transport	molecular_function biological_process cellular_component	GO:0015103 GO:0015698 GO:0016021 GO:0005215 GO:0006810	1.37397		1.76954	0.924694		1.35381	-1.20546	-0.756184	-0.789721
576575					3.85	3.32	4.1	3.46	4.19	4.49										1.07602
695753		ssp			9.17	7.95	9.47	8.72	9.59	10.01					1.63187		1.21847			1.25778			-0.873645
489475					7.47	6.6	7.61	7.04	7.57	7.94					1.04477		0.869907			0.875636
189233			Dihydrodipicolinate_synthetase		11.66	10.78	11.86	11.1	11.62	12.07		metabolic_process lyase_activity	biological_process molecular_function	GO:0008152 GO:0016829	1.08466		0.884672			0.97736
467475				Signal_transduction_mechanisms	6.86	5.6	7.14	6.69	7.15	7.42					1.54027		1.25275			0.691543	-1.1413
321279		ssp			8.47	7.41	8.49	8.04	8.93	8.57					1.08347		1.05562	0.902111		0.539971	-0.628883	-0.447526
705125		ssp			9.85	8.46	9.36	9.02	10.21	9.97							1.36146	1.58406				-1.20781
292793				Transcription	12.55	11.31	12.02	11.91	12.69	12.26					0.764365		1.23569	0.768313				-0.606749
658737					3.47	1.25	3.41	1.77	3.76	3.67							2.46299
681976			Aldo/keto_reductase Potassium_channel,_voltage-dependent,_beta_subunit,_KCNAB-related	Energy_production_and_conversion	12.73	10.33	12.03	11.29	12.34	11.72		oxidoreductase_activity potassium_ion_transport integral_to_membrane aryl-alcohol_dehydrogenase_(NADP+)_activity	molecular_function biological_process cellular_component	GO:0016491 GO:0006813 GO:0016021 GO:0047681	1.88467		2.3871						1.00147
[truncated: 4,072 more rows]
