# Supplementary material for: A Transcriptomic Atlas of the Ectomycorrhizal Fungus Laccaria bicolor
Source: Microorganisms. 2021 Dec 17;9(12):2612. doi: 10.3390/microorganisms9122612 (PMC8708209; doi:10.3390/microorganisms9122612)
Supplement: Supplementary file 1 [file microorganisms-09-02612-s001.zip › microorganisms-1464646-supplementary/Table_S7.xlsx]

## Sheet: Read me
Header
Lacbi2 protID	Protein ID vom L. bicolor genome reference v2
cazyme	Cazy annotation
secretome_predict	indicates predicted secretion; ssp small secreted protein
kog_group	KOG group
goName	GO annotation
gotermType	GO type
goAcc	GO accession
transporter_family. iD	Transporter family ID
transporter family_name	Transporter name
TF name	Transcription factor name
TF Family	Transcription factor Family

## Sheet: ECMonly305
Table S6 A: list of transcripts up-regulted in ectomycorrhiza-only compared to free-living mycelium from Figure S6
Lacbi2 protID	cazyme	secretome_predict	kog_group	goName	gotermType	goAcc	transporter_family. iD	transporter family_name	TF name	TF Family
315780	CBM21		CELLULAR_PROCESSES_AND_SIGNALING	phosphoprotein_phosphatase_activity calcium-dependent_protein_serine/threonine_phosphatase_activity magnesium-dependent_protein_serine/threonine_phosphatase_activity magnesium-dependent_protein_serine/threonine_phosphatase_complex CTD_phosphatase_activity calcium-dependent_protein_serine/threonine_phosphatase_regulator_activity myosin_phosphatase_activity myosin_phosphatase_regulator_activity myo…	molecular_function cellular_component	GO:0004721 GO:0004723 GO:0004724 GO:0005963 GO:0008420 GO:0008597 GO:0017018 GO:0017020 GO:0017023
313260	EXPN	ssp	CELLULAR_PROCESSES_AND_SIGNALING
182815		lipase	CELLULAR_PROCESSES_AND_SIGNALING	carboxylesterase_activity	molecular_function	GO:0004091
676123			CELLULAR_PROCESSES_AND_SIGNALING	microtubule_motor_activity kinesin_complex	molecular_function cellular_component	GO:0003777 GO:0005871
295949			CELLULAR_PROCESSES_AND_SIGNALING
512774			CELLULAR_PROCESSES_AND_SIGNALING	microtubule_motor_activity kinesin_complex	molecular_function cellular_component	GO:0003777 GO:0005871
679611			CELLULAR_PROCESSES_AND_SIGNALING
649641			CELLULAR_PROCESSES_AND_SIGNALING
675188			CELLULAR_PROCESSES_AND_SIGNALING
599025			CELLULAR_PROCESSES_AND_SIGNALING	UDP-N-acetylmuramoylalanyl-D-glutamyl-2,6-diaminopimelate-D-alanyl-D-alanine_ligase_activity ribosomal_S6-glutamic_acid_ligase_activity coenzyme_F420-0_gamma-glutamyl_ligase_activity coenzyme_F420-2_alpha-glutamyl_ligase_activity	molecular_function	GO:0008766 GO:0018169 GO:0043773 GO:0043774
617141			CELLULAR_PROCESSES_AND_SIGNALING
579271			CELLULAR_PROCESSES_AND_SIGNALING	N-acetyltransferase_activity metabolic_process	molecular_function biological_process	GO:0008080 GO:0008152
318937			CELLULAR_PROCESSES_AND_SIGNALING	oxidoreductase_activity FAD_binding catalytic_activity L-gulonolactone_oxidase_activity	molecular_function	GO:0016491 GO:0050660 GO:0003824 GO:0050105
705409			CELLULAR_PROCESSES_AND_SIGNALING	integral_to_membrane	cellular_component	GO:0016021
609165			CELLULAR_PROCESSES_AND_SIGNALING
436708			CELLULAR_PROCESSES_AND_SIGNALING	catalytic_activity	molecular_function	GO:0003824
477221			CELLULAR_PROCESSES_AND_SIGNALING	protein_kinase_activity ATP_binding protein_amino_acid_phosphorylation protein-tyrosine_kinase_activity protein_serine/threonine_kinase_activity protein_kinase_CK2_activity	molecular_function biological_process	GO:0004672 GO:0005524 GO:0006468 GO:0004713 GO:0004674 GO:0004682
674829			CELLULAR_PROCESSES_AND_SIGNALING	glutathione_transferase_activity	molecular_function	GO:0004364
439004			CELLULAR_PROCESSES_AND_SIGNALING
448784			CELLULAR_PROCESSES_AND_SIGNALING	defense_response microtubule_motor_activity kinesin_complex proteolysis metallopeptidase_activity zinc_ion_binding	biological_process molecular_function cellular_component	GO:0006952 GO:0003777 GO:0005871 GO:0006508 GO:0008237 GO:0008270
584018			CELLULAR_PROCESSES_AND_SIGNALING
612127			CELLULAR_PROCESSES_AND_SIGNALING	microtubule_motor_activity kinesin_complex	molecular_function cellular_component	GO:0003777 GO:0005871
691497			INFORMATION_STORAGE_AND_PROCESSING	nucleic_acid_binding intracellular zinc_ion_binding	molecular_function cellular_component	GO:0003676 GO:0005622 GO:0008270			LbSFP1	C2H2
667316			INFORMATION_STORAGE_AND_PROCESSING	transcription_factor_activity nucleus regulation_of_transcription,_DNA-dependent zinc_ion_binding sequence-specific_DNA_binding	molecular_function cellular_component biological_process	GO:0003700 GO:0005634 GO:0006355 GO:0008270 GO:0043565				GATA
295730		ssp	INFORMATION_STORAGE_AND_PROCESSING
663306			INFORMATION_STORAGE_AND_PROCESSING
630379			INFORMATION_STORAGE_AND_PROCESSING
694009			INFORMATION_STORAGE_AND_PROCESSING	RNA_splicing	biological_process	GO:0008380
589948			INFORMATION_STORAGE_AND_PROCESSING
308456			INFORMATION_STORAGE_AND_PROCESSING
484007			METABOLISM	transport ammonium_transmembrane_transporter_activity membrane	biological_process molecular_function cellular_component	GO:0006810 GO:0008519 GO:0016020	1.A.11.	The Ammonia Transporter Channel (Amt) Family
313221			METABOLISM	transport ammonium_transmembrane_transporter_activity membrane	biological_process molecular_function cellular_component	GO:0006810 GO:0008519 GO:0016020	1.A.11.	The Ammonia Transporter Channel (Amt) Family
482072			METABOLISM	transporter_activity transport membrane	molecular_function biological_process cellular_component	GO:0005215 GO:0006810 GO:0016020	1.A.8.	The Major Intrinsic Protein (MIP) Family
671860			METABOLISM	transporter_activity transport membrane	molecular_function biological_process cellular_component	GO:0005215 GO:0006810 GO:0016020	1.A.8.	The Major Intrinsic Protein (MIP) Family
687182			METABOLISM				2.A.1.	The Major Facilitator Superfamily (MFS)
248936			METABOLISM				2.A.1.	The Major Facilitator Superfamily (MFS)
250962			METABOLISM	transporter_activity transport integral_to_membrane	molecular_function biological_process cellular_component	GO:0005215 GO:0006810 GO:0016021	2.A.1.	The Major Facilitator Superfamily (MFS)
301981			METABOLISM	transporter_activity oligopeptide_transport membrane	molecular_function biological_process cellular_component	GO:0005215 GO:0006857 GO:0016020	2.A.17.	The Proton-dependent Oligopeptide Transporter (POT) Family
296817			METABOLISM	amino_acid_transport amino_acid_transmembrane_transporter_activity membrane integral_to_membrane transport	biological_process molecular_function cellular_component	GO:0006865 GO:0015171 GO:0016020 GO:0016021 GO:0006810	2.A.3.	The Amino Acid-Polyamine-Organocation (APC) Family
318236			METABOLISM	ATP_binding transport integral_to_membrane ATPase_activity,_coupled_to_transmembrane_movement_of_substances ATPase_activity nucleotide_binding nucleoside-triphosphatase_activity	molecular_function biological_process cellular_component	GO:0005524 GO:0006810 GO:0016021 GO:0042626 GO:0016887 GO:0000166 GO:0017111	3.A.1.	The ATP-binding Cassette (ABC) Superfamily
314719			METABOLISM	ATP_binding ATPase_activity nucleotide_binding nucleoside-triphosphatase_activity transport integral_to_membrane ATPase_activity,_coupled_to_transmembrane_movement_of_substances	molecular_function biological_process cellular_component	GO:0005524 GO:0016887 GO:0000166 GO:0017111 GO:0006810 GO:0016021 GO:0042626	3.A.1.	The ATP-binding Cassette (ABC) Superfamily
383113			METABOLISM	ATP_binding transport integral_to_membrane ATPase_activity,_coupled_to_transmembrane_movement_of_substances ATPase_activity nucleotide_binding nucleoside-triphosphatase_activity	molecular_function biological_process cellular_component	GO:0005524 GO:0006810 GO:0016021 GO:0042626 GO:0016887 GO:0000166 GO:0017111	3.A.1.	The ATP-binding Cassette (ABC) Superfamily
297102			METABOLISM	ATP_binding transport integral_to_membrane ATPase_activity,_coupled_to_transmembrane_movement_of_substances ATPase_activity nucleotide_binding nucleoside-triphosphatase_activity	molecular_function biological_process cellular_component	GO:0005524 GO:0006810 GO:0016021 GO:0042626 GO:0016887 GO:0000166 GO:0017111	3.A.1.	The ATP-binding Cassette (ABC) Superfamily
399829			METABOLISM	ATP_binding ATPase_activity nucleotide_binding nucleoside-triphosphatase_activity transport integral_to_membrane ATPase_activity,_coupled_to_transmembrane_movement_of_substances	molecular_function biological_process cellular_component	GO:0005524 GO:0016887 GO:0000166 GO:0017111 GO:0006810 GO:0016021 GO:0042626	3.A.1.	The ATP-binding Cassette (ABC) Superfamily
399749	AA1_1	protease	METABOLISM	oxidoreductase_activity copper_ion_binding laccase_activity	molecular_function	GO:0016491 GO:0005507 GO:0008471
399751	AA1_1		METABOLISM	oxidoreductase_activity copper_ion_binding laccase_activity	molecular_function	GO:0016491 GO:0005507 GO:0008471
399745	AA1_1		METABOLISM	oxidoreductase_activity copper_ion_binding laccase_activity	molecular_function	GO:0016491 GO:0005507 GO:0008471
382456			METABOLISM	electron_transport oxidoreductase_activity amine_oxidase_activity	biological_process molecular_function	GO:0006118 GO:0016491 GO:0008131
310516			METABOLISM	transporter_activity transport integral_to_membrane	molecular_function biological_process cellular_component	GO:0005215 GO:0006810 GO:0016021
624327			METABOLISM	O-methyltransferase_activity rRNA_(adenine-N6,N6-)-dimethyltransferase_activity C-terminal_protein_carboxyl_methyltransferase_activity C-methyltransferase_activity N-methyltransferase_activity S-methyltransferase_activity RNA_methyltransferase_activity mRNA_methyltransferase_activity tRNA_methyltransferase_activity protein_methyltransferase_activity site-specific_DNA-methyltransferase_(cytosine-s…	molecular_function	GO:0008171 GO:0000179 GO:0003880 GO:0008169 GO:0008170 GO:0008172 GO:0008173 GO:0008174 GO:0008175 GO:0008276 GO:0008326 GO:0008425 GO:0008649 GO:0008650 GO:0009008 GO:0009383 GO:0016205 GO:0016273 GO:0016274 GO:0016278 GO:0016279 GO:0016300 GO:0016423 GO:0016424 GO:0016426 GO:0016427 GO:0016431 GO:0016433 GO:0016434 GO:0016435 GO:0016436 GO:0018423 GO:0018707 GO:0019702 GO:0030792 GO:0043770 GO:…
248943			METABOLISM	copper_ion_transmembrane_transporter_activity copper_ion_transport integral_to_membrane	molecular_function biological_process cellular_component	GO:0005375 GO:0006825 GO:0016021
332008			METABOLISM	ATP_binding ATPase_activity	molecular_function	GO:0005524 GO:0016887
318101			METABOLISM	monooxygenase_activity iron_ion_binding electron_transport heme_binding calcium_ion_binding fluorene_oxygenase_activity mono-butyltin_dioxygenase_activity limonene_8-monooxygenase_activity tri-n-butyltin_dioxygenase_activity di-n-butyltin_dioxygenase_activity methylsilanetriol_hydroxylase_activity methyl_tertiary_butyl_ether_3-monooxygenase_activity 4-nitrocatechol_4-monooxygenase_activity 4-chlo…	molecular_function biological_process	GO:0004497 GO:0005506 GO:0006118 GO:0020037 GO:0005509 GO:0018585 GO:0018586 GO:0018587 GO:0018588 GO:0018589 GO:0018590 GO:0018591 GO:0018592 GO:0018593 GO:0018594 GO:0018595 GO:0018596 GO:0018597 GO:0018598 GO:0018599 GO:0018600 GO:0043823
692747			METABOLISM	inositol-3-phosphate_synthase_activity inositol_biosynthetic_process phospholipid_biosynthetic_process catalytic_activity binding metabolic_process	molecular_function biological_process	GO:0004512 GO:0006021 GO:0008654 GO:0003824 GO:0005488 GO:0008152
399966			METABOLISM	GTP_cyclohydrolase_II_activity riboflavin_biosynthetic_process	molecular_function biological_process	GO:0003935 GO:0009231
396290			METABOLISM	monooxygenase_activity iron_ion_binding electron_transport heme_binding calcium_ion_binding unspecific_monooxygenase_activity	molecular_function biological_process	GO:0004497 GO:0005506 GO:0006118 GO:0020037 GO:0005509 GO:0050381
576333			METABOLISM	metabolic_process oxidoreductase_activity catalytic_activity binding F420H2_dehydrogenase_activity sulfur_oxygenase_reductase_activity malolactic_enzyme_activity regulation_of_oxidoreductase_activity	biological_process molecular_function	GO:0008152 GO:0016491 GO:0003824 GO:0005488 GO:0043738 GO:0043826 GO:0043883 GO:0051341
385556			METABOLISM	monooxygenase_activity iron_ion_binding electron_transport heme_binding unspecific_monooxygenase_activity	molecular_function biological_process	GO:0004497 GO:0005506 GO:0006118 GO:0020037 GO:0050381
254066			METABOLISM	electron_transport heme_binding transition_metal_ion_binding oxidoreductase_activity molybdenum_ion_binding nitrate_reductase_(NADH)_activity	biological_process molecular_function	GO:0006118 GO:0020037 GO:0046914 GO:0016491 GO:0030151 GO:0009703
704679			METABOLISM	oxidoreductase_activity C-3_sterol_dehydrogenase_(C-4_sterol_decarboxylase)_activity 3-keto_sterol_reductase_activity aldo-keto_reductase_activity isocitrate_dehydrogenase_activity mevaldate_reductase_activity gluconate_dehydrogenase_activity steroid_dehydrogenase_activity epoxide_dehydrogenase_activity 5-exo-hydroxycamphor_dehydrogenase_activity 2-hydroxytetrahydrofuran_dehydrogenase_activity ph…	molecular_function	GO:0016491 GO:0000252 GO:0000253 GO:0004033 GO:0004448 GO:0004495 GO:0008875 GO:0016229 GO:0018451 GO:0018452 GO:0018453 GO:0032442 GO:0033764 GO:0033765 GO:0043713 GO:0048258 GO:0051990
307566			METABOLISM	aldehyde_dehydrogenase_[NAD(P)+]_activity aldehyde_metabolic_process metabolic_process oxidoreductase_activity	molecular_function biological_process	GO:0004030 GO:0006081 GO:0008152 GO:0016491
311267			METABOLISM	monooxygenase_activity iron_ion_binding electron_transport heme_binding unspecific_monooxygenase_activity	molecular_function biological_process	GO:0004497 GO:0005506 GO:0006118 GO:0020037 GO:0050381
185962			METABOLISM	monooxygenase_activity iron_ion_binding electron_transport heme_binding unspecific_monooxygenase_activity	molecular_function biological_process	GO:0004497 GO:0005506 GO:0006118 GO:0020037 GO:0050381
391085			METABOLISM	monooxygenase_activity iron_ion_binding electron_transport heme_binding unspecific_monooxygenase_activity	molecular_function biological_process	GO:0004497 GO:0005506 GO:0006118 GO:0020037 GO:0050381
656334			METABOLISM	metabolic_process oxidoreductase_activity catalytic_activity binding C-3_sterol_dehydrogenase_(C-4_sterol_decarboxylase)_activity 3-keto_sterol_reductase_activity aldo-keto_reductase_activity isocitrate_dehydrogenase_activity mevaldate_reductase_activity gluconate_dehydrogenase_activity steroid_dehydrogenase_activity epoxide_dehydrogenase_activity 5-exo-hydroxycamphor_dehydrogenase_activity 2-hyd…	biological_process molecular_function	GO:0008152 GO:0016491 GO:0003824 GO:0005488 GO:0000252 GO:0000253 GO:0004033 GO:0004448 GO:0004495 GO:0008875 GO:0016229 GO:0018451 GO:0018452 GO:0018453 GO:0032442 GO:0033764 GO:0033765 GO:0043713 GO:0048258 GO:0051990
686415			METABOLISM	membrane	cellular_component	GO:0016020
671405			METABOLISM	monooxygenase_activity iron_ion_binding electron_transport heme_binding	molecular_function biological_process	GO:0004497 GO:0005506 GO:0006118 GO:0020037
482529			METABOLISM	oxidoreductase_activity FAD_binding flavin-containing_monooxygenase_activity	molecular_function	GO:0016491 GO:0050660 GO:0004499
385555			METABOLISM	monooxygenase_activity iron_ion_binding electron_transport heme_binding unspecific_monooxygenase_activity	molecular_function biological_process	GO:0004497 GO:0005506 GO:0006118 GO:0020037 GO:0050381
254737			METABOLISM	hydroxymethylglutaryl-CoA_synthase_activity isoprenoid_biosynthetic_process catalytic_activity metabolic_process	molecular_function biological_process	GO:0004421 GO:0008299 GO:0003824 GO:0008152
596557			METABOLISM	iron_ion_binding electron_transport integral_to_membrane oxidoreductase_activity FAD_binding ferric-chelate_reductase_activity	molecular_function biological_process cellular_component	GO:0005506 GO:0006118 GO:0016021 GO:0016491 GO:0050660 GO:0000293
392631			METABOLISM	monooxygenase_activity iron_ion_binding electron_transport heme_binding sterol_14-demethylase_activity	molecular_function biological_process	GO:0004497 GO:0005506 GO:0006118 GO:0020037 GO:0008398
590702			METABOLISM CELLULAR_PROCESSES_AND_SIGNALING
294490			METABOLISM CELLULAR_PROCESSES_AND_SIGNALING
380023			METABOLISM CELLULAR_PROCESSES_AND_SIGNALING
584757			METABOLISM CELLULAR_PROCESSES_AND_SIGNALING
466429			METABOLISM POORLY_CHARACTERIZED	metabolic_process oxidoreductase_activity salicylate_1-monooxygenase_activity	biological_process molecular_function	GO:0008152 GO:0016491 GO:0018658
699998			POORLY_CHARACTERIZED	nucleic_acid_binding intracellular zinc_ion_binding	molecular_function cellular_component	GO:0003676 GO:0005622 GO:0008270				C2H2
704867			POORLY_CHARACTERIZED	sugar:hydrogen_symporter_activity carbohydrate_transport membrane transporter_activity transport integral_to_membrane L-arabinose_isomerase_activity	molecular_function biological_process cellular_component	GO:0005351 GO:0008643 GO:0016020 GO:0005215 GO:0006810 GO:0016021 GO:0008733	2.A.1.	The Major Facilitator Superfamily (MFS)
252635			POORLY_CHARACTERIZED	transporter_activity transport integral_to_membrane	molecular_function biological_process cellular_component	GO:0005215 GO:0006810 GO:0016021	2.A.1.	The Major Facilitator Superfamily (MFS)
305352			POORLY_CHARACTERIZED	sugar:hydrogen_symporter_activity carbohydrate_transport membrane transporter_activity transport integral_to_membrane L-arabinose_isomerase_activity	molecular_function biological_process cellular_component	GO:0005351 GO:0008643 GO:0016020 GO:0005215 GO:0006810 GO:0016021 GO:0008733	2.A.1.	The Major Facilitator Superfamily (MFS)
446883			POORLY_CHARACTERIZED	transporter_activity transport integral_to_membrane	molecular_function biological_process cellular_component	GO:0005215 GO:0006810 GO:0016021	2.A.1.	The Major Facilitator Superfamily (MFS)
302917			POORLY_CHARACTERIZED	transporter_activity transport integral_to_membrane	molecular_function biological_process cellular_component	GO:0005215 GO:0006810 GO:0016021	2.A.1.	The Major Facilitator Superfamily (MFS)
333006			POORLY_CHARACTERIZED	transporter_activity transport integral_to_membrane	molecular_function biological_process cellular_component	GO:0005215 GO:0006810 GO:0016021	2.A.1.	The Major Facilitator Superfamily (MFS)
618615			POORLY_CHARACTERIZED	transporter_activity transport integral_to_membrane	molecular_function biological_process cellular_component	GO:0005215 GO:0006810 GO:0016021	2.A.1.	The Major Facilitator Superfamily (MFS)
304796			POORLY_CHARACTERIZED	transporter_activity transport integral_to_membrane	molecular_function biological_process cellular_component	GO:0005215 GO:0006810 GO:0016021	2.A.1.	The Major Facilitator Superfamily (MFS)
304813			POORLY_CHARACTERIZED	transporter_activity transport integral_to_membrane	molecular_function biological_process cellular_component	GO:0005215 GO:0006810 GO:0016021	2.A.1.	The Major Facilitator Superfamily (MFS)
627242	AA3_3		POORLY_CHARACTERIZED	oxidoreductase_activity,_acting_on_CH-OH_group_of_donors FAD_binding alcohol_metabolic_process choline_dehydrogenase_activity	molecular_function biological_process	GO:0016614 GO:0050660 GO:0006066 GO:0008812
332226		ssp	POORLY_CHARACTERIZED
334862		ssp	POORLY_CHARACTERIZED	extracellular_region	cellular_component	GO:0005576
395948		ssp	POORLY_CHARACTERIZED
482775			POORLY_CHARACTERIZED
250154			POORLY_CHARACTERIZED
303912			POORLY_CHARACTERIZED	catalytic_activity O-methyltransferase_activity	molecular_function	GO:0003824 GO:0008171
481306			POORLY_CHARACTERIZED	integral_to_membrane	cellular_component	GO:0016021
577180			POORLY_CHARACTERIZED	electron_transport	biological_process	GO:0006118
695593			POORLY_CHARACTERIZED
705946			POORLY_CHARACTERIZED	GTP_binding small_GTPase_mediated_signal_transduction intracellular protein_transport	molecular_function biological_process cellular_component	GO:0005525 GO:0007264 GO:0005622 GO:0015031
397176			POORLY_CHARACTERIZED	electron_transport	biological_process	GO:0006118
511304			POORLY_CHARACTERIZED	nucleic_acid_binding	molecular_function	GO:0003676
617069			POORLY_CHARACTERIZED
379487			POORLY_CHARACTERIZED	membrane	cellular_component	GO:0016020
393541			POORLY_CHARACTERIZED
314658			POORLY_CHARACTERIZED	phospholipase_C_activity signal_transduction intracellular_signaling_cascade	molecular_function biological_process	GO:0004629 GO:0007165 GO:0007242
464692			POORLY_CHARACTERIZED METABOLISM	oxalate_oxidase_activity	molecular_function	GO:0050162
595386				transcription_factor_activity nucleus regulation_of_transcription,_DNA-dependent zinc_ion_binding	molecular_function cellular_component biological_process	GO:0003700 GO:0005634 GO:0006355 GO:0008270				Zn2Cys6
668424				transcription_factor_activity nucleus regulation_of_transcription,_DNA-dependent zinc_ion_binding DNA_binding transcription	molecular_function cellular_component biological_process	GO:0003700 GO:0005634 GO:0006355 GO:0008270 GO:0003677 GO:0006350				Zn2Cys6 and Fungal specific
709278				transcription_factor_activity nucleus regulation_of_transcription,_DNA-dependent zinc_ion_binding DNA_binding transcription	molecular_function cellular_component biological_process	GO:0003700 GO:0005634 GO:0006355 GO:0008270 GO:0003677 GO:0006350				Zn2Cys6 and Fungal specific
314000				transcription_factor_activity nucleus regulation_of_transcription,_DNA-dependent zinc_ion_binding DNA_binding transcription	molecular_function cellular_component biological_process	GO:0003700 GO:0005634 GO:0006355 GO:0008270 GO:0003677 GO:0006350				Zn2Cys6 and Fungal specific
190828				sodium_ion_transport bile_acid:sodium_symporter_activity membrane	biological_process molecular_function cellular_component	GO:0006814 GO:0008508 GO:0016020	2.A.59.	The Arsenical Resistance-3 (ACR3) Family
191903	AA2			peroxidase_activity electron_transport response_to_oxidative_stress heme_binding	molecular_function biological_process	GO:0004601 GO:0006118 GO:0006979 GO:0020037
319772	CBM1-GH5_5			hydrolase_activity,_hydrolyzing_O-glycosyl_compounds extracellular_region carbohydrate_metabolic_process cellulose_binding	molecular_function cellular_component biological_process	GO:0004553 GO:0005576 GO:0005975 GO:0030248
304776	CE16
152235	CE4			carbohydrate_metabolic_process hydrolase_activity,_acting_on_carbon-nitrogen_(but_not_peptide)_bonds catalytic_activity	biological_process molecular_function	GO:0005975 GO:0016810 GO:0003824
255995	GH16
185397	GH18			hydrolase_activity,_hydrolyzing_O-glycosyl_compounds carbohydrate_metabolic_process	molecular_function biological_process	GO:0004553 GO:0005975
189477	GH3			hydrolase_activity,_hydrolyzing_O-glycosyl_compounds carbohydrate_metabolic_process beta-glucosidase_activity	molecular_function biological_process	GO:0004553 GO:0005975 GO:0008422
302393	GH79
241509		ssp		structural_constituent_of_cell_wall cell_wall	molecular_function cellular_component	GO:0005199 GO:0005618
705125		ssp
697716		ssp
307294		ssp
665060		ssp
328635		ssp		phosphopantetheine_binding	molecular_function	GO:0031177
312262		ssp
612393		ssp
317179		ssp		chorismate_mutase_activity aromatic_amino_acid_family_biosynthetic_process	molecular_function biological_process	GO:0004106 GO:0009073
676988		ssp
298595		ssp
594082		ssp
600246		ssp
477833
511331
310515
324586
488217
611988
453936
655168
328298
304780
482469
692085
471023
488240
484367
679967
293824
667286
678875
612169
702586
389286				structural_constituent_of_cell_wall cell_wall	molecular_function cellular_component	GO:0005199 GO:0005618
586478
482360
661316
660307
460420				FMN_binding	molecular_function	GO:0010181
436071				catalytic_activity metabolic_process galactonate_dehydratase_activity	molecular_function biological_process	GO:0003824 GO:0008152 GO:0008869
572713
295069				metabolic_process oxidoreductase_activity	biological_process molecular_function	GO:0008152 GO:0016491
596267
446444
330762
487213
620317
696447
296042
335177
435702
295313
315672
698911
304779
489265
703825
583855
671127
293762
472459				nucleic_acid_binding ribonuclease_H_activity	molecular_function	GO:0003676 GO:0004523
447385				protein_binding	molecular_function	GO:0005515
682144
615143
658298
449989
637769
572153
316565
637905
695050
332073				oxidoreductase_activity FAD_binding	molecular_function	GO:0016491 GO:0050660
673093
632485
311135
328965
600116
582893
334603
489146
303914
603517
452465
479629
694886
450374
573254
453691
700765
321372
316826
310995
621215
579110
442607									LbXbp1
293536
328665
572598
568261
639901
706719
325348
676300
658716
708050
326028
453935
475716
697885
335043
692663				oxidoreductase_activity,_acting_on_single_donors_with_incorporation_of_molecular_oxygen,_incorporation_of_two_atoms_of_oxygen metal_ion_binding arachidonate_12-lipoxygenase_activity	molecular_function	GO:0016702 GO:0046872 GO:0004052
304485
597904				DNA_binding DNA_recombination DNA_integration	molecular_function biological_process	GO:0003677 GO:0006310 GO:0015074
312563				response_to_stress integral_to_membrane	biological_process cellular_component	GO:0006950 GO:0016021
336090
462256
656382
637184
544339
688275				binding	molecular_function	GO:0005488
325329
438000
691722
649610				ATP_binding intracellular regulation_of_transcription,_DNA-dependent transcription_factor_binding GTP_binding	molecular_function cellular_component biological_process	GO:0005524 GO:0005622 GO:0006355 GO:0008134 GO:0005525
607364
709852				electron_transport oxidoreductase_activity	biological_process molecular_function	GO:0006118 GO:0016491
443654
185716
485808
667246
617053
708979
459083
694888
693489
436401
589364
251630
385833
620079
617497
482368
620230
594530
643356
467342
469385
596686
682141
489275
332902
307891
325657
592578
482726
460724
567640
620050
318735
584465				DNA_binding	molecular_function	GO:0003677
674196
382297
704758
695404
471409
665453
641697
567335
698817
696676
708196
668724
664984				N-acetyltransferase_activity metabolic_process	molecular_function biological_process	GO:0008080 GO:0008152
608385
704813
486513
657870
295829
298393
476364
657913
573457
308433
649811
568715
293811

## Sheet: FBonly5073
Table S6 B: list of transcripts up-regulted in fruiting body-only compared to free-living mycelium from Figure S6
Lacbi2 protID	cazyme	secretome_predict	kog_group	goName	gotermType	goAcc	transporter_family. iD	transporter family_name	TF name	TF Family
686144			CELLULAR_PROCESSES_AND_SIGNALING	heat_shock_protein_binding nucleic_acid_binding zinc_ion_binding intracellular	molecular_function cellular_component	GO:0031072 GO:0003676 GO:0008270 GO:0005622				C2H2
325474			CELLULAR_PROCESSES_AND_SIGNALING	DNA_binding nucleus transcription zinc_ion_binding	molecular_function cellular_component biological_process	GO:0003677 GO:0005634 GO:0006350 GO:0008270				Fungal specific
582197			CELLULAR_PROCESSES_AND_SIGNALING	two-component_response_regulator_activity two-component_signal_transduction_system_(phosphorelay) regulation_of_transcription,_DNA-dependent	molecular_function biological_process	GO:0000156 GO:0000160 GO:0006355			LbSkn7	HSF
399488			CELLULAR_PROCESSES_AND_SIGNALING	transcription_factor_activity nucleus regulation_of_transcription,_DNA-dependent zinc_ion_binding	molecular_function cellular_component biological_process	GO:0003700 GO:0005634 GO:0006355 GO:0008270			LbAcuK	Zn2Cys6
582202			CELLULAR_PROCESSES_AND_SIGNALING				1.A.4.	The Transient Receptor Potential Ca2+ Channel (TRP-CC) Family
190652			CELLULAR_PROCESSES_AND_SIGNALING				2.A.67.	The Oligopeptide Transporter (OPT) Family
300418			CELLULAR_PROCESSES_AND_SIGNALING				2.A.67.	The Oligopeptide Transporter (OPT) Family
312906			CELLULAR_PROCESSES_AND_SIGNALING	aspartic-type_endopeptidase_activity proteolysis	molecular_function biological_process	GO:0004190 GO:0006508	2.A.67.	The Oligopeptide Transporter (OPT) Family
310913			CELLULAR_PROCESSES_AND_SIGNALING				2.A.67.	The Oligopeptide Transporter (OPT) Family
485608			CELLULAR_PROCESSES_AND_SIGNALING	integral_to_membrane protein_insertion_into_membrane	cellular_component biological_process	GO:0016021 GO:0051205	2.A.9.	The Cytochrome Oxidase Biogenesis (Oxa1) Family
251146			CELLULAR_PROCESSES_AND_SIGNALING	ATP_binding ATPase_activity nucleotide_binding nucleoside-triphosphatase_activity	molecular_function	GO:0005524 GO:0016887 GO:0000166 GO:0017111	3.A.1.	The ATP-binding Cassette (ABC) Superfamily
170758			CELLULAR_PROCESSES_AND_SIGNALING	protein_targeting intracellular_protein_transport membrane protein_transport P-P-bond-hydrolysis-driven_protein_transmembrane_transporter_activity	biological_process cellular_component molecular_function	GO:0006605 GO:0006886 GO:0016020 GO:0015031 GO:0015450	3.A.5.	The General Secretory Pathway (Sec) Family
306030	EXPN	ssp	CELLULAR_PROCESSES_AND_SIGNALING
585278		ssp	CELLULAR_PROCESSES_AND_SIGNALING	signal_peptidase_complex signal_peptide_processing signal_peptidase_activity integral_to_membrane cysteine-type_peptidase_activity	cellular_component biological_process molecular_function	GO:0005787 GO:0006465 GO:0009003 GO:0016021 GO:0008234
315576		ssp	CELLULAR_PROCESSES_AND_SIGNALING
300606		ssp	CELLULAR_PROCESSES_AND_SIGNALING
678827		ssp	CELLULAR_PROCESSES_AND_SIGNALING	peptidyl-prolyl_cis-trans_isomerase_activity protein_folding cyclophilin FK506-sensitive_peptidyl-prolyl_cis-trans_isomerase cyclophilin-type_peptidyl-prolyl_cis-trans_isomerase_activity	molecular_function biological_process	GO:0003755 GO:0006457 GO:0004600 GO:0030051 GO:0042027
679052		ssp	CELLULAR_PROCESSES_AND_SIGNALING
396035		protease	CELLULAR_PROCESSES_AND_SIGNALING	subtilase_activity proteolysis identical_protein_binding negative_regulation_of_catalytic_activity cerevisin_activity	molecular_function biological_process	GO:0004289 GO:0006508 GO:0042802 GO:0043086 GO:0004262
191892		protease	CELLULAR_PROCESSES_AND_SIGNALING	pepsin_A_activity proteolysis aspartic-type_endopeptidase_activity cathepsin_E_activity	molecular_function biological_process	GO:0004194 GO:0006508 GO:0004190 GO:0004193
250557		protease	CELLULAR_PROCESSES_AND_SIGNALING	pepsin_A_activity proteolysis aspartic-type_endopeptidase_activity	molecular_function biological_process	GO:0004194 GO:0006508 GO:0004190
292906		protease	CELLULAR_PROCESSES_AND_SIGNALING	pepsin_A_activity proteolysis aspartic-type_endopeptidase_activity saccharopepsin_activity	molecular_function biological_process	GO:0004194 GO:0006508 GO:0004190 GO:0004196
608373		protease	CELLULAR_PROCESSES_AND_SIGNALING	pepsin_A_activity proteolysis aspartic-type_endopeptidase_activity cathepsin_E_activity	molecular_function biological_process	GO:0004194 GO:0006508 GO:0004190 GO:0004193
232257		protease	CELLULAR_PROCESSES_AND_SIGNALING	subtilase_activity proteolysis	molecular_function biological_process	GO:0004289 GO:0006508
191659		protease	CELLULAR_PROCESSES_AND_SIGNALING	pepsin_A_activity proteolysis aspartic-type_endopeptidase_activity	molecular_function biological_process	GO:0004194 GO:0006508 GO:0004190
448070		protease	CELLULAR_PROCESSES_AND_SIGNALING	pepsin_A_activity proteolysis aspartic-type_endopeptidase_activity saccharopepsin_activity	molecular_function biological_process	GO:0004194 GO:0006508 GO:0004190 GO:0004196
310997		protease	CELLULAR_PROCESSES_AND_SIGNALING	pepsin_A_activity proteolysis aspartic-type_endopeptidase_activity cathepsin_E_activity	molecular_function biological_process	GO:0004194 GO:0006508 GO:0004190 GO:0004193
700341		protease_ssp	CELLULAR_PROCESSES_AND_SIGNALING	membrane	cellular_component	GO:0016020
665356		lipase	CELLULAR_PROCESSES_AND_SIGNALING	metabolic_process hydrolase_activity	biological_process molecular_function	GO:0008152 GO:0016787
187526		lipase	CELLULAR_PROCESSES_AND_SIGNALING	carboxylesterase_activity	molecular_function	GO:0004091
186533	GH16		CELLULAR_PROCESSES_AND_SIGNALING	hydrolase_activity,_hydrolyzing_O-glycosyl_compounds carbohydrate_metabolic_process	molecular_function biological_process	GO:0004553 GO:0005975
301747	GH18-CBM5-CBM5		CELLULAR_PROCESSES_AND_SIGNALING	hydrolase_activity,_hydrolyzing_O-glycosyl_compounds carbohydrate_metabolic_process extracellular_region carbohydrate_binding chitinase_activity endochitinase_activity	molecular_function biological_process cellular_component	GO:0004553 GO:0005975 GO:0005576 GO:0030246 GO:0004568 GO:0008843
239741	GT2		CELLULAR_PROCESSES_AND_SIGNALING	chitin_synthase_activity chitin_biosynthetic_process	molecular_function biological_process	GO:0004100 GO:0006031
188623	GT2		CELLULAR_PROCESSES_AND_SIGNALING	chitin_synthase_activity chitin_biosynthetic_process	molecular_function biological_process	GO:0004100 GO:0006031
656278	GT39		CELLULAR_PROCESSES_AND_SIGNALING
317105	GT48		CELLULAR_PROCESSES_AND_SIGNALING	1,3-beta-glucan_synthase_complex 1,3-beta-glucan_synthase_activity 1,3-beta-glucan_biosynthetic_process membrane	cellular_component molecular_function biological_process	GO:0000148 GO:0003843 GO:0006075 GO:0016020
689201	Myosin_motor-GT2		CELLULAR_PROCESSES_AND_SIGNALING	heme_binding transition_metal_ion_binding transferase_activity,_transferring_hexosyl_groups chitin_synthase_activity	molecular_function	GO:0020037 GO:0046914 GO:0016758 GO:0004100
617269			CELLULAR_PROCESSES_AND_SIGNALING	calcium-dependent_cysteine-type_endopeptidase_activity intracellular proteolysis	molecular_function cellular_component biological_process	GO:0004198 GO:0005622 GO:0006508
707895			CELLULAR_PROCESSES_AND_SIGNALING	integral_to_membrane sphingosine_N-acyltransferase_activity	cellular_component molecular_function	GO:0016021 GO:0050291
484526			CELLULAR_PROCESSES_AND_SIGNALING
570147			CELLULAR_PROCESSES_AND_SIGNALING
291793			CELLULAR_PROCESSES_AND_SIGNALING	endopeptidase_activity proteasome_core_complex ubiquitin-dependent_protein_catabolic_process threonine_endopeptidase_activity proteasome_endopeptidase_activity	molecular_function cellular_component biological_process	GO:0004175 GO:0005839 GO:0006511 GO:0004298 GO:0004299
668832			CELLULAR_PROCESSES_AND_SIGNALING	hydrolase_activity	molecular_function	GO:0016787
241431			CELLULAR_PROCESSES_AND_SIGNALING	protein_binding protein_complex_assembly intracellular_protein_transport vesicle-mediated_transport membrane_coat transport	molecular_function biological_process cellular_component	GO:0005515 GO:0006461 GO:0006886 GO:0016192 GO:0030117 GO:0006810
706490			CELLULAR_PROCESSES_AND_SIGNALING	GTP_binding SRP-dependent_cotranslational_protein_targeting_to_membrane 7S_RNA_binding signal_recognition_particle	molecular_function biological_process cellular_component	GO:0005525 GO:0006614 GO:0008312 GO:0048500
683992			CELLULAR_PROCESSES_AND_SIGNALING	metalloendopeptidase_activity proteolysis zinc_ion_binding catalytic_activity metal_ion_binding insulysin_activity	molecular_function biological_process	GO:0004222 GO:0006508 GO:0008270 GO:0003824 GO:0046872 GO:0004231
601812			CELLULAR_PROCESSES_AND_SIGNALING
332747			CELLULAR_PROCESSES_AND_SIGNALING
643820			CELLULAR_PROCESSES_AND_SIGNALING	UDP-N-acetylmuramoylalanyl-D-glutamyl-2,6-diaminopimelate-D-alanyl-D-alanine_ligase_activity ribosomal_S6-glutamic_acid_ligase_activity coenzyme_F420-0_gamma-glutamyl_ligase_activity coenzyme_F420-2_alpha-glutamyl_ligase_activity	molecular_function	GO:0008766 GO:0018169 GO:0043773 GO:0043774
319021			CELLULAR_PROCESSES_AND_SIGNALING	inositol-polyphosphate_5-phosphatase_activity	molecular_function	GO:0004445
304260			CELLULAR_PROCESSES_AND_SIGNALING
578033			CELLULAR_PROCESSES_AND_SIGNALING
334827			CELLULAR_PROCESSES_AND_SIGNALING
482237			CELLULAR_PROCESSES_AND_SIGNALING
435734			CELLULAR_PROCESSES_AND_SIGNALING
691931			CELLULAR_PROCESSES_AND_SIGNALING
682584			CELLULAR_PROCESSES_AND_SIGNALING
483537			CELLULAR_PROCESSES_AND_SIGNALING
565390			CELLULAR_PROCESSES_AND_SIGNALING
545252			CELLULAR_PROCESSES_AND_SIGNALING
708139			CELLULAR_PROCESSES_AND_SIGNALING	protein_kinase_activity ATP_binding protein_amino_acid_phosphorylation protein_serine/threonine_kinase_activity	molecular_function biological_process	GO:0004672 GO:0005524 GO:0006468 GO:0004674
305489			CELLULAR_PROCESSES_AND_SIGNALING	aspartic-type_endopeptidase_activity proteolysis	molecular_function biological_process	GO:0004190 GO:0006508
489460			CELLULAR_PROCESSES_AND_SIGNALING	protein_kinase_activity ATP_binding protein_amino_acid_phosphorylation protein_serine/threonine_kinase_activity	molecular_function biological_process	GO:0004672 GO:0005524 GO:0006468 GO:0004674
328401			CELLULAR_PROCESSES_AND_SIGNALING
305922			CELLULAR_PROCESSES_AND_SIGNALING
685655			CELLULAR_PROCESSES_AND_SIGNALING	protein_binding zinc_ion_binding ATP-dependent_peptidase_activity ATP-dependent_proteolysis	molecular_function biological_process	GO:0005515 GO:0008270 GO:0004176 GO:0006510
529240			CELLULAR_PROCESSES_AND_SIGNALING	DNA-directed_RNA_polymerase_activity DNA-directed_RNA_polymerase_I_activity DNA-directed_RNA_polymerase_II_activity DNA-directed_RNA_polymerase_III_activity RNA_polymerase_activity	molecular_function	GO:0003899 GO:0003900 GO:0003901 GO:0003902 GO:0034062
633056			CELLULAR_PROCESSES_AND_SIGNALING	small_conjugating_protein_ligase_activity post-translational_protein_modification regulation_of_protein_metabolic_process ubiquitin-protein_ligase_activity regulation_of_ubiquitin-protein_ligase_activity regulation_of_ubiquitin-protein_ligase_activity_during_meiotic_cell_cycle positive_regulation_of_ubiquitin-protein_ligase_activity negative_regulation_of_ubiquitin-protein_ligase_activity	molecular_function biological_process	GO:0019787 GO:0043687 GO:0051246 GO:0004842 GO:0051438 GO:0051440 GO:0051443 GO:0051444
399433			CELLULAR_PROCESSES_AND_SIGNALING	nucleoside_metabolic_process uracil_phosphoribosyltransferase_activity uracil_salvage	biological_process molecular_function	GO:0009116 GO:0004845 GO:0006223
182574			CELLULAR_PROCESSES_AND_SIGNALING	threonine_endopeptidase_activity proteasome_core_complex ubiquitin-dependent_protein_catabolic_process proteasome_endopeptidase_activity	molecular_function cellular_component biological_process	GO:0004298 GO:0005839 GO:0006511 GO:0004299
329829			CELLULAR_PROCESSES_AND_SIGNALING
604861			CELLULAR_PROCESSES_AND_SIGNALING
647661			CELLULAR_PROCESSES_AND_SIGNALING
394199			CELLULAR_PROCESSES_AND_SIGNALING	protein_kinase_activity ATP_binding protein_amino_acid_phosphorylation protein-tyrosine_kinase_activity protein_serine/threonine_kinase_activity transmembrane_receptor_protein_serine/threonine_kinase_activity 3-phosphoinositide-dependent_protein_kinase_activity DNA-dependent_protein_kinase_activity AMP-activated_protein_kinase_activity casein_kinase_activity casein_kinase_I_activity cyclic_nucleo…	molecular_function biological_process	GO:0004672 GO:0005524 GO:0006468 GO:0004713 GO:0004674 GO:0004675 GO:0004676 GO:0004677 GO:0004679 GO:0004680 GO:0004681 GO:0004690 GO:0004694 GO:0004695 GO:0004696 GO:0004698 GO:0004700 GO:0004702 GO:0004704 GO:0004705 GO:0004706 GO:0004708 GO:0004710 GO:0004711 GO:0004718 GO:0008338 GO:0008339 GO:0008349 GO:0008545 GO:0016908 GO:0016909 GO:0019199 GO:0019912 GO:0034211
581667			CELLULAR_PROCESSES_AND_SIGNALING	protein_binding	molecular_function	GO:0005515
655571			CELLULAR_PROCESSES_AND_SIGNALING	heat_shock_protein_binding	molecular_function	GO:0031072
330000			CELLULAR_PROCESSES_AND_SIGNALING
317748			CELLULAR_PROCESSES_AND_SIGNALING
449302			CELLULAR_PROCESSES_AND_SIGNALING	mitochondrial_inner_membrane_presequence_translocase_complex intracellular_protein_transport P-P-bond-hydrolysis-driven_protein_transmembrane_transporter_activity	cellular_component biological_process molecular_function	GO:0005744 GO:0006886 GO:0015450
335202			CELLULAR_PROCESSES_AND_SIGNALING	protein_kinase_activity ATP_binding protein_amino_acid_phosphorylation protein-tyrosine_kinase_activity protein_serine/threonine_kinase_activity	molecular_function biological_process	GO:0004672 GO:0005524 GO:0006468 GO:0004713 GO:0004674
394440			CELLULAR_PROCESSES_AND_SIGNALING	protein_kinase_activity ATP_binding protein_amino_acid_phosphorylation protein_serine/threonine_kinase_activity	molecular_function biological_process	GO:0004672 GO:0005524 GO:0006468 GO:0004674
323411			CELLULAR_PROCESSES_AND_SIGNALING	protein_domain_specific_binding	molecular_function	GO:0019904
691527			CELLULAR_PROCESSES_AND_SIGNALING
312228			CELLULAR_PROCESSES_AND_SIGNALING	exocyst exocytosis	cellular_component biological_process	GO:0000145 GO:0006887
399410			CELLULAR_PROCESSES_AND_SIGNALING	calcium_ion_binding endoplasmic_reticulum protein_folding unfolded_protein_binding	molecular_function cellular_component biological_process	GO:0005509 GO:0005783 GO:0006457 GO:0051082
697482			CELLULAR_PROCESSES_AND_SIGNALING
584844			CELLULAR_PROCESSES_AND_SIGNALING	hydrolase_activity diphosphoinositol-polyphosphate_diphosphatase_activity	molecular_function	GO:0016787 GO:0008486
399453			CELLULAR_PROCESSES_AND_SIGNALING	protein_binding ATP_binding glycogen_biosynthetic_process	molecular_function biological_process	GO:0005515 GO:0005524 GO:0005978
328524			CELLULAR_PROCESSES_AND_SIGNALING
150425			CELLULAR_PROCESSES_AND_SIGNALING	protein_kinase_activity ATP_binding protein_amino_acid_phosphorylation protein_serine/threonine_kinase_activity	molecular_function biological_process	GO:0004672 GO:0005524 GO:0006468 GO:0004674
331424			CELLULAR_PROCESSES_AND_SIGNALING
309565			CELLULAR_PROCESSES_AND_SIGNALING	protein_kinase_activity ATP_binding protein_amino_acid_phosphorylation protein-tyrosine_kinase_activity protein_serine/threonine_kinase_activity	molecular_function biological_process	GO:0004672 GO:0005524 GO:0006468 GO:0004713 GO:0004674
311621			CELLULAR_PROCESSES_AND_SIGNALING	exocyst vesicle_docking_during_exocytosis	cellular_component biological_process	GO:0000145 GO:0006904
294386			CELLULAR_PROCESSES_AND_SIGNALING
254417			CELLULAR_PROCESSES_AND_SIGNALING	oxidoreductase_activity FAD_binding catalytic_activity L-gulonolactone_oxidase_activity	molecular_function	GO:0016491 GO:0050660 GO:0003824 GO:0050105
300073			CELLULAR_PROCESSES_AND_SIGNALING
471884			CELLULAR_PROCESSES_AND_SIGNALING	calcium_ion_binding	molecular_function	GO:0005509
453784			CELLULAR_PROCESSES_AND_SIGNALING
246217			CELLULAR_PROCESSES_AND_SIGNALING	protein_kinase_activity ATP_binding protein_amino_acid_phosphorylation protein-tyrosine_kinase_activity protein_serine/threonine_kinase_activity protein_kinase_CK2_activity	molecular_function biological_process	GO:0004672 GO:0005524 GO:0006468 GO:0004713 GO:0004674 GO:0004682
676017			CELLULAR_PROCESSES_AND_SIGNALING	NAD+_ADP-ribosyltransferase_activity	molecular_function	GO:0003950
608997			CELLULAR_PROCESSES_AND_SIGNALING	protein_folding heat_shock_protein_binding unfolded_protein_binding UDP-N-acetylmuramoylalanyl-D-glutamyl-2,6-diaminopimelate-D-alanyl-D-alanine_ligase_activity ribosomal_S6-glutamic_acid_ligase_activity coenzyme_F420-0_gamma-glutamyl_ligase_activity coenzyme_F420-2_alpha-glutamyl_ligase_activity	biological_process molecular_function	GO:0006457 GO:0031072 GO:0051082 GO:0008766 GO:0018169 GO:0043773 GO:0043774
449686			CELLULAR_PROCESSES_AND_SIGNALING	protein_kinase_activity ATP_binding protein_amino_acid_phosphorylation protein_kinase_CK2_activity	molecular_function biological_process	GO:0004672 GO:0005524 GO:0006468 GO:0004682
679979			CELLULAR_PROCESSES_AND_SIGNALING	protein_serine/threonine_phosphatase_activity protein_amino_acid_dephosphorylation protein_serine/threonine_phosphatase_complex catalytic_activity [pyruvate_dehydrogenase_(lipoamide)]_phosphatase_activity [pyruvate_dehydrogenase_(lipoamide)]_phosphatase_regulator_activity	molecular_function biological_process cellular_component	GO:0004722 GO:0006470 GO:0008287 GO:0003824 GO:0004741 GO:0019909
183731			CELLULAR_PROCESSES_AND_SIGNALING	GTP_binding small_GTPase_mediated_signal_transduction GTPase_activity protein_binding intracellular_protein_transport nucleocytoplasmic_transport signal_transduction ATP_binding intracellular regulation_of_transcription,_DNA-dependent transcription_factor_binding protein_transport	molecular_function biological_process cellular_component	GO:0005525 GO:0007264 GO:0003924 GO:0005515 GO:0006886 GO:0006913 GO:0007165 GO:0005524 GO:0005622 GO:0006355 GO:0008134 GO:0015031
654301			CELLULAR_PROCESSES_AND_SIGNALING	protein_kinase_activity ATP_binding protein_amino_acid_phosphorylation protein_serine/threonine_kinase_activity	molecular_function biological_process	GO:0004672 GO:0005524 GO:0006468 GO:0004674
624803			CELLULAR_PROCESSES_AND_SIGNALING
446327			CELLULAR_PROCESSES_AND_SIGNALING
574875			CELLULAR_PROCESSES_AND_SIGNALING	protein_kinase_activity ATP_binding protein_amino_acid_phosphorylation protein_serine/threonine_kinase_activity	molecular_function biological_process	GO:0004672 GO:0005524 GO:0006468 GO:0004674
484112			CELLULAR_PROCESSES_AND_SIGNALING	nucleic_acid_binding zinc_ion_binding	molecular_function	GO:0003676 GO:0008270
649633			CELLULAR_PROCESSES_AND_SIGNALING	intracellular signal_transduction guanyl-nucleotide_exchange_factor_activity regulation_of_small_GTPase_mediated_signal_transduction small_GTPase_mediated_signal_transduction	cellular_component biological_process molecular_function	GO:0005622 GO:0007165 GO:0005085 GO:0051056 GO:0007264
599007			CELLULAR_PROCESSES_AND_SIGNALING	protein_kinase_activity ATP_binding protein_amino_acid_phosphorylation protein_serine/threonine_kinase_activity	molecular_function biological_process	GO:0004672 GO:0005524 GO:0006468 GO:0004674
485560			CELLULAR_PROCESSES_AND_SIGNALING	small_conjugating_protein_ligase_activity post-translational_protein_modification regulation_of_protein_metabolic_process ubiquitin-protein_ligase_activity regulation_of_ubiquitin-protein_ligase_activity regulation_of_ubiquitin-protein_ligase_activity_during_meiotic_cell_cycle positive_regulation_of_ubiquitin-protein_ligase_activity negative_regulation_of_ubiquitin-protein_ligase_activity	molecular_function biological_process	GO:0019787 GO:0043687 GO:0051246 GO:0004842 GO:0051438 GO:0051440 GO:0051443 GO:0051444
441380			CELLULAR_PROCESSES_AND_SIGNALING	Rho_guanyl-nucleotide_exchange_factor_activity intracellular regulation_of_Rho_protein_signal_transduction	molecular_function cellular_component biological_process	GO:0005089 GO:0005622 GO:0035023
477841			CELLULAR_PROCESSES_AND_SIGNALING	pepsin_A_activity proteolysis aspartic-type_endopeptidase_activity saccharopepsin_activity	molecular_function biological_process	GO:0004194 GO:0006508 GO:0004190 GO:0004196
666664			CELLULAR_PROCESSES_AND_SIGNALING
473476			CELLULAR_PROCESSES_AND_SIGNALING	microtubule_motor_activity kinesin_complex	molecular_function cellular_component	GO:0003777 GO:0005871
673863			CELLULAR_PROCESSES_AND_SIGNALING	ATP_binding protein_folding	molecular_function biological_process	GO:0005524 GO:0006457
524684			CELLULAR_PROCESSES_AND_SIGNALING	protein_kinase_activity ATP_binding protein_amino_acid_phosphorylation protein-tyrosine_kinase_activity protein_serine/threonine_kinase_activity transmembrane_receptor_protein_serine/threonine_kinase_activity 3-phosphoinositide-dependent_protein_kinase_activity DNA-dependent_protein_kinase_activity AMP-activated_protein_kinase_activity casein_kinase_activity casein_kinase_I_activity cyclic_nucleo…	molecular_function biological_process	GO:0004672 GO:0005524 GO:0006468 GO:0004713 GO:0004674 GO:0004675 GO:0004676 GO:0004677 GO:0004679 GO:0004680 GO:0004681 GO:0004690 GO:0004694 GO:0004695 GO:0004696 GO:0004698 GO:0004700 GO:0004702 GO:0004704 GO:0004705 GO:0004706 GO:0004708 GO:0004710 GO:0004711 GO:0004718 GO:0008338 GO:0008339 GO:0008349 GO:0008545 GO:0016908 GO:0016909 GO:0019199 GO:0019912 GO:0034211
302136			CELLULAR_PROCESSES_AND_SIGNALING
467475			CELLULAR_PROCESSES_AND_SIGNALING
181880			CELLULAR_PROCESSES_AND_SIGNALING	integral_to_membrane vesicle-mediated_transport transport	cellular_component biological_process	GO:0016021 GO:0016192 GO:0006810
613053			CELLULAR_PROCESSES_AND_SIGNALING	nucleic_acid_binding intracellular nucleobase,_nucleoside,_nucleotide_and_nucleic_acid_metabolic_process 3'-5'_exonuclease_activity	molecular_function cellular_component biological_process	GO:0003676 GO:0005622 GO:0006139 GO:0008408
640873			CELLULAR_PROCESSES_AND_SIGNALING	calcium_ion_binding	molecular_function	GO:0005509
148866			CELLULAR_PROCESSES_AND_SIGNALING	electron_carrier_activity protein_disulfide_oxidoreductase_activity cell_redox_homeostasis	molecular_function biological_process	GO:0009055 GO:0015035 GO:0045454
573870			CELLULAR_PROCESSES_AND_SIGNALING
621128			CELLULAR_PROCESSES_AND_SIGNALING
324516			CELLULAR_PROCESSES_AND_SIGNALING
664816			CELLULAR_PROCESSES_AND_SIGNALING	metabolic_process methyltransferase_activity	biological_process molecular_function	GO:0008152 GO:0008168
308587			CELLULAR_PROCESSES_AND_SIGNALING	microtubule_motor_activity ATP_binding microtubule_associated_complex microtubule-based_movement plus-end-directed_microtubule_motor_activity	molecular_function cellular_component biological_process	GO:0003777 GO:0005524 GO:0005875 GO:0007018 GO:0008574
685513			CELLULAR_PROCESSES_AND_SIGNALING
322516			CELLULAR_PROCESSES_AND_SIGNALING
578386			CELLULAR_PROCESSES_AND_SIGNALING
302404			CELLULAR_PROCESSES_AND_SIGNALING	structural_molecule_activity	molecular_function	GO:0005198
332748			CELLULAR_PROCESSES_AND_SIGNALING	UDP-N-acetylmuramoylalanyl-D-glutamyl-2,6-diaminopimelate-D-alanyl-D-alanine_ligase_activity ribosomal_S6-glutamic_acid_ligase_activity coenzyme_F420-0_gamma-glutamyl_ligase_activity coenzyme_F420-2_alpha-glutamyl_ligase_activity	molecular_function	GO:0008766 GO:0018169 GO:0043773 GO:0043774
291192			CELLULAR_PROCESSES_AND_SIGNALING	metabolic_process sugar_binding carbohydrate_metabolic_process glutamine-fructose-6-phosphate_transaminase_(isomerizing)_activity cytoplasm carbohydrate_biosynthetic_process	biological_process molecular_function cellular_component	GO:0008152 GO:0005529 GO:0005975 GO:0004360 GO:0005737 GO:0016051
329881			CELLULAR_PROCESSES_AND_SIGNALING
621140			CELLULAR_PROCESSES_AND_SIGNALING
436933			CELLULAR_PROCESSES_AND_SIGNALING
480395			CELLULAR_PROCESSES_AND_SIGNALING	macromolecule_biosynthetic_process integral_to_endoplasmic_reticulum_membrane	biological_process cellular_component	GO:0009059 GO:0030176
474859			CELLULAR_PROCESSES_AND_SIGNALING	intracellular_signaling_cascade membrane	biological_process cellular_component	GO:0007242 GO:0016020
613377			CELLULAR_PROCESSES_AND_SIGNALING
683769			CELLULAR_PROCESSES_AND_SIGNALING	protein_phosphatase_type_2A_complex signal_transduction protein_phosphatase_type_2A_regulator_activity [citrate-(pro-3S)-lyase]_thiolesterase_activity	cellular_component biological_process molecular_function	GO:0000159 GO:0007165 GO:0008601 GO:0047778
606211			CELLULAR_PROCESSES_AND_SIGNALING
675060			CELLULAR_PROCESSES_AND_SIGNALING
707360			CELLULAR_PROCESSES_AND_SIGNALING	nucleotide_binding nucleoside-triphosphatase_activity ATP_binding	molecular_function	GO:0000166 GO:0017111 GO:0005524
300368			CELLULAR_PROCESSES_AND_SIGNALING	O-methyltransferase_activity DNA-directed_DNA_polymerase_activity DNA_polymerase_activity	molecular_function	GO:0008171 GO:0003887 GO:0034061
662216			CELLULAR_PROCESSES_AND_SIGNALING	heat_shock_protein_binding protein_folding unfolded_protein_binding	molecular_function biological_process	GO:0031072 GO:0006457 GO:0051082
241730			CELLULAR_PROCESSES_AND_SIGNALING	threonine_endopeptidase_activity proteasome_core_complex ubiquitin-dependent_protein_catabolic_process proteasome_endopeptidase_activity	molecular_function cellular_component biological_process	GO:0004298 GO:0005839 GO:0006511 GO:0004299
708028			CELLULAR_PROCESSES_AND_SIGNALING	inositol_or_phosphatidylinositol_phosphatase_activity inositol-polyphosphate_5-phosphatase_activity	molecular_function	GO:0004437 GO:0004445
698105			CELLULAR_PROCESSES_AND_SIGNALING	protein_binding zinc_ion_binding glucan_1,4-alpha-glucosidase_activity	molecular_function	GO:0005515 GO:0008270 GO:0004339
580133			CELLULAR_PROCESSES_AND_SIGNALING
189495			CELLULAR_PROCESSES_AND_SIGNALING	endopeptidase_activity proteasome_core_complex ubiquitin-dependent_protein_catabolic_process threonine_endopeptidase_activity proteasome_endopeptidase_activity	molecular_function cellular_component biological_process	GO:0004175 GO:0005839 GO:0006511 GO:0004298 GO:0004299
578085			CELLULAR_PROCESSES_AND_SIGNALING	catalytic_activity ubiquitin-protein_ligase_activity regulation_of_ubiquitin-protein_ligase_activity regulation_of_ubiquitin-protein_ligase_activity_during_meiotic_cell_cycle positive_regulation_of_ubiquitin-protein_ligase_activity negative_regulation_of_ubiquitin-protein_ligase_activity	molecular_function biological_process	GO:0003824 GO:0004842 GO:0051438 GO:0051440 GO:0051443 GO:0051444
701061			CELLULAR_PROCESSES_AND_SIGNALING	electron_carrier_activity protein_disulfide_oxidoreductase_activity cell_redox_homeostasis electron_transport	molecular_function biological_process	GO:0009055 GO:0015035 GO:0045454 GO:0006118
653231			CELLULAR_PROCESSES_AND_SIGNALING	mitochondrial_inner_membrane protein_transporter_activity protein_transport	cellular_component molecular_function biological_process	GO:0005743 GO:0008565 GO:0015031
655631			CELLULAR_PROCESSES_AND_SIGNALING
571478			CELLULAR_PROCESSES_AND_SIGNALING
335864			CELLULAR_PROCESSES_AND_SIGNALING
585385			CELLULAR_PROCESSES_AND_SIGNALING
306451			CELLULAR_PROCESSES_AND_SIGNALING
302109			CELLULAR_PROCESSES_AND_SIGNALING	protein_kinase_activity ATP_binding protein_amino_acid_phosphorylation protein_serine/threonine_kinase_activity non-membrane_spanning_protein_tyrosine_kinase_activity	molecular_function biological_process	GO:0004672 GO:0005524 GO:0006468 GO:0004674 GO:0004715
631723			CELLULAR_PROCESSES_AND_SIGNALING	legumain_activity cysteine-type_endopeptidase_activity proteolysis	molecular_function biological_process	GO:0001509 GO:0004197 GO:0006508
674429			CELLULAR_PROCESSES_AND_SIGNALING	dynein_ATPase_activity	molecular_function	GO:0008567
182447			CELLULAR_PROCESSES_AND_SIGNALING	GTP_binding small_GTPase_mediated_signal_transduction GTPase_activity protein_binding intracellular_protein_transport nucleocytoplasmic_transport signal_transduction intracellular protein_transport small_monomeric_GTPase_activity	molecular_function biological_process cellular_component	GO:0005525 GO:0007264 GO:0003924 GO:0005515 GO:0006886 GO:0006913 GO:0007165 GO:0005622 GO:0015031 GO:0003925
447137			CELLULAR_PROCESSES_AND_SIGNALING	protein_kinase_activity ATP_binding protein_amino_acid_phosphorylation protein-tyrosine_kinase_activity protein_serine/threonine_kinase_activity transmembrane_receptor_protein_serine/threonine_kinase_activity 3-phosphoinositide-dependent_protein_kinase_activity DNA-dependent_protein_kinase_activity AMP-activated_protein_kinase_activity casein_kinase_activity casein_kinase_I_activity cyclic_nucleo…	molecular_function biological_process	GO:0004672 GO:0005524 GO:0006468 GO:0004713 GO:0004674 GO:0004675 GO:0004676 GO:0004677 GO:0004679 GO:0004680 GO:0004681 GO:0004690 GO:0004694 GO:0004695 GO:0004696 GO:0004698 GO:0004700 GO:0004702 GO:0004704 GO:0004705 GO:0004706 GO:0004708 GO:0004710 GO:0004711 GO:0004718 GO:0008338 GO:0008339 GO:0008349 GO:0008545 GO:0016908 GO:0016909 GO:0019199 GO:0019912 GO:0034211
328542			CELLULAR_PROCESSES_AND_SIGNALING	transmembrane_receptor_protein_serine/threonine_kinase_activity 3-phosphoinositide-dependent_protein_kinase_activity DNA-dependent_protein_kinase_activity AMP-activated_protein_kinase_activity casein_kinase_activity casein_kinase_I_activity cyclic_nucleotide-dependent_protein_kinase_activity eukaryotic_translation_initiation_factor_2alpha_kinase_activity galactosyltransferase-associated_kinase_ac…	molecular_function	GO:0004675 GO:0004676 GO:0004677 GO:0004679 GO:0004680 GO:0004681 GO:0004690 GO:0004694 GO:0004695 GO:0004696 GO:0004698 GO:0004700 GO:0004702 GO:0004704 GO:0004705 GO:0004706 GO:0004708 GO:0004710 GO:0004711 GO:0004718 GO:0008338 GO:0008339 GO:0008349 GO:0008545 GO:0016908 GO:0016909 GO:0019199 GO:0019912 GO:0034211
316558			CELLULAR_PROCESSES_AND_SIGNALING	proteolysis serine-type_peptidase_activity	biological_process molecular_function	GO:0006508 GO:0008236
446602			CELLULAR_PROCESSES_AND_SIGNALING
312942			CELLULAR_PROCESSES_AND_SIGNALING	protein_binding zinc_ion_binding	molecular_function	GO:0005515 GO:0008270
181679			CELLULAR_PROCESSES_AND_SIGNALING	glycerol_ether_metabolic_process electron_carrier_activity protein_disulfide_oxidoreductase_activity cell_redox_homeostasis thioredoxin-disulfide_reductase_activity	biological_process molecular_function	GO:0006662 GO:0009055 GO:0015035 GO:0045454 GO:0004791
475768			CELLULAR_PROCESSES_AND_SIGNALING
306417			CELLULAR_PROCESSES_AND_SIGNALING	nucleotide_binding nucleoside-triphosphatase_activity ATP_binding ATP-dependent_DNA_helicase_activity ATP-dependent_RNA_helicase_activity ATP-dependent_helicase_activity DNA-dependent_ATPase_activity RNA-dependent_ATPase_activity protein-transmembrane_transporting_ATPase_activity ATPase_activity single-stranded_DNA-dependent_ATP-dependent_DNA_helicase_activity ATPase_activity,_coupled ATPase_acti…	molecular_function	GO:0000166 GO:0017111 GO:0005524 GO:0004003 GO:0004004 GO:0008026 GO:0008094 GO:0008186 GO:0015462 GO:0016887 GO:0017116 GO:0042623 GO:0042624 GO:0042625 GO:0042626
399767			CELLULAR_PROCESSES_AND_SIGNALING	protein_binding zinc_ion_binding	molecular_function	GO:0005515 GO:0008270
294788			CELLULAR_PROCESSES_AND_SIGNALING
583500			CELLULAR_PROCESSES_AND_SIGNALING
578298			CELLULAR_PROCESSES_AND_SIGNALING	protein_kinase_activity ATP_binding protein_amino_acid_phosphorylation protein-tyrosine_kinase_activity protein_serine/threonine_kinase_activity	molecular_function biological_process	GO:0004672 GO:0005524 GO:0006468 GO:0004713 GO:0004674
709326			CELLULAR_PROCESSES_AND_SIGNALING	small_conjugating_protein_ligase_activity post-translational_protein_modification regulation_of_protein_metabolic_process ubiquitin-protein_ligase_activity regulation_of_ubiquitin-protein_ligase_activity regulation_of_ubiquitin-protein_ligase_activity_during_meiotic_cell_cycle positive_regulation_of_ubiquitin-protein_ligase_activity negative_regulation_of_ubiquitin-protein_ligase_activity	molecular_function biological_process	GO:0019787 GO:0043687 GO:0051246 GO:0004842 GO:0051438 GO:0051440 GO:0051443 GO:0051444
461349			CELLULAR_PROCESSES_AND_SIGNALING	protein_kinase_activity ATP_binding protein_amino_acid_phosphorylation protein-tyrosine_kinase_activity protein_serine/threonine_kinase_activity phosphofructokinase_activity phosphorylase_kinase_regulator_activity cobinamide_kinase_activity phosphatidylinositol_phosphate_kinase_activity cyclin-dependent_protein_kinase_regulator_activity phenol_kinase_activity cyclin-dependent_protein_kinase_activ…	molecular_function biological_process	GO:0004672 GO:0005524 GO:0006468 GO:0004713 GO:0004674 GO:0008443 GO:0008607 GO:0008819 GO:0016307 GO:0016538 GO:0018720 GO:0019914 GO:0032942 GO:0035004 GO:0042556 GO:0042557 GO:0043743 GO:0043771 GO:0043798 GO:0043841 GO:0051731 GO:0051734 GO:0051735
487472			CELLULAR_PROCESSES_AND_SIGNALING
704585			CELLULAR_PROCESSES_AND_SIGNALING	catalytic_activity CAAX-protein_geranylgeranyltransferase_activity	molecular_function	GO:0003824 GO:0004662
647985			CELLULAR_PROCESSES_AND_SIGNALING	signal_peptidase_complex microsome signal_peptide_processing signal_peptidase_activity integral_to_membrane	cellular_component biological_process molecular_function	GO:0005787 GO:0005792 GO:0006465 GO:0009003 GO:0016021
305360			CELLULAR_PROCESSES_AND_SIGNALING	protein_binding	molecular_function	GO:0005515
240178			CELLULAR_PROCESSES_AND_SIGNALING	electron_carrier_activity protein_disulfide_oxidoreductase_activity cell_redox_homeostasis electron_transport	molecular_function biological_process	GO:0009055 GO:0015035 GO:0045454 GO:0006118
310721			CELLULAR_PROCESSES_AND_SIGNALING	motor_activity ATP_binding myosin_complex	molecular_function cellular_component	GO:0003774 GO:0005524 GO:0016459
248987			CELLULAR_PROCESSES_AND_SIGNALING
624732			CELLULAR_PROCESSES_AND_SIGNALING	cysteine-type_endopeptidase_activity proteolysis metalloendopeptidase_activity proteinaceous_extracellular_matrix metallopeptidase_activity zinc_ion_binding	molecular_function biological_process cellular_component	GO:0004197 GO:0006508 GO:0004222 GO:0005578 GO:0008237 GO:0008270
253023			CELLULAR_PROCESSES_AND_SIGNALING	protein_prenyltransferase_activity protein_amino_acid_prenylation	molecular_function biological_process	GO:0008318 GO:0018346
308786			CELLULAR_PROCESSES_AND_SIGNALING
435807			CELLULAR_PROCESSES_AND_SIGNALING
244189			CELLULAR_PROCESSES_AND_SIGNALING	membrane protein_binding vesicle-mediated_transport	cellular_component molecular_function biological_process	GO:0016020 GO:0005515 GO:0016192
449979			CELLULAR_PROCESSES_AND_SIGNALING
184771			CELLULAR_PROCESSES_AND_SIGNALING	glutathione_peroxidase_activity response_to_oxidative_stress	molecular_function biological_process	GO:0004602 GO:0006979
440344			CELLULAR_PROCESSES_AND_SIGNALING
701907			CELLULAR_PROCESSES_AND_SIGNALING	binding	molecular_function	GO:0005488
620314			CELLULAR_PROCESSES_AND_SIGNALING
486298			CELLULAR_PROCESSES_AND_SIGNALING
503397			CELLULAR_PROCESSES_AND_SIGNALING
442114			CELLULAR_PROCESSES_AND_SIGNALING
596311			CELLULAR_PROCESSES_AND_SIGNALING	glutathione_transferase_activity	molecular_function	GO:0004364
487744			CELLULAR_PROCESSES_AND_SIGNALING	catalytic_activity phosphoprotein_phosphatase_activity calcium-dependent_protein_serine/threonine_phosphatase_activity magnesium-dependent_protein_serine/threonine_phosphatase_activity magnesium-dependent_protein_serine/threonine_phosphatase_complex CTD_phosphatase_activity calcium-dependent_protein_serine/threonine_phosphatase_regulator_activity myosin_phosphatase_activity myosin_phosphatase_reg…	molecular_function cellular_component	GO:0003824 GO:0004721 GO:0004723 GO:0004724 GO:0005963 GO:0008420 GO:0008597 GO:0017018 GO:0017020 GO:0017023
333104			CELLULAR_PROCESSES_AND_SIGNALING
615724			CELLULAR_PROCESSES_AND_SIGNALING	protein_kinase_activity ATP_binding protein_amino_acid_phosphorylation protein-tyrosine_kinase_activity protein_serine/threonine_kinase_activity non-membrane_spanning_protein_tyrosine_kinase_activity	molecular_function biological_process	GO:0004672 GO:0005524 GO:0006468 GO:0004713 GO:0004674 GO:0004715
298896			CELLULAR_PROCESSES_AND_SIGNALING	structural_molecule_activity protein_binding protein_complex_assembly intracellular_protein_transport protein_transporter_activity vesicle-mediated_transport COPI_vesicle_coat	molecular_function biological_process cellular_component	GO:0005198 GO:0005515 GO:0006461 GO:0006886 GO:0008565 GO:0016192 GO:0030126
457471			CELLULAR_PROCESSES_AND_SIGNALING
446960			CELLULAR_PROCESSES_AND_SIGNALING	NAD+_ADP-ribosyltransferase_activity	molecular_function	GO:0003950
304065			CELLULAR_PROCESSES_AND_SIGNALING	protein_kinase_activity ATP_binding protein_amino_acid_phosphorylation protein-tyrosine_kinase_activity protein_serine/threonine_kinase_activity non-membrane_spanning_protein_tyrosine_kinase_activity	molecular_function biological_process	GO:0004672 GO:0005524 GO:0006468 GO:0004713 GO:0004674 GO:0004715
607334			CELLULAR_PROCESSES_AND_SIGNALING	protein_amino_acid_dephosphorylation protein_tyrosine/serine/threonine_phosphatase_activity dephosphorylation phosphoric_monoester_hydrolase_activity protein_tyrosine_phosphatase_activity	biological_process molecular_function	GO:0006470 GO:0008138 GO:0016311 GO:0016791 GO:0004725
699168			CELLULAR_PROCESSES_AND_SIGNALING
399636			CELLULAR_PROCESSES_AND_SIGNALING	protein_transport	biological_process	GO:0015031
616596			CELLULAR_PROCESSES_AND_SIGNALING	protein_kinase_activity ATP_binding protein_amino_acid_phosphorylation protein-tyrosine_kinase_activity protein_serine/threonine_kinase_activity non-membrane_spanning_protein_tyrosine_kinase_activity	molecular_function biological_process	GO:0004672 GO:0005524 GO:0006468 GO:0004713 GO:0004674 GO:0004715
702349			CELLULAR_PROCESSES_AND_SIGNALING
332711			CELLULAR_PROCESSES_AND_SIGNALING
293890			CELLULAR_PROCESSES_AND_SIGNALING	oxidoreductase_activity FAD_binding catalytic_activity L-gulonolactone_oxidase_activity	molecular_function	GO:0016491 GO:0050660 GO:0003824 GO:0050105
252824			CELLULAR_PROCESSES_AND_SIGNALING	protein_kinase_activity ATP_binding protein_amino_acid_phosphorylation protein_serine/threonine_kinase_activity	molecular_function biological_process	GO:0004672 GO:0005524 GO:0006468 GO:0004674
486656			CELLULAR_PROCESSES_AND_SIGNALING	protein_kinase_activity ATP_binding protein_amino_acid_phosphorylation protein_serine/threonine_kinase_activity	molecular_function biological_process	GO:0004672 GO:0005524 GO:0006468 GO:0004674
453088			CELLULAR_PROCESSES_AND_SIGNALING	GTP_binding small_GTPase_mediated_signal_transduction intracellular intracellular_protein_transport	molecular_function biological_process cellular_component	GO:0005525 GO:0007264 GO:0005622 GO:0006886
581809			CELLULAR_PROCESSES_AND_SIGNALING
608176			CELLULAR_PROCESSES_AND_SIGNALING	protein_binding zinc_ion_binding	molecular_function	GO:0005515 GO:0008270
189966			CELLULAR_PROCESSES_AND_SIGNALING	ATP_binding	molecular_function	GO:0005524
618318			CELLULAR_PROCESSES_AND_SIGNALING
315007			CELLULAR_PROCESSES_AND_SIGNALING
473614			CELLULAR_PROCESSES_AND_SIGNALING	protein_prenyltransferase_activity protein_amino_acid_prenylation	molecular_function biological_process	GO:0008318 GO:0018346
487003			CELLULAR_PROCESSES_AND_SIGNALING	protein_kinase_activity ATP_binding protein_amino_acid_phosphorylation protein-tyrosine_kinase_activity protein_serine/threonine_kinase_activity	molecular_function biological_process	GO:0004672 GO:0005524 GO:0006468 GO:0004713 GO:0004674
309568			CELLULAR_PROCESSES_AND_SIGNALING	protein_kinase_activity ATP_binding protein_amino_acid_phosphorylation protein-tyrosine_kinase_activity protein_serine/threonine_kinase_activity transmembrane_receptor_protein_serine/threonine_kinase_activity 3-phosphoinositide-dependent_protein_kinase_activity DNA-dependent_protein_kinase_activity AMP-activated_protein_kinase_activity casein_kinase_activity casein_kinase_I_activity cyclic_nucleo…	molecular_function biological_process	GO:0004672 GO:0005524 GO:0006468 GO:0004713 GO:0004674 GO:0004675 GO:0004676 GO:0004677 GO:0004679 GO:0004680 GO:0004681 GO:0004690 GO:0004694 GO:0004695 GO:0004696 GO:0004698 GO:0004700 GO:0004702 GO:0004704 GO:0004705 GO:0004706 GO:0004708 GO:0004710 GO:0004711 GO:0004718 GO:0008338 GO:0008339 GO:0008349 GO:0008545 GO:0016908 GO:0016909 GO:0019199 GO:0019912 GO:0034211
294931			CELLULAR_PROCESSES_AND_SIGNALING	C-8_sterol_isomerase_activity endoplasmic_reticulum ergosterol_biosynthetic_process	molecular_function cellular_component biological_process	GO:0000247 GO:0005783 GO:0006696
674372			CELLULAR_PROCESSES_AND_SIGNALING	protein_binding cell_communication phosphoinositide_binding	molecular_function biological_process	GO:0005515 GO:0007154 GO:0035091
445390			CELLULAR_PROCESSES_AND_SIGNALING	microtubule_motor_activity kinesin_complex	molecular_function cellular_component	GO:0003777 GO:0005871
689583			CELLULAR_PROCESSES_AND_SIGNALING
587819			CELLULAR_PROCESSES_AND_SIGNALING	zinc_ion_binding	molecular_function	GO:0008270
668315			CELLULAR_PROCESSES_AND_SIGNALING	protein_kinase_activity ATP_binding protein_amino_acid_phosphorylation protein-tyrosine_kinase_activity protein_serine/threonine_kinase_activity	molecular_function biological_process	GO:0004672 GO:0005524 GO:0006468 GO:0004713 GO:0004674
646405			CELLULAR_PROCESSES_AND_SIGNALING	protein_kinase_activity ATP_binding protein_amino_acid_phosphorylation protein_serine/threonine_kinase_activity phosphofructokinase_activity phosphorylase_kinase_regulator_activity cobinamide_kinase_activity phosphatidylinositol_phosphate_kinase_activity cyclin-dependent_protein_kinase_regulator_activity phenol_kinase_activity cyclin-dependent_protein_kinase_activating_kinase_regulator_activity i…	molecular_function biological_process	GO:0004672 GO:0005524 GO:0006468 GO:0004674 GO:0008443 GO:0008607 GO:0008819 GO:0016307 GO:0016538 GO:0018720 GO:0019914 GO:0032942 GO:0035004 GO:0042556 GO:0042557 GO:0043743 GO:0043771 GO:0043798 GO:0043841 GO:0051731 GO:0051734 GO:0051735
632854			CELLULAR_PROCESSES_AND_SIGNALING	ATP-dependent_peptidase_activity serine-type_endopeptidase_activity proteolysis nucleotide_binding nucleoside-triphosphatase_activity ATP_binding endopeptidase_La_activity	molecular_function biological_process	GO:0004176 GO:0004252 GO:0006508 GO:0000166 GO:0017111 GO:0005524 GO:0008846
470888			CELLULAR_PROCESSES_AND_SIGNALING
622216			CELLULAR_PROCESSES_AND_SIGNALING	tubulin-tyrosine_ligase_activity protein_modification_process	molecular_function biological_process	GO:0004835 GO:0006464
637179			CELLULAR_PROCESSES_AND_SIGNALING
291511			CELLULAR_PROCESSES_AND_SIGNALING
335993			CELLULAR_PROCESSES_AND_SIGNALING
333437			CELLULAR_PROCESSES_AND_SIGNALING
597972			CELLULAR_PROCESSES_AND_SIGNALING
483465			CELLULAR_PROCESSES_AND_SIGNALING	pepsin_A_activity proteolysis aspartic-type_endopeptidase_activity	molecular_function biological_process	GO:0004194 GO:0006508 GO:0004190
453602			CELLULAR_PROCESSES_AND_SIGNALING
333318			CELLULAR_PROCESSES_AND_SIGNALING
572298			CELLULAR_PROCESSES_AND_SIGNALING	protein_binding zinc_ion_binding	molecular_function	GO:0005515 GO:0008270
474704			CELLULAR_PROCESSES_AND_SIGNALING
301031			CELLULAR_PROCESSES_AND_SIGNALING	protein_kinase_activity ATP_binding protein_amino_acid_phosphorylation protein-tyrosine_kinase_activity protein_serine/threonine_kinase_activity transmembrane_receptor_protein_serine/threonine_kinase_activity 3-phosphoinositide-dependent_protein_kinase_activity DNA-dependent_protein_kinase_activity AMP-activated_protein_kinase_activity casein_kinase_activity casein_kinase_I_activity cyclic_nucleo…	molecular_function biological_process	GO:0004672 GO:0005524 GO:0006468 GO:0004713 GO:0004674 GO:0004675 GO:0004676 GO:0004677 GO:0004679 GO:0004680 GO:0004681 GO:0004690 GO:0004694 GO:0004695 GO:0004696 GO:0004698 GO:0004700 GO:0004702 GO:0004704 GO:0004705 GO:0004706 GO:0004708 GO:0004710 GO:0004711 GO:0004718 GO:0008338 GO:0008339 GO:0008349 GO:0008545 GO:0016908 GO:0016909 GO:0019199 GO:0019912 GO:0034211
294752			CELLULAR_PROCESSES_AND_SIGNALING	proteasome_activator_complex proteasome_activator_activity	cellular_component molecular_function	GO:0008537 GO:0008538
670649			CELLULAR_PROCESSES_AND_SIGNALING
435714			CELLULAR_PROCESSES_AND_SIGNALING
672482			CELLULAR_PROCESSES_AND_SIGNALING	peroxisomal_membrane peroxisome_fission	cellular_component biological_process	GO:0005778 GO:0016559
678336			CELLULAR_PROCESSES_AND_SIGNALING	protein_modification_process	biological_process	GO:0006464
700868			CELLULAR_PROCESSES_AND_SIGNALING	protein_import_into_nucleus,_docking nucleus nuclear_pore cytoplasm intracellular_protein_transport protein_transporter_activity binding	biological_process cellular_component molecular_function	GO:0000059 GO:0005634 GO:0005643 GO:0005737 GO:0006886 GO:0008565 GO:0005488
313945			CELLULAR_PROCESSES_AND_SIGNALING	heat_shock_protein_binding	molecular_function	GO:0031072
301456			CELLULAR_PROCESSES_AND_SIGNALING
499458			CELLULAR_PROCESSES_AND_SIGNALING	UDP-N-acetylmuramoylalanyl-D-glutamyl-2,6-diaminopimelate-D-alanyl-D-alanine_ligase_activity ribosomal_S6-glutamic_acid_ligase_activity coenzyme_F420-0_gamma-glutamyl_ligase_activity coenzyme_F420-2_alpha-glutamyl_ligase_activity	molecular_function	GO:0008766 GO:0018169 GO:0043773 GO:0043774
448332			CELLULAR_PROCESSES_AND_SIGNALING	protein_retention_in_ER integral_to_membrane ER_retention_sequence_binding	biological_process cellular_component molecular_function	GO:0006621 GO:0016021 GO:0046923
687770			CELLULAR_PROCESSES_AND_SIGNALING	mitochondrial_outer_membrane intracellular_protein_transport P-P-bond-hydrolysis-driven_protein_transmembrane_transporter_activity	cellular_component biological_process molecular_function	GO:0005741 GO:0006886 GO:0015450
449932			CELLULAR_PROCESSES_AND_SIGNALING	peptidyl-prolyl_cis-trans_isomerase_activity protein_folding	molecular_function biological_process	GO:0003755 GO:0006457
302259			CELLULAR_PROCESSES_AND_SIGNALING	signal_peptidase_complex microsome signal_peptide_processing signal_peptidase_activity integral_to_membrane cysteine-type_peptidase_activity	cellular_component biological_process molecular_function	GO:0005787 GO:0005792 GO:0006465 GO:0009003 GO:0016021 GO:0008234
609210			CELLULAR_PROCESSES_AND_SIGNALING	protein_kinase_activity ATP_binding protein_amino_acid_phosphorylation protein_serine/threonine_kinase_activity	molecular_function biological_process	GO:0004672 GO:0005524 GO:0006468 GO:0004674
463268			CELLULAR_PROCESSES_AND_SIGNALING	metabolic_process methyltransferase_activity glucan_1,4-alpha-glucosidase_activity	biological_process molecular_function	GO:0008152 GO:0008168 GO:0004339
382847			CELLULAR_PROCESSES_AND_SIGNALING	protein_folding unfolded_protein_binding ATP_binding chaperonin_ATPase_activity chaperonin_ATPase_complex	biological_process molecular_function cellular_component	GO:0006457 GO:0051082 GO:0005524 GO:0003763 GO:0016465
449316			CELLULAR_PROCESSES_AND_SIGNALING
313929			CELLULAR_PROCESSES_AND_SIGNALING	catalytic_activity cellular_metabolic_process coenzyme_binding binding metabolic_process	molecular_function biological_process	GO:0003824 GO:0044237 GO:0050662 GO:0005488 GO:0008152
636742			CELLULAR_PROCESSES_AND_SIGNALING
443613			CELLULAR_PROCESSES_AND_SIGNALING
688849			CELLULAR_PROCESSES_AND_SIGNALING
641962			CELLULAR_PROCESSES_AND_SIGNALING	amino_acid_metabolic_process	biological_process	GO:0006520
478533			CELLULAR_PROCESSES_AND_SIGNALING
522363			CELLULAR_PROCESSES_AND_SIGNALING	Rho_guanyl-nucleotide_exchange_factor_activity intracellular regulation_of_Rho_protein_signal_transduction	molecular_function cellular_component biological_process	GO:0005089 GO:0005622 GO:0035023
305189			CELLULAR_PROCESSES_AND_SIGNALING
693754			CELLULAR_PROCESSES_AND_SIGNALING
435756			CELLULAR_PROCESSES_AND_SIGNALING
314051			CELLULAR_PROCESSES_AND_SIGNALING
658935			CELLULAR_PROCESSES_AND_SIGNALING	intracellular_signaling_cascade membrane	biological_process cellular_component	GO:0007242 GO:0016020
437774			CELLULAR_PROCESSES_AND_SIGNALING
684436			CELLULAR_PROCESSES_AND_SIGNALING	N-acetyltransferase_activity metabolic_process glucosamine_6-phosphate_N-acetyltransferase_activity	molecular_function biological_process	GO:0008080 GO:0008152 GO:0004343
497266			CELLULAR_PROCESSES_AND_SIGNALING
501802			CELLULAR_PROCESSES_AND_SIGNALING
699086			CELLULAR_PROCESSES_AND_SIGNALING	intracellular signal_transduction	cellular_component biological_process	GO:0005622 GO:0007165
570826			CELLULAR_PROCESSES_AND_SIGNALING
311731			CELLULAR_PROCESSES_AND_SIGNALING	intracellular_protein_transport membrane	biological_process cellular_component	GO:0006886 GO:0016020
497410			CELLULAR_PROCESSES_AND_SIGNALING
192503			CELLULAR_PROCESSES_AND_SIGNALING	protein_targeting_to_mitochondrion mitochondrial_intermembrane_space_protein_transporter_complex protein_import_into_mitochondrial_inner_membrane	biological_process cellular_component	GO:0006626 GO:0042719 GO:0045039
577140			CELLULAR_PROCESSES_AND_SIGNALING	UDP-N-acetylmuramoylalanyl-D-glutamyl-2,6-diaminopimelate-D-alanyl-D-alanine_ligase_activity ribosomal_S6-glutamic_acid_ligase_activity coenzyme_F420-0_gamma-glutamyl_ligase_activity coenzyme_F420-2_alpha-glutamyl_ligase_activity	molecular_function	GO:0008766 GO:0018169 GO:0043773 GO:0043774
322479			CELLULAR_PROCESSES_AND_SIGNALING
613787			CELLULAR_PROCESSES_AND_SIGNALING	nucleic_acid_binding intracellular nucleobase,_nucleoside,_nucleotide_and_nucleic_acid_metabolic_process 3'-5'_exonuclease_activity	molecular_function cellular_component biological_process	GO:0003676 GO:0005622 GO:0006139 GO:0008408
172713			CELLULAR_PROCESSES_AND_SIGNALING	protein_folding peptidyl-prolyl_cis-trans_isomerase_activity cyclophilin FK506-sensitive_peptidyl-prolyl_cis-trans_isomerase cyclophilin-type_peptidyl-prolyl_cis-trans_isomerase_activity	biological_process molecular_function	GO:0006457 GO:0003755 GO:0004600 GO:0030051 GO:0042027
317767			CELLULAR_PROCESSES_AND_SIGNALING
396180			CELLULAR_PROCESSES_AND_SIGNALING	nucleotide_binding nucleoside-triphosphatase_activity ATP_binding	molecular_function	GO:0000166 GO:0017111 GO:0005524
680613			CELLULAR_PROCESSES_AND_SIGNALING	ATP_binding calcium_ion_binding nucleotide_binding nucleoside-triphosphatase_activity protein_binding protein_metabolic_process	molecular_function biological_process	GO:0005524 GO:0005509 GO:0000166 GO:0017111 GO:0005515 GO:0019538
672773			CELLULAR_PROCESSES_AND_SIGNALING
607318			CELLULAR_PROCESSES_AND_SIGNALING
298272			CELLULAR_PROCESSES_AND_SIGNALING
291817			CELLULAR_PROCESSES_AND_SIGNALING
668157			CELLULAR_PROCESSES_AND_SIGNALING	heat_shock_protein_binding protein_folding unfolded_protein_binding	molecular_function biological_process	GO:0031072 GO:0006457 GO:0051082
683249			CELLULAR_PROCESSES_AND_SIGNALING	protein_kinase_activity ATP_binding protein_amino_acid_phosphorylation protein-tyrosine_kinase_activity protein_serine/threonine_kinase_activity transmembrane_receptor_protein_serine/threonine_kinase_activity 3-phosphoinositide-dependent_protein_kinase_activity DNA-dependent_protein_kinase_activity AMP-activated_protein_kinase_activity casein_kinase_activity casein_kinase_I_activity cyclic_nucleo…	molecular_function biological_process	GO:0004672 GO:0005524 GO:0006468 GO:0004713 GO:0004674 GO:0004675 GO:0004676 GO:0004677 GO:0004679 GO:0004680 GO:0004681 GO:0004690 GO:0004694 GO:0004695 GO:0004696 GO:0004698 GO:0004700 GO:0004702 GO:0004704 GO:0004705 GO:0004706 GO:0004708 GO:0004710 GO:0004711 GO:0004718 GO:0008338 GO:0008339 GO:0008349 GO:0008545 GO:0016908 GO:0016909 GO:0019199 GO:0019912 GO:0034211
592129			CELLULAR_PROCESSES_AND_SIGNALING	DNA_binding UDP-N-acetylmuramoylalanyl-D-glutamyl-2,6-diaminopimelate-D-alanyl-D-alanine_ligase_activity ribosomal_S6-glutamic_acid_ligase_activity coenzyme_F420-0_gamma-glutamyl_ligase_activity coenzyme_F420-2_alpha-glutamyl_ligase_activity	molecular_function	GO:0003677 GO:0008766 GO:0018169 GO:0043773 GO:0043774
181297			CELLULAR_PROCESSES_AND_SIGNALING	small_conjugating_protein_ligase_activity post-translational_protein_modification regulation_of_protein_metabolic_process ubiquitin-protein_ligase_activity regulation_of_ubiquitin-protein_ligase_activity regulation_of_ubiquitin-protein_ligase_activity_during_meiotic_cell_cycle positive_regulation_of_ubiquitin-protein_ligase_activity negative_regulation_of_ubiquitin-protein_ligase_activity	molecular_function biological_process	GO:0019787 GO:0043687 GO:0051246 GO:0004842 GO:0051438 GO:0051440 GO:0051443 GO:0051444
642787			CELLULAR_PROCESSES_AND_SIGNALING
247942			CELLULAR_PROCESSES_AND_SIGNALING	proteolysis serine-type_peptidase_activity membrane signal_peptide_processing peptidase_activity signal_peptidase_I_activity	biological_process molecular_function cellular_component	GO:0006508 GO:0008236 GO:0016020 GO:0006465 GO:0008233 GO:0009004
470463			CELLULAR_PROCESSES_AND_SIGNALING
309554			CELLULAR_PROCESSES_AND_SIGNALING	protein_kinase_activity ATP_binding protein_amino_acid_phosphorylation protein-tyrosine_kinase_activity protein_serine/threonine_kinase_activity	molecular_function biological_process	GO:0004672 GO:0005524 GO:0006468 GO:0004713 GO:0004674
308913			CELLULAR_PROCESSES_AND_SIGNALING	nucleotide_binding nucleoside-triphosphatase_activity ATP_binding ATP-dependent_DNA_helicase_activity ATP-dependent_RNA_helicase_activity ATP-dependent_helicase_activity DNA-dependent_ATPase_activity RNA-dependent_ATPase_activity protein-transmembrane_transporting_ATPase_activity ATPase_activity single-stranded_DNA-dependent_ATP-dependent_DNA_helicase_activity ATPase_activity,_coupled ATPase_acti…	molecular_function	GO:0000166 GO:0017111 GO:0005524 GO:0004003 GO:0004004 GO:0008026 GO:0008094 GO:0008186 GO:0015462 GO:0016887 GO:0017116 GO:0042623 GO:0042624 GO:0042625 GO:0042626
317765			CELLULAR_PROCESSES_AND_SIGNALING	glutathione_transferase_activity	molecular_function	GO:0004364
647657			CELLULAR_PROCESSES_AND_SIGNALING
600393			CELLULAR_PROCESSES_AND_SIGNALING
489061			CELLULAR_PROCESSES_AND_SIGNALING	protein_kinase_activity ATP_binding protein_amino_acid_phosphorylation protein-tyrosine_kinase_activity protein_serine/threonine_kinase_activity MAP_kinase_activity	molecular_function biological_process	GO:0004672 GO:0005524 GO:0006468 GO:0004713 GO:0004674 GO:0004707
593111			CELLULAR_PROCESSES_AND_SIGNALING
578662			CELLULAR_PROCESSES_AND_SIGNALING
657496			CELLULAR_PROCESSES_AND_SIGNALING
659661			CELLULAR_PROCESSES_AND_SIGNALING	copper_ion_binding mitochondrial_intermembrane_space copper_ion_transport copper_chaperone_activity	molecular_function cellular_component biological_process	GO:0005507 GO:0005758 GO:0006825 GO:0016531
521725			CELLULAR_PROCESSES_AND_SIGNALING	GTP_binding intracellular intracellular_protein_transport small_GTPase_mediated_signal_transduction	molecular_function cellular_component biological_process	GO:0005525 GO:0005622 GO:0006886 GO:0007264
305823			CELLULAR_PROCESSES_AND_SIGNALING	zinc_ion_binding	molecular_function	GO:0008270
670568			CELLULAR_PROCESSES_AND_SIGNALING
305328			CELLULAR_PROCESSES_AND_SIGNALING
473733			CELLULAR_PROCESSES_AND_SIGNALING	small_conjugating_protein_ligase_activity post-translational_protein_modification regulation_of_protein_metabolic_process ubiquitin-protein_ligase_activity regulation_of_ubiquitin-protein_ligase_activity regulation_of_ubiquitin-protein_ligase_activity_during_meiotic_cell_cycle positive_regulation_of_ubiquitin-protein_ligase_activity negative_regulation_of_ubiquitin-protein_ligase_activity	molecular_function biological_process	GO:0019787 GO:0043687 GO:0051246 GO:0004842 GO:0051438 GO:0051440 GO:0051443 GO:0051444
301065			CELLULAR_PROCESSES_AND_SIGNALING	proteasome_activator_complex proteasome_activator_activity	cellular_component molecular_function	GO:0008537 GO:0008538
255034			CELLULAR_PROCESSES_AND_SIGNALING	integral_to_membrane vesicle-mediated_transport	cellular_component biological_process	GO:0016021 GO:0016192
643823			CELLULAR_PROCESSES_AND_SIGNALING	NAD+_ADP-ribosyltransferase_activity	molecular_function	GO:0003950
333308			CELLULAR_PROCESSES_AND_SIGNALING
666186			CELLULAR_PROCESSES_AND_SIGNALING	UDP-N-acetylmuramoylalanyl-D-glutamyl-2,6-diaminopimelate-D-alanyl-D-alanine_ligase_activity ribosomal_S6-glutamic_acid_ligase_activity coenzyme_F420-0_gamma-glutamyl_ligase_activity coenzyme_F420-2_alpha-glutamyl_ligase_activity	molecular_function	GO:0008766 GO:0018169 GO:0043773 GO:0043774
292264			CELLULAR_PROCESSES_AND_SIGNALING	mitochondrial_outer_membrane anion_transport voltage-gated_anion_channel_activity	cellular_component biological_process molecular_function	GO:0005741 GO:0006820 GO:0008308
332712			CELLULAR_PROCESSES_AND_SIGNALING
612464			CELLULAR_PROCESSES_AND_SIGNALING	structural_constituent_of_ribosome intracellular ribosome translation	molecular_function cellular_component biological_process	GO:0003735 GO:0005622 GO:0005840 GO:0006412
633750			CELLULAR_PROCESSES_AND_SIGNALING	mitochondrial_inner_membrane protein_transporter_activity protein_transport	cellular_component molecular_function biological_process	GO:0005743 GO:0008565 GO:0015031
321639			CELLULAR_PROCESSES_AND_SIGNALING
633132			CELLULAR_PROCESSES_AND_SIGNALING	proteolysis serine-type_peptidase_activity acylaminoacyl-peptidase_activity	biological_process molecular_function	GO:0006508 GO:0008236 GO:0004254
581276			CELLULAR_PROCESSES_AND_SIGNALING
475721			CELLULAR_PROCESSES_AND_SIGNALING
301073			CELLULAR_PROCESSES_AND_SIGNALING	intracellular_protein_transport	biological_process	GO:0006886
541467			CELLULAR_PROCESSES_AND_SIGNALING
244258			CELLULAR_PROCESSES_AND_SIGNALING	nucleotide_binding nucleoside-triphosphatase_activity ATP_binding nucleus cytoplasm hydrolase_activity protein_catabolic_process	molecular_function cellular_component biological_process	GO:0000166 GO:0017111 GO:0005524 GO:0005634 GO:0005737 GO:0016787 GO:0030163
449012			CELLULAR_PROCESSES_AND_SIGNALING	nucleic_acid_binding zinc_ion_binding protein_binding	molecular_function	GO:0003676 GO:0008270 GO:0005515
477534			CELLULAR_PROCESSES_AND_SIGNALING	ARF_GTPase_activator_activity zinc_ion_binding regulation_of_ARF_GTPase_activity	molecular_function biological_process	GO:0008060 GO:0008270 GO:0032312
306303			CELLULAR_PROCESSES_AND_SIGNALING	protein_kinase_activity ATP_binding protein_amino_acid_phosphorylation protein-tyrosine_kinase_activity protein_serine/threonine_kinase_activity	molecular_function biological_process	GO:0004672 GO:0005524 GO:0006468 GO:0004713 GO:0004674
682811			CELLULAR_PROCESSES_AND_SIGNALING
628402			CELLULAR_PROCESSES_AND_SIGNALING	glutathione_transferase_activity	molecular_function	GO:0004364
488935			CELLULAR_PROCESSES_AND_SIGNALING	protein_kinase_activity ATP_binding protein_amino_acid_phosphorylation protein-tyrosine_kinase_activity protein_serine/threonine_kinase_activity nucleus regulation_of_transcription,_DNA-dependent transmembrane_receptor_protein_serine/threonine_kinase_activity 3-phosphoinositide-dependent_protein_kinase_activity DNA-dependent_protein_kinase_activity AMP-activated_protein_kinase_activity casein_kin…	molecular_function biological_process cellular_component	GO:0004672 GO:0005524 GO:0006468 GO:0004713 GO:0004674 GO:0005634 GO:0006355 GO:0004675 GO:0004676 GO:0004677 GO:0004679 GO:0004680 GO:0004681 GO:0004690 GO:0004694 GO:0004695 GO:0004696 GO:0004698 GO:0004700 GO:0004702 GO:0004704 GO:0004705 GO:0004706 GO:0004708 GO:0004710 GO:0004711 GO:0004718 GO:0008338 GO:0008339 GO:0008349 GO:0008545 GO:0016908 GO:0016909 GO:0019199 GO:0019912 GO:0034211
579747			CELLULAR_PROCESSES_AND_SIGNALING
248838			CELLULAR_PROCESSES_AND_SIGNALING	oxidoreductase_activity FAD_binding D-arabinono-1,4-lactone_oxidase_activity membrane catalytic_activity L-gulonolactone_oxidase_activity	molecular_function cellular_component	GO:0016491 GO:0050660 GO:0003885 GO:0016020 GO:0003824 GO:0050105
455673			CELLULAR_PROCESSES_AND_SIGNALING	protein_transport integral_to_membrane	biological_process cellular_component	GO:0015031 GO:0016021
293070			CELLULAR_PROCESSES_AND_SIGNALING	membrane SNAP_receptor_activity intracellular_protein_transport protein_binding vesicle-mediated_transport	cellular_component molecular_function biological_process	GO:0016020 GO:0005484 GO:0006886 GO:0005515 GO:0016192
452039			CELLULAR_PROCESSES_AND_SIGNALING	protein_kinase_activity ATP_binding protein_amino_acid_phosphorylation protein-tyrosine_kinase_activity protein_serine/threonine_kinase_activity	molecular_function biological_process	GO:0004672 GO:0005524 GO:0006468 GO:0004713 GO:0004674
615577			CELLULAR_PROCESSES_AND_SIGNALING
316048			CELLULAR_PROCESSES_AND_SIGNALING	calcium_ion_binding	molecular_function	GO:0005509
399438			CELLULAR_PROCESSES_AND_SIGNALING	cytoskeleton actin_filament_polymerization	cellular_component biological_process	GO:0005856 GO:0030041
324467			CELLULAR_PROCESSES_AND_SIGNALING
311462			CELLULAR_PROCESSES_AND_SIGNALING
457994			CELLULAR_PROCESSES_AND_SIGNALING	zinc_ion_binding	molecular_function	GO:0008270
483976			CELLULAR_PROCESSES_AND_SIGNALING
469271			CELLULAR_PROCESSES_AND_SIGNALING
459717			CELLULAR_PROCESSES_AND_SIGNALING
296671			CELLULAR_PROCESSES_AND_SIGNALING	glutathione_transferase_activity	molecular_function	GO:0004364
699749			CELLULAR_PROCESSES_AND_SIGNALING
687205			CELLULAR_PROCESSES_AND_SIGNALING
674737			CELLULAR_PROCESSES_AND_SIGNALING
506565			CELLULAR_PROCESSES_AND_SIGNALING
698972			CELLULAR_PROCESSES_AND_SIGNALING	transporter_activity cytoplasm transport integral_to_membrane protein_binding	molecular_function cellular_component biological_process	GO:0005215 GO:0005737 GO:0006810 GO:0016021 GO:0005515
309920			CELLULAR_PROCESSES_AND_SIGNALING	protein_kinase_activity ATP_binding protein_amino_acid_phosphorylation protein-tyrosine_kinase_activity protein_serine/threonine_kinase_activity	molecular_function biological_process	GO:0004672 GO:0005524 GO:0006468 GO:0004713 GO:0004674
304824			CELLULAR_PROCESSES_AND_SIGNALING
587084			CELLULAR_PROCESSES_AND_SIGNALING
452212			CELLULAR_PROCESSES_AND_SIGNALING	NAD+_ADP-ribosyltransferase_activity	molecular_function	GO:0003950
437401			CELLULAR_PROCESSES_AND_SIGNALING	metabolic_process hydrolase_activity	biological_process molecular_function	GO:0008152 GO:0016787
605109			CELLULAR_PROCESSES_AND_SIGNALING	protein_kinase_activity ATP_binding protein_amino_acid_phosphorylation protein-tyrosine_kinase_activity protein_serine/threonine_kinase_activity	molecular_function biological_process	GO:0004672 GO:0005524 GO:0006468 GO:0004713 GO:0004674
709978			CELLULAR_PROCESSES_AND_SIGNALING
394202			CELLULAR_PROCESSES_AND_SIGNALING	protein_kinase_activity ATP_binding protein_amino_acid_phosphorylation protein-tyrosine_kinase_activity protein_serine/threonine_kinase_activity transmembrane_receptor_protein_tyrosine_kinase_activity	molecular_function biological_process	GO:0004672 GO:0005524 GO:0006468 GO:0004713 GO:0004674 GO:0004714
693899			CELLULAR_PROCESSES_AND_SIGNALING
399414			CELLULAR_PROCESSES_AND_SIGNALING	membrane	cellular_component	GO:0016020
298006			CELLULAR_PROCESSES_AND_SIGNALING	protein_kinase_activity ATP_binding protein_amino_acid_phosphorylation protein_serine/threonine_kinase_activity	molecular_function biological_process	GO:0004672 GO:0005524 GO:0006468 GO:0004674
437526			CELLULAR_PROCESSES_AND_SIGNALING
488005			CELLULAR_PROCESSES_AND_SIGNALING
328458			CELLULAR_PROCESSES_AND_SIGNALING	protein_kinase_activity ATP_binding protein_amino_acid_phosphorylation protein-tyrosine_kinase_activity protein_serine/threonine_kinase_activity	molecular_function biological_process	GO:0004672 GO:0005524 GO:0006468 GO:0004713 GO:0004674
335465			CELLULAR_PROCESSES_AND_SIGNALING
255147			CELLULAR_PROCESSES_AND_SIGNALING	protein_binding zinc_ion_binding UDP-N-acetylmuramoylalanyl-D-glutamyl-2,6-diaminopimelate-D-alanyl-D-alanine_ligase_activity ribosomal_S6-glutamic_acid_ligase_activity coenzyme_F420-0_gamma-glutamyl_ligase_activity coenzyme_F420-2_alpha-glutamyl_ligase_activity	molecular_function	GO:0005515 GO:0008270 GO:0008766 GO:0018169 GO:0043773 GO:0043774
669770			CELLULAR_PROCESSES_AND_SIGNALING	small_conjugating_protein_ligase_activity post-translational_protein_modification regulation_of_protein_metabolic_process ubiquitin-protein_ligase_activity regulation_of_ubiquitin-protein_ligase_activity regulation_of_ubiquitin-protein_ligase_activity_during_meiotic_cell_cycle positive_regulation_of_ubiquitin-protein_ligase_activity negative_regulation_of_ubiquitin-protein_ligase_activity	molecular_function biological_process	GO:0019787 GO:0043687 GO:0051246 GO:0004842 GO:0051438 GO:0051440 GO:0051443 GO:0051444
678280			CELLULAR_PROCESSES_AND_SIGNALING
603132			CELLULAR_PROCESSES_AND_SIGNALING
399519			CELLULAR_PROCESSES_AND_SIGNALING	integral_to_membrane vesicle-mediated_transport transport	cellular_component biological_process	GO:0016021 GO:0016192 GO:0006810
335843			CELLULAR_PROCESSES_AND_SIGNALING
458172			CELLULAR_PROCESSES_AND_SIGNALING	nucleotide_binding nucleoside-triphosphatase_activity ATP_binding	molecular_function	GO:0000166 GO:0017111 GO:0005524
684096			CELLULAR_PROCESSES_AND_SIGNALING	guanyl-nucleotide_exchange_factor_activity intracellular regulation_of_small_GTPase_mediated_signal_transduction protein_kinase_activity ATP_binding protein_amino_acid_phosphorylation protein-tyrosine_kinase_activity small_GTPase_mediated_signal_transduction protein_serine/threonine_kinase_activity non-membrane_spanning_protein_tyrosine_kinase_activity	molecular_function cellular_component biological_process	GO:0005085 GO:0005622 GO:0051056 GO:0004672 GO:0005524 GO:0006468 GO:0004713 GO:0007264 GO:0004674 GO:0004715
622102			CELLULAR_PROCESSES_AND_SIGNALING
301173			CELLULAR_PROCESSES_AND_SIGNALING
229109			CELLULAR_PROCESSES_AND_SIGNALING	integral_to_membrane	cellular_component	GO:0016021
703251			CELLULAR_PROCESSES_AND_SIGNALING	protein_kinase_activity ATP_binding protein_amino_acid_phosphorylation protein-tyrosine_kinase_activity protein_serine/threonine_kinase_activity phosphofructokinase_activity phosphorylase_kinase_regulator_activity cobinamide_kinase_activity phosphatidylinositol_phosphate_kinase_activity cyclin-dependent_protein_kinase_regulator_activity phenol_kinase_activity cyclin-dependent_protein_kinase_activ…	molecular_function biological_process	GO:0004672 GO:0005524 GO:0006468 GO:0004713 GO:0004674 GO:0008443 GO:0008607 GO:0008819 GO:0016307 GO:0016538 GO:0018720 GO:0019914 GO:0032942 GO:0035004 GO:0042556 GO:0042557 GO:0043743 GO:0043771 GO:0043798 GO:0043841 GO:0051731 GO:0051734 GO:0051735
480038			CELLULAR_PROCESSES_AND_SIGNALING
442399			CELLULAR_PROCESSES_AND_SIGNALING
470669			CELLULAR_PROCESSES_AND_SIGNALING
478642			CELLULAR_PROCESSES_AND_SIGNALING	protein_kinase_activity ATP_binding protein_amino_acid_phosphorylation	molecular_function biological_process	GO:0004672 GO:0005524 GO:0006468
333595			CELLULAR_PROCESSES_AND_SIGNALING	regulation_of_nitrogen_utilization transcription_repressor_activity catalytic_activity binding metabolic_process	biological_process molecular_function	GO:0006808 GO:0016564 GO:0003824 GO:0005488 GO:0008152
670319			CELLULAR_PROCESSES_AND_SIGNALING
486435			CELLULAR_PROCESSES_AND_SIGNALING	ATP_binding nucleotide_binding nucleoside-triphosphatase_activity	molecular_function	GO:0005524 GO:0000166 GO:0017111
301396			CELLULAR_PROCESSES_AND_SIGNALING
500868			CELLULAR_PROCESSES_AND_SIGNALING
705863			CELLULAR_PROCESSES_AND_SIGNALING	phospholipase_C_activity signal_transduction intracellular_signaling_cascade phosphoinositide_phospholipase_C_activity lipid_metabolic_process calcium_ion_binding	molecular_function biological_process	GO:0004629 GO:0007165 GO:0007242 GO:0004435 GO:0006629 GO:0005509
251323			CELLULAR_PROCESSES_AND_SIGNALING	protein_binding	molecular_function	GO:0005515
441022			CELLULAR_PROCESSES_AND_SIGNALING
399441			CELLULAR_PROCESSES_AND_SIGNALING	intracellular signal_transduction	cellular_component biological_process	GO:0005622 GO:0007165
583789			CELLULAR_PROCESSES_AND_SIGNALING
694720			CELLULAR_PROCESSES_AND_SIGNALING	protein_kinase_activity ATP_binding protein_amino_acid_phosphorylation protein_serine/threonine_kinase_activity	molecular_function biological_process	GO:0004672 GO:0005524 GO:0006468 GO:0004674
546433			CELLULAR_PROCESSES_AND_SIGNALING
323729			CELLULAR_PROCESSES_AND_SIGNALING
597352			CELLULAR_PROCESSES_AND_SIGNALING	cysteine-type_endopeptidase_activity proteolysis calcium-dependent_cysteine-type_endopeptidase_activity intracellular	molecular_function biological_process cellular_component	GO:0004197 GO:0006508 GO:0004198 GO:0005622
309678			CELLULAR_PROCESSES_AND_SIGNALING
318864			CELLULAR_PROCESSES_AND_SIGNALING	hydrogen_ion_transmembrane_transporter_activity proton-transporting_two-sector_ATPase_complex protein_kinase_activity ATP_binding protein_amino_acid_phosphorylation protein-tyrosine_kinase_activity protein_serine/threonine_kinase_activity non-membrane_spanning_protein_tyrosine_kinase_activity	molecular_function cellular_component biological_process	GO:0015078 GO:0016469 GO:0004672 GO:0005524 GO:0006468 GO:0004713 GO:0004674 GO:0004715
253748			CELLULAR_PROCESSES_AND_SIGNALING	oxidoreductase_activity,_acting_on_sulfur_group_of_donors,_disulfide_as_acceptor protein_metabolic_process	molecular_function biological_process	GO:0016671 GO:0019538
314990			CELLULAR_PROCESSES_AND_SIGNALING
589139			CELLULAR_PROCESSES_AND_SIGNALING	protein_kinase_activity ATP_binding protein_amino_acid_phosphorylation protein_serine/threonine_kinase_activity	molecular_function biological_process	GO:0004672 GO:0005524 GO:0006468 GO:0004674
483573			CELLULAR_PROCESSES_AND_SIGNALING
333067			CELLULAR_PROCESSES_AND_SIGNALING	UDP-N-acetylmuramoylalanyl-D-glutamyl-2,6-diaminopimelate-D-alanyl-D-alanine_ligase_activity ribosomal_S6-glutamic_acid_ligase_activity coenzyme_F420-0_gamma-glutamyl_ligase_activity coenzyme_F420-2_alpha-glutamyl_ligase_activity	molecular_function	GO:0008766 GO:0018169 GO:0043773 GO:0043774
314973			CELLULAR_PROCESSES_AND_SIGNALING	protein_binding membrane vesicle-mediated_transport	molecular_function cellular_component biological_process	GO:0005515 GO:0016020 GO:0016192
441394			CELLULAR_PROCESSES_AND_SIGNALING	nucleotide_binding nucleoside-triphosphatase_activity ATP_binding	molecular_function	GO:0000166 GO:0017111 GO:0005524
642195			CELLULAR_PROCESSES_AND_SIGNALING	peroxisome membrane	cellular_component	GO:0005777 GO:0016020
472208			CELLULAR_PROCESSES_AND_SIGNALING	protein_targeting_to_mitochondrion mitochondrial_intermembrane_space_protein_transporter_complex protein_import_into_mitochondrial_inner_membrane	biological_process cellular_component	GO:0006626 GO:0042719 GO:0045039
584163			CELLULAR_PROCESSES_AND_SIGNALING	heat_shock_protein_binding	molecular_function	GO:0031072
332545			CELLULAR_PROCESSES_AND_SIGNALING
297144			CELLULAR_PROCESSES_AND_SIGNALING	protein_binding adenylate_cyclase_activity calcium-_and_calmodulin-responsive_adenylate_cyclase_activity	molecular_function	GO:0005515 GO:0004016 GO:0008294
627568			CELLULAR_PROCESSES_AND_SIGNALING	heat_shock_protein_binding protein_folding unfolded_protein_binding	molecular_function biological_process	GO:0031072 GO:0006457 GO:0051082
328528			CELLULAR_PROCESSES_AND_SIGNALING
503333			CELLULAR_PROCESSES_AND_SIGNALING	UDP-N-acetylmuramoylalanyl-D-glutamyl-2,6-diaminopimelate-D-alanyl-D-alanine_ligase_activity ribosomal_S6-glutamic_acid_ligase_activity coenzyme_F420-0_gamma-glutamyl_ligase_activity coenzyme_F420-2_alpha-glutamyl_ligase_activity	molecular_function	GO:0008766 GO:0018169 GO:0043773 GO:0043774
309898			CELLULAR_PROCESSES_AND_SIGNALING	protein_kinase_activity ATP_binding protein_amino_acid_phosphorylation protein-tyrosine_kinase_activity protein_serine/threonine_kinase_activity	molecular_function biological_process	GO:0004672 GO:0005524 GO:0006468 GO:0004713 GO:0004674
184000			CELLULAR_PROCESSES_AND_SIGNALING	proteolysis serine-type_peptidase_activity membrane signal_peptide_processing peptidase_activity signal_peptidase_I_activity	biological_process molecular_function cellular_component	GO:0006508 GO:0008236 GO:0016020 GO:0006465 GO:0008233 GO:0009004
707724			CELLULAR_PROCESSES_AND_SIGNALING	microtubule_motor_activity microtubule_associated_complex microtubule-based_process dynein_ATPase_activity	molecular_function cellular_component biological_process	GO:0003777 GO:0005875 GO:0007017 GO:0008567
306649			CELLULAR_PROCESSES_AND_SIGNALING
703598			CELLULAR_PROCESSES_AND_SIGNALING
481158			CELLULAR_PROCESSES_AND_SIGNALING	protein_amino_acid_dephosphorylation protein_tyrosine/serine/threonine_phosphatase_activity	biological_process molecular_function	GO:0006470 GO:0008138
487741			CELLULAR_PROCESSES_AND_SIGNALING	protein_kinase_activity ATP_binding protein_amino_acid_phosphorylation protein-tyrosine_kinase_activity protein_serine/threonine_kinase_activity	molecular_function biological_process	GO:0004672 GO:0005524 GO:0006468 GO:0004713 GO:0004674
329882			CELLULAR_PROCESSES_AND_SIGNALING
601083			CELLULAR_PROCESSES_AND_SIGNALING	zinc_ion_binding	molecular_function	GO:0008270
144077			CELLULAR_PROCESSES_AND_SIGNALING	nucleotide_binding aminoacyl-tRNA_ligase_activity ATP_binding cytoplasm translation tRNA_aminoacylation_for_protein_translation pepsin_A_activity proteolysis aspartic-type_endopeptidase_activity cathepsin_D_activity	molecular_function cellular_component biological_process	GO:0000166 GO:0004812 GO:0005524 GO:0005737 GO:0006412 GO:0006418 GO:0004194 GO:0006508 GO:0004190 GO:0004192
581171			CELLULAR_PROCESSES_AND_SIGNALING
677493			CELLULAR_PROCESSES_AND_SIGNALING	integral_to_membrane	cellular_component	GO:0016021
670153			CELLULAR_PROCESSES_AND_SIGNALING	electron_transport oxidoreductase_activity	biological_process molecular_function	GO:0006118 GO:0016491
678231			CELLULAR_PROCESSES_AND_SIGNALING	endoplasmic_reticulum intracellular_protein_transport apoptosis integral_to_membrane	cellular_component biological_process	GO:0005783 GO:0006886 GO:0006915 GO:0016021
706023			CELLULAR_PROCESSES_AND_SIGNALING	protein_kinase_activity ATP_binding protein_amino_acid_phosphorylation protein-tyrosine_kinase_activity protein_serine/threonine_kinase_activity phosphofructokinase_activity phosphorylase_kinase_regulator_activity cobinamide_kinase_activity phosphatidylinositol_phosphate_kinase_activity cyclin-dependent_protein_kinase_regulator_activity phenol_kinase_activity cyclin-dependent_protein_kinase_activ…	molecular_function biological_process	GO:0004672 GO:0005524 GO:0006468 GO:0004713 GO:0004674 GO:0008443 GO:0008607 GO:0008819 GO:0016307 GO:0016538 GO:0018720 GO:0019914 GO:0032942 GO:0035004 GO:0042556 GO:0042557 GO:0043743 GO:0043771 GO:0043798 GO:0043841 GO:0051731 GO:0051734 GO:0051735
297666			CELLULAR_PROCESSES_AND_SIGNALING	dolichyl-diphosphooligosaccharide-protein_glycotransferase_activity endoplasmic_reticulum_membrane oligosaccharyl_transferase_complex protein_amino_acid_N-linked_glycosylation_via_asparagine	molecular_function cellular_component biological_process	GO:0004579 GO:0005789 GO:0008250 GO:0018279
706828			CELLULAR_PROCESSES_AND_SIGNALING
452071			CELLULAR_PROCESSES_AND_SIGNALING	protein_kinase_activity ATP_binding protein_amino_acid_phosphorylation protein-tyrosine_kinase_activity protein_serine/threonine_kinase_activity	molecular_function biological_process	GO:0004672 GO:0005524 GO:0006468 GO:0004713 GO:0004674
691470			CELLULAR_PROCESSES_AND_SIGNALING	protein_modification_process	biological_process	GO:0006464
575646			CELLULAR_PROCESSES_AND_SIGNALING	protein_kinase_activity ATP_binding protein_amino_acid_phosphorylation protein-tyrosine_kinase_activity protein_serine/threonine_kinase_activity cyclin-dependent_protein_kinase_activity	molecular_function biological_process	GO:0004672 GO:0005524 GO:0006468 GO:0004713 GO:0004674 GO:0004693
647911			CELLULAR_PROCESSES_AND_SIGNALING	protein_transporter_activity protein_transport integral_to_membrane integral_to_endoplasmic_reticulum_membrane	molecular_function biological_process cellular_component	GO:0008565 GO:0015031 GO:0016021 GO:0030176
309286			CELLULAR_PROCESSES_AND_SIGNALING	heat_shock_protein_binding	molecular_function	GO:0031072
474714			CELLULAR_PROCESSES_AND_SIGNALING
613910			CELLULAR_PROCESSES_AND_SIGNALING	calcium_ion_binding membrane	molecular_function cellular_component	GO:0005509 GO:0016020
594429			CELLULAR_PROCESSES_AND_SIGNALING
459096			CELLULAR_PROCESSES_AND_SIGNALING	heat_shock_protein_binding protein_folding unfolded_protein_binding	molecular_function biological_process	GO:0031072 GO:0006457 GO:0051082
617953			CELLULAR_PROCESSES_AND_SIGNALING
399670			CELLULAR_PROCESSES_AND_SIGNALING	protein_kinase_activity ATP_binding protein_amino_acid_phosphorylation protein-tyrosine_kinase_activity protein_serine/threonine_kinase_activity non-membrane_spanning_protein_tyrosine_kinase_activity	molecular_function biological_process	GO:0004672 GO:0005524 GO:0006468 GO:0004713 GO:0004674 GO:0004715
330632			CELLULAR_PROCESSES_AND_SIGNALING
293293			CELLULAR_PROCESSES_AND_SIGNALING
189531			CELLULAR_PROCESSES_AND_SIGNALING	endopeptidase_activity proteasome_core_complex ubiquitin-dependent_protein_catabolic_process threonine_endopeptidase_activity proteasome_endopeptidase_activity	molecular_function cellular_component biological_process	GO:0004175 GO:0005839 GO:0006511 GO:0004298 GO:0004299
657951			CELLULAR_PROCESSES_AND_SIGNALING	small_conjugating_protein_ligase_activity post-translational_protein_modification regulation_of_protein_metabolic_process ubiquitin-protein_ligase_activity regulation_of_ubiquitin-protein_ligase_activity regulation_of_ubiquitin-protein_ligase_activity_during_meiotic_cell_cycle positive_regulation_of_ubiquitin-protein_ligase_activity negative_regulation_of_ubiquitin-protein_ligase_activity	molecular_function biological_process	GO:0019787 GO:0043687 GO:0051246 GO:0004842 GO:0051438 GO:0051440 GO:0051443 GO:0051444
691987			CELLULAR_PROCESSES_AND_SIGNALING
441438			CELLULAR_PROCESSES_AND_SIGNALING
298124			CELLULAR_PROCESSES_AND_SIGNALING
299671			CELLULAR_PROCESSES_AND_SIGNALING
675992			CELLULAR_PROCESSES_AND_SIGNALING
627245			CELLULAR_PROCESSES_AND_SIGNALING
574046			CELLULAR_PROCESSES_AND_SIGNALING	Rho_guanyl-nucleotide_exchange_factor_activity intracellular regulation_of_Rho_protein_signal_transduction	molecular_function cellular_component biological_process	GO:0005089 GO:0005622 GO:0035023
309414			CELLULAR_PROCESSES_AND_SIGNALING	heat_shock_protein_binding	molecular_function	GO:0031072
468656			CELLULAR_PROCESSES_AND_SIGNALING
571619			CELLULAR_PROCESSES_AND_SIGNALING
577537			CELLULAR_PROCESSES_AND_SIGNALING	protein_binding zinc_ion_binding	molecular_function	GO:0005515 GO:0008270
689284			CELLULAR_PROCESSES_AND_SIGNALING	nucleic_acid_binding intracellular zinc_ion_binding UDP-N-acetylmuramoylalanyl-D-glutamyl-2,6-diaminopimelate-D-alanyl-D-alanine_ligase_activity ribosomal_S6-glutamic_acid_ligase_activity coenzyme_F420-0_gamma-glutamyl_ligase_activity coenzyme_F420-2_alpha-glutamyl_ligase_activity	molecular_function cellular_component	GO:0003676 GO:0005622 GO:0008270 GO:0008766 GO:0018169 GO:0043773 GO:0043774
333728			CELLULAR_PROCESSES_AND_SIGNALING	UDP-N-acetylmuramoylalanyl-D-glutamyl-2,6-diaminopimelate-D-alanyl-D-alanine_ligase_activity ribosomal_S6-glutamic_acid_ligase_activity coenzyme_F420-0_gamma-glutamyl_ligase_activity coenzyme_F420-2_alpha-glutamyl_ligase_activity	molecular_function	GO:0008766 GO:0018169 GO:0043773 GO:0043774
298113			CELLULAR_PROCESSES_AND_SIGNALING
464713			CELLULAR_PROCESSES_AND_SIGNALING	glucan_1,4-alpha-glucosidase_activity	molecular_function	GO:0004339
556344			CELLULAR_PROCESSES_AND_SIGNALING	DNA_binding calcium_ion_binding membrane	molecular_function cellular_component	GO:0003677 GO:0005509 GO:0016020
661898			CELLULAR_PROCESSES_AND_SIGNALING
606039			CELLULAR_PROCESSES_AND_SIGNALING
699178			CELLULAR_PROCESSES_AND_SIGNALING
675074			CELLULAR_PROCESSES_AND_SIGNALING
463854			CELLULAR_PROCESSES_AND_SIGNALING	catalytic_activity metabolic_process	molecular_function biological_process	GO:0003824 GO:0008152
462761			CELLULAR_PROCESSES_AND_SIGNALING	binding	molecular_function	GO:0005488
182011			CELLULAR_PROCESSES_AND_SIGNALING	transport integral_to_membrane	biological_process cellular_component	GO:0006810 GO:0016021
435843			CELLULAR_PROCESSES_AND_SIGNALING
639980			CELLULAR_PROCESSES_AND_SIGNALING	protein_kinase_activity ATP_binding protein_amino_acid_phosphorylation protein-tyrosine_kinase_activity protein_serine/threonine_kinase_activity MAP_kinase_activity	molecular_function biological_process	GO:0004672 GO:0005524 GO:0006468 GO:0004713 GO:0004674 GO:0004707
641730			CELLULAR_PROCESSES_AND_SIGNALING	protein_binding protein_complex_assembly intracellular_protein_transport vesicle-mediated_transport membrane_coat transport	molecular_function biological_process cellular_component	GO:0005515 GO:0006461 GO:0006886 GO:0016192 GO:0030117 GO:0006810
304627			CELLULAR_PROCESSES_AND_SIGNALING
495393			CELLULAR_PROCESSES_AND_SIGNALING
437775			CELLULAR_PROCESSES_AND_SIGNALING	NAD+_ADP-ribosyltransferase_activity	molecular_function	GO:0003950
610980			CELLULAR_PROCESSES_AND_SIGNALING	phosphopantetheine_binding glucan_1,4-alpha-glucosidase_activity	molecular_function	GO:0031177 GO:0004339
240429			CELLULAR_PROCESSES_AND_SIGNALING	protein_binding zinc_ion_binding UDP-N-acetylmuramoylalanyl-D-glutamyl-2,6-diaminopimelate-D-alanyl-D-alanine_ligase_activity ribosomal_S6-glutamic_acid_ligase_activity coenzyme_F420-0_gamma-glutamyl_ligase_activity coenzyme_F420-2_alpha-glutamyl_ligase_activity	molecular_function	GO:0005515 GO:0008270 GO:0008766 GO:0018169 GO:0043773 GO:0043774
473036			CELLULAR_PROCESSES_AND_SIGNALING	microtubule_motor_activity kinesin_complex	molecular_function cellular_component	GO:0003777 GO:0005871
301167			CELLULAR_PROCESSES_AND_SIGNALING	intracellular_protein_transport membrane	biological_process cellular_component	GO:0006886 GO:0016020
681328			CELLULAR_PROCESSES_AND_SIGNALING	catalytic_activity metabolic_process nicotinamidase_activity	molecular_function biological_process	GO:0003824 GO:0008152 GO:0008936
486867			CELLULAR_PROCESSES_AND_SIGNALING	heat_shock_protein_binding	molecular_function	GO:0031072
605856			CELLULAR_PROCESSES_AND_SIGNALING	ubiquitin_thiolesterase_activity intracellular ubiquitin-dependent_protein_catabolic_process	molecular_function cellular_component biological_process	GO:0004221 GO:0005622 GO:0006511
697013			CELLULAR_PROCESSES_AND_SIGNALING
175425			CELLULAR_PROCESSES_AND_SIGNALING	integral_to_membrane vesicle-mediated_transport transport	cellular_component biological_process	GO:0016021 GO:0016192 GO:0006810
685740			CELLULAR_PROCESSES_AND_SIGNALING
445283			CELLULAR_PROCESSES_AND_SIGNALING
452188			CELLULAR_PROCESSES_AND_SIGNALING
306179			CELLULAR_PROCESSES_AND_SIGNALING	GTP_binding nucleus cytoplasm	molecular_function cellular_component	GO:0005525 GO:0005634 GO:0005737
188567			CELLULAR_PROCESSES_AND_SIGNALING	endopeptidase_activity proteasome_core_complex ubiquitin-dependent_protein_catabolic_process threonine_endopeptidase_activity proteasome_endopeptidase_activity	molecular_function cellular_component biological_process	GO:0004175 GO:0005839 GO:0006511 GO:0004298 GO:0004299
317947			CELLULAR_PROCESSES_AND_SIGNALING	UDP-N-acetylmuramoylalanyl-D-glutamyl-2,6-diaminopimelate-D-alanyl-D-alanine_ligase_activity ribosomal_S6-glutamic_acid_ligase_activity coenzyme_F420-0_gamma-glutamyl_ligase_activity coenzyme_F420-2_alpha-glutamyl_ligase_activity	molecular_function	GO:0008766 GO:0018169 GO:0043773 GO:0043774
677179			CELLULAR_PROCESSES_AND_SIGNALING
459360			CELLULAR_PROCESSES_AND_SIGNALING	phenylpyruvate_tautomerase_activity	molecular_function	GO:0050178
446955			CELLULAR_PROCESSES_AND_SIGNALING
582143			CELLULAR_PROCESSES_AND_SIGNALING	protein_kinase_activity ATP_binding protein_amino_acid_phosphorylation protein-tyrosine_kinase_activity protein_serine/threonine_kinase_activity	molecular_function biological_process	GO:0004672 GO:0005524 GO:0006468 GO:0004713 GO:0004674
604952			CELLULAR_PROCESSES_AND_SIGNALING	structural_molecule_activity protein_binding protein_complex_assembly intracellular_protein_transport protein_transporter_activity vesicle-mediated_transport clathrin_coat_of_trans-Golgi_network_vesicle clathrin_coat_of_coated_pit	molecular_function biological_process cellular_component	GO:0005198 GO:0005515 GO:0006461 GO:0006886 GO:0008565 GO:0016192 GO:0030130 GO:0030132
658007			CELLULAR_PROCESSES_AND_SIGNALING	threonine_endopeptidase_activity proteasome_core_complex ubiquitin-dependent_protein_catabolic_process proteasome_endopeptidase_activity	molecular_function cellular_component biological_process	GO:0004298 GO:0005839 GO:0006511 GO:0004299
301350			CELLULAR_PROCESSES_AND_SIGNALING
696423			CELLULAR_PROCESSES_AND_SIGNALING
611074			CELLULAR_PROCESSES_AND_SIGNALING	phospholipase_C_activity signal_transduction intracellular_signaling_cascade phosphoinositide_phospholipase_C_activity lipid_metabolic_process	molecular_function biological_process	GO:0004629 GO:0007165 GO:0007242 GO:0004435 GO:0006629
667868			CELLULAR_PROCESSES_AND_SIGNALING	calcium_ion_binding membrane	molecular_function cellular_component	GO:0005509 GO:0016020
455644			CELLULAR_PROCESSES_AND_SIGNALING	adenyl-nucleotide_exchange_factor_activity protein_folding protein_homodimerization_activity chaperone_binding protein_binding	molecular_function biological_process	GO:0000774 GO:0006457 GO:0042803 GO:0051087 GO:0005515
669910			CELLULAR_PROCESSES_AND_SIGNALING	calcium-dependent_cysteine-type_endopeptidase_activity intracellular proteolysis cysteine-type_endopeptidase_activity	molecular_function cellular_component biological_process	GO:0004198 GO:0005622 GO:0006508 GO:0004197
694112			CELLULAR_PROCESSES_AND_SIGNALING	protein_binding zinc_ion_binding	molecular_function	GO:0005515 GO:0008270
335250			CELLULAR_PROCESSES_AND_SIGNALING
307593			CELLULAR_PROCESSES_AND_SIGNALING
518719			CELLULAR_PROCESSES_AND_SIGNALING
446381			CELLULAR_PROCESSES_AND_SIGNALING
686193			CELLULAR_PROCESSES_AND_SIGNALING	protein_folding heat_shock_protein_binding unfolded_protein_binding	biological_process molecular_function	GO:0006457 GO:0031072 GO:0051082
311826			CELLULAR_PROCESSES_AND_SIGNALING	calcium_ion_binding isomerase_activity endoplasmic_reticulum cell_redox_homeostasis protein_disulfide_isomerase_activity	molecular_function cellular_component biological_process	GO:0005509 GO:0016853 GO:0005783 GO:0045454 GO:0003756
481895			CELLULAR_PROCESSES_AND_SIGNALING INFORMATION_STORAGE_AND_PROCESSING	nucleic_acid_binding glucan_1,4-alpha-glucosidase_activity	molecular_function	GO:0003676 GO:0004339
189321			CELLULAR_PROCESSES_AND_SIGNALING INFORMATION_STORAGE_AND_PROCESSING	rRNA_(adenine-N6,N6-)-dimethyltransferase_activity C-terminal_protein_carboxyl_methyltransferase_activity C-methyltransferase_activity N-methyltransferase_activity O-methyltransferase_activity S-methyltransferase_activity RNA_methyltransferase_activity mRNA_methyltransferase_activity tRNA_methyltransferase_activity protein_methyltransferase_activity site-specific_DNA-methyltransferase_(cytosine-s…	molecular_function	GO:0000179 GO:0003880 GO:0008169 GO:0008170 GO:0008171 GO:0008172 GO:0008173 GO:0008174 GO:0008175 GO:0008276 GO:0008326 GO:0008425 GO:0008649 GO:0008650 GO:0009008 GO:0009383 GO:0016205 GO:0016273 GO:0016274 GO:0016278 GO:0016279 GO:0016300 GO:0016423 GO:0016424 GO:0016426 GO:0016427 GO:0016431 GO:0016433 GO:0016434 GO:0016435 GO:0016436 GO:0018423 GO:0018707 GO:0019702 GO:0030792 GO:0043770 GO:…
609683		protease	CELLULAR_PROCESSES_AND_SIGNALING METABOLISM	serine_carboxypeptidase_activity proteolysis carboxypeptidase_D_activity	molecular_function biological_process	GO:0004185 GO:0006508 GO:0004187
252730		protease	CELLULAR_PROCESSES_AND_SIGNALING METABOLISM	serine_carboxypeptidase_activity proteolysis	molecular_function biological_process	GO:0004185 GO:0006508
310502		protease	CELLULAR_PROCESSES_AND_SIGNALING METABOLISM	serine_carboxypeptidase_activity proteolysis	molecular_function biological_process	GO:0004185 GO:0006508
445359			CELLULAR_PROCESSES_AND_SIGNALING METABOLISM	signal_transducer_activity G-protein_coupled_receptor_protein_signaling_pathway guanyl_nucleotide_binding signal_transduction	molecular_function biological_process	GO:0004871 GO:0007186 GO:0019001 GO:0007165
445411			CELLULAR_PROCESSES_AND_SIGNALING METABOLISM	signal_transducer_activity G-protein_coupled_receptor_protein_signaling_pathway guanyl_nucleotide_binding GTP_binding signal_transduction	molecular_function biological_process	GO:0004871 GO:0007186 GO:0019001 GO:0005525 GO:0007165
477056			CELLULAR_PROCESSES_AND_SIGNALING METABOLISM	signal_transducer_activity G-protein_coupled_receptor_protein_signaling_pathway guanyl_nucleotide_binding signal_transduction	molecular_function biological_process	GO:0004871 GO:0007186 GO:0019001 GO:0007165
314065			CELLULAR_PROCESSES_AND_SIGNALING METABOLISM	signal_transducer_activity G-protein_coupled_receptor_protein_signaling_pathway guanyl_nucleotide_binding signal_transduction	molecular_function biological_process	GO:0004871 GO:0007186 GO:0019001 GO:0007165
689283			CELLULAR_PROCESSES_AND_SIGNALING METABOLISM
617947			CELLULAR_PROCESSES_AND_SIGNALING METABOLISM	signal_transducer_activity G-protein_coupled_receptor_protein_signaling_pathway guanyl_nucleotide_binding signal_transduction	molecular_function biological_process	GO:0004871 GO:0007186 GO:0019001 GO:0007165
676375			CELLULAR_PROCESSES_AND_SIGNALING METABOLISM	signal_transducer_activity G-protein_coupled_receptor_protein_signaling_pathway guanyl_nucleotide_binding signal_transduction	molecular_function biological_process	GO:0004871 GO:0007186 GO:0019001 GO:0007165
521290			CELLULAR_PROCESSES_AND_SIGNALING METABOLISM
643828			CELLULAR_PROCESSES_AND_SIGNALING METABOLISM
330434			CELLULAR_PROCESSES_AND_SIGNALING METABOLISM	signal_transducer_activity G-protein_coupled_receptor_protein_signaling_pathway guanyl_nucleotide_binding signal_transduction	molecular_function biological_process	GO:0004871 GO:0007186 GO:0019001 GO:0007165
296169			CELLULAR_PROCESSES_AND_SIGNALING METABOLISM	signal_transducer_activity G-protein_coupled_receptor_protein_signaling_pathway guanyl_nucleotide_binding signal_transduction	molecular_function biological_process	GO:0004871 GO:0007186 GO:0019001 GO:0007165
335466			CELLULAR_PROCESSES_AND_SIGNALING METABOLISM	signal_transducer_activity G-protein_coupled_receptor_protein_signaling_pathway guanyl_nucleotide_binding signal_transduction	molecular_function biological_process	GO:0004871 GO:0007186 GO:0019001 GO:0007165
240596			CELLULAR_PROCESSES_AND_SIGNALING METABOLISM	signal_transducer_activity G-protein_coupled_receptor_protein_signaling_pathway guanyl_nucleotide_binding GTP_binding signal_transduction	molecular_function biological_process	GO:0004871 GO:0007186 GO:0019001 GO:0005525 GO:0007165
318038			CELLULAR_PROCESSES_AND_SIGNALING METABOLISM	signal_transducer_activity G-protein_coupled_receptor_protein_signaling_pathway guanyl_nucleotide_binding signal_transduction	molecular_function biological_process	GO:0004871 GO:0007186 GO:0019001 GO:0007165
186682			CELLULAR_PROCESSES_AND_SIGNALING METABOLISM	hydrolase_activity phosphoprotein_phosphatase_activity calcium-dependent_protein_serine/threonine_phosphatase_activity magnesium-dependent_protein_serine/threonine_phosphatase_activity magnesium-dependent_protein_serine/threonine_phosphatase_complex CTD_phosphatase_activity calcium-dependent_protein_serine/threonine_phosphatase_regulator_activity myosin_phosphatase_activity myosin_phosphatase_reg…	molecular_function cellular_component	GO:0016787 GO:0004721 GO:0004723 GO:0004724 GO:0005963 GO:0008420 GO:0008597 GO:0017018 GO:0017020 GO:0017023
314960			CELLULAR_PROCESSES_AND_SIGNALING METABOLISM	signal_transducer_activity G-protein_coupled_receptor_protein_signaling_pathway guanyl_nucleotide_binding signal_transduction	molecular_function biological_process	GO:0004871 GO:0007186 GO:0019001 GO:0007165
313875			CELLULAR_PROCESSES_AND_SIGNALING METABOLISM
316661			CELLULAR_PROCESSES_AND_SIGNALING METABOLISM	signal_transducer_activity G-protein_coupled_receptor_protein_signaling_pathway guanyl_nucleotide_binding signal_transduction	molecular_function biological_process	GO:0004871 GO:0007186 GO:0019001 GO:0007165
678348			CELLULAR_PROCESSES_AND_SIGNALING METABOLISM	signal_transducer_activity G-protein_coupled_receptor_protein_signaling_pathway guanyl_nucleotide_binding signal_transduction	molecular_function biological_process	GO:0004871 GO:0007186 GO:0019001 GO:0007165
586784			CELLULAR_PROCESSES_AND_SIGNALING METABOLISM	signal_transducer_activity G-protein_coupled_receptor_protein_signaling_pathway guanyl_nucleotide_binding signal_transduction	molecular_function biological_process	GO:0004871 GO:0007186 GO:0019001 GO:0007165
304258			CELLULAR_PROCESSES_AND_SIGNALING METABOLISM	signal_transducer_activity G-protein_coupled_receptor_protein_signaling_pathway guanyl_nucleotide_binding signal_transduction	molecular_function biological_process	GO:0004871 GO:0007186 GO:0019001 GO:0007165
318523			CELLULAR_PROCESSES_AND_SIGNALING METABOLISM	signal_transducer_activity G-protein_coupled_receptor_protein_signaling_pathway guanyl_nucleotide_binding signal_transduction	molecular_function biological_process	GO:0004871 GO:0007186 GO:0019001 GO:0007165
335307			CELLULAR_PROCESSES_AND_SIGNALING METABOLISM	signal_transducer_activity G-protein_coupled_receptor_protein_signaling_pathway guanyl_nucleotide_binding signal_transduction	molecular_function biological_process	GO:0004871 GO:0007186 GO:0019001 GO:0007165
308153			CELLULAR_PROCESSES_AND_SIGNALING METABOLISM	signal_transducer_activity G-protein_coupled_receptor_protein_signaling_pathway guanyl_nucleotide_binding signal_transduction	molecular_function biological_process	GO:0004871 GO:0007186 GO:0019001 GO:0007165
472400			CELLULAR_PROCESSES_AND_SIGNALING METABOLISM INFORMATION_STORAGE_AND_PROCESSING	protein_kinase_CK2_complex protein_kinase_CK2_regulator_activity protein_kinase_CK2_activity	cellular_component molecular_function	GO:0005956 GO:0008605 GO:0004682
442340			CELLULAR_PROCESSES_AND_SIGNALING METABOLISM INFORMATION_STORAGE_AND_PROCESSING	protein_kinase_CK2_complex protein_kinase_CK2_regulator_activity	cellular_component molecular_function	GO:0005956 GO:0008605
588911			CELLULAR_PROCESSES_AND_SIGNALING METABOLISM INFORMATION_STORAGE_AND_PROCESSING	protein_kinase_CK2_complex protein_kinase_CK2_regulator_activity protein_kinase_CK2_activity	cellular_component molecular_function	GO:0005956 GO:0008605 GO:0004682
442281			CELLULAR_PROCESSES_AND_SIGNALING METABOLISM INFORMATION_STORAGE_AND_PROCESSING	protein_kinase_CK2_complex protein_kinase_CK2_regulator_activity	cellular_component molecular_function	GO:0005956 GO:0008605
472081		protease	CELLULAR_PROCESSES_AND_SIGNALING METABOLISM POORLY_CHARACTERIZED	proteolysis peptidase_activity	biological_process molecular_function	GO:0006508 GO:0008233
578286		protease	CELLULAR_PROCESSES_AND_SIGNALING METABOLISM POORLY_CHARACTERIZED	proteolysis peptidase_activity	biological_process molecular_function	GO:0006508 GO:0008233
681667			CELLULAR_PROCESSES_AND_SIGNALING METABOLISM POORLY_CHARACTERIZED	proteolysis peptidase_activity	biological_process molecular_function	GO:0006508 GO:0008233
685146		protease	CELLULAR_PROCESSES_AND_SIGNALING POORLY_CHARACTERIZED	proteolysis serine-type_peptidase_activity cysteine-type_peptidase_activity	biological_process molecular_function	GO:0006508 GO:0008236 GO:0008234
698015			CELLULAR_PROCESSES_AND_SIGNALING POORLY_CHARACTERIZED
334564			CELLULAR_PROCESSES_AND_SIGNALING POORLY_CHARACTERIZED
582996			CELLULAR_PROCESSES_AND_SIGNALING POORLY_CHARACTERIZED	dephosphorylation phosphoric_monoester_hydrolase_activity protein_tyrosine_phosphatase_activity	biological_process molecular_function	GO:0016311 GO:0016791 GO:0004725
315022			CELLULAR_PROCESSES_AND_SIGNALING POORLY_CHARACTERIZED
587044			CELLULAR_PROCESSES_AND_SIGNALING POORLY_CHARACTERIZED
620030			CELLULAR_PROCESSES_AND_SIGNALING POORLY_CHARACTERIZED
666841			CELLULAR_PROCESSES_AND_SIGNALING POORLY_CHARACTERIZED	integral_to_membrane	cellular_component	GO:0016021
304256			CELLULAR_PROCESSES_AND_SIGNALING POORLY_CHARACTERIZED
667862			INFORMATION_STORAGE_AND_PROCESSING	transcription_factor_activity nucleus regulation_of_transcription,_DNA-dependent sequence-specific_DNA_binding protein_dimerization_activity	molecular_function cellular_component biological_process	GO:0003700 GO:0005634 GO:0006355 GO:0043565 GO:0046983			LbAtf2	bZIP1
490310			INFORMATION_STORAGE_AND_PROCESSING	transcription_factor_activity nucleus regulation_of_transcription,_DNA-dependent sequence-specific_DNA_binding protein_dimerization_activity	molecular_function cellular_component biological_process	GO:0003700 GO:0005634 GO:0006355 GO:0043565 GO:0046983			LbMetR-2	bZIP2
697879			INFORMATION_STORAGE_AND_PROCESSING	RNA-3'-phosphate_cyclase_activity transcription_factor_activity nucleus regulation_of_transcription,_DNA-dependent zinc_ion_binding sequence-specific_DNA_binding	molecular_function cellular_component biological_process	GO:0003963 GO:0003700 GO:0005634 GO:0006355 GO:0008270 GO:0043565				GATA
668080			INFORMATION_STORAGE_AND_PROCESSING	transcription_factor_activity nucleus regulation_of_transcription,_DNA-dependent zinc_ion_binding sequence-specific_DNA_binding	molecular_function cellular_component biological_process	GO:0003700 GO:0005634 GO:0006355 GO:0008270 GO:0043565				GATA
585421			INFORMATION_STORAGE_AND_PROCESSING	transcription_factor_activity nucleus regulation_of_transcription,_DNA-dependent zinc_ion_binding sequence-specific_DNA_binding UDP-N-acetylmuramoylalanyl-D-glutamyl-2,6-diaminopimelate-D-alanyl-D-alanine_ligase_activity ribosomal_S6-glutamic_acid_ligase_activity coenzyme_F420-0_gamma-glutamyl_ligase_activity coenzyme_F420-2_alpha-glutamyl_ligase_activity	molecular_function cellular_component biological_process	GO:0003700 GO:0005634 GO:0006355 GO:0008270 GO:0043565 GO:0008766 GO:0018169 GO:0043773 GO:0043774			LbNsdD	GATA
614278			INFORMATION_STORAGE_AND_PROCESSING	transcription_factor_activity nucleus regulation_of_transcription,_DNA-dependent zinc_ion_binding sequence-specific_DNA_binding	molecular_function cellular_component biological_process	GO:0003700 GO:0005634 GO:0006355 GO:0008270 GO:0043565				GATA
488576			INFORMATION_STORAGE_AND_PROCESSING	transcription_factor_activity nucleus regulation_of_transcription,_DNA-dependent zinc_ion_binding sequence-specific_DNA_binding	molecular_function cellular_component biological_process	GO:0003700 GO:0005634 GO:0006355 GO:0008270 GO:0043565			LbAreA	GATA
306097			INFORMATION_STORAGE_AND_PROCESSING	signal_transducer_activity signal_transduction transcription_factor_activity nucleus regulation_of_transcription,_DNA-dependent zinc_ion_binding sequence-specific_DNA_binding	molecular_function biological_process cellular_component	GO:0004871 GO:0007165 GO:0003700 GO:0005634 GO:0006355 GO:0008270 GO:0043565			LbWC2	GATA
660430			INFORMATION_STORAGE_AND_PROCESSING	intracellular sequence-specific_DNA_binding DNA_binding DNA-directed_DNA_polymerase_activity DNA_polymerase_activity	cellular_component molecular_function	GO:0005622 GO:0043565 GO:0003677 GO:0003887 GO:0034061			LbNCB2 subunit beta	Histon fold
583411			INFORMATION_STORAGE_AND_PROCESSING	nucleus transcription_regulator_activity regulation_of_transcription	cellular_component molecular_function biological_process	GO:0005634 GO:0030528 GO:0045449				HLH
550021			INFORMATION_STORAGE_AND_PROCESSING	nucleus transcription_regulator_activity regulation_of_transcription	cellular_component molecular_function biological_process	GO:0005634 GO:0030528 GO:0045449				HLH
636228			INFORMATION_STORAGE_AND_PROCESSING	sequence-specific_DNA_binding DNA_binding	molecular_function	GO:0043565 GO:0003677			LbMbf1	HLH type 3
444460			INFORMATION_STORAGE_AND_PROCESSING	DNA_binding regulation_of_transcription,_DNA-dependent	molecular_function biological_process	GO:0003677 GO:0006355				HMG
441703			INFORMATION_STORAGE_AND_PROCESSING	transcription_factor_activity nucleus regulation_of_transcription,_DNA-dependent sequence-specific_DNA_binding	molecular_function cellular_component biological_process	GO:0003700 GO:0005634 GO:0006355 GO:0043565				HSF
522619			INFORMATION_STORAGE_AND_PROCESSING	transcription_factor_activity nucleus regulation_of_transcription,_DNA-dependent sequence-specific_DNA_binding	molecular_function cellular_component biological_process	GO:0003700 GO:0005634 GO:0006355 GO:0043565			LbMcm1	SRF
308722			INFORMATION_STORAGE_AND_PROCESSING	transcription_factor_activity nucleus regulation_of_transcription,_DNA-dependent zinc_ion_binding DNA_binding transcription	molecular_function cellular_component biological_process	GO:0003700 GO:0005634 GO:0006355 GO:0008270 GO:0003677 GO:0006350			LbFst4	Zn2Cys6 and Fungal specific
691707		ssp	INFORMATION_STORAGE_AND_PROCESSING	RNA_binding endoribonuclease_activity ribonuclease_T2_activity	molecular_function	GO:0003723 GO:0004521 GO:0033897
639312			INFORMATION_STORAGE_AND_PROCESSING	RNA_binding protein_binding nucleus ribosome_assembly	molecular_function cellular_component biological_process	GO:0003723 GO:0005515 GO:0005634 GO:0042255
255993			INFORMATION_STORAGE_AND_PROCESSING
625286			INFORMATION_STORAGE_AND_PROCESSING	structural_constituent_of_ribosome intracellular ribosome translation	molecular_function cellular_component biological_process	GO:0003735 GO:0005622 GO:0005840 GO:0006412
251730			INFORMATION_STORAGE_AND_PROCESSING	nucleosome DNA_binding nucleus nucleosome_assembly	cellular_component molecular_function biological_process	GO:0000786 GO:0003677 GO:0005634 GO:0006334
443575			INFORMATION_STORAGE_AND_PROCESSING
641189			INFORMATION_STORAGE_AND_PROCESSING	protein_binding UDP-N-acetylmuramoylalanyl-D-glutamyl-2,6-diaminopimelate-D-alanyl-D-alanine_ligase_activity ribosomal_S6-glutamic_acid_ligase_activity coenzyme_F420-0_gamma-glutamyl_ligase_activity coenzyme_F420-2_alpha-glutamyl_ligase_activity	molecular_function	GO:0005515 GO:0008766 GO:0018169 GO:0043773 GO:0043774
680987			INFORMATION_STORAGE_AND_PROCESSING
478824			INFORMATION_STORAGE_AND_PROCESSING
653480			INFORMATION_STORAGE_AND_PROCESSING	structural_constituent_of_ribosome intracellular ribosome translation	molecular_function cellular_component biological_process	GO:0003735 GO:0005622 GO:0005840 GO:0006412
682750			INFORMATION_STORAGE_AND_PROCESSING
327513			INFORMATION_STORAGE_AND_PROCESSING
611993			INFORMATION_STORAGE_AND_PROCESSING	RNA_binding ribonuclease_III_activity RNA_processing nucleic_acid_binding helicase_activity ATP_binding ATP-dependent_helicase_activity bidentate_ribonuclease_III_activity	molecular_function biological_process	GO:0003723 GO:0004525 GO:0006396 GO:0003676 GO:0004386 GO:0005524 GO:0008026 GO:0016443
301120			INFORMATION_STORAGE_AND_PROCESSING	rRNA_processing nucleolar_preribosome,_small_subunit_precursor	biological_process cellular_component	GO:0006364 GO:0030688
634709			INFORMATION_STORAGE_AND_PROCESSING	nucleic_acid_binding	molecular_function	GO:0003676
683658			INFORMATION_STORAGE_AND_PROCESSING	nucleus integral_to_membrane regulation_of_transcription	cellular_component biological_process	GO:0005634 GO:0016021 GO:0045449
474527			INFORMATION_STORAGE_AND_PROCESSING	structural_constituent_of_ribosome intracellular ribosome translation	molecular_function cellular_component biological_process	GO:0003735 GO:0005622 GO:0005840 GO:0006412
293963			INFORMATION_STORAGE_AND_PROCESSING
622412			INFORMATION_STORAGE_AND_PROCESSING	mRNA_metabolic_process ribonucleoprotein_complex	biological_process cellular_component	GO:0016071 GO:0030529
316322			INFORMATION_STORAGE_AND_PROCESSING	oxidoreductase_activity	molecular_function	GO:0016491
684941			INFORMATION_STORAGE_AND_PROCESSING	hydrolase_activity	molecular_function	GO:0016787
326617			INFORMATION_STORAGE_AND_PROCESSING
688281			INFORMATION_STORAGE_AND_PROCESSING	transcription_factor_TFIID_complex transcription_initiation transcription_initiation_factor_activity lipid_metabolic_process lipase_activity DNA_binding	cellular_component biological_process molecular_function	GO:0005669 GO:0006352 GO:0016986 GO:0006629 GO:0016298 GO:0003677
657133			INFORMATION_STORAGE_AND_PROCESSING	structural_constituent_of_ribosome intracellular ribosome translation	molecular_function cellular_component biological_process	GO:0003735 GO:0005622 GO:0005840 GO:0006412
448047			INFORMATION_STORAGE_AND_PROCESSING
459435			INFORMATION_STORAGE_AND_PROCESSING	structural_constituent_of_ribosome intracellular ribosome translation small_ribosomal_subunit	molecular_function cellular_component biological_process	GO:0003735 GO:0005622 GO:0005840 GO:0006412 GO:0015935
611583			INFORMATION_STORAGE_AND_PROCESSING	nuclease_activity DNA_repair exodeoxyribonuclease_I_activity	molecular_function biological_process	GO:0004518 GO:0006281 GO:0008852
672821			INFORMATION_STORAGE_AND_PROCESSING	structural_constituent_of_ribosome intracellular ribosome translation	molecular_function cellular_component biological_process	GO:0003735 GO:0005622 GO:0005840 GO:0006412
482898			INFORMATION_STORAGE_AND_PROCESSING	nucleic_acid_binding intracellular zinc_ion_binding	molecular_function cellular_component	GO:0003676 GO:0005622 GO:0008270
170733			INFORMATION_STORAGE_AND_PROCESSING	nucleosome DNA_binding nucleus nucleosome_assembly	cellular_component molecular_function biological_process	GO:0000786 GO:0003677 GO:0005634 GO:0006334
642556			INFORMATION_STORAGE_AND_PROCESSING	structural_constituent_of_ribosome intracellular ribosome translation	molecular_function cellular_component biological_process	GO:0003735 GO:0005622 GO:0005840 GO:0006412
616478			INFORMATION_STORAGE_AND_PROCESSING	nucleus	cellular_component	GO:0005634
314728			INFORMATION_STORAGE_AND_PROCESSING	nucleus	cellular_component	GO:0005634
493025			INFORMATION_STORAGE_AND_PROCESSING	structural_constituent_of_ribosome intracellular ribosome translation	molecular_function cellular_component biological_process	GO:0003735 GO:0005622 GO:0005840 GO:0006412
292793			INFORMATION_STORAGE_AND_PROCESSING
327273			INFORMATION_STORAGE_AND_PROCESSING
311445			INFORMATION_STORAGE_AND_PROCESSING	nucleic_acid_binding	molecular_function	GO:0003676
615845			INFORMATION_STORAGE_AND_PROCESSING	GTP_binding	molecular_function	GO:0005525
661263			INFORMATION_STORAGE_AND_PROCESSING	intracellular rRNA_binding RNA_binding structural_constituent_of_ribosome translation small_ribosomal_subunit	cellular_component molecular_function biological_process	GO:0005622 GO:0019843 GO:0003723 GO:0003735 GO:0006412 GO:0015935
302868			INFORMATION_STORAGE_AND_PROCESSING	DNA_binding chromatin_silencing_complex chromatin_silencing regulation_of_transcription,_DNA-dependent protein_amino_acid_deacetylation zinc_ion_binding NAD-dependent_histone_deacetylase_activity NAD_binding histone_deacetylase_activity protein_N-terminal_asparagine_amidohydrolase_activity UDP-3-O-[3-hydroxymyristoyl]_N-acetylglucosamine_deacetylase_activity iprodione_amidohydrolase_activity (3,5…	molecular_function cellular_component biological_process	GO:0003677 GO:0005677 GO:0006342 GO:0006355 GO:0006476 GO:0008270 GO:0017136 GO:0051287 GO:0004407 GO:0008418 GO:0008759 GO:0018748 GO:0018749 GO:0043747 GO:0043748 GO:0043864 GO:0047419
307384			INFORMATION_STORAGE_AND_PROCESSING	receptor_activity structural_molecule_activity tight_junction	molecular_function cellular_component	GO:0004872 GO:0005198 GO:0005923
455116			INFORMATION_STORAGE_AND_PROCESSING
671209			INFORMATION_STORAGE_AND_PROCESSING	nucleic_acid_binding	molecular_function	GO:0003676
331536			INFORMATION_STORAGE_AND_PROCESSING
304399			INFORMATION_STORAGE_AND_PROCESSING	metabolic_process oxidoreductase_activity	biological_process molecular_function	GO:0008152 GO:0016491
386909			INFORMATION_STORAGE_AND_PROCESSING	uracil_DNA_N-glycosylase_activity base-excision_repair DNA_repair purine-specific_mismatch_base_pair_DNA_N-glycosylase_activity single-strand_selective_uracil_DNA_N-glycosylase_activity DNA_N-glycosylase_activity DNA-3-methyladenine_glycosylase_III_activity	molecular_function biological_process	GO:0004844 GO:0006284 GO:0006281 GO:0000701 GO:0017065 GO:0019104 GO:0043733
580907			INFORMATION_STORAGE_AND_PROCESSING
328749			INFORMATION_STORAGE_AND_PROCESSING
621598			INFORMATION_STORAGE_AND_PROCESSING	exo-alpha-sialidase_activity	molecular_function	GO:0004308
479529			INFORMATION_STORAGE_AND_PROCESSING
602736			INFORMATION_STORAGE_AND_PROCESSING	nucleic_acid_binding	molecular_function	GO:0003676
686038			INFORMATION_STORAGE_AND_PROCESSING	DNA_binding chromatin_silencing_complex chromatin_silencing regulation_of_transcription,_DNA-dependent protein_amino_acid_deacetylation zinc_ion_binding NAD-dependent_histone_deacetylase_activity NAD_binding histone_deacetylase_activity protein_N-terminal_asparagine_amidohydrolase_activity UDP-3-O-[3-hydroxymyristoyl]_N-acetylglucosamine_deacetylase_activity iprodione_amidohydrolase_activity (3,5…	molecular_function cellular_component biological_process	GO:0003677 GO:0005677 GO:0006342 GO:0006355 GO:0006476 GO:0008270 GO:0017136 GO:0051287 GO:0004407 GO:0008418 GO:0008759 GO:0018748 GO:0018749 GO:0043747 GO:0043748 GO:0043864 GO:0047419
436278			INFORMATION_STORAGE_AND_PROCESSING
575951			INFORMATION_STORAGE_AND_PROCESSING	structural_constituent_of_ribosome intracellular ribosome translation	molecular_function cellular_component biological_process	GO:0003735 GO:0005622 GO:0005840 GO:0006412
685666			INFORMATION_STORAGE_AND_PROCESSING	nucleic_acid_binding ATP_binding ATP-dependent_helicase_activity helicase_activity diacylglycerol_pyrophosphate_phosphatase_activity thiamin-pyrophosphatase_activity 8-oxo-7,8-dihydroguanine_triphosphatase_activity UDP-2,3-diacylglucosamine_hydrolase_activity bis(5'-nucleosyl)-tetraphosphatase_activity dATP_pyrophosphohydrolase_activity pyrophosphatase_activity dihydroneopterin_monophosphate_phos…	molecular_function	GO:0003676 GO:0005524 GO:0008026 GO:0004386 GO:0000810 GO:0004787 GO:0008413 GO:0008758 GO:0008796 GO:0008828 GO:0016462 GO:0019176 GO:0019177 GO:0043141
656831			INFORMATION_STORAGE_AND_PROCESSING	oxidoreductase_activity,_acting_on_paired_donors,_with_incorporation_or_reduction_of_molecular_oxygen,_2-oxoglutarate_as_one_donor,_and_incorporation_of_one_atom_each_of_oxygen_into_both_donors protein_metabolic_process	molecular_function biological_process	GO:0016706 GO:0019538
642107			INFORMATION_STORAGE_AND_PROCESSING	structural_constituent_of_ribosome intracellular ribosome translation	molecular_function cellular_component biological_process	GO:0003735 GO:0005622 GO:0005840 GO:0006412
443183			INFORMATION_STORAGE_AND_PROCESSING	nucleic_acid_binding helicase_activity ATP_binding ATP-dependent_helicase_activity diacylglycerol_pyrophosphate_phosphatase_activity thiamin-pyrophosphatase_activity 8-oxo-7,8-dihydroguanine_triphosphatase_activity UDP-2,3-diacylglucosamine_hydrolase_activity bis(5'-nucleosyl)-tetraphosphatase_activity dATP_pyrophosphohydrolase_activity pyrophosphatase_activity dihydroneopterin_monophosphate_phos…	molecular_function	GO:0003676 GO:0004386 GO:0005524 GO:0008026 GO:0000810 GO:0004787 GO:0008413 GO:0008758 GO:0008796 GO:0008828 GO:0016462 GO:0019176 GO:0019177 GO:0043141
710040			INFORMATION_STORAGE_AND_PROCESSING	nucleotide_binding aspartate-tRNA_ligase_activity ATP_binding cytoplasm translation aspartyl-tRNA_aminoacylation aminoacyl-tRNA_ligase_activity tRNA_aminoacylation_for_protein_translation nucleic_acid_binding	molecular_function cellular_component biological_process	GO:0000166 GO:0004815 GO:0005524 GO:0005737 GO:0006412 GO:0006422 GO:0004812 GO:0006418 GO:0003676
683135			INFORMATION_STORAGE_AND_PROCESSING	3'-5'-exoribonuclease_activity RNA_binding RNA_processing 5'-3'_exoribonuclease_activity	molecular_function biological_process	GO:0000175 GO:0003723 GO:0006396 GO:0004534
303693			INFORMATION_STORAGE_AND_PROCESSING
296972			INFORMATION_STORAGE_AND_PROCESSING	protein_kinase_activity ATP_binding protein_amino_acid_phosphorylation aspartic-type_endopeptidase_activity proteolysis protein-tyrosine_kinase_activity	molecular_function biological_process	GO:0004672 GO:0005524 GO:0006468 GO:0004190 GO:0006508 GO:0004713
332397			INFORMATION_STORAGE_AND_PROCESSING	GTP_binding	molecular_function	GO:0005525
617537			INFORMATION_STORAGE_AND_PROCESSING	transcription_factor_activity nucleus regulation_of_transcription,_DNA-dependent zinc_ion_binding sequence-specific_DNA_binding	molecular_function cellular_component biological_process	GO:0003700 GO:0005634 GO:0006355 GO:0008270 GO:0043565
441519			INFORMATION_STORAGE_AND_PROCESSING	GTPase_activity GTP_binding translation_release_factor_activity translational_termination translation protein-synthesizing_GTPase_activity	molecular_function biological_process	GO:0003924 GO:0005525 GO:0003747 GO:0006415 GO:0006412 GO:0008547
383683			INFORMATION_STORAGE_AND_PROCESSING	DNA_binding DNA_topoisomerase_(ATP-hydrolyzing)_activity ATP_binding chromosome DNA_metabolic_process DNA_topological_change	molecular_function cellular_component biological_process	GO:0003677 GO:0003918 GO:0005524 GO:0005694 GO:0006259 GO:0006265
474576			INFORMATION_STORAGE_AND_PROCESSING
606870			INFORMATION_STORAGE_AND_PROCESSING
701036			INFORMATION_STORAGE_AND_PROCESSING
246335			INFORMATION_STORAGE_AND_PROCESSING	nucleus	cellular_component	GO:0005634
598075			INFORMATION_STORAGE_AND_PROCESSING	cyclin-dependent_protein_kinase_activity	molecular_function	GO:0004693
638203			INFORMATION_STORAGE_AND_PROCESSING
335668			INFORMATION_STORAGE_AND_PROCESSING
615583			INFORMATION_STORAGE_AND_PROCESSING	nucleus	cellular_component	GO:0005634
475560			INFORMATION_STORAGE_AND_PROCESSING	structural_constituent_of_ribosome intracellular ribosome translation	molecular_function cellular_component biological_process	GO:0003735 GO:0005622 GO:0005840 GO:0006412
676891			INFORMATION_STORAGE_AND_PROCESSING	structural_constituent_of_ribosome intracellular ribosome translation	molecular_function cellular_component biological_process	GO:0003735 GO:0005622 GO:0005840 GO:0006412
300342			INFORMATION_STORAGE_AND_PROCESSING	exonuclease_activity intracellular nucleic_acid_binding	molecular_function cellular_component	GO:0004527 GO:0005622 GO:0003676
495363			INFORMATION_STORAGE_AND_PROCESSING	mRNA_metabolic_process ribonucleoprotein_complex	biological_process cellular_component	GO:0016071 GO:0030529
634932			INFORMATION_STORAGE_AND_PROCESSING	nucleus	cellular_component	GO:0005634
294280			INFORMATION_STORAGE_AND_PROCESSING
467791			INFORMATION_STORAGE_AND_PROCESSING	nucleic_acid_binding ATP_binding ATP-dependent_helicase_activity helicase_activity diacylglycerol_pyrophosphate_phosphatase_activity thiamin-pyrophosphatase_activity 8-oxo-7,8-dihydroguanine_triphosphatase_activity UDP-2,3-diacylglucosamine_hydrolase_activity bis(5'-nucleosyl)-tetraphosphatase_activity dATP_pyrophosphohydrolase_activity pyrophosphatase_activity dihydroneopterin_monophosphate_phos…	molecular_function	GO:0003676 GO:0005524 GO:0008026 GO:0004386 GO:0000810 GO:0004787 GO:0008413 GO:0008758 GO:0008796 GO:0008828 GO:0016462 GO:0019176 GO:0019177 GO:0043141
303372			INFORMATION_STORAGE_AND_PROCESSING
321463			INFORMATION_STORAGE_AND_PROCESSING	protein_binding zinc_ion_binding	molecular_function	GO:0005515 GO:0008270
642979			INFORMATION_STORAGE_AND_PROCESSING	RNA_binding tRNA-pseudouridine_synthase_activity tRNA_pseudouridine_synthesis pseudouridylate_synthase_activity	molecular_function biological_process	GO:0003723 GO:0016439 GO:0031119 GO:0004730
659355			INFORMATION_STORAGE_AND_PROCESSING	RNA_binding DNA-directed_RNA_polymerase_activity transcription DNA-directed_RNA_polymerase_I_activity DNA-directed_RNA_polymerase_II_activity DNA-directed_RNA_polymerase_III_activity RNA_polymerase_activity	molecular_function biological_process	GO:0003723 GO:0003899 GO:0006350 GO:0003900 GO:0003901 GO:0003902 GO:0034062
334125			INFORMATION_STORAGE_AND_PROCESSING	glucan_1,4-alpha-glucosidase_activity	molecular_function	GO:0004339
246331			INFORMATION_STORAGE_AND_PROCESSING	nucleosome DNA_binding nucleus nucleosome_assembly	cellular_component molecular_function biological_process	GO:0000786 GO:0003677 GO:0005634 GO:0006334
454580			INFORMATION_STORAGE_AND_PROCESSING	mRNA_metabolic_process ribonucleoprotein_complex	biological_process cellular_component	GO:0016071 GO:0030529
591937			INFORMATION_STORAGE_AND_PROCESSING	structural_constituent_of_ribosome intracellular ribosome translation	molecular_function cellular_component biological_process	GO:0003735 GO:0005622 GO:0005840 GO:0006412
678398			INFORMATION_STORAGE_AND_PROCESSING	structural_constituent_of_ribosome intracellular ribosome translation	molecular_function cellular_component biological_process	GO:0003735 GO:0005622 GO:0005840 GO:0006412
320793			INFORMATION_STORAGE_AND_PROCESSING
571438			INFORMATION_STORAGE_AND_PROCESSING	nucleosome DNA_binding nucleus nucleosome_assembly	cellular_component molecular_function biological_process	GO:0000786 GO:0003677 GO:0005634 GO:0006334
570074			INFORMATION_STORAGE_AND_PROCESSING	nucleic_acid_binding helicase_activity ATP_binding	molecular_function	GO:0003676 GO:0004386 GO:0005524
494141			INFORMATION_STORAGE_AND_PROCESSING	cyclin-dependent_protein_kinase_activity	molecular_function	GO:0004693
475910			INFORMATION_STORAGE_AND_PROCESSING	translation_initiation_factor_activity translational_initiation translation	molecular_function biological_process	GO:0003743 GO:0006413 GO:0006412
703275			INFORMATION_STORAGE_AND_PROCESSING	structural_constituent_of_ribosome intracellular ribosome translation	molecular_function cellular_component biological_process	GO:0003735 GO:0005622 GO:0005840 GO:0006412
319156			INFORMATION_STORAGE_AND_PROCESSING
597880			INFORMATION_STORAGE_AND_PROCESSING	nucleic_acid_binding mRNA_metabolic_process	molecular_function biological_process	GO:0003676 GO:0016071
306076			INFORMATION_STORAGE_AND_PROCESSING	zinc_ion_binding	molecular_function	GO:0008270
494528			INFORMATION_STORAGE_AND_PROCESSING
449888			INFORMATION_STORAGE_AND_PROCESSING	nucleic_acid_binding helicase_activity ATP_binding ATP-dependent_helicase_activity diacylglycerol_pyrophosphate_phosphatase_activity thiamin-pyrophosphatase_activity 8-oxo-7,8-dihydroguanine_triphosphatase_activity UDP-2,3-diacylglucosamine_hydrolase_activity bis(5'-nucleosyl)-tetraphosphatase_activity dATP_pyrophosphohydrolase_activity pyrophosphatase_activity dihydroneopterin_monophosphate_phos…	molecular_function	GO:0003676 GO:0004386 GO:0005524 GO:0008026 GO:0000810 GO:0004787 GO:0008413 GO:0008758 GO:0008796 GO:0008828 GO:0016462 GO:0019176 GO:0019177 GO:0043141
478593			INFORMATION_STORAGE_AND_PROCESSING	structural_constituent_of_ribosome intracellular ribosome translation	molecular_function cellular_component biological_process	GO:0003735 GO:0005622 GO:0005840 GO:0006412
334261			INFORMATION_STORAGE_AND_PROCESSING	nucleus	cellular_component	GO:0005634
676681			INFORMATION_STORAGE_AND_PROCESSING	structural_constituent_of_ribosome intracellular ribosome translation	molecular_function cellular_component biological_process	GO:0003735 GO:0005622 GO:0005840 GO:0006412
579938			INFORMATION_STORAGE_AND_PROCESSING	nucleosome DNA_binding nucleus nucleosome_assembly	cellular_component molecular_function biological_process	GO:0000786 GO:0003677 GO:0005634 GO:0006334
536007			INFORMATION_STORAGE_AND_PROCESSING
694340			INFORMATION_STORAGE_AND_PROCESSING	nucleus	cellular_component	GO:0005634
311879			INFORMATION_STORAGE_AND_PROCESSING	DNA_binding DNA-directed_DNA_polymerase_activity nucleus DNA_replication DNA_polymerase_activity	molecular_function cellular_component biological_process	GO:0003677 GO:0003887 GO:0005634 GO:0006260 GO:0034061
631722			INFORMATION_STORAGE_AND_PROCESSING
568718			INFORMATION_STORAGE_AND_PROCESSING	structural_constituent_of_ribosome intracellular ribosome translation	molecular_function cellular_component biological_process	GO:0003735 GO:0005622 GO:0005840 GO:0006412
620340			INFORMATION_STORAGE_AND_PROCESSING	nucleosome DNA_binding nucleus nucleosome_assembly	cellular_component molecular_function biological_process	GO:0000786 GO:0003677 GO:0005634 GO:0006334
314916			INFORMATION_STORAGE_AND_PROCESSING
668473			INFORMATION_STORAGE_AND_PROCESSING	ATP_binding mismatch_repair mismatched_DNA_binding	molecular_function biological_process	GO:0005524 GO:0006298 GO:0030983
379449			INFORMATION_STORAGE_AND_PROCESSING	nucleic_acid_binding helicase_activity ATP_binding ATP-dependent_helicase_activity hydrolase_activity,_acting_on_acid_anhydrides,_in_phosphorus-containing_anhydrides diacylglycerol_pyrophosphate_phosphatase_activity thiamin-pyrophosphatase_activity 8-oxo-7,8-dihydroguanine_triphosphatase_activity UDP-2,3-diacylglucosamine_hydrolase_activity bis(5'-nucleosyl)-tetraphosphatase_activity dATP_pyropho…	molecular_function	GO:0003676 GO:0004386 GO:0005524 GO:0008026 GO:0016818 GO:0000810 GO:0004787 GO:0008413 GO:0008758 GO:0008796 GO:0008828 GO:0016462 GO:0019176 GO:0019177 GO:0043141
706099			INFORMATION_STORAGE_AND_PROCESSING	nucleic_acid_binding intracellular nucleobase,_nucleoside,_nucleotide_and_nucleic_acid_metabolic_process 3'-5'_exonuclease_activity	molecular_function cellular_component biological_process	GO:0003676 GO:0005622 GO:0006139 GO:0008408
446651			INFORMATION_STORAGE_AND_PROCESSING	structural_constituent_of_ribosome intracellular ribosome translation ribonucleoprotein_complex ribosome_biogenesis_and_assembly	molecular_function cellular_component biological_process	GO:0003735 GO:0005622 GO:0005840 GO:0006412 GO:0030529 GO:0042254
698180			INFORMATION_STORAGE_AND_PROCESSING	tRNA_processing FAD_binding	biological_process molecular_function	GO:0008033 GO:0050660
669637			INFORMATION_STORAGE_AND_PROCESSING	nucleic_acid_binding	molecular_function	GO:0003676
666735			INFORMATION_STORAGE_AND_PROCESSING
185105			INFORMATION_STORAGE_AND_PROCESSING	nucleosome DNA_binding nucleus nucleosome_assembly	cellular_component molecular_function biological_process	GO:0000786 GO:0003677 GO:0005634 GO:0006334
250266			INFORMATION_STORAGE_AND_PROCESSING	ATP_binding mismatch_repair mismatched_DNA_binding	molecular_function biological_process	GO:0005524 GO:0006298 GO:0030983
668183			INFORMATION_STORAGE_AND_PROCESSING	nucleic_acid_binding ATP_binding ATP-dependent_helicase_activity helicase_activity diacylglycerol_pyrophosphate_phosphatase_activity thiamin-pyrophosphatase_activity 8-oxo-7,8-dihydroguanine_triphosphatase_activity UDP-2,3-diacylglucosamine_hydrolase_activity bis(5'-nucleosyl)-tetraphosphatase_activity dATP_pyrophosphohydrolase_activity pyrophosphatase_activity dihydroneopterin_monophosphate_phos…	molecular_function	GO:0003676 GO:0005524 GO:0008026 GO:0004386 GO:0000810 GO:0004787 GO:0008413 GO:0008758 GO:0008796 GO:0008828 GO:0016462 GO:0019176 GO:0019177 GO:0043141
671207			INFORMATION_STORAGE_AND_PROCESSING
314121			INFORMATION_STORAGE_AND_PROCESSING	structural_constituent_of_ribosome intracellular ribosome translation	molecular_function cellular_component biological_process	GO:0003735 GO:0005622 GO:0005840 GO:0006412
484669			INFORMATION_STORAGE_AND_PROCESSING	mRNA_metabolic_process ribonucleoprotein_complex	biological_process cellular_component	GO:0016071 GO:0030529
655530			INFORMATION_STORAGE_AND_PROCESSING
631547			INFORMATION_STORAGE_AND_PROCESSING
675318			INFORMATION_STORAGE_AND_PROCESSING	structural_constituent_of_ribosome intracellular ribosome translation	molecular_function cellular_component biological_process	GO:0003735 GO:0005622 GO:0005840 GO:0006412
467140			INFORMATION_STORAGE_AND_PROCESSING
462782			INFORMATION_STORAGE_AND_PROCESSING
656547			INFORMATION_STORAGE_AND_PROCESSING
702577			INFORMATION_STORAGE_AND_PROCESSING	histone_acetyltransferase_activity	molecular_function	GO:0004402
692886			INFORMATION_STORAGE_AND_PROCESSING
698517			INFORMATION_STORAGE_AND_PROCESSING	structural_constituent_of_ribosome intracellular ribosome translational_elongation	molecular_function cellular_component biological_process	GO:0003735 GO:0005622 GO:0005840 GO:0006414
577351			INFORMATION_STORAGE_AND_PROCESSING
681915			INFORMATION_STORAGE_AND_PROCESSING	copper_ion_binding electron_transport electron_carrier_activity proteolysis metallopeptidase_activity zinc_ion_binding	molecular_function biological_process	GO:0005507 GO:0006118 GO:0009055 GO:0006508 GO:0008237 GO:0008270
567897			INFORMATION_STORAGE_AND_PROCESSING	exonuclease_activity intracellular nucleic_acid_binding exoribonuclease_II_activity	molecular_function cellular_component	GO:0004527 GO:0005622 GO:0003676 GO:0008859
480509			INFORMATION_STORAGE_AND_PROCESSING	nucleic_acid_binding helicase_activity ATP_binding ATP-dependent_helicase_activity diacylglycerol_pyrophosphate_phosphatase_activity thiamin-pyrophosphatase_activity 8-oxo-7,8-dihydroguanine_triphosphatase_activity UDP-2,3-diacylglucosamine_hydrolase_activity bis(5'-nucleosyl)-tetraphosphatase_activity dATP_pyrophosphohydrolase_activity pyrophosphatase_activity dihydroneopterin_monophosphate_phos…	molecular_function	GO:0003676 GO:0004386 GO:0005524 GO:0008026 GO:0000810 GO:0004787 GO:0008413 GO:0008758 GO:0008796 GO:0008828 GO:0016462 GO:0019176 GO:0019177 GO:0043141
601611			INFORMATION_STORAGE_AND_PROCESSING	GTP_binding small_GTPase_mediated_signal_transduction nucleotide_binding	molecular_function biological_process	GO:0005525 GO:0007264 GO:0000166
700267			INFORMATION_STORAGE_AND_PROCESSING	3'-5'-exoribonuclease_activity 5'-3'_exoribonuclease_activity	molecular_function	GO:0000175 GO:0004534
510110			INFORMATION_STORAGE_AND_PROCESSING	intracellular sequence-specific_DNA_binding DNA_binding DNA-directed_DNA_polymerase_activity DNA_polymerase_activity	cellular_component molecular_function	GO:0005622 GO:0043565 GO:0003677 GO:0003887 GO:0034061
657343			INFORMATION_STORAGE_AND_PROCESSING	DNA_binding DNA-directed_RNA_polymerase_activity transcription nucleus DNA-directed_RNA_polymerase_I_activity DNA-directed_RNA_polymerase_II_activity DNA-directed_RNA_polymerase_III_activity RNA_polymerase_activity	molecular_function biological_process cellular_component	GO:0003677 GO:0003899 GO:0006350 GO:0005634 GO:0003900 GO:0003901 GO:0003902 GO:0034062
453104			INFORMATION_STORAGE_AND_PROCESSING
578471			INFORMATION_STORAGE_AND_PROCESSING
617673			INFORMATION_STORAGE_AND_PROCESSING	DNA_binding catalytic_activity nucleus	molecular_function cellular_component	GO:0003677 GO:0003824 GO:0005634
453864			INFORMATION_STORAGE_AND_PROCESSING
476764			INFORMATION_STORAGE_AND_PROCESSING
333050			INFORMATION_STORAGE_AND_PROCESSING
185531			INFORMATION_STORAGE_AND_PROCESSING	nucleus positive_transcription_elongation_factor_activity zinc_ion_binding positive_regulation_of_transcription	cellular_component molecular_function biological_process	GO:0005634 GO:0008159 GO:0008270 GO:0045941
248989			INFORMATION_STORAGE_AND_PROCESSING	nucleosome DNA_binding nucleus nucleosome_assembly	cellular_component molecular_function biological_process	GO:0000786 GO:0003677 GO:0005634 GO:0006334
191150			INFORMATION_STORAGE_AND_PROCESSING	nucleosome DNA_binding nucleus nucleosome_assembly	cellular_component molecular_function biological_process	GO:0000786 GO:0003677 GO:0005634 GO:0006334
315429			INFORMATION_STORAGE_AND_PROCESSING	nucleic_acid_binding	molecular_function	GO:0003676
676628			INFORMATION_STORAGE_AND_PROCESSING	protein_binding	molecular_function	GO:0005515
469621			INFORMATION_STORAGE_AND_PROCESSING	structural_constituent_of_ribosome intracellular ribosome translation	molecular_function cellular_component biological_process	GO:0003735 GO:0005622 GO:0005840 GO:0006412
685211			INFORMATION_STORAGE_AND_PROCESSING	protein_binding zinc_ion_binding	molecular_function	GO:0005515 GO:0008270
306198			INFORMATION_STORAGE_AND_PROCESSING	nucleosome DNA_binding nucleus nucleosome_assembly	cellular_component molecular_function biological_process	GO:0000786 GO:0003677 GO:0005634 GO:0006334
302694			INFORMATION_STORAGE_AND_PROCESSING	nucleus mRNA_processing	cellular_component biological_process	GO:0005634 GO:0006397
302879			INFORMATION_STORAGE_AND_PROCESSING	GPI-anchor_transamidase_activity cyanophycinase_activity regulation_of_hydrolase_activity	molecular_function biological_process	GO:0003923 GO:0043859 GO:0051336
301878			INFORMATION_STORAGE_AND_PROCESSING	mRNA_processing hydrolase_activity,_acting_on_ester_bonds nuclease_activity phosphoric_ester_hydrolase_activity T/G_mismatch-specific_endonuclease_activity	biological_process molecular_function	GO:0006397 GO:0016788 GO:0004518 GO:0042578 GO:0043765
470059			INFORMATION_STORAGE_AND_PROCESSING	structural_constituent_of_ribosome intracellular ribosome translation	molecular_function cellular_component biological_process	GO:0003735 GO:0005622 GO:0005840 GO:0006412
665278			INFORMATION_STORAGE_AND_PROCESSING	structural_constituent_of_ribosome intracellular ribosome translation large_ribosomal_subunit	molecular_function cellular_component biological_process	GO:0003735 GO:0005622 GO:0005840 GO:0006412 GO:0015934
539109			INFORMATION_STORAGE_AND_PROCESSING
322508			INFORMATION_STORAGE_AND_PROCESSING
302766			INFORMATION_STORAGE_AND_PROCESSING	nucleic_acid_binding	molecular_function	GO:0003676
578480			INFORMATION_STORAGE_AND_PROCESSING	structural_constituent_of_ribosome intracellular ribosome translation	molecular_function cellular_component biological_process	GO:0003735 GO:0005622 GO:0005840 GO:0006412
676958			INFORMATION_STORAGE_AND_PROCESSING	lanosterol_synthase_activity	molecular_function	GO:0000250
644632			INFORMATION_STORAGE_AND_PROCESSING	nucleus ribosome_biogenesis_and_assembly	cellular_component biological_process	GO:0005634 GO:0042254
487666			INFORMATION_STORAGE_AND_PROCESSING	zinc_ion_binding	molecular_function	GO:0008270
581744			INFORMATION_STORAGE_AND_PROCESSING	RNA_binding nucleus rRNA_processing	molecular_function cellular_component biological_process	GO:0003723 GO:0005634 GO:0006364
187062			INFORMATION_STORAGE_AND_PROCESSING	RNA_binding endoribonuclease_activity ribonuclease_T2_activity	molecular_function	GO:0003723 GO:0004521 GO:0033897
618689			INFORMATION_STORAGE_AND_PROCESSING	3'-5'-exoribonuclease_activity RNA_binding RNA_processing 5'-3'_exoribonuclease_activity	molecular_function biological_process	GO:0000175 GO:0003723 GO:0006396 GO:0004534
636927			INFORMATION_STORAGE_AND_PROCESSING	DNA_binding transcription_coactivator_activity regulation_of_transcription,_DNA-dependent binding	molecular_function biological_process	GO:0003677 GO:0003713 GO:0006355 GO:0005488
706543			INFORMATION_STORAGE_AND_PROCESSING	DNA_binding DNA-directed_RNA_polymerase_activity nucleus transcription DNA-directed_RNA_polymerase_I_activity DNA-directed_RNA_polymerase_II_activity DNA-directed_RNA_polymerase_III_activity RNA_polymerase_activity	molecular_function cellular_component biological_process	GO:0003677 GO:0003899 GO:0005634 GO:0006350 GO:0003900 GO:0003901 GO:0003902 GO:0034062
550548			INFORMATION_STORAGE_AND_PROCESSING	DNA_binding DNA-directed_RNA_polymerase_activity transcription protein_dimerization_activity DNA-directed_RNA_polymerase_I_activity DNA-directed_RNA_polymerase_II_activity DNA-directed_RNA_polymerase_III_activity RNA_polymerase_activity	molecular_function biological_process	GO:0003677 GO:0003899 GO:0006350 GO:0046983 GO:0003900 GO:0003901 GO:0003902 GO:0034062
191132			INFORMATION_STORAGE_AND_PROCESSING	nucleosome DNA_binding nucleus nucleosome_assembly	cellular_component molecular_function biological_process	GO:0000786 GO:0003677 GO:0005634 GO:0006334
184986			INFORMATION_STORAGE_AND_PROCESSING	nucleosome DNA_binding nucleus nucleosome_assembly	cellular_component molecular_function biological_process	GO:0000786 GO:0003677 GO:0005634 GO:0006334
191988			INFORMATION_STORAGE_AND_PROCESSING	nucleosome DNA_binding nucleus nucleosome_assembly	cellular_component molecular_function biological_process	GO:0000786 GO:0003677 GO:0005634 GO:0006334
316136			INFORMATION_STORAGE_AND_PROCESSING	hydrolase_activity ADP-ribose_diphosphatase_activity	molecular_function	GO:0016787 GO:0047631
292170			INFORMATION_STORAGE_AND_PROCESSING	UDP-N-acetylmuramoylalanyl-D-glutamyl-2,6-diaminopimelate-D-alanyl-D-alanine_ligase_activity ribosomal_S6-glutamic_acid_ligase_activity coenzyme_F420-0_gamma-glutamyl_ligase_activity coenzyme_F420-2_alpha-glutamyl_ligase_activity	molecular_function	GO:0008766 GO:0018169 GO:0043773 GO:0043774
573685			INFORMATION_STORAGE_AND_PROCESSING	structural_constituent_of_ribosome translation large_ribosomal_subunit	molecular_function biological_process cellular_component	GO:0003735 GO:0006412 GO:0015934
576230			INFORMATION_STORAGE_AND_PROCESSING
701981			INFORMATION_STORAGE_AND_PROCESSING	cellular_metabolic_process	biological_process	GO:0044237
658683			INFORMATION_STORAGE_AND_PROCESSING	nucleic_acid_binding	molecular_function	GO:0003676
625292			INFORMATION_STORAGE_AND_PROCESSING	structural_constituent_of_ribosome intracellular ribosome translation	molecular_function cellular_component biological_process	GO:0003735 GO:0005622 GO:0005840 GO:0006412
323800			INFORMATION_STORAGE_AND_PROCESSING
583982			INFORMATION_STORAGE_AND_PROCESSING
442707			INFORMATION_STORAGE_AND_PROCESSING	double-stranded_RNA_binding intracellular	molecular_function cellular_component	GO:0003725 GO:0005622
469997			INFORMATION_STORAGE_AND_PROCESSING	mRNA_metabolic_process ribonucleoprotein_complex	biological_process cellular_component	GO:0016071 GO:0030529
700039			INFORMATION_STORAGE_AND_PROCESSING	hydrolase_activity	molecular_function	GO:0016787
576720			INFORMATION_STORAGE_AND_PROCESSING	mRNA_metabolic_process ribonucleoprotein_complex	biological_process cellular_component	GO:0016071 GO:0030529
599205			INFORMATION_STORAGE_AND_PROCESSING	DNA_binding DNA-directed_RNA_polymerase_activity transcription protein_dimerization_activity DNA-directed_RNA_polymerase_I_activity DNA-directed_RNA_polymerase_II_activity DNA-directed_RNA_polymerase_III_activity RNA_polymerase_activity	molecular_function biological_process	GO:0003677 GO:0003899 GO:0006350 GO:0046983 GO:0003900 GO:0003901 GO:0003902 GO:0034062
478956			INFORMATION_STORAGE_AND_PROCESSING	nucleic_acid_binding ribonuclease_H_activity	molecular_function	GO:0003676 GO:0004523
438455			INFORMATION_STORAGE_AND_PROCESSING	structural_constituent_of_ribosome intracellular ribosome translation	molecular_function cellular_component biological_process	GO:0003735 GO:0005622 GO:0005840 GO:0006412
242884			INFORMATION_STORAGE_AND_PROCESSING	exonuclease_activity intracellular nucleic_acid_binding poly(A)-specific_ribonuclease_activity	molecular_function cellular_component	GO:0004527 GO:0005622 GO:0003676 GO:0004535
314078			INFORMATION_STORAGE_AND_PROCESSING	zinc_ion_binding	molecular_function	GO:0008270
328764			INFORMATION_STORAGE_AND_PROCESSING	electron_transport	biological_process	GO:0006118
460835			INFORMATION_STORAGE_AND_PROCESSING	RNA_binding ribonuclease_III_activity RNA_processing bidentate_ribonuclease_III_activity	molecular_function biological_process	GO:0003723 GO:0004525 GO:0006396 GO:0016443
622878			INFORMATION_STORAGE_AND_PROCESSING	3'-5'-exoribonuclease_activity RNA_binding RNA_processing 5'-3'_exoribonuclease_activity	molecular_function biological_process	GO:0000175 GO:0003723 GO:0006396 GO:0004534
441115			INFORMATION_STORAGE_AND_PROCESSING	nucleic_acid_binding	molecular_function	GO:0003676
164503			INFORMATION_STORAGE_AND_PROCESSING	mRNA_metabolic_process ribonucleoprotein_complex	biological_process cellular_component	GO:0016071 GO:0030529
624333			INFORMATION_STORAGE_AND_PROCESSING
609555			INFORMATION_STORAGE_AND_PROCESSING	nucleosome DNA_binding nucleus nucleosome_assembly	cellular_component molecular_function biological_process	GO:0000786 GO:0003677 GO:0005634 GO:0006334
472866			INFORMATION_STORAGE_AND_PROCESSING	nucleic_acid_binding	molecular_function	GO:0003676
594011			INFORMATION_STORAGE_AND_PROCESSING	DNA-directed_DNA_polymerase_activity DNA_replication nucleic_acid_binding	molecular_function biological_process	GO:0003887 GO:0006260 GO:0003676
685992			INFORMATION_STORAGE_AND_PROCESSING
604410			INFORMATION_STORAGE_AND_PROCESSING
493900			INFORMATION_STORAGE_AND_PROCESSING
332970			INFORMATION_STORAGE_AND_PROCESSING
709133			INFORMATION_STORAGE_AND_PROCESSING	core_TFIIH_complex DNA_repair regulation_of_transcription,_DNA-dependent general_RNA_polymerase_II_transcription_factor_activity	cellular_component biological_process molecular_function	GO:0000439 GO:0006281 GO:0006355 GO:0016251
297193			INFORMATION_STORAGE_AND_PROCESSING
306176			INFORMATION_STORAGE_AND_PROCESSING	mitosis zinc_ion_binding	biological_process molecular_function	GO:0007067 GO:0008270
593144			INFORMATION_STORAGE_AND_PROCESSING	DNA-directed_DNA_polymerase_activity DNA_replication nucleic_acid_binding	molecular_function biological_process	GO:0003887 GO:0006260 GO:0003676
186136			INFORMATION_STORAGE_AND_PROCESSING	RNA_binding endoribonuclease_activity ribonuclease_T2_activity	molecular_function	GO:0003723 GO:0004521 GO:0033897
255852			INFORMATION_STORAGE_AND_PROCESSING	protein_binding RNA_metabolic_process binding	molecular_function biological_process	GO:0005515 GO:0016070 GO:0005488
567596			INFORMATION_STORAGE_AND_PROCESSING
255866			INFORMATION_STORAGE_AND_PROCESSING	protein_binding RNA_metabolic_process binding	molecular_function biological_process	GO:0005515 GO:0016070 GO:0005488
462009			INFORMATION_STORAGE_AND_PROCESSING
545830			INFORMATION_STORAGE_AND_PROCESSING	protein_modification_process	biological_process	GO:0006464
185495			INFORMATION_STORAGE_AND_PROCESSING	nucleosome DNA_binding nucleus nucleosome_assembly	cellular_component molecular_function biological_process	GO:0000786 GO:0003677 GO:0005634 GO:0006334
650068			INFORMATION_STORAGE_AND_PROCESSING	structural_constituent_of_ribosome intracellular ribosome translation	molecular_function cellular_component biological_process	GO:0003735 GO:0005622 GO:0005840 GO:0006412
675394			INFORMATION_STORAGE_AND_PROCESSING	structural_constituent_of_ribosome intracellular ribosome translation	molecular_function cellular_component biological_process	GO:0003735 GO:0005622 GO:0005840 GO:0006412
631432			INFORMATION_STORAGE_AND_PROCESSING	mRNA_metabolic_process ribonucleoprotein_complex	biological_process cellular_component	GO:0016071 GO:0030529
689570			INFORMATION_STORAGE_AND_PROCESSING	transcription_factor_activity nucleus regulation_of_transcription,_DNA-dependent sequence-specific_DNA_binding	molecular_function cellular_component biological_process	GO:0003700 GO:0005634 GO:0006355 GO:0043565
439234			INFORMATION_STORAGE_AND_PROCESSING
312833			INFORMATION_STORAGE_AND_PROCESSING
439767			INFORMATION_STORAGE_AND_PROCESSING	protein_modification_process protein_binding zinc_ion_binding	biological_process molecular_function	GO:0006464 GO:0005515 GO:0008270
487281			INFORMATION_STORAGE_AND_PROCESSING
332611			INFORMATION_STORAGE_AND_PROCESSING	GTP_binding	molecular_function	GO:0005525
181577			INFORMATION_STORAGE_AND_PROCESSING	nucleic_acid_binding helicase_activity ATP_binding DNA_recombination ATP-dependent_helicase_activity diacylglycerol_pyrophosphate_phosphatase_activity thiamin-pyrophosphatase_activity 8-oxo-7,8-dihydroguanine_triphosphatase_activity UDP-2,3-diacylglucosamine_hydrolase_activity bis(5'-nucleosyl)-tetraphosphatase_activity dATP_pyrophosphohydrolase_activity pyrophosphatase_activity dihydroneopterin_…	molecular_function biological_process	GO:0003676 GO:0004386 GO:0005524 GO:0006310 GO:0008026 GO:0000810 GO:0004787 GO:0008413 GO:0008758 GO:0008796 GO:0008828 GO:0016462 GO:0019176 GO:0019177 GO:0043141
589375			INFORMATION_STORAGE_AND_PROCESSING	nucleic_acid_binding	molecular_function	GO:0003676
302809			INFORMATION_STORAGE_AND_PROCESSING	nucleus	cellular_component	GO:0005634
310245			INFORMATION_STORAGE_AND_PROCESSING	ATP_binding mismatch_repair mismatched_DNA_binding	molecular_function biological_process	GO:0005524 GO:0006298 GO:0030983
310494			INFORMATION_STORAGE_AND_PROCESSING	proteolysis metallopeptidase_activity zinc_ion_binding phospholipase_A2_activity phospholipid_metabolic_process lipid_catabolic_process	biological_process molecular_function	GO:0006508 GO:0008237 GO:0008270 GO:0004623 GO:0006644 GO:0016042
626853			INFORMATION_STORAGE_AND_PROCESSING	structural_constituent_of_ribosome intracellular ribosome translation	molecular_function cellular_component biological_process	GO:0003735 GO:0005622 GO:0005840 GO:0006412
652741			INFORMATION_STORAGE_AND_PROCESSING	nucleic_acid_binding ATP_binding ATP-dependent_helicase_activity helicase_activity diacylglycerol_pyrophosphate_phosphatase_activity thiamin-pyrophosphatase_activity 8-oxo-7,8-dihydroguanine_triphosphatase_activity UDP-2,3-diacylglucosamine_hydrolase_activity bis(5'-nucleosyl)-tetraphosphatase_activity dATP_pyrophosphohydrolase_activity pyrophosphatase_activity dihydroneopterin_monophosphate_phos…	molecular_function	GO:0003676 GO:0005524 GO:0008026 GO:0004386 GO:0000810 GO:0004787 GO:0008413 GO:0008758 GO:0008796 GO:0008828 GO:0016462 GO:0019176 GO:0019177 GO:0043141
670088			INFORMATION_STORAGE_AND_PROCESSING	mediator_complex RNA_polymerase_II_transcription_mediator_activity regulation_of_transcription	cellular_component molecular_function biological_process	GO:0000119 GO:0016455 GO:0045449
312111			INFORMATION_STORAGE_AND_PROCESSING	signal_transducer_activity signal_transduction	molecular_function biological_process	GO:0004871 GO:0007165
514267			INFORMATION_STORAGE_AND_PROCESSING	nucleic_acid_binding ATP_binding ATP-dependent_helicase_activity	molecular_function	GO:0003676 GO:0005524 GO:0008026
309922			INFORMATION_STORAGE_AND_PROCESSING	GTP_binding GTPase_activity translation protein-synthesizing_GTPase_activity	molecular_function biological_process	GO:0005525 GO:0003924 GO:0006412 GO:0008547
445605			INFORMATION_STORAGE_AND_PROCESSING
677732			INFORMATION_STORAGE_AND_PROCESSING	structural_constituent_of_ribosome translation small_ribosomal_subunit intracellular ribosome	molecular_function biological_process cellular_component	GO:0003735 GO:0006412 GO:0015935 GO:0005622 GO:0005840
649392			INFORMATION_STORAGE_AND_PROCESSING	intracellular zinc_ion_binding	cellular_component molecular_function	GO:0005622 GO:0008270
244636			INFORMATION_STORAGE_AND_PROCESSING	RNA_binding binding	molecular_function	GO:0003723 GO:0005488
626322			INFORMATION_STORAGE_AND_PROCESSING	3'-5'-exoribonuclease_activity RNA_binding RNA_processing 5'-3'_exoribonuclease_activity	molecular_function biological_process	GO:0000175 GO:0003723 GO:0006396 GO:0004534
656624			INFORMATION_STORAGE_AND_PROCESSING	nucleus regulation_of_transcription,_DNA-dependent	cellular_component biological_process	GO:0005634 GO:0006355
622422			INFORMATION_STORAGE_AND_PROCESSING
676727			INFORMATION_STORAGE_AND_PROCESSING	structural_constituent_of_ribosome intracellular ribosome translation	molecular_function cellular_component biological_process	GO:0003735 GO:0005622 GO:0005840 GO:0006412
232761			INFORMATION_STORAGE_AND_PROCESSING	tRNA_isopentenyltransferase_activity ATP_binding tRNA_processing	molecular_function biological_process	GO:0004811 GO:0005524 GO:0008033
317035			INFORMATION_STORAGE_AND_PROCESSING	nucleic_acid_binding	molecular_function	GO:0003676
469947			INFORMATION_STORAGE_AND_PROCESSING	structural_constituent_of_ribosome intracellular ribosome translation	molecular_function cellular_component biological_process	GO:0003735 GO:0005622 GO:0005840 GO:0006412
483074			INFORMATION_STORAGE_AND_PROCESSING
248160			INFORMATION_STORAGE_AND_PROCESSING	structural_constituent_of_ribosome intracellular ribosome translation	molecular_function cellular_component biological_process	GO:0003735 GO:0005622 GO:0005840 GO:0006412
192658			INFORMATION_STORAGE_AND_PROCESSING	nucleosome DNA_binding nucleus nucleosome_assembly	cellular_component molecular_function biological_process	GO:0000786 GO:0003677 GO:0005634 GO:0006334
620760			INFORMATION_STORAGE_AND_PROCESSING	nucleosome DNA_binding nucleus nucleosome_assembly	cellular_component molecular_function biological_process	GO:0000786 GO:0003677 GO:0005634 GO:0006334
302849			INFORMATION_STORAGE_AND_PROCESSING	nucleosome DNA_binding nucleus nucleosome_assembly	cellular_component molecular_function biological_process	GO:0000786 GO:0003677 GO:0005634 GO:0006334
517859			INFORMATION_STORAGE_AND_PROCESSING
314407			INFORMATION_STORAGE_AND_PROCESSING
471307			INFORMATION_STORAGE_AND_PROCESSING	nucleic_acid_binding	molecular_function	GO:0003676
656493			INFORMATION_STORAGE_AND_PROCESSING	structural_constituent_of_ribosome intracellular ribosome translation	molecular_function cellular_component biological_process	GO:0003735 GO:0005622 GO:0005840 GO:0006412
297196			INFORMATION_STORAGE_AND_PROCESSING	DNA_binding ATP_binding DNA_metabolic_process DNA-dependent_ATPase_activity nucleic_acid_binding methyltransferase_activity methylation	molecular_function biological_process	GO:0003677 GO:0005524 GO:0006259 GO:0008094 GO:0003676 GO:0008168 GO:0032259
657662			INFORMATION_STORAGE_AND_PROCESSING	structural_constituent_of_ribosome intracellular ribosome translation small_ribosomal_subunit	molecular_function cellular_component biological_process	GO:0003735 GO:0005622 GO:0005840 GO:0006412 GO:0015935
666662			INFORMATION_STORAGE_AND_PROCESSING	nucleic_acid_binding helicase_activity ATP_binding ATP-dependent_helicase_activity ATP-dependent_DNA_helicase_activity ATP-dependent_RNA_helicase_activity DNA-dependent_ATPase_activity RNA-dependent_ATPase_activity protein-transmembrane_transporting_ATPase_activity ATPase_activity single-stranded_DNA-dependent_ATP-dependent_DNA_helicase_activity ATPase_activity,_coupled ATPase_activity,_uncoupled…	molecular_function	GO:0003676 GO:0004386 GO:0005524 GO:0008026 GO:0004003 GO:0004004 GO:0008094 GO:0008186 GO:0015462 GO:0016887 GO:0017116 GO:0042623 GO:0042624 GO:0042625 GO:0042626
681844			INFORMATION_STORAGE_AND_PROCESSING
324730			INFORMATION_STORAGE_AND_PROCESSING
497405			INFORMATION_STORAGE_AND_PROCESSING
453019			INFORMATION_STORAGE_AND_PROCESSING	structural_constituent_of_ribosome intracellular ribosome translation	molecular_function cellular_component biological_process	GO:0003735 GO:0005622 GO:0005840 GO:0006412
190640			INFORMATION_STORAGE_AND_PROCESSING	nucleosome DNA_binding nucleus nucleosome_assembly	cellular_component molecular_function biological_process	GO:0000786 GO:0003677 GO:0005634 GO:0006334
313561			INFORMATION_STORAGE_AND_PROCESSING	acyltransferase_activity biosynthetic_process nucleotidyltransferase_activity transferase_activity UTP:glucose-1-phosphate_uridylyltransferase_activity	molecular_function biological_process	GO:0008415 GO:0009058 GO:0016779 GO:0016740 GO:0003983
302878			INFORMATION_STORAGE_AND_PROCESSING	exo-alpha-sialidase_activity	molecular_function	GO:0004308
153942			INFORMATION_STORAGE_AND_PROCESSING	tRNA_splicing transferase_activity,_transferring_phosphorus-containing_groups	biological_process molecular_function	GO:0006388 GO:0016772
672725			INFORMATION_STORAGE_AND_PROCESSING
608572			INFORMATION_STORAGE_AND_PROCESSING	DNA_binding DNA_methylation N-methyltransferase_activity	molecular_function biological_process	GO:0003677 GO:0006306 GO:0008170
582526			INFORMATION_STORAGE_AND_PROCESSING
703097			INFORMATION_STORAGE_AND_PROCESSING	ribonucleoprotein_complex ribosome_biogenesis_and_assembly	cellular_component biological_process	GO:0030529 GO:0042254
611047			INFORMATION_STORAGE_AND_PROCESSING	protein_dimerization_activity	molecular_function	GO:0046983
332608			INFORMATION_STORAGE_AND_PROCESSING
475851			INFORMATION_STORAGE_AND_PROCESSING	DNA_binding RNA_polymerase_II_transcription_factor_activity nucleus transcription_factor_TFIID_complex regulation_of_transcription,_DNA-dependent transcription_initiation_from_RNA_polymerase_II_promoter	molecular_function cellular_component biological_process	GO:0003677 GO:0003702 GO:0005634 GO:0005669 GO:0006355 GO:0006367
503727			INFORMATION_STORAGE_AND_PROCESSING
309993			INFORMATION_STORAGE_AND_PROCESSING
481293			INFORMATION_STORAGE_AND_PROCESSING
309380			INFORMATION_STORAGE_AND_PROCESSING
249790			INFORMATION_STORAGE_AND_PROCESSING	aminoacyl-tRNA_ligase_activity ATP_binding tRNA_aminoacylation_for_protein_translation nucleotide_binding cytoplasm translation methionine-tRNA_ligase_activity methionyl-tRNA_aminoacylation	molecular_function biological_process cellular_component	GO:0004812 GO:0005524 GO:0006418 GO:0000166 GO:0005737 GO:0006412 GO:0004825 GO:0006431
449804			INFORMATION_STORAGE_AND_PROCESSING	nucleic_acid_binding zinc_ion_binding aspartic-type_endopeptidase_activity proteolysis	molecular_function biological_process	GO:0003676 GO:0008270 GO:0004190 GO:0006508
706956			INFORMATION_STORAGE_AND_PROCESSING	nucleic_acid_binding zinc_ion_binding RNA_binding nucleus	molecular_function cellular_component	GO:0003676 GO:0008270 GO:0003723 GO:0005634
534974			INFORMATION_STORAGE_AND_PROCESSING	nucleosome DNA_binding nucleus nucleosome_assembly	cellular_component molecular_function biological_process	GO:0000786 GO:0003677 GO:0005634 GO:0006334
303186			INFORMATION_STORAGE_AND_PROCESSING	ribonucleoprotein_complex ribosome_biogenesis_and_assembly	cellular_component biological_process	GO:0030529 GO:0042254
642493			INFORMATION_STORAGE_AND_PROCESSING	cytoplasm hydrolase_activity,_acting_on_ester_bonds D-amino_acid_catabolic_process nuclease_activity phosphoric_ester_hydrolase_activity T/G_mismatch-specific_endonuclease_activity	cellular_component molecular_function biological_process	GO:0005737 GO:0016788 GO:0019478 GO:0004518 GO:0042578 GO:0043765
300111			INFORMATION_STORAGE_AND_PROCESSING CELLULAR_PROCESSES_AND_SIGNALING METABOLISM	intracellular	cellular_component	GO:0005622
453493			INFORMATION_STORAGE_AND_PROCESSING METABOLISM	nucleic_acid_binding exonuclease_activity intracellular exodeoxyribonuclease_X_activity exonuclease_VIII_activity ribonuclease_R_activity	molecular_function cellular_component	GO:0003676 GO:0004527 GO:0005622 GO:0008856 GO:0008858 GO:0008997
698847			INFORMATION_STORAGE_AND_PROCESSING METABOLISM	nucleic_acid_binding exonuclease_activity intracellular exodeoxyribonuclease_X_activity exonuclease_VIII_activity ribonuclease_R_activity	molecular_function cellular_component	GO:0003676 GO:0004527 GO:0005622 GO:0008856 GO:0008858 GO:0008997
298637			INFORMATION_STORAGE_AND_PROCESSING METABOLISM
483029			INFORMATION_STORAGE_AND_PROCESSING METABOLISM	spliceosome mitosis	cellular_component biological_process	GO:0005681 GO:0007067
684958			INFORMATION_STORAGE_AND_PROCESSING METABOLISM	nucleic_acid_binding exonuclease_activity intracellular exodeoxyribonuclease_X_activity exonuclease_VIII_activity ribonuclease_R_activity	molecular_function cellular_component	GO:0003676 GO:0004527 GO:0005622 GO:0008856 GO:0008858 GO:0008997
615500			INFORMATION_STORAGE_AND_PROCESSING METABOLISM	spliceosome mitosis	cellular_component biological_process	GO:0005681 GO:0007067
453492			INFORMATION_STORAGE_AND_PROCESSING METABOLISM	nucleic_acid_binding exonuclease_activity intracellular	molecular_function cellular_component	GO:0003676 GO:0004527 GO:0005622
333378			INFORMATION_STORAGE_AND_PROCESSING METABOLISM	DNA_ligase_(ATP)_activity	molecular_function	GO:0003910
480908			INFORMATION_STORAGE_AND_PROCESSING METABOLISM CELLULAR_PROCESSES_AND_SIGNALING	carbon-nitrogen_ligase_activity,_with_glutamine_as_amido-N-donor nuclease_activity phosphoric_ester_hydrolase_activity T/G_mismatch-specific_endonuclease_activity	molecular_function	GO:0016884 GO:0004518 GO:0042578 GO:0043765
622159			INFORMATION_STORAGE_AND_PROCESSING METABOLISM CELLULAR_PROCESSES_AND_SIGNALING	carbon-nitrogen_ligase_activity,_with_glutamine_as_amido-N-donor amidase_activity	molecular_function	GO:0016884 GO:0004040
615572			INFORMATION_STORAGE_AND_PROCESSING POORLY_CHARACTERIZED
626623			INFORMATION_STORAGE_AND_PROCESSING POORLY_CHARACTERIZED	RNA_binding	molecular_function	GO:0003723
604810			INFORMATION_STORAGE_AND_PROCESSING POORLY_CHARACTERIZED
583100			INFORMATION_STORAGE_AND_PROCESSING POORLY_CHARACTERIZED
568419			INFORMATION_STORAGE_AND_PROCESSING POORLY_CHARACTERIZED	zinc_ion_binding	molecular_function	GO:0008270
444143			INFORMATION_STORAGE_AND_PROCESSING POORLY_CHARACTERIZED
575672			INFORMATION_STORAGE_AND_PROCESSING POORLY_CHARACTERIZED
324274			INFORMATION_STORAGE_AND_PROCESSING POORLY_CHARACTERIZED
583431			METABOLISM	transcription_factor_activity nucleus regulation_of_transcription,_DNA-dependent zinc_ion_binding	molecular_function cellular_component biological_process	GO:0003700 GO:0005634 GO:0006355 GO:0008270				Zn2Cys6
188643			METABOLISM	transport ammonium_transmembrane_transporter_activity membrane	biological_process molecular_function cellular_component	GO:0006810 GO:0008519 GO:0016020	1.A.11.	The Ammonia Transporter Channel (Amt) Family
304323			METABOLISM	membrane metal_ion_transport metal_ion_transmembrane_transporter_activity	cellular_component biological_process molecular_function	GO:0016020 GO:0030001 GO:0046873	1.A.35.	The CorA Metal Ion Transporter (MIT) Family
314154			METABOLISM	copper_ion_transmembrane_transporter_activity copper_ion_transport integral_to_membrane	molecular_function biological_process cellular_component	GO:0005375 GO:0006825 GO:0016021	1.A.56.	The Copper Transporter (Ctr) Family
443240			METABOLISM	transporter_activity transport membrane integral_to_membrane	molecular_function biological_process cellular_component	GO:0005215 GO:0006810 GO:0016020 GO:0016021	1.A.8.	The Major Intrinsic Protein (MIP) Family
576801			METABOLISM	transporter_activity transport membrane integral_to_membrane	molecular_function biological_process cellular_component	GO:0005215 GO:0006810 GO:0016020 GO:0016021	1.A.8.	The Major Intrinsic Protein (MIP) Family
317173			METABOLISM	transporter_activity transport membrane integral_to_membrane	molecular_function biological_process cellular_component	GO:0005215 GO:0006810 GO:0016020 GO:0016021	1.A.8.	The Major Intrinsic Protein (MIP) Family
456764			METABOLISM	transporter_activity transport membrane	molecular_function biological_process cellular_component	GO:0005215 GO:0006810 GO:0016020	1.A.8.	The Major Intrinsic Protein (MIP) Family
580401			METABOLISM	transporter_activity transport integral_to_membrane	molecular_function biological_process cellular_component	GO:0005215 GO:0006810 GO:0016021	2.A.1.	The Major Facilitator Superfamily (MFS)
297291			METABOLISM	inorganic_phosphate_transmembrane_transporter_activity phosphate_transport integral_to_membrane transporter_activity transport membrane L-arabinose_isomerase_activity	molecular_function biological_process cellular_component	GO:0005315 GO:0006817 GO:0016021 GO:0005215 GO:0006810 GO:0016020 GO:0008733	2.A.1.	The Major Facilitator Superfamily (MFS)
668514			METABOLISM	transporter_activity transport integral_to_membrane	molecular_function biological_process cellular_component	GO:0005215 GO:0006810 GO:0016021	2.A.1.	The Major Facilitator Superfamily (MFS)
298947			METABOLISM	transporter_activity transport integral_to_membrane	molecular_function biological_process cellular_component	GO:0005215 GO:0006810 GO:0016021	2.A.1.	The Major Facilitator Superfamily (MFS)
318363			METABOLISM	transporter_activity transport integral_to_membrane	molecular_function biological_process cellular_component	GO:0005215 GO:0006810 GO:0016021	2.A.1.	The Major Facilitator Superfamily (MFS)
396315			METABOLISM	transporter_activity binding transport membrane integral_to_membrane	molecular_function biological_process cellular_component	GO:0005215 GO:0005488 GO:0006810 GO:0016020 GO:0016021	2.A.1.	The Major Facilitator Superfamily (MFS)
577732			METABOLISM	transporter_activity transport integral_to_membrane	molecular_function biological_process cellular_component	GO:0005215 GO:0006810 GO:0016021	2.A.1.	The Major Facilitator Superfamily (MFS)
643801			METABOLISM	transporter_activity transport integral_to_membrane	molecular_function biological_process cellular_component	GO:0005215 GO:0006810 GO:0016021	2.A.1.	The Major Facilitator Superfamily (MFS)
601821			METABOLISM	transporter_activity transport integral_to_membrane	molecular_function biological_process cellular_component	GO:0005215 GO:0006810 GO:0016021	2.A.1.	The Major Facilitator Superfamily (MFS)
394879			METABOLISM	transporter_activity transport membrane	molecular_function biological_process cellular_component	GO:0005215 GO:0006810 GO:0016020	2.A.1.	The Major Facilitator Superfamily (MFS)
486261			METABOLISM				2.A.1.	The Major Facilitator Superfamily (MFS)
318359			METABOLISM				2.A.1.	The Major Facilitator Superfamily (MFS)
255397			METABOLISM	transporter_activity binding transport membrane integral_to_membrane	molecular_function biological_process cellular_component	GO:0005215 GO:0005488 GO:0006810 GO:0016020 GO:0016021	2.A.1.	The Major Facilitator Superfamily (MFS)
659815			METABOLISM	sugar:hydrogen_symporter_activity carbohydrate_transport membrane transporter_activity transport integral_to_membrane L-arabinose_isomerase_activity	molecular_function biological_process cellular_component	GO:0005351 GO:0008643 GO:0016020 GO:0005215 GO:0006810 GO:0016021 GO:0008733	2.A.1.	The Major Facilitator Superfamily (MFS)
243582			METABOLISM	transporter_activity transport integral_to_membrane	molecular_function biological_process cellular_component	GO:0005215 GO:0006810 GO:0016021	2.A.1.	The Major Facilitator Superfamily (MFS)
246776			METABOLISM	transporter_activity transport integral_to_membrane	molecular_function biological_process cellular_component	GO:0005215 GO:0006810 GO:0016021	2.A.1.	The Major Facilitator Superfamily (MFS)
478960			METABOLISM				2.A.1.	The Major Facilitator Superfamily (MFS)
629310			METABOLISM				2.A.18.	The Amino Acid/Auxin Permease (AAAP) Family
589516			METABOLISM	integral_to_membrane	cellular_component	GO:0016021	2.A.19.	The Ca2+:Cation Antiporter (CaCA) Family
297131			METABOLISM	integral_to_membrane	cellular_component	GO:0016021	2.A.19.	The Ca2+:Cation Antiporter (CaCA) Family
645304			METABOLISM	structural_constituent_of_ribosome intracellular ribosome translation	molecular_function cellular_component biological_process	GO:0003735 GO:0005622 GO:0005840 GO:0006412	2.A.2.	The Glycoside-Pentoside-Hexuronide (GPH):Cation Symporter Family
316997			METABOLISM	transporter_activity transport membrane	molecular_function biological_process cellular_component	GO:0005215 GO:0006810 GO:0016020	2.A.21.	The Solute:Sodium Symporter (SSS) Family
315056			METABOLISM	transporter_activity transport membrane	molecular_function biological_process cellular_component	GO:0005215 GO:0006810 GO:0016020	2.A.21.	The Solute:Sodium Symporter (SSS) Family
707290			METABOLISM	binding transport membrane mitochondrial_inner_membrane	molecular_function biological_process cellular_component	GO:0005488 GO:0006810 GO:0016020 GO:0005743	2.A.29.	The Mitochondrial Carrier (MC) Family
246468			METABOLISM	binding transport membrane	molecular_function biological_process cellular_component	GO:0005488 GO:0006810 GO:0016020	2.A.29.	The Mitochondrial Carrier (MC) Family
670072			METABOLISM	binding transport membrane mitochondrial_inner_membrane	molecular_function biological_process cellular_component	GO:0005488 GO:0006810 GO:0016020 GO:0005743	2.A.29.	The Mitochondrial Carrier (MC) Family
695354			METABOLISM	binding transport membrane	molecular_function biological_process cellular_component	GO:0005488 GO:0006810 GO:0016020	2.A.29.	The Mitochondrial Carrier (MC) Family
605305			METABOLISM	binding transport membrane mitochondrial_inner_membrane	molecular_function biological_process cellular_component	GO:0005488 GO:0006810 GO:0016020 GO:0005743	2.A.29.	The Mitochondrial Carrier (MC) Family
659025			METABOLISM	binding transport membrane	molecular_function biological_process cellular_component	GO:0005488 GO:0006810 GO:0016020	2.A.29.	The Mitochondrial Carrier (MC) Family
700454			METABOLISM	binding transport membrane	molecular_function biological_process cellular_component	GO:0005488 GO:0006810 GO:0016020	2.A.29.	The Mitochondrial Carrier (MC) Family
450352			METABOLISM	binding transport membrane protein_kinase_activity ATP_binding protein_amino_acid_phosphorylation	molecular_function biological_process cellular_component	GO:0005488 GO:0006810 GO:0016020 GO:0004672 GO:0005524 GO:0006468	2.A.29.	The Mitochondrial Carrier (MC) Family
475246			METABOLISM	binding transport membrane	molecular_function biological_process cellular_component	GO:0005488 GO:0006810 GO:0016020	2.A.29.	The Mitochondrial Carrier (MC) Family
301012			METABOLISM	binding transport membrane	molecular_function biological_process cellular_component	GO:0005488 GO:0006810 GO:0016020	2.A.29.	The Mitochondrial Carrier (MC) Family
188276			METABOLISM	binding transport membrane mitochondrial_inner_membrane	molecular_function biological_process cellular_component	GO:0005488 GO:0006810 GO:0016020 GO:0005743	2.A.29.	The Mitochondrial Carrier (MC) Family
708959			METABOLISM	binding transport membrane mitochondrial_inner_membrane transporter_activity	molecular_function biological_process cellular_component	GO:0005488 GO:0006810 GO:0016020 GO:0005743 GO:0005215	2.A.29.	The Mitochondrial Carrier (MC) Family
625241			METABOLISM	binding transport membrane mitochondrial_inner_membrane transporter_activity	molecular_function biological_process cellular_component	GO:0005488 GO:0006810 GO:0016020 GO:0005743 GO:0005215	2.A.29.	The Mitochondrial Carrier (MC) Family
298666			METABOLISM	amino_acid_transport amino_acid_transmembrane_transporter_activity membrane transport	biological_process molecular_function cellular_component	GO:0006865 GO:0015171 GO:0016020 GO:0006810	2.A.3.	The Amino Acid-Polyamine-Organocation (APC) Family
480228			METABOLISM	amino_acid_transport amino_acid_transmembrane_transporter_activity membrane transport	biological_process molecular_function cellular_component	GO:0006865 GO:0015171 GO:0016020 GO:0006810	2.A.3.	The Amino Acid-Polyamine-Organocation (APC) Family
185557			METABOLISM	amino_acid_transport amino_acid_transmembrane_transporter_activity membrane transport	biological_process molecular_function cellular_component	GO:0006865 GO:0015171 GO:0016020 GO:0006810	2.A.3.	The Amino Acid-Polyamine-Organocation (APC) Family
487385			METABOLISM	amino_acid_transport amino_acid_transmembrane_transporter_activity membrane integral_to_membrane	biological_process molecular_function cellular_component	GO:0006865 GO:0015171 GO:0016020 GO:0016021	2.A.3.	The Amino Acid-Polyamine-Organocation (APC) Family
301980			METABOLISM	amino_acid_transport amino_acid_transmembrane_transporter_activity membrane integral_to_membrane transport	biological_process molecular_function cellular_component	GO:0006865 GO:0015171 GO:0016020 GO:0016021 GO:0006810	2.A.3.	The Amino Acid-Polyamine-Organocation (APC) Family
308597			METABOLISM	amino_acid_transport amino_acid_transmembrane_transporter_activity membrane transport	biological_process molecular_function cellular_component	GO:0006865 GO:0015171 GO:0016020 GO:0006810	2.A.3.	The Amino Acid-Polyamine-Organocation (APC) Family
298603			METABOLISM				2.A.3.	The Amino Acid-Polyamine-Organocation (APC) Family
464691			METABOLISM	amino_acid_transport amino_acid_transmembrane_transporter_activity membrane transport	biological_process molecular_function cellular_component	GO:0006865 GO:0015171 GO:0016020 GO:0006810	2.A.3.	The Amino Acid-Polyamine-Organocation (APC) Family
443570			METABOLISM				2.A.31.	The Anion Exchanger (AE) Family
485112			METABOLISM	regulation_of_pH solute:hydrogen_antiporter_activity integral_to_membrane	biological_process molecular_function cellular_component	GO:0006885 GO:0015299 GO:0016021	2.A.36.	The Monovalent Cation:Proton Antiporter-1 (CPA1) Family
483879			METABOLISM	regulation_of_pH solute:hydrogen_antiporter_activity integral_to_membrane	biological_process molecular_function cellular_component	GO:0006885 GO:0015299 GO:0016021	2.A.36.	The Monovalent Cation:Proton Antiporter-1 (CPA1) Family
616629			METABOLISM	regulation_of_pH solute:hydrogen_antiporter_activity integral_to_membrane	biological_process molecular_function cellular_component	GO:0006885 GO:0015299 GO:0016021	2.A.36.	The Monovalent Cation:Proton Antiporter-1 (CPA1) Family
691410			METABOLISM	regulation_of_pH solute:hydrogen_antiporter_activity integral_to_membrane	biological_process molecular_function cellular_component	GO:0006885 GO:0015299 GO:0016021	2.A.36.	The Monovalent Cation:Proton Antiporter-1 (CPA1) Family
709724			METABOLISM	regulation_of_pH solute:hydrogen_antiporter_activity integral_to_membrane	biological_process molecular_function cellular_component	GO:0006885 GO:0015299 GO:0016021	2.A.37.	The Monovalent Cation:Proton Antiporter-2 (CPA2) Family
244654			METABOLISM	cation_transport cation_transmembrane_transporter_activity membrane	biological_process molecular_function cellular_component	GO:0006812 GO:0008324 GO:0016020	2.A.4.	The Cation Diffusion Facilitator (CDF) Family
625478			METABOLISM	cation_transport cation_transmembrane_transporter_activity membrane	biological_process molecular_function cellular_component	GO:0006812 GO:0008324 GO:0016020	2.A.4.	The Cation Diffusion Facilitator (CDF) Family
245695			METABOLISM	transporter_activity transport membrane	molecular_function biological_process cellular_component	GO:0005215 GO:0006810 GO:0016020	2.A.40.	The Nucleobase:Cation Symporter-2 (NCS2) Family
309863			METABOLISM	membrane metal_ion_transport metal_ion_transmembrane_transporter_activity	cellular_component biological_process molecular_function	GO:0016020 GO:0030001 GO:0046873	2.A.5.	The Zinc (Zn2+)-Iron (Fe2+) Permease (ZIP) Family
305445			METABOLISM	membrane metal_ion_transport metal_ion_transmembrane_transporter_activity zinc_ion_transmembrane_transporter_activity zinc_ion_transport integral_to_membrane	cellular_component biological_process molecular_function	GO:0016020 GO:0030001 GO:0046873 GO:0005385 GO:0006829 GO:0016021	2.A.5.	The Zinc (Zn2+)-Iron (Fe2+) Permease (ZIP) Family
313253			METABOLISM	transporter_activity transport integral_to_membrane	molecular_function biological_process cellular_component	GO:0005215 GO:0006810 GO:0016021	2.A.53.	The Sulfate Permease (SulP) Family
186854			METABOLISM	cysteine-type_endopeptidase_activity proteolysis transporter_activity transport membrane	molecular_function biological_process cellular_component	GO:0004197 GO:0006508 GO:0005215 GO:0006810 GO:0016020	2.A.55.	The Metal Ion (Mn2+-iron) Transporter (Nramp) Family
551320			METABOLISM	nucleotide-sugar_transmembrane_transporter_activity nucleotide-sugar_transport integral_to_membrane Golgi_membrane sugar:hydrogen_symporter_activity carbohydrate_transport	molecular_function biological_process cellular_component	GO:0005338 GO:0015780 GO:0016021 GO:0000139 GO:0005351 GO:0008643	2.A.7.	The Drug/Metabolite Transporter (DMT) Superfamily
523777			METABOLISM	nucleotide-sugar_transmembrane_transporter_activity nucleotide-sugar_transport integral_to_membrane Golgi_membrane sugar:hydrogen_symporter_activity carbohydrate_transport	molecular_function biological_process cellular_component	GO:0005338 GO:0015780 GO:0016021 GO:0000139 GO:0005351 GO:0008643	2.A.7.	The Drug/Metabolite Transporter (DMT) Superfamily
310661			METABOLISM	ATP_binding ATPase_activity	molecular_function	GO:0005524 GO:0016887	3.A.1.	The ATP-binding Cassette (ABC) Superfamily
292648			METABOLISM				3.A.1.	The ATP-binding Cassette (ABC) Superfamily
307042			METABOLISM	ATP_binding ATPase_activity nucleotide_binding nucleoside-triphosphatase_activity transport integral_to_membrane ATPase_activity,_coupled_to_transmembrane_movement_of_substances	molecular_function biological_process cellular_component	GO:0005524 GO:0016887 GO:0000166 GO:0017111 GO:0006810 GO:0016021 GO:0042626	3.A.1.	The ATP-binding Cassette (ABC) Superfamily
582389			METABOLISM	ATP_binding ATPase_activity nucleotide_binding nucleoside-triphosphatase_activity	molecular_function	GO:0005524 GO:0016887 GO:0000166 GO:0017111	3.A.1.	The ATP-binding Cassette (ABC) Superfamily
541175			METABOLISM	ATP_binding ATPase_activity	molecular_function	GO:0005524 GO:0016887	3.A.1.	The ATP-binding Cassette (ABC) Superfamily
687683			METABOLISM				3.A.1.	The ATP-binding Cassette (ABC) Superfamily
475523			METABOLISM				3.A.1.	The ATP-binding Cassette (ABC) Superfamily
250626			METABOLISM	ATP_binding ATPase_activity	molecular_function	GO:0005524 GO:0016887	3.A.1.	The ATP-binding Cassette (ABC) Superfamily
308351			METABOLISM	ATP_binding ATPase_activity nucleotide_binding nucleoside-triphosphatase_activity	molecular_function	GO:0005524 GO:0016887 GO:0000166 GO:0017111	3.A.1.	The ATP-binding Cassette (ABC) Superfamily
577557			METABOLISM				3.A.1.	The ATP-binding Cassette (ABC) Superfamily
601729			METABOLISM	ATP_binding transport integral_to_membrane ATPase_activity,_coupled_to_transmembrane_movement_of_substances ATPase_activity nucleotide_binding nucleoside-triphosphatase_activity	molecular_function biological_process cellular_component	GO:0005524 GO:0006810 GO:0016021 GO:0042626 GO:0016887 GO:0000166 GO:0017111	3.A.1.	The ATP-binding Cassette (ABC) Superfamily
496353			METABOLISM	ATP_binding ATPase_activity	molecular_function	GO:0005524 GO:0016887	3.A.1.	The ATP-binding Cassette (ABC) Superfamily
450184			METABOLISM				3.A.2.	The H+- or Na+-translocating F-type, V-type and A-type ATPase (F-ATPase) Superfamily
458855			METABOLISM	hydrogen_ion_transmembrane_transporter_activity proton-transporting_two-sector_ATPase_complex ATP_synthesis_coupled_proton_transport hydrogen_ion_transporting_ATP_synthase_activity,_rotational_mechanism hydrogen_ion_transporting_ATPase_activity,_rotational_mechanism hydrolase_activity,_acting_on_acid_anhydrides,_catalyzing_transmembrane_movement_of_substances hydrogen-transporting_two-sector_ATPa…	molecular_function cellular_component biological_process	GO:0015078 GO:0016469 GO:0015986 GO:0046933 GO:0046961 GO:0016820 GO:0003936 GO:0045259	3.A.2.	The H+- or Na+-translocating F-type, V-type and A-type ATPase (F-ATPase) Superfamily
621611			METABOLISM	proton_transport membrane proton-transporting_two-sector_ATPase_complex hydrolase_activity,_acting_on_acid_anhydrides,_catalyzing_transmembrane_movement_of_substances hydrogen-transporting_two-sector_ATPase_activity proton-transporting_ATP_synthase_complex hydrogen_ion_transporting_ATP_synthase_activity,_rotational_mechanism hydrogen_ion_transporting_ATPase_activity,_rotational_mechanism	biological_process cellular_component molecular_function	GO:0015992 GO:0016020 GO:0016469 GO:0016820 GO:0003936 GO:0045259 GO:0046933 GO:0046961	3.A.2.	The H+- or Na+-translocating F-type, V-type and A-type ATPase (F-ATPase) Superfamily
626415			METABOLISM	hydrogen_ion_transmembrane_transporter_activity proton-transporting_two-sector_ATPase_complex nucleotide_binding nucleoside-triphosphatase_activity ATP_synthesis_coupled_proton_transport hydrogen_ion_transporting_ATP_synthase_activity,_rotational_mechanism hydrogen_ion_transporting_ATPase_activity,_rotational_mechanism ATP_biosynthetic_process hydrogen-exporting_ATPase_activity,_phosphorylative_m…	molecular_function cellular_component biological_process	GO:0015078 GO:0016469 GO:0000166 GO:0017111 GO:0015986 GO:0046933 GO:0046961 GO:0006754 GO:0008553 GO:0016021 GO:0003936 GO:0045259	3.A.2.	The H+- or Na+-translocating F-type, V-type and A-type ATPase (F-ATPase) Superfamily
333132			METABOLISM	ATP_binding transport ATPase_activity,_coupled_to_transmembrane_movement_of_ions,_phosphorylative_mechanism membrane cation_transport hydrolase_activity,_acting_on_acid_anhydrides,_catalyzing_transmembrane_movement_of_substances	molecular_function biological_process cellular_component	GO:0005524 GO:0006810 GO:0015662 GO:0016020 GO:0006812 GO:0016820	3.A.3.	The P-type ATPase (P-ATPase) Superfamily
232929			METABOLISM	ATP_binding transport ATPase_activity,_coupled_to_transmembrane_movement_of_ions,_phosphorylative_mechanism membrane cation_transport catalytic_activity metabolic_process hydrolase_activity,_acting_on_acid_anhydrides,_catalyzing_transmembrane_movement_of_substances sodium:potassium-exchanging_ATPase_activity	molecular_function biological_process cellular_component	GO:0005524 GO:0006810 GO:0015662 GO:0016020 GO:0006812 GO:0003824 GO:0008152 GO:0016820 GO:0005391	3.A.3.	The P-type ATPase (P-ATPase) Superfamily
186573			METABOLISM	ATP_binding transport ATPase_activity,_coupled_to_transmembrane_movement_of_ions,_phosphorylative_mechanism membrane cation_transport catalytic_activity metabolic_process hydrolase_activity,_acting_on_acid_anhydrides,_catalyzing_transmembrane_movement_of_substances	molecular_function biological_process cellular_component	GO:0005524 GO:0006810 GO:0015662 GO:0016020 GO:0006812 GO:0003824 GO:0008152 GO:0016820	3.A.3.	The P-type ATPase (P-ATPase) Superfamily
191443			METABOLISM	ATP_binding ATPase_activity,_coupled_to_transmembrane_movement_of_ions,_phosphorylative_mechanism proton_transport membrane transport cation_transport catalytic_activity metabolic_process integral_to_membrane ATPase_activity hydrolase_activity,_acting_on_acid_anhydrides,_catalyzing_transmembrane_movement_of_substances hydrogen-exporting_ATPase_activity,_phosphorylative_mechanism	molecular_function biological_process cellular_component	GO:0005524 GO:0015662 GO:0015992 GO:0016020 GO:0006810 GO:0006812 GO:0003824 GO:0008152 GO:0016021 GO:0016887 GO:0016820 GO:0008553	3.A.3.	The P-type ATPase (P-ATPase) Superfamily
248062			METABOLISM	ATP_binding transport ATPase_activity,_coupled_to_transmembrane_movement_of_ions,_phosphorylative_mechanism membrane catalytic_activity metabolic_process metal_ion_transport metal_ion_binding copper-exporting_ATPase_activity metal_ion_transmembrane_transporter_activity integral_to_membrane hydrolase_activity,_acting_on_acid_anhydrides,_catalyzing_transmembrane_movement_of_substances	molecular_function biological_process cellular_component	GO:0005524 GO:0006810 GO:0015662 GO:0016020 GO:0003824 GO:0008152 GO:0030001 GO:0046872 GO:0004008 GO:0046873 GO:0016021 GO:0016820	3.A.3.	The P-type ATPase (P-ATPase) Superfamily
660001			METABOLISM	mitochondrial_electron_transport,_NADH_to_ubiquinone NADH_dehydrogenase_(ubiquinone)_activity	biological_process molecular_function	GO:0006120 GO:0008137	3.D.1.	The Proton-translocating NADH Dehydrogenase (NDH) Family
455769			METABOLISM	electron_transport oxidoreductase_activity NAD_binding	biological_process molecular_function	GO:0006118 GO:0016491 GO:0051287	3.D.1.	The Proton-translocating NADH Dehydrogenase (NDH) Family
648629			METABOLISM	mitochondrial_electron_transport,_NADH_to_ubiquinone NADH_dehydrogenase_(ubiquinone)_activity FMN_binding 4_iron,_4_sulfur_cluster_binding electron_transport oxidoreductase_activity,_acting_on_NADH_or_NADPH NAD_binding	biological_process molecular_function	GO:0006120 GO:0008137 GO:0010181 GO:0051539 GO:0006118 GO:0016651 GO:0051287	3.D.1.	The Proton-translocating NADH Dehydrogenase (NDH) Family
621603			METABOLISM	electron_transport membrane NADH_dehydrogenase_(ubiquinone)_activity	biological_process cellular_component molecular_function	GO:0006118 GO:0016020 GO:0008137	3.D.1.	The Proton-translocating NADH Dehydrogenase (NDH) Family
519784			METABOLISM	NADH_dehydrogenase_(ubiquinone)_activity ATP_synthesis_coupled_electron_transport	molecular_function biological_process	GO:0008137 GO:0042773	3.D.1.	The Proton-translocating NADH Dehydrogenase (NDH) Family
303351			METABOLISM	electron_transport electron_carrier_activity oxidoreductase_activity,_acting_on_NADH_or_NADPH NAD_binding	biological_process molecular_function	GO:0006118 GO:0009055 GO:0016651 GO:0051287	3.D.1.	The Proton-translocating NADH Dehydrogenase (NDH) Family
621767			METABOLISM	mitochondrial_electron_transport,_NADH_to_ubiquinone NADH_dehydrogenase_(ubiquinone)_activity	biological_process molecular_function	GO:0006120 GO:0008137	3.D.1.	The Proton-translocating NADH Dehydrogenase (NDH) Family
490075			METABOLISM	NADH_dehydrogenase_(ubiquinone)_activity ATP_synthesis_coupled_electron_transport NADH_dehydrogenase_activity	molecular_function biological_process	GO:0008137 GO:0042773 GO:0003954	3.D.1.	The Proton-translocating NADH Dehydrogenase (NDH) Family
621619			METABOLISM	electron_transport membrane oxidoreductase_activity ubiquinol-cytochrome-c_reductase_activity	biological_process cellular_component molecular_function	GO:0006118 GO:0016020 GO:0016491 GO:0008121	3.D.3.	The Proton-translocating Quinol:Cytochrome c Reductase (QCR) Superfamily
625063			METABOLISM	electron_transport ubiquinol-cytochrome-c_reductase_activity membrane oxidoreductase_activity	biological_process molecular_function cellular_component	GO:0006118 GO:0008121 GO:0016020 GO:0016491	3.D.3.	The Proton-translocating Quinol:Cytochrome c Reductase (QCR) Superfamily
399750	AA1_1	protease	METABOLISM	oxidoreductase_activity copper_ion_binding laccase_activity	molecular_function	GO:0016491 GO:0005507 GO:0008471
399747	AA1_1		METABOLISM	oxidoreductase_activity copper_ion_binding laccase_activity	molecular_function	GO:0016491 GO:0005507 GO:0008471
399746	AA1_1		METABOLISM	oxidoreductase_activity copper_ion_binding laccase_activity	molecular_function	GO:0016491 GO:0005507 GO:0008471
292800	CBM48-GH13_8		METABOLISM	hydrolase_activity,_hydrolyzing_O-glycosyl_compounds carbohydrate_metabolic_process catalytic_activity cation_binding 1,4-alpha-glucan_branching_enzyme_activity	molecular_function biological_process	GO:0004553 GO:0005975 GO:0003824 GO:0043169 GO:0003844
599024	GH13_40		METABOLISM	catalytic_activity carbohydrate_metabolic_process cation_binding alpha-glucosidase_activity	molecular_function biological_process	GO:0003824 GO:0005975 GO:0043169 GO:0004558
252397	GH13_40		METABOLISM	catalytic_activity carbohydrate_metabolic_process cation_binding alpha-glucosidase_activity	molecular_function biological_process	GO:0003824 GO:0005975 GO:0043169 GO:0004558
191848	GH18		METABOLISM	hydrolase_activity,_hydrolyzing_O-glycosyl_compounds carbohydrate_metabolic_process chitinase_activity chitin_catabolic_process endochitinase_activity	molecular_function biological_process	GO:0004553 GO:0005975 GO:0004568 GO:0006032 GO:0008843
310136	GH18		METABOLISM	hydrolase_activity,_hydrolyzing_O-glycosyl_compounds carbohydrate_metabolic_process chitinase_activity chitin_catabolic_process endochitinase_activity	molecular_function biological_process	GO:0004553 GO:0005975 GO:0004568 GO:0006032 GO:0008843
231399	GH18		METABOLISM	hydrolase_activity,_hydrolyzing_O-glycosyl_compounds carbohydrate_metabolic_process chitinase_activity chitin_catabolic_process endochitinase_activity	molecular_function biological_process	GO:0004553 GO:0005975 GO:0004568 GO:0006032 GO:0008843
585735	GH18		METABOLISM	hydrolase_activity,_hydrolyzing_O-glycosyl_compounds carbohydrate_metabolic_process chitinase_activity chitin_catabolic_process endochitinase_activity	molecular_function biological_process	GO:0004553 GO:0005975 GO:0004568 GO:0006032 GO:0008843
297786	GH27		METABOLISM	hydrolase_activity,_hydrolyzing_O-glycosyl_compounds carbohydrate_metabolic_process alpha-galactosidase_activity	molecular_function biological_process	GO:0004553 GO:0005975 GO:0004557
310686	GH30_3		METABOLISM	glucosylceramidase_activity lysosome sphingolipid_metabolic_process lysosome_organization_and_biogenesis	molecular_function cellular_component biological_process	GO:0004348 GO:0005764 GO:0006665 GO:0007040
317672	GH30_3		METABOLISM	glucosylceramidase_activity lysosome sphingolipid_metabolic_process lysosome_organization_and_biogenesis	molecular_function cellular_component biological_process	GO:0004348 GO:0005764 GO:0006665 GO:0007040
647377	GH31		METABOLISM	hydrolase_activity,_hydrolyzing_O-glycosyl_compounds carbohydrate_metabolic_process alpha-glucosidase_activity	molecular_function biological_process	GO:0004553 GO:0005975 GO:0004558
611935	GH31		METABOLISM	hydrolase_activity,_hydrolyzing_O-glycosyl_compounds carbohydrate_metabolic_process alpha-glucosidase_activity	molecular_function biological_process	GO:0004553 GO:0005975 GO:0004558
301475	GH47		METABOLISM	mannosyl-oligosaccharide_1,2-alpha-mannosidase_activity calcium_ion_binding membrane	molecular_function cellular_component	GO:0004571 GO:0005509 GO:0016020
190685	GH47		METABOLISM	mannosyl-oligosaccharide_1,2-alpha-mannosidase_activity calcium_ion_binding membrane	molecular_function cellular_component	GO:0004571 GO:0005509 GO:0016020
301474	GH47		METABOLISM	mannosyl-oligosaccharide_1,2-alpha-mannosidase_activity calcium_ion_binding membrane	molecular_function cellular_component	GO:0004571 GO:0005509 GO:0016020
698695	GT15		METABOLISM	glycolipid_2-alpha-mannosyltransferase_activity	molecular_function	GO:0004377
305994	GT15		METABOLISM	glycolipid_2-alpha-mannosyltransferase_activity protein_amino_acid_glycosylation membrane	molecular_function biological_process cellular_component	GO:0004377 GO:0006486 GO:0016020
306794	GT20		METABOLISM	catalytic_activity trehalose_biosynthetic_process metabolic_process	molecular_function biological_process	GO:0003824 GO:0005992 GO:0008152
318750	GT20		METABOLISM	catalytic_activity trehalose_biosynthetic_process alpha,alpha-trehalose-phosphate_synthase_(UDP-forming)_activity	molecular_function biological_process	GO:0003824 GO:0005992 GO:0003825
234950	GT20		METABOLISM	catalytic_activity trehalose_biosynthetic_process alpha,alpha-trehalose-phosphate_synthase_(UDP-forming)_activity	molecular_function biological_process	GO:0003824 GO:0005992 GO:0003825
699825	GT8		METABOLISM	carbohydrate_biosynthetic_process transferase_activity,_transferring_hexosyl_groups glycogenin_glucosyltransferase_activity	biological_process molecular_function	GO:0016051 GO:0016758 GO:0008466
686603			METABOLISM	biosynthetic_process transferase_activity	biological_process molecular_function	GO:0009058 GO:0016740
621606			METABOLISM	nuclease_activity intracellular DNA_repair endonuclease_activity electron_transport membrane oxidoreductase_activity	molecular_function cellular_component biological_process	GO:0004518 GO:0005622 GO:0006281 GO:0004519 GO:0006118 GO:0016020 GO:0016491
571182			METABOLISM	triacylglycerol_lipase_activity lipid_metabolic_process catalytic_activity	molecular_function biological_process	GO:0004806 GO:0006629 GO:0003824
597578			METABOLISM
179500			METABOLISM	catalytic_activity binding metabolic_process alcohol_dehydrogenase_activity alcohol_dehydrogenase_activity,_metal_ion-independent alcohol_dehydrogenase_activity,_zinc-dependent alcohol_dehydrogenase_activity,_iron-dependent	molecular_function biological_process	GO:0003824 GO:0005488 GO:0008152 GO:0004022 GO:0004023 GO:0004024 GO:0004025
188370			METABOLISM	catalytic_activity thiamin_pyrophosphate_binding magnesium_ion_binding carboxy-lyase_activity pyruvate_decarboxylase_activity	molecular_function	GO:0003824 GO:0030976 GO:0000287 GO:0016831 GO:0004737
181058			METABOLISM	amino_acid_metabolic_process transaminase_activity catalytic_activity biosynthetic_process pyridoxal_phosphate_binding transferase_activity,_transferring_nitrogenous_groups aspartate_transaminase_activity	biological_process molecular_function	GO:0006520 GO:0008483 GO:0003824 GO:0009058 GO:0030170 GO:0016769 GO:0004069
681750			METABOLISM	adenosine_kinase_activity purine_ribonucleoside_salvage	molecular_function biological_process	GO:0004001 GO:0006166
674066			METABOLISM	cytochrome-c_oxidase_activity electron_transport aa3-type_cytochrome_c_oxidase ba3-type_cytochrome_c_oxidase caa3-type_cytochrome_c_oxidase cbb3-type_cytochrome_c_oxidase	molecular_function biological_process	GO:0004129 GO:0006118 GO:0009481 GO:0009482 GO:0009483 GO:0009485
684031			METABOLISM	oxidoreductase_activity FAD_binding cyclohexanone_monooxygenase_activity	molecular_function	GO:0016491 GO:0050660 GO:0018667
647444			METABOLISM	isoprenoid_biosynthetic_process trans-pentaprenyltranstransferase_activity	biological_process molecular_function	GO:0008299 GO:0048045
597767			METABOLISM	flavin-containing_monooxygenase_activity FAD_binding NADP_binding microsome intrinsic_to_endoplasmic_reticulum_membrane	molecular_function cellular_component	GO:0004499 GO:0050660 GO:0050661 GO:0005792 GO:0031227
456106			METABOLISM	catalytic_activity folic_acid_and_derivative_biosynthetic_process sugar_binding binding metabolic_process methylenetetrahydrofolate_dehydrogenase_activity methylenetetrahydrofolate_dehydrogenase_(NAD+)_activity	molecular_function biological_process	GO:0003824 GO:0009396 GO:0005529 GO:0005488 GO:0008152 GO:0004486 GO:0004487
658119			METABOLISM	NADH_dehydrogenase_activity mitochondrion electron_transport NADH_dehydrogenase_(ubiquinone)_activity	molecular_function cellular_component biological_process	GO:0003954 GO:0005739 GO:0006118 GO:0008137
184667			METABOLISM	heme_binding transition_metal_ion_binding electron_transport oxidoreductase_activity succinate_dehydrogenase_activity	molecular_function biological_process	GO:0020037 GO:0046914 GO:0006118 GO:0016491 GO:0000104
329845			METABOLISM
581368			METABOLISM	catalytic_activity membrane dolichyldiphosphatase_activity	molecular_function cellular_component	GO:0003824 GO:0016020 GO:0047874
305939			METABOLISM	catalytic_activity metabolic_process enoyl-CoA_hydratase_activity	molecular_function biological_process	GO:0003824 GO:0008152 GO:0004300
303749			METABOLISM	carbohydrate_metabolic_process D-ribulokinase_activity	biological_process molecular_function	GO:0005975 GO:0019150
621615			METABOLISM	mitochondrial_electron_transport,_NADH_to_ubiquinone NADH_dehydrogenase_(ubiquinone)_activity	biological_process molecular_function	GO:0006120 GO:0008137
572191			METABOLISM	monooxygenase_activity iron_ion_binding electron_transport heme_binding unspecific_monooxygenase_activity	molecular_function biological_process	GO:0004497 GO:0005506 GO:0006118 GO:0020037 GO:0050381
312019			METABOLISM	superoxide_dismutase_activity superoxide_metabolic_process metal_ion_binding	molecular_function biological_process	GO:0004784 GO:0006801 GO:0046872
311699			METABOLISM	amino_acid_metabolic_process pyridoxal_phosphate_binding cystathionine_gamma-synthase_activity	biological_process molecular_function	GO:0006520 GO:0030170 GO:0003962
184628			METABOLISM	biosynthetic_process ammonia_ligase_activity cytoplasm L-phenylalanine_catabolic_process ammonia-lyase_activity catalytic_activity phenylalanine_ammonia-lyase_activity	biological_process molecular_function cellular_component	GO:0009058 GO:0016211 GO:0005737 GO:0006559 GO:0016841 GO:0003824 GO:0045548
633622			METABOLISM	triacylglycerol_lipase_activity lipid_metabolic_process	molecular_function biological_process	GO:0004806 GO:0006629
691626			METABOLISM	protein_kinase_activity ATP_binding protein_amino_acid_phosphorylation protein_binding protein-tyrosine_kinase_activity protein_serine/threonine_kinase_activity	molecular_function biological_process	GO:0004672 GO:0005524 GO:0006468 GO:0005515 GO:0004713 GO:0004674
229974			METABOLISM	monooxygenase_activity iron_ion_binding electron_transport heme_binding unspecific_monooxygenase_activity	molecular_function biological_process	GO:0004497 GO:0005506 GO:0006118 GO:0020037 GO:0050381
707881			METABOLISM	catalytic_activity binding metabolic_process	molecular_function biological_process	GO:0003824 GO:0005488 GO:0008152
540128			METABOLISM
629529			METABOLISM
308712			METABOLISM	catalytic_activity metabolic_process calcium_ion_binding 4-coumarate-CoA_ligase_activity	molecular_function biological_process	GO:0003824 GO:0008152 GO:0005509 GO:0016207
488835			METABOLISM
442952			METABOLISM
611198			METABOLISM	nucleoside_metabolic_process magnesium_ion_binding ribose_phosphate_diphosphokinase_activity ribonucleoside_monophosphate_biosynthetic_process cellular_biosynthetic_process transferase_activity nucleotide_biosynthetic_process	biological_process molecular_function	GO:0009116 GO:0000287 GO:0004749 GO:0009156 GO:0044249 GO:0016740 GO:0009165
447073			METABOLISM	hydrolase_activity 5-oxoprolinase_(ATP-hydrolyzing)_activity	molecular_function	GO:0016787 GO:0017168
663810			METABOLISM	metabolic_process oxidoreductase_activity,_acting_on_the_CH-OH_group_of_donors,_NAD_or_NADP_as_acceptor NAD_binding cofactor_binding catalytic_activity binding	biological_process molecular_function	GO:0008152 GO:0016616 GO:0051287 GO:0048037 GO:0003824 GO:0005488
184494			METABOLISM	metabolic_process nucleotidyltransferase_activity UTP:glucose-1-phosphate_uridylyltransferase_activity	biological_process molecular_function	GO:0008152 GO:0016779 GO:0003983
702277			METABOLISM	metabolic_process oxidoreductase_activity,_acting_on_the_CH-OH_group_of_donors,_NAD_or_NADP_as_acceptor NAD_binding cofactor_binding catalytic_activity binding	biological_process molecular_function	GO:0008152 GO:0016616 GO:0051287 GO:0048037 GO:0003824 GO:0005488
690568			METABOLISM
569795			METABOLISM	oxidoreductase_activity potassium_ion_transport integral_to_membrane aryl-alcohol_dehydrogenase_(NADP+)_activity	molecular_function biological_process cellular_component	GO:0016491 GO:0006813 GO:0016021 GO:0047681
691018			METABOLISM	catalytic_activity acetyl-CoA_metabolic_process acetyl-CoA_hydrolase_activity	molecular_function biological_process	GO:0003824 GO:0006084 GO:0003986
236602			METABOLISM	monooxygenase_activity iron_ion_binding electron_transport heme_binding unspecific_monooxygenase_activity	molecular_function biological_process	GO:0004497 GO:0005506 GO:0006118 GO:0020037 GO:0050381
301769			METABOLISM	catalytic_activity metabolic_process ATP_binding succinate-CoA_ligase_(ADP-forming)_activity succinate-CoA_ligase_complex_(ADP-forming) succinate-CoA_ligase_complex	molecular_function biological_process cellular_component	GO:0003824 GO:0008152 GO:0005524 GO:0004775 GO:0009361 GO:0042709
686602			METABOLISM
609922			METABOLISM	monooxygenase_activity iron_ion_binding electron_transport heme_binding unspecific_monooxygenase_activity	molecular_function biological_process	GO:0004497 GO:0005506 GO:0006118 GO:0020037 GO:0050381
671723			METABOLISM	amino_acid_metabolic_process pyridoxal_phosphate_binding transferase_activity,_transferring_alkyl_or_aryl_(other_than_methyl)_groups O-acetylhomoserine_aminocarboxypropyltransferase_activity	biological_process molecular_function	GO:0006520 GO:0030170 GO:0016765 GO:0003961
317636			METABOLISM	nucleus proteolysis peptidase_activity	cellular_component biological_process molecular_function	GO:0005634 GO:0006508 GO:0008233
298975			METABOLISM
232400			METABOLISM	protein_kinase_activity ATP_binding protein_amino_acid_phosphorylation protein-tyrosine_kinase_activity protein_serine/threonine_kinase_activity transmembrane_receptor_protein_serine/threonine_kinase_activity 3-phosphoinositide-dependent_protein_kinase_activity DNA-dependent_protein_kinase_activity AMP-activated_protein_kinase_activity casein_kinase_activity casein_kinase_I_activity cyclic_nucleo…	molecular_function biological_process	GO:0004672 GO:0005524 GO:0006468 GO:0004713 GO:0004674 GO:0004675 GO:0004676 GO:0004677 GO:0004679 GO:0004680 GO:0004681 GO:0004690 GO:0004694 GO:0004695 GO:0004696 GO:0004698 GO:0004700 GO:0004702 GO:0004704 GO:0004705 GO:0004706 GO:0004708 GO:0004710 GO:0004711 GO:0004718 GO:0008338 GO:0008339 GO:0008349 GO:0008545 GO:0016908 GO:0016909 GO:0019199 GO:0019912 GO:0034211
399952			METABOLISM	electron_transport oxidoreductase_activity cytochrome-b5_reductase_activity	biological_process molecular_function	GO:0006118 GO:0016491 GO:0004128
636258			METABOLISM	vacuolar_proton-transporting_V-type_ATPase,_V1_domain peripheral_to_membrane_of_membrane_fraction ATP_binding hydrogen_ion_transporting_ATPase_activity,_rotational_mechanism binding hydrogen-transporting_two-sector_ATPase_activity proton-transporting_ATP_synthase_complex hydrogen_ion_transporting_ATP_synthase_activity,_rotational_mechanism	cellular_component molecular_function	GO:0000221 GO:0000300 GO:0005524 GO:0046961 GO:0005488 GO:0003936 GO:0045259 GO:0046933
303585			METABOLISM	carbohydrate_metabolic_process transaldolase_activity	biological_process molecular_function	GO:0005975 GO:0004801
486208			METABOLISM
452333			METABOLISM	hydrolase_activity	molecular_function	GO:0016787
385552			METABOLISM	monooxygenase_activity iron_ion_binding electron_transport heme_binding	molecular_function biological_process	GO:0004497 GO:0005506 GO:0006118 GO:0020037
684579			METABOLISM	glutamate-ammonia_ligase_activity nitrogen_compound_metabolic_process	molecular_function biological_process	GO:0004356 GO:0006807
309734			METABOLISM	oxidoreductase_activity lipid_metabolic_process membrane oxidoreductase_activity,_acting_on_paired_donors,_with_oxidation_of_a_pair_of_donors_resulting_in_the_reduction_of_molecular_oxygen_to_two_molecules_of_water phosphatidylcholine_desaturase_activity	molecular_function biological_process cellular_component	GO:0016491 GO:0006629 GO:0016020 GO:0016717 GO:0050184
183999			METABOLISM	catalytic_activity cellular_metabolic_process coenzyme_binding metabolic_process oxidoreductase_activity intracellular GDP-mannose_4,6-dehydratase_activity GDP-mannose_metabolic_process binding	molecular_function biological_process cellular_component	GO:0003824 GO:0044237 GO:0050662 GO:0008152 GO:0016491 GO:0005622 GO:0008446 GO:0019673 GO:0005488
684632			METABOLISM	phospholipid_biosynthetic_process membrane phosphotransferase_activity,_for_other_substituted_phosphate_groups ethanolaminephosphotransferase_activity	biological_process cellular_component molecular_function	GO:0008654 GO:0016020 GO:0016780 GO:0004307
624495			METABOLISM	hydrolase_activity transporter_activity transport lipid_binding	molecular_function biological_process	GO:0016787 GO:0005215 GO:0006810 GO:0008289
184184			METABOLISM	triose-phosphate_isomerase_activity metabolic_process	molecular_function biological_process	GO:0004807 GO:0008152
631187			METABOLISM	oxidoreductase_activity	molecular_function	GO:0016491
641566			METABOLISM	catalytic_activity metabolic_process acetyl-CoA_C-acyltransferase_activity	molecular_function biological_process	GO:0003824 GO:0008152 GO:0003988
243354			METABOLISM	catalytic_activity cellular_metabolic_process coenzyme_binding binding metabolic_process	molecular_function biological_process	GO:0003824 GO:0044237 GO:0050662 GO:0005488 GO:0008152
188347			METABOLISM	endoplasmic_reticulum integral_to_membrane sterol_metabolic_process cholestenol_delta-isomerase_activity	cellular_component biological_process molecular_function	GO:0005783 GO:0016021 GO:0016125 GO:0047750
327455			METABOLISM	proline_dehydrogenase_activity glutamate_biosynthetic_process proline_catabolic_process dihydropterin_oxidase_activity hydroxy-nicotine_oxidase_activity proline_oxidase_activity fructosyl-amino_acid_oxidase_activity	molecular_function biological_process	GO:0004657 GO:0006537 GO:0006562 GO:0004154 GO:0019116 GO:0051699 GO:0051700
589231			METABOLISM	catalytic_activity cellular_metabolic_process coenzyme_binding binding metabolic_process C-3_sterol_dehydrogenase_(C-4_sterol_decarboxylase)_activity 3-keto_sterol_reductase_activity aldo-keto_reductase_activity isocitrate_dehydrogenase_activity mevaldate_reductase_activity gluconate_dehydrogenase_activity steroid_dehydrogenase_activity epoxide_dehydrogenase_activity 5-exo-hydroxycamphor_dehydrog…	molecular_function biological_process	GO:0003824 GO:0044237 GO:0050662 GO:0005488 GO:0008152 GO:0000252 GO:0000253 GO:0004033 GO:0004448 GO:0004495 GO:0008875 GO:0016229 GO:0018451 GO:0018452 GO:0018453 GO:0032442 GO:0033764 GO:0033765 GO:0043713 GO:0048258 GO:0051990
708971			METABOLISM	cysteine-type_endopeptidase_activity proteolysis bleomycin_hydrolase_activity	molecular_function biological_process	GO:0004197 GO:0006508 GO:0008423
333027			METABOLISM	metabolic_process	biological_process	GO:0008152
644018			METABOLISM	oxidoreductase_activity	molecular_function	GO:0016491
705233			METABOLISM	malic_enzyme_activity malate_metabolic_process oxidoreductase_activity,_acting_on_the_CH-OH_group_of_donors,_NAD_or_NADP_as_acceptor NAD_binding catalytic_activity binding metabolic_process	molecular_function biological_process	GO:0004470 GO:0006108 GO:0016616 GO:0051287 GO:0003824 GO:0005488 GO:0008152
147719			METABOLISM	monooxygenase_activity iron_ion_binding electron_transport heme_binding	molecular_function biological_process	GO:0004497 GO:0005506 GO:0006118 GO:0020037
334326			METABOLISM
653253			METABOLISM	phosphatidate_cytidylyltransferase_activity phospholipid_biosynthetic_process membrane	molecular_function biological_process cellular_component	GO:0004605 GO:0008654 GO:0016020
479354			METABOLISM	electron_transport oxidoreductase_activity molybdenum_ion_binding sulfite_oxidase_activity	biological_process molecular_function	GO:0006118 GO:0016491 GO:0030151 GO:0008482
307497			METABOLISM	protein_kinase_activity ATP_binding protein_amino_acid_phosphorylation protein_serine/threonine_kinase_activity MAP_kinase_kinase_kinase_activity	molecular_function biological_process	GO:0004672 GO:0005524 GO:0006468 GO:0004674 GO:0004709
568011			METABOLISM	isoprenoid_biosynthetic_process prenyltransferase_activity protein_geranylgeranyltransferase_activity protein_prenyltransferase_activity 4-hydroxybenzoate_octaprenyltransferase_activity protoheme_IX_farnesyltransferase_activity Sep-tRNA:Cys-tRNA_synthase_activity (S)-2,3-di-O-geranylgeranylglyceryl_phosphate_synthase_activity 1,4-dihydroxy-2-naphthoate_octaprenyltransferase_activity	biological_process molecular_function	GO:0008299 GO:0004659 GO:0004661 GO:0008318 GO:0008412 GO:0008495 GO:0043766 GO:0043888 GO:0046428
442172			METABOLISM	catalytic_activity binding metabolic_process C-3_sterol_dehydrogenase_(C-4_sterol_decarboxylase)_activity 3-keto_sterol_reductase_activity aldo-keto_reductase_activity isocitrate_dehydrogenase_activity mevaldate_reductase_activity gluconate_dehydrogenase_activity steroid_dehydrogenase_activity epoxide_dehydrogenase_activity 5-exo-hydroxycamphor_dehydrogenase_activity 2-hydroxytetrahydrofuran_dehy…	molecular_function biological_process	GO:0003824 GO:0005488 GO:0008152 GO:0000252 GO:0000253 GO:0004033 GO:0004448 GO:0004495 GO:0008875 GO:0016229 GO:0018451 GO:0018452 GO:0018453 GO:0032442 GO:0033764 GO:0033765 GO:0043713 GO:0048258 GO:0051990
704501			METABOLISM	electron_transport oxidoreductase_activity IMP_dehydrogenase_activity	biological_process molecular_function	GO:0006118 GO:0016491 GO:0003938
234505			METABOLISM	cation_transport cation_transmembrane_transporter_activity membrane	biological_process molecular_function cellular_component	GO:0006812 GO:0008324 GO:0016020
703352			METABOLISM	metal_ion_binding	molecular_function	GO:0046872
472539			METABOLISM	ATP_synthesis_coupled_proton_transport proton-transporting_two-sector_ATPase_complex hydrogen_ion_transporting_ATP_synthase_activity,_rotational_mechanism hydrogen_ion_transporting_ATPase_activity,_rotational_mechanism hydrogen-transporting_two-sector_ATPase_activity proton-transporting_ATP_synthase_complex	biological_process cellular_component molecular_function	GO:0015986 GO:0016469 GO:0046933 GO:0046961 GO:0003936 GO:0045259
313187			METABOLISM	ubiquinol-cytochrome-c_reductase_activity	molecular_function	GO:0008121
246613			METABOLISM	ATP_binding kinase_activity phosphorylation phosphomevalonate_kinase_activity	molecular_function biological_process	GO:0005524 GO:0016301 GO:0016310 GO:0004631
644652			METABOLISM
691466			METABOLISM	hydrolase_activity 5-oxoprolinase_(ATP-hydrolyzing)_activity	molecular_function	GO:0016787 GO:0017168
710177			METABOLISM	purine_ribonucleoside_monophosphate_biosynthetic_process deaminase_activity adenosine_deaminase_activity deoxyadenosine_deaminase_activity	biological_process molecular_function	GO:0009168 GO:0019239 GO:0004000 GO:0046936
486049			METABOLISM	dihydrofolate_reductase_activity	molecular_function	GO:0004146
654799			METABOLISM	iron_ion_binding electron_transport integral_to_membrane oxidoreductase_activity FAD_binding ferric-chelate_reductase_activity	molecular_function biological_process cellular_component	GO:0005506 GO:0006118 GO:0016021 GO:0016491 GO:0050660 GO:0000293
674351			METABOLISM
305339			METABOLISM	carbohydrate_metabolic_process intramolecular_transferase_activity,_phosphotransferases phosphoglucomutase_activity	biological_process molecular_function	GO:0005975 GO:0016868 GO:0004614
309143			METABOLISM	proton-transporting_two-sector_ATPase_complex hydrogen_ion_transporting_ATPase_activity,_rotational_mechanism	cellular_component molecular_function	GO:0016469 GO:0046961
299675			METABOLISM	glutamate-ammonia_ligase_activity nitrogen_compound_metabolic_process	molecular_function biological_process	GO:0004356 GO:0006807
486225			METABOLISM	metabolic_process	biological_process	GO:0008152
709233			METABOLISM	endodeoxyribonuclease_activity,_producing_5'-phosphomonoesters hydrolase_activity,_acting_on_carbon-nitrogen_(but_not_peptide)_bonds,_in_cyclic_amides hydrolase_activity hydrolase_activity,_acting_on_carbon-nitrogen_(but_not_peptide)_bonds allantoinase_activity	molecular_function	GO:0016888 GO:0016812 GO:0016787 GO:0016810 GO:0004038
474926			METABOLISM	vesicle-mediated_transport	biological_process	GO:0016192
244979			METABOLISM	biosynthetic_process hydrolase_activity,_acting_on_ester_bonds phosphopantetheine_binding cofactor_binding metabolic_process catalytic_activity binding	biological_process molecular_function	GO:0009058 GO:0016788 GO:0031177 GO:0048037 GO:0008152 GO:0003824 GO:0005488
648157			METABOLISM	catalytic_activity ATP_binding fructose_2,6-bisphosphate_metabolic_process fructose-2,6-bisphosphate_2-phosphatase_activity	molecular_function biological_process	GO:0003824 GO:0005524 GO:0006003 GO:0004331
386226			METABOLISM	metabolic_process oxidoreductase_activity metal_ion_binding alcohol_dehydrogenase_activity alcohol_dehydrogenase_activity,_metal_ion-independent alcohol_dehydrogenase_activity,_zinc-dependent alcohol_dehydrogenase_activity,_iron-dependent	biological_process molecular_function	GO:0008152 GO:0016491 GO:0046872 GO:0004022 GO:0004023 GO:0004024 GO:0004025
310984			METABOLISM	monooxygenase_activity iron_ion_binding electron_transport heme_binding	molecular_function biological_process	GO:0004497 GO:0005506 GO:0006118 GO:0020037
184409			METABOLISM	glyceraldehyde-3-phosphate_dehydrogenase_(phosphorylating)_activity glycolysis NAD_binding glucose_metabolic_process glyceraldehyde-3-phosphate_dehydrogenase_activity catalytic_activity binding metabolic_process	molecular_function biological_process	GO:0004365 GO:0006096 GO:0051287 GO:0006006 GO:0008943 GO:0003824 GO:0005488 GO:0008152
673699			METABOLISM	cytochrome-c_oxidase_activity mitochondrion electron_transport aa3-type_cytochrome_c_oxidase ba3-type_cytochrome_c_oxidase caa3-type_cytochrome_c_oxidase cbb3-type_cytochrome_c_oxidase	molecular_function cellular_component biological_process	GO:0004129 GO:0005739 GO:0006118 GO:0009481 GO:0009482 GO:0009483 GO:0009485
445573			METABOLISM	electron_transport electron_carrier_activity iron-sulfur_cluster_binding	biological_process molecular_function	GO:0006118 GO:0009055 GO:0051536
444191			METABOLISM	amino_acid_metabolic_process pyridoxal_phosphate_binding cystathionine_gamma-lyase_activity	biological_process molecular_function	GO:0006520 GO:0030170 GO:0004123
683692			METABOLISM	metabolic_process nucleoside_metabolic_process transferase_activity amidophosphoribosyltransferase_activity purine_base_biosynthetic_process	biological_process molecular_function	GO:0008152 GO:0009116 GO:0016740 GO:0004044 GO:0009113
477474			METABOLISM	transporter_activity transport integral_to_membrane	molecular_function biological_process cellular_component	GO:0005215 GO:0006810 GO:0016021
253463			METABOLISM	metabolic_process oxidoreductase_activity catalytic_activity binding	biological_process molecular_function	GO:0008152 GO:0016491 GO:0003824 GO:0005488
649254			METABOLISM	catalytic_activity adenylosuccinate_lyase_activity purine_ribonucleotide_biosynthetic_process	molecular_function biological_process	GO:0003824 GO:0004018 GO:0009152
439843			METABOLISM	methionine_adenosyltransferase_activity ATP_binding one-carbon_compound_metabolic_process metabolic_process oxidoreductase_activity methionine_adenosyltransferase_complex methionine_adenosyltransferase_regulator_activity	molecular_function biological_process cellular_component	GO:0004478 GO:0005524 GO:0006730 GO:0008152 GO:0016491 GO:0048269 GO:0048270
315635			METABOLISM
591340			METABOLISM	amino_acid_metabolic_process pyridoxal_phosphate_binding cystathionine_gamma-lyase_activity	biological_process molecular_function	GO:0006520 GO:0030170 GO:0004123
189447			METABOLISM	acyltransferase_activity carnitine_O-acetyltransferase_activity	molecular_function	GO:0008415 GO:0004092
614408			METABOLISM	catalytic_activity binding metabolic_process	molecular_function biological_process	GO:0003824 GO:0005488 GO:0008152
171213			METABOLISM	cysteine_biosynthetic_process_from_serine catalytic_activity metabolic_process pyridoxal_phosphate_binding cystathionine_beta-synthase_activity	biological_process molecular_function	GO:0006535 GO:0003824 GO:0008152 GO:0030170 GO:0004122
710094			METABOLISM	proton-transporting_two-sector_ATPase_complex hydrogen_ion_transporting_ATPase_activity,_rotational_mechanism hydrogen-transporting_two-sector_ATPase_activity proton-transporting_ATP_synthase_complex hydrogen_ion_transporting_ATP_synthase_activity,_rotational_mechanism	cellular_component molecular_function	GO:0016469 GO:0046961 GO:0003936 GO:0045259 GO:0046933
477251			METABOLISM	ATP_synthesis_coupled_proton_transport membrane proton-transporting_two-sector_ATPase_complex hydrogen_ion_transporting_ATP_synthase_activity,_rotational_mechanism hydrogen_ion_transporting_ATPase_activity,_rotational_mechanism hydrogen-transporting_two-sector_ATPase_activity proton-transporting_ATP_synthase_complex	biological_process cellular_component molecular_function	GO:0015986 GO:0016020 GO:0016469 GO:0046933 GO:0046961 GO:0003936 GO:0045259
462749			METABOLISM
449638			METABOLISM	catalytic_activity binding metabolic_process	molecular_function biological_process	GO:0003824 GO:0005488 GO:0008152
296371			METABOLISM	electron_transport oxidoreductase_activity,_acting_on_the_CH-CH_group_of_donors acyl-CoA_dehydrogenase_activity metabolic_process glutaryl-CoA_dehydrogenase_activity	biological_process molecular_function	GO:0006118 GO:0016627 GO:0003995 GO:0008152 GO:0004361
657102			METABOLISM	biosynthetic_process 1-aminocyclopropane-1-carboxylate_synthase_activity catalytic_activity pyridoxal_phosphate_binding transferase_activity,_transferring_nitrogenous_groups 6-aminohexanoate_transaminase_activity N2-acetyl-L-lysine_aminotransferase_activity acetyldiaminopimelate_aminotransferase_activity branched-chain_amino_acid:2-keto-4-methylthiobutyrate_aminotransferase_activity aspartate-2-k…	biological_process molecular_function	GO:0009058 GO:0016847 GO:0003824 GO:0030170 GO:0016769 GO:0018719 GO:0043746 GO:0043760 GO:0043840 GO:0046571
317505			METABOLISM	nucleus proteolysis peptidase_activity	cellular_component biological_process molecular_function	GO:0005634 GO:0006508 GO:0008233
478066			METABOLISM	mitochondrion cellular_iron_ion_homeostasis	cellular_component biological_process	GO:0005739 GO:0006879
296194			METABOLISM
638175			METABOLISM	metabolic_process acyltransferase_activity	biological_process molecular_function	GO:0008152 GO:0008415
328500			METABOLISM	glutamate-ammonia_ligase_activity nitrogen_compound_metabolic_process	molecular_function biological_process	GO:0004356 GO:0006807
588845			METABOLISM	monooxygenase_activity iron_ion_binding electron_transport heme_binding leukotriene-B4_20-monooxygenase_activity	molecular_function biological_process	GO:0004497 GO:0005506 GO:0006118 GO:0020037 GO:0050051
188936			METABOLISM	glucose-6-phosphate_dehydrogenase_activity glucose_metabolic_process catalytic_activity binding metabolic_process	molecular_function biological_process	GO:0004345 GO:0006006 GO:0003824 GO:0005488 GO:0008152
313530			METABOLISM	ATP_binding transport integral_to_membrane ATPase_activity,_coupled_to_transmembrane_movement_of_substances	molecular_function biological_process cellular_component	GO:0005524 GO:0006810 GO:0016021 GO:0042626
678672			METABOLISM
470651			METABOLISM
575755			METABOLISM	catalytic_activity binding metabolic_process	molecular_function biological_process	GO:0003824 GO:0005488 GO:0008152
606370			METABOLISM	biosynthetic_process nucleotidyltransferase_activity NAD_biosynthetic_process nicotinamide-nucleotide_adenylyltransferase_activity	biological_process molecular_function	GO:0009058 GO:0016779 GO:0009435 GO:0000309
638005			METABOLISM	monooxygenase_activity iron_ion_binding electron_transport heme_binding unspecific_monooxygenase_activity	molecular_function biological_process	GO:0004497 GO:0005506 GO:0006118 GO:0020037 GO:0050381
479124			METABOLISM	copper_ion_binding amine_oxidase_activity amine_metabolic_process quinone_binding	molecular_function biological_process	GO:0005507 GO:0008131 GO:0009308 GO:0048038
441719			METABOLISM	metabolic_process 3-isopropylmalate_dehydratase_activity leucine_biosynthetic_process 3-isopropylmalate_dehydratase_complex 4_iron,_4_sulfur_cluster_binding	biological_process molecular_function cellular_component	GO:0008152 GO:0003861 GO:0009098 GO:0009316 GO:0051539
616666			METABOLISM	catalytic_activity metabolic_process binding	molecular_function biological_process	GO:0003824 GO:0008152 GO:0005488
310470			METABOLISM	electron_transport oxidoreductase_activity	biological_process molecular_function	GO:0006118 GO:0016491
707865			METABOLISM	metal_ion_transport metal_ion_binding	biological_process molecular_function	GO:0030001 GO:0046872
681630			METABOLISM	protein_tyrosine_phosphatase_activity prenylated_protein_tyrosine_phosphatase_activity	molecular_function	GO:0004725 GO:0004727
447316			METABOLISM	metabolic_process oxidoreductase_activity catalytic_activity binding glucose_dehydrogenase_activity pinocarveol_dehydrogenase_activity chloral_hydrate_dehydrogenase_activity hydroxymethylmethylsilanediol_oxidase_activity 1-phenylethanol_dehydrogenase_activity myrtenol_dehydrogenase_activity versicolorin_reductase_activity ketoreductase_activity	biological_process molecular_function	GO:0008152 GO:0016491 GO:0003824 GO:0005488 GO:0004344 GO:0018446 GO:0018447 GO:0018448 GO:0018449 GO:0018450 GO:0042469 GO:0045703
690569			METABOLISM
671968			METABOLISM	mitochondrial_envelope mitochondrial_electron_transport,_ubiquinol_to_cytochrome_c ubiquinol-cytochrome-c_reductase_activity	cellular_component biological_process molecular_function	GO:0005740 GO:0006122 GO:0008121
694105			METABOLISM	exo-alpha-sialidase_activity	molecular_function	GO:0004308
640838			METABOLISM	catalytic_activity metabolic_process binding L-aminoadipate-semialdehyde_dehydrogenase_activity aminoadipate-semialdehyde_dehydrogenase_complex	molecular_function biological_process cellular_component	GO:0003824 GO:0008152 GO:0005488 GO:0004043 GO:0005949
609460			METABOLISM
700597			METABOLISM	steroid_binding transport	molecular_function biological_process	GO:0005496 GO:0006810
299902			METABOLISM	metabolic_process oxidoreductase_activity catalytic_activity binding	biological_process molecular_function	GO:0008152 GO:0016491 GO:0003824 GO:0005488
595341			METABOLISM	protein_kinase_activity ATP_binding protein_amino_acid_phosphorylation	molecular_function biological_process	GO:0004672 GO:0005524 GO:0006468
477291			METABOLISM
307022			METABOLISM	monooxygenase_activity iron_ion_binding electron_transport heme_binding fluorene_oxygenase_activity mono-butyltin_dioxygenase_activity limonene_8-monooxygenase_activity tri-n-butyltin_dioxygenase_activity di-n-butyltin_dioxygenase_activity methylsilanetriol_hydroxylase_activity methyl_tertiary_butyl_ether_3-monooxygenase_activity 4-nitrocatechol_4-monooxygenase_activity 4-chlorophenoxyacetate_mon…	molecular_function biological_process	GO:0004497 GO:0005506 GO:0006118 GO:0020037 GO:0018585 GO:0018586 GO:0018587 GO:0018588 GO:0018589 GO:0018590 GO:0018591 GO:0018592 GO:0018593 GO:0018594 GO:0018595 GO:0018596 GO:0018597 GO:0018598 GO:0018599 GO:0018600 GO:0043823
243771			METABOLISM	nucleoside_metabolic_process magnesium_ion_binding ribose_phosphate_diphosphokinase_activity ribonucleoside_monophosphate_biosynthetic_process cellular_biosynthetic_process nucleotide_biosynthetic_process	biological_process molecular_function	GO:0009116 GO:0000287 GO:0004749 GO:0009156 GO:0044249 GO:0009165
454162			METABOLISM	electron_transport ubiquinol-cytochrome-c_reductase_activity	biological_process molecular_function	GO:0006118 GO:0008121
449022			METABOLISM	monooxygenase_activity iron_ion_binding electron_transport heme_binding unspecific_monooxygenase_activity	molecular_function biological_process	GO:0004497 GO:0005506 GO:0006118 GO:0020037 GO:0050381
315758			METABOLISM	monooxygenase_activity iron_ion_binding electron_transport heme_binding fluorene_oxygenase_activity mono-butyltin_dioxygenase_activity limonene_8-monooxygenase_activity tri-n-butyltin_dioxygenase_activity di-n-butyltin_dioxygenase_activity methylsilanetriol_hydroxylase_activity methyl_tertiary_butyl_ether_3-monooxygenase_activity 4-nitrocatechol_4-monooxygenase_activity 4-chlorophenoxyacetate_mon…	molecular_function biological_process	GO:0004497 GO:0005506 GO:0006118 GO:0020037 GO:0018585 GO:0018586 GO:0018587 GO:0018588 GO:0018589 GO:0018590 GO:0018591 GO:0018592 GO:0018593 GO:0018594 GO:0018595 GO:0018596 GO:0018597 GO:0018598 GO:0018599 GO:0018600 GO:0043823
681694			METABOLISM	copper_ion_binding amine_oxidase_activity amine_metabolic_process quinone_binding	molecular_function biological_process	GO:0005507 GO:0008131 GO:0009308 GO:0048038
178529			METABOLISM	iron_ion_binding electron_transport electron_carrier_activity heme_binding	molecular_function biological_process	GO:0005506 GO:0006118 GO:0009055 GO:0020037
634075			METABOLISM	monooxygenase_activity iron_ion_binding electron_transport heme_binding unspecific_monooxygenase_activity	molecular_function biological_process	GO:0004497 GO:0005506 GO:0006118 GO:0020037 GO:0050381
694245			METABOLISM	monooxygenase_activity electron_transport aromatic_compound_metabolic_process metabolic_process oxidoreductase_activity phenol_2-monooxygenase_activity	molecular_function biological_process	GO:0004497 GO:0006118 GO:0006725 GO:0008152 GO:0016491 GO:0018662
697816			METABOLISM
458597			METABOLISM	uridine_kinase_activity	molecular_function	GO:0004849
148506			METABOLISM	electron_transport oxidoreductase_activity,_acting_on_NADH_or_NADPH	biological_process molecular_function	GO:0006118 GO:0016651
600385			METABOLISM	metabolic_process oxidoreductase_activity catalytic_activity binding F420H2_dehydrogenase_activity sulfur_oxygenase_reductase_activity malolactic_enzyme_activity regulation_of_oxidoreductase_activity	biological_process molecular_function	GO:0008152 GO:0016491 GO:0003824 GO:0005488 GO:0043738 GO:0043826 GO:0043883 GO:0051341
300643			METABOLISM
471816			METABOLISM
692834			METABOLISM	ubiquitin-dependent_protein_catabolic_process cullin-RING_ubiquitin_ligase_complex ubiquitin_protein_ligase_binding	biological_process cellular_component molecular_function	GO:0006511 GO:0031461 GO:0031625
694100			METABOLISM	methylenetetrahydrofolate_reductase_(NADPH)_activity methionine_metabolic_process	molecular_function biological_process	GO:0004489 GO:0006555
605710			METABOLISM
646218			METABOLISM	monooxygenase_activity iron_ion_binding electron_transport heme_binding hydrolase_activity,_hydrolyzing_O-glycosyl_compounds carbohydrate_metabolic_process sterol_14-demethylase_activity	molecular_function biological_process	GO:0004497 GO:0005506 GO:0006118 GO:0020037 GO:0004553 GO:0005975 GO:0008398
470276			METABOLISM	Golgi_membrane endoplasmic_reticulum_membrane ceramide_metabolic_process integral_to_membrane hydrolase_activity,_acting_on_carbon-nitrogen_(but_not_peptide)_bonds,_in_linear_amides histone_deacetylase_activity protein_N-terminal_asparagine_amidohydrolase_activity UDP-3-O-[3-hydroxymyristoyl]_N-acetylglucosamine_deacetylase_activity iprodione_amidohydrolase_activity (3,5-dichlorophenylurea)acetat…	cellular_component biological_process molecular_function	GO:0000139 GO:0005789 GO:0006672 GO:0016021 GO:0016811 GO:0004407 GO:0008418 GO:0008759 GO:0018748 GO:0018749 GO:0043747 GO:0043748 GO:0043864 GO:0047419
667975			METABOLISM
686490			METABOLISM
483974			METABOLISM	catalytic_activity metabolic_process	molecular_function biological_process	GO:0003824 GO:0008152
701139			METABOLISM	oxidoreductase_activity	molecular_function	GO:0016491
659780			METABOLISM	histidine_biosynthetic_process imidazoleglycerol-phosphate_dehydratase_activity	biological_process molecular_function	GO:0000105 GO:0004424
644445			METABOLISM	metabolic_process transferase_activity phosphoadenylyl-sulfate_reductase_(thioredoxin)_activity sulfate_assimilation,_phosphoadenylyl_sulfate_reduction_by_phosphoadenylyl-sulfate_reductase_(thioredoxin) cysteine_biosynthetic_process	biological_process molecular_function	GO:0008152 GO:0016740 GO:0004604 GO:0019379 GO:0019344
624750			METABOLISM	isoprenoid_biosynthetic_process	biological_process	GO:0008299
297019			METABOLISM	cellular_carbohydrate_metabolic_process transferase_activity,_transferring_acyl_groups,_acyl_groups_converted_into_alkyl_on_transfer phosphopantetheine_binding citrate_(Si)-synthase_activity	biological_process molecular_function	GO:0044262 GO:0046912 GO:0031177 GO:0004108
244875			METABOLISM	protein_kinase_activity ATP_binding protein_amino_acid_phosphorylation protein-tyrosine_kinase_activity protein_serine/threonine_kinase_activity phosphofructokinase_activity phosphorylase_kinase_regulator_activity cobinamide_kinase_activity phosphatidylinositol_phosphate_kinase_activity cyclin-dependent_protein_kinase_regulator_activity phenol_kinase_activity cyclin-dependent_protein_kinase_activ…	molecular_function biological_process	GO:0004672 GO:0005524 GO:0006468 GO:0004713 GO:0004674 GO:0008443 GO:0008607 GO:0008819 GO:0016307 GO:0016538 GO:0018720 GO:0019914 GO:0032942 GO:0035004 GO:0042556 GO:0042557 GO:0043743 GO:0043771 GO:0043798 GO:0043841 GO:0051731 GO:0051734 GO:0051735
632191			METABOLISM	isoprenoid_biosynthetic_process	biological_process	GO:0008299
696602			METABOLISM	allantoicase_activity allantoin_catabolic_process ureidoglycolate_hydrolase_activity	molecular_function biological_process	GO:0004037 GO:0000256 GO:0004848
334879			METABOLISM
297458			METABOLISM	malic_enzyme_activity malate_metabolic_process oxidoreductase_activity,_acting_on_the_CH-OH_group_of_donors,_NAD_or_NADP_as_acceptor NAD_binding catalytic_activity binding metabolic_process malate_dehydrogenase_(oxaloacetate-decarboxylating)_(NADP+)_activity	molecular_function biological_process	GO:0004470 GO:0006108 GO:0016616 GO:0051287 GO:0003824 GO:0005488 GO:0008152 GO:0004473
627887			METABOLISM	heme_binding transition_metal_ion_binding nitrate_reductase_(NADH)_activity	molecular_function	GO:0020037 GO:0046914 GO:0009703
323171			METABOLISM	monooxygenase_activity iron_ion_binding electron_transport heme_binding unspecific_monooxygenase_activity	molecular_function biological_process	GO:0004497 GO:0005506 GO:0006118 GO:0020037 GO:0050381
448621			METABOLISM	carboxy-lyase_activity carboxylic_acid_metabolic_process pyridoxal_phosphate_binding amino_acid_and_derivative_metabolic_process aromatic-L-amino-acid_decarboxylase_activity	molecular_function biological_process	GO:0016831 GO:0019752 GO:0030170 GO:0006519 GO:0004058
666610			METABOLISM	catalytic_activity	molecular_function	GO:0003824
392399			METABOLISM	ATP_binding ATPase_activity aldehyde_dehydrogenase_[NAD(P)+]_activity aldehyde_metabolic_process metabolic_process oxidoreductase_activity aldehyde_dehydrogenase_(NAD)_activity	molecular_function biological_process	GO:0005524 GO:0016887 GO:0004030 GO:0006081 GO:0008152 GO:0016491 GO:0004029
681355			METABOLISM	pantothenate_kinase_activity ATP_binding coenzyme_A_biosynthetic_process	molecular_function biological_process	GO:0004594 GO:0005524 GO:0015937
247161			METABOLISM	glutamate-cysteine_ligase_activity glutathione_biosynthetic_process glutamate-cysteine_ligase_complex	molecular_function biological_process cellular_component	GO:0004357 GO:0006750 GO:0017109
653639			METABOLISM	catalytic_activity metabolic_process lyase_activity lanosterol_synthase_activity	molecular_function biological_process	GO:0003824 GO:0008152 GO:0016829 GO:0000250
292479			METABOLISM	ATP_phosphoribosyltransferase_activity	molecular_function	GO:0003879
480786			METABOLISM	zinc_ion_binding oxidoreductase_activity oxidoreductase_activity,_acting_on_the_CH-OH_group_of_donors,_NAD_or_NADP_as_acceptor NAD_binding catalytic_activity binding metabolic_process L-iditol_2-dehydrogenase_activity	molecular_function biological_process	GO:0008270 GO:0016491 GO:0016616 GO:0051287 GO:0003824 GO:0005488 GO:0008152 GO:0003939
190564			METABOLISM	catalytic_activity metabolic_process lathosterol_oxidase_activity	molecular_function biological_process	GO:0003824 GO:0008152 GO:0050046
318547			METABOLISM
709204			METABOLISM	ATP_synthesis_coupled_proton_transport proton-transporting_two-sector_ATPase_complex hydrogen_ion_transporting_ATP_synthase_activity,_rotational_mechanism hydrogen_ion_transporting_ATPase_activity,_rotational_mechanism hydrogen-transporting_two-sector_ATPase_activity proton-transporting_ATP_synthase_complex	biological_process cellular_component molecular_function	GO:0015986 GO:0016469 GO:0046933 GO:0046961 GO:0003936 GO:0045259
291005			METABOLISM	pyrroline-5-carboxylate_reductase_activity proline_biosynthetic_process electron_transport catalytic_activity binding metabolic_process	molecular_function biological_process	GO:0004735 GO:0006561 GO:0006118 GO:0003824 GO:0005488 GO:0008152
458911			METABOLISM	dihydroorotate_dehydrogenase_activity 'de_novo'_pyrimidine_base_biosynthetic_process dihydroorotate_oxidase_activity membrane	molecular_function biological_process cellular_component	GO:0004152 GO:0006207 GO:0004158 GO:0016020
456129			METABOLISM	glycerol_metabolic_process glycerophosphodiester_phosphodiesterase_activity	biological_process molecular_function	GO:0006071 GO:0008889
586060			METABOLISM	hydroxymethylbilane_synthase_activity tetrapyrrole_biosynthetic_process	molecular_function biological_process	GO:0004418 GO:0033014
481334			METABOLISM	oxidoreductase_activity FAD_binding NADH_dehydrogenase_activity	molecular_function	GO:0016491 GO:0050660 GO:0003954
295043			METABOLISM	heme_binding transition_metal_ion_binding stearoyl-CoA_9-desaturase_activity iron_ion_binding endoplasmic_reticulum fatty_acid_biosynthetic_process membrane oxidoreductase_activity lipid_metabolic_process oxidoreductase_activity,_acting_on_paired_donors,_with_oxidation_of_a_pair_of_donors_resulting_in_the_reduction_of_molecular_oxygen_to_two_molecules_of_water	molecular_function cellular_component biological_process	GO:0020037 GO:0046914 GO:0004768 GO:0005506 GO:0005783 GO:0006633 GO:0016020 GO:0016491 GO:0006629 GO:0016717
708719			METABOLISM
701605			METABOLISM	metabolic_process transferase_activity di-trans,poly-cis-decaprenylcistransferase_activity	biological_process molecular_function	GO:0008152 GO:0016740 GO:0008834
300937			METABOLISM	monooxygenase_activity iron_ion_binding electron_transport heme_binding leukotriene-B4_20-monooxygenase_activity	molecular_function biological_process	GO:0004497 GO:0005506 GO:0006118 GO:0020037 GO:0050051
568449			METABOLISM	protein_kinase_activity ATP_binding protein_amino_acid_phosphorylation protein_binding	molecular_function biological_process	GO:0004672 GO:0005524 GO:0006468 GO:0005515
315434			METABOLISM	flavin-containing_monooxygenase_activity FAD_binding NADP_binding cyclohexanone_monooxygenase_activity	molecular_function	GO:0004499 GO:0050660 GO:0050661 GO:0018667
660373			METABOLISM	ATP_binding dephospho-CoA_kinase_activity	molecular_function	GO:0005524 GO:0004140
638296			METABOLISM	riboflavin_kinase_activity riboflavin_biosynthetic_process	molecular_function biological_process	GO:0008531 GO:0009231
625623			METABOLISM	cytoplasm glycolipid_transporter_activity glycolipid_transport glycolipid_binding	cellular_component molecular_function biological_process	GO:0005737 GO:0017089 GO:0046836 GO:0051861
306020			METABOLISM	iron_ion_binding electron_transport integral_to_membrane oxidoreductase_activity FAD_binding ferric-chelate_reductase_activity	molecular_function biological_process cellular_component	GO:0005506 GO:0006118 GO:0016021 GO:0016491 GO:0050660 GO:0000293
570277			METABOLISM
710016			METABOLISM	metabolic_process transferase_activity biosynthetic_process transferase_activity,_transferring_nitrogenous_groups pyridoxal_phosphate_binding 5-aminolevulinate_synthase_activity tetrapyrrole_biosynthetic_process	biological_process molecular_function	GO:0008152 GO:0016740 GO:0009058 GO:0016769 GO:0030170 GO:0003870 GO:0033014
320156			METABOLISM	argininosuccinate_lyase_activity	molecular_function	GO:0004056
604284			METABOLISM	NAD+_kinase_activity metabolic_process	molecular_function biological_process	GO:0003951 GO:0008152
634515			METABOLISM	RNA_binding structural_constituent_of_ribosome intracellular ribosome translation	molecular_function cellular_component biological_process	GO:0003723 GO:0003735 GO:0005622 GO:0005840 GO:0006412
706624			METABOLISM
315632			METABOLISM	cation_transport cation_transmembrane_transporter_activity	biological_process molecular_function	GO:0006812 GO:0008324
707258			METABOLISM	metabolic_process	biological_process	GO:0008152
460291			METABOLISM	electron_transport NADH_dehydrogenase_(ubiquinone)_activity electron_carrier_activity membrane	biological_process molecular_function cellular_component	GO:0006118 GO:0008137 GO:0009055 GO:0016020
334221			METABOLISM
620476			METABOLISM	monooxygenase_activity iron_ion_binding electron_transport heme_binding	molecular_function biological_process	GO:0004497 GO:0005506 GO:0006118 GO:0020037
300566			METABOLISM	catalytic_activity metabolic_process binding ATP_citrate_synthase_activity succinate-CoA_ligase_(ADP-forming)_activity succinate-CoA_ligase_(GDP-forming)_activity succinate-CoA_ligase_complex succinate-CoA_ligase_complex_(GDP-forming)	molecular_function biological_process cellular_component	GO:0003824 GO:0008152 GO:0005488 GO:0003878 GO:0004775 GO:0004776 GO:0042709 GO:0045244
192586			METABOLISM	superoxide_dismutase_activity superoxide_metabolic_process metal_ion_binding	molecular_function biological_process	GO:0004784 GO:0006801 GO:0046872
580011			METABOLISM	cytochrome-c_oxidase_activity electron_transport aa3-type_cytochrome_c_oxidase ba3-type_cytochrome_c_oxidase caa3-type_cytochrome_c_oxidase cbb3-type_cytochrome_c_oxidase	molecular_function biological_process	GO:0004129 GO:0006118 GO:0009481 GO:0009482 GO:0009483 GO:0009485
244943			METABOLISM	catalytic_activity binding metabolic_process alcohol_dehydrogenase_activity alcohol_dehydrogenase_activity,_metal_ion-independent alcohol_dehydrogenase_activity,_zinc-dependent alcohol_dehydrogenase_activity,_iron-dependent	molecular_function biological_process	GO:0003824 GO:0005488 GO:0008152 GO:0004022 GO:0004023 GO:0004024 GO:0004025
620244			METABOLISM	purine_ribonucleoside_monophosphate_biosynthetic_process deaminase_activity adenosine_deaminase_activity deoxyadenosine_deaminase_activity	biological_process molecular_function	GO:0009168 GO:0019239 GO:0004000 GO:0046936
387419			METABOLISM	protein_kinase_activity ATP_binding protein_amino_acid_phosphorylation protein-tyrosine_kinase_activity protein_serine/threonine_kinase_activity phosphofructokinase_activity phosphorylase_kinase_regulator_activity cobinamide_kinase_activity phosphatidylinositol_phosphate_kinase_activity cyclin-dependent_protein_kinase_regulator_activity phenol_kinase_activity cyclin-dependent_protein_kinase_activ…	molecular_function biological_process	GO:0004672 GO:0005524 GO:0006468 GO:0004713 GO:0004674 GO:0008443 GO:0008607 GO:0008819 GO:0016307 GO:0016538 GO:0018720 GO:0019914 GO:0032942 GO:0035004 GO:0042556 GO:0042557 GO:0043743 GO:0043771 GO:0043798 GO:0043841 GO:0051731 GO:0051734 GO:0051735
483049			METABOLISM
317296			METABOLISM	electron_transport oxidoreductase_activity succinate_dehydrogenase_(ubiquinone)_activity	biological_process molecular_function	GO:0006118 GO:0016491 GO:0008177
478195			METABOLISM	flavin-containing_monooxygenase_activity FAD_binding NADP_binding catalytic_activity binding metabolic_process	molecular_function biological_process	GO:0004499 GO:0050660 GO:0050661 GO:0003824 GO:0005488 GO:0008152
477886			METABOLISM
704119			METABOLISM	metabolic_process alkaline_phosphatase_activity	biological_process molecular_function	GO:0008152 GO:0004035
295682			METABOLISM	superoxide_dismutase_activity superoxide_metabolic_process metal_ion_binding	molecular_function biological_process	GO:0004784 GO:0006801 GO:0046872
435763			METABOLISM	glyceraldehyde-3-phosphate_dehydrogenase_(phosphorylating)_activity glycolysis NAD_binding catalytic_activity binding metabolic_process glyceraldehyde-3-phosphate_dehydrogenase_activity	molecular_function biological_process	GO:0004365 GO:0006096 GO:0051287 GO:0003824 GO:0005488 GO:0008152 GO:0008943
248952			METABOLISM	heme_binding transition_metal_ion_binding F420H2_dehydrogenase_activity sulfur_oxygenase_reductase_activity malolactic_enzyme_activity regulation_of_oxidoreductase_activity	molecular_function biological_process	GO:0020037 GO:0046914 GO:0043738 GO:0043826 GO:0043883 GO:0051341
478048			METABOLISM
183088			METABOLISM	glutamate-ammonia_ligase_activity nitrogen_compound_metabolic_process glutamine_biosynthetic_process	molecular_function biological_process	GO:0004356 GO:0006807 GO:0006542
586427			METABOLISM	prephenate_dehydrogenase_(NADP+)_activity tyrosine_biosynthetic_process catalytic_activity binding metabolic_process	molecular_function biological_process	GO:0004665 GO:0006571 GO:0003824 GO:0005488 GO:0008152
296285			METABOLISM	triacylglycerol_lipase_activity lipid_metabolic_process	molecular_function biological_process	GO:0004806 GO:0006629
313652			METABOLISM	ferrochelatase_activity heme_biosynthetic_process	molecular_function biological_process	GO:0004325 GO:0006783
592500			METABOLISM	electron_transport flavin-containing_monooxygenase_activity FAD_binding NADP_binding nucleus nucleosome_assembly oxidoreductase_activity	biological_process molecular_function cellular_component	GO:0006118 GO:0004499 GO:0050660 GO:0050661 GO:0005634 GO:0006334 GO:0016491
638578			METABOLISM	catalytic_activity metabolic_process	molecular_function biological_process	GO:0003824 GO:0008152
588084			METABOLISM	ATP_synthesis_coupled_proton_transport proton-transporting_two-sector_ATPase_complex hydrogen_ion_transporting_ATP_synthase_activity,_rotational_mechanism hydrogen_ion_transporting_ATPase_activity,_rotational_mechanism hydrogen-transporting_two-sector_ATPase_activity proton-transporting_ATP_synthase_complex	biological_process cellular_component molecular_function	GO:0015986 GO:0016469 GO:0046933 GO:0046961 GO:0003936 GO:0045259
655391			METABOLISM	glycerol_metabolic_process glycerophosphodiester_phosphodiesterase_activity	biological_process molecular_function	GO:0006071 GO:0008889
626847			METABOLISM	catalytic_activity integral_to_membrane hydroxymethylglutaryl-CoA_reductase_(NADPH)_activity coenzyme_A_metabolic_process coenzyme_binding isoprenoid_biosynthetic_process NADP_binding oxidoreductase_activity,_acting_on_the_CH-OH_group_of_donors,_NAD_or_NADP_as_acceptor	molecular_function cellular_component biological_process	GO:0003824 GO:0016021 GO:0004420 GO:0015936 GO:0050662 GO:0008299 GO:0050661 GO:0016616
315028			METABOLISM	hydrolase_activity proteolysis metalloexopeptidase_activity X-Pro_aminopeptidase_activity	molecular_function biological_process	GO:0016787 GO:0006508 GO:0008235 GO:0008451
637740			METABOLISM	catalytic_activity FAD_binding oxidoreductase_activity (R,R)-butanediol_dehydrogenase_activity	molecular_function	GO:0003824 GO:0050660 GO:0016491 GO:0000721
387122			METABOLISM	cellular_carbohydrate_metabolic_process transferase_activity,_transferring_acyl_groups,_acyl_groups_converted_into_alkyl_on_transfer citrate_(Si)-synthase_activity	biological_process molecular_function	GO:0044262 GO:0046912 GO:0004108
450417			METABOLISM	acetate-CoA_ligase_activity	molecular_function	GO:0003987
571313			METABOLISM	aspartate-tRNA_ligase_activity	molecular_function	GO:0004815
487106			METABOLISM	monooxygenase_activity iron_ion_binding electron_transport heme_binding thromboxane-A_synthase_activity	molecular_function biological_process	GO:0004497 GO:0005506 GO:0006118 GO:0020037 GO:0004796
583039			METABOLISM	nucleus	cellular_component	GO:0005634
316884			METABOLISM	electron_transport electron_carrier_activity iron-sulfur_cluster_binding 2_iron,_2_sulfur_cluster_binding	biological_process molecular_function	GO:0006118 GO:0009055 GO:0051536 GO:0051537
687693			METABOLISM	catalytic_activity phosphopantothenoylcysteine_decarboxylase_activity	molecular_function	GO:0003824 GO:0004633
571653			METABOLISM	monooxygenase_activity iron_ion_binding electron_transport heme_binding unspecific_monooxygenase_activity	molecular_function biological_process	GO:0004497 GO:0005506 GO:0006118 GO:0020037 GO:0050381
482655			METABOLISM	argininosuccinate_synthase_activity ATP_binding arginine_biosynthetic_process	molecular_function biological_process	GO:0004055 GO:0005524 GO:0006526
456638			METABOLISM	catalytic_activity metabolic_process alpha-methylacyl-CoA_racemase_activity	molecular_function biological_process	GO:0003824 GO:0008152 GO:0008111
487017			METABOLISM	proteolysis metalloexopeptidase_activity X-Pro_aminopeptidase_activity manganese_ion_binding cysteine-type_peptidase_activity	biological_process molecular_function	GO:0006508 GO:0008235 GO:0008451 GO:0030145 GO:0008234
245492			METABOLISM	metabolic_process oxidoreductase_activity,_acting_on_the_aldehyde_or_oxo_group_of_donors,_disulfide_as_acceptor oxoglutarate_dehydrogenase_(succinyl-transferring)_activity glycolysis thiamin_pyrophosphate_binding	biological_process molecular_function	GO:0008152 GO:0016624 GO:0004591 GO:0006096 GO:0030976
327958			METABOLISM	metabolic_process oxidoreductase_activity catalytic_activity binding F420H2_dehydrogenase_activity sulfur_oxygenase_reductase_activity malolactic_enzyme_activity regulation_of_oxidoreductase_activity	biological_process molecular_function	GO:0008152 GO:0016491 GO:0003824 GO:0005488 GO:0043738 GO:0043826 GO:0043883 GO:0051341
456252			METABOLISM	nucleoside_metabolic_process transferase_activity adenine_phosphoribosyltransferase_activity adenine_salvage	biological_process molecular_function	GO:0009116 GO:0016740 GO:0003999 GO:0006168
317297			METABOLISM	electron_transport oxidoreductase_activity	biological_process molecular_function	GO:0006118 GO:0016491
330257			METABOLISM	hydrolase_activity acid_phosphatase_activity metal_ion_binding	molecular_function	GO:0016787 GO:0003993 GO:0046872
613375			METABOLISM	cysteine_biosynthetic_process_from_serine catalytic_activity metabolic_process pyridoxal_phosphate_binding cysteine_synthase_activity	biological_process molecular_function	GO:0006535 GO:0003824 GO:0008152 GO:0030170 GO:0004124
705282			METABOLISM	mitochondrial_matrix	cellular_component	GO:0005759
450041			METABOLISM	metabolic_process oxidoreductase_activity catalytic_activity binding	biological_process molecular_function	GO:0008152 GO:0016491 GO:0003824 GO:0005488
185202			METABOLISM
314396			METABOLISM	metabolic_process methyltransferase_activity	biological_process molecular_function	GO:0008152 GO:0008168
444691			METABOLISM	catalytic_activity acetyl-CoA_metabolic_process acetyl-CoA_hydrolase_activity	molecular_function biological_process	GO:0003824 GO:0006084 GO:0003986
483823			METABOLISM	protein_modification_process cytoplasm lipid_metabolic_process integral_to_membrane oxidoreductase_activity,_acting_on_the_CH-CH_group_of_donors 3-oxo-5-alpha-steroid_4-dehydrogenase_activity	biological_process cellular_component molecular_function	GO:0006464 GO:0005737 GO:0006629 GO:0016021 GO:0016627 GO:0003865
605190			METABOLISM	3-methyl-2-oxobutanoate_hydroxymethyltransferase_activity pantothenate_biosynthetic_process catalytic_activity	molecular_function biological_process	GO:0003864 GO:0015940 GO:0003824
313787			METABOLISM	asparaginase_activity glycoprotein_catabolic_process	molecular_function biological_process	GO:0004067 GO:0006516
308911			METABOLISM	oxidoreductase_activity D-aspartate_oxidase_activity aspartate_oxidase_activity	molecular_function	GO:0016491 GO:0008445 GO:0015922
187757			METABOLISM	carbohydrate_metabolic_process glycerol_kinase_activity glycerol-3-phosphate_metabolic_process	biological_process molecular_function	GO:0005975 GO:0004370 GO:0006072
481710			METABOLISM	histidine_biosynthetic_process histidinol_dehydrogenase_activity phosphoribosyl-AMP_cyclohydrolase_activity phosphoribosyl-ATP_diphosphatase_activity metabolic_process oxidoreductase_activity	biological_process molecular_function	GO:0000105 GO:0004399 GO:0004635 GO:0004636 GO:0008152 GO:0016491
190873			METABOLISM	transaminase_activity pyridoxal_phosphate_binding 4-aminobutyrate_transaminase_activity	molecular_function	GO:0008483 GO:0030170 GO:0003867
469948			METABOLISM	acyl_carrier_activity fatty_acid_biosynthetic_process phosphopantetheine_binding cofactor_binding	molecular_function biological_process	GO:0000036 GO:0006633 GO:0031177 GO:0048037
700767			METABOLISM	hydrolase_activity sphingomyelin_phosphodiesterase_activity	molecular_function	GO:0016787 GO:0004767
475034			METABOLISM	biosynthetic_process hydrolase_activity,_acting_on_ester_bonds phosphopantetheine_binding cofactor_binding metabolic_process catalytic_activity binding	biological_process molecular_function	GO:0009058 GO:0016788 GO:0031177 GO:0048037 GO:0008152 GO:0003824 GO:0005488
189724			METABOLISM	metabolic_process oxidoreductase_activity	biological_process molecular_function	GO:0008152 GO:0016491
455432			METABOLISM	mitochondrion ATP_synthesis_coupled_proton_transport proton-transporting_two-sector_ATPase_complex hydrogen_ion_transporting_ATP_synthase_activity,_rotational_mechanism hydrogen_ion_transporting_ATPase_activity,_rotational_mechanism hydrogen-transporting_two-sector_ATPase_activity proton-transporting_ATP_synthase_complex	cellular_component biological_process molecular_function	GO:0005739 GO:0015986 GO:0016469 GO:0046933 GO:0046961 GO:0003936 GO:0045259
597223			METABOLISM
307721			METABOLISM	metabolic_process oxidoreductase_activity catalytic_activity binding 3-dehydrosphinganine_reductase_activity	biological_process molecular_function	GO:0008152 GO:0016491 GO:0003824 GO:0005488 GO:0047560
488252			METABOLISM
299469			METABOLISM	catalytic_activity metabolic_process	molecular_function biological_process	GO:0003824 GO:0008152
669382			METABOLISM	monooxygenase_activity iron_ion_binding electron_transport heme_binding unspecific_monooxygenase_activity	molecular_function biological_process	GO:0004497 GO:0005506 GO:0006118 GO:0020037 GO:0050381
441989			METABOLISM
245369			METABOLISM	oxidoreductase_activity proteolysis metallopeptidase_activity zinc_ion_binding lipid_metabolic_process membrane oxidoreductase_activity,_acting_on_paired_donors,_with_oxidation_of_a_pair_of_donors_resulting_in_the_reduction_of_molecular_oxygen_to_two_molecules_of_water fluorene_oxygenase_activity mono-butyltin_dioxygenase_activity limonene_8-monooxygenase_activity tri-n-butyltin_dioxygenase_activ…	molecular_function biological_process cellular_component	GO:0016491 GO:0006508 GO:0008237 GO:0008270 GO:0006629 GO:0016020 GO:0016717 GO:0018585 GO:0018586 GO:0018587 GO:0018588 GO:0018589 GO:0018590 GO:0018591 GO:0018592 GO:0018593 GO:0018594 GO:0018595 GO:0018596 GO:0018597 GO:0018598 GO:0018599 GO:0018600 GO:0043823
482796			METABOLISM	heme_binding transition_metal_ion_binding	molecular_function	GO:0020037 GO:0046914
187926			METABOLISM	phospholipid_biosynthetic_process membrane phosphotransferase_activity,_for_other_substituted_phosphate_groups CDP-diacylglycerol-inositol_3-phosphatidyltransferase_activity	biological_process cellular_component molecular_function	GO:0008654 GO:0016020 GO:0016780 GO:0003881
145929			METABOLISM	phospholipid_biosynthetic_process membrane phosphotransferase_activity,_for_other_substituted_phosphate_groups CDP-diacylglycerol-glycerol-3-phosphate_3-phosphatidyltransferase_activity integral_to_membrane	biological_process cellular_component molecular_function	GO:0008654 GO:0016020 GO:0016780 GO:0008444 GO:0016021
454579			METABOLISM	mitochondrial_inner_membrane electron_transport oxidoreductase_activity,_acting_on_NADH_or_NADPH	cellular_component biological_process molecular_function	GO:0005743 GO:0006118 GO:0016651
575578			METABOLISM	catalytic_activity binding metabolic_process	molecular_function biological_process	GO:0003824 GO:0005488 GO:0008152
380287			METABOLISM	monooxygenase_activity iron_ion_binding electron_transport heme_binding unspecific_monooxygenase_activity	molecular_function biological_process	GO:0004497 GO:0005506 GO:0006118 GO:0020037 GO:0050381
299654			METABOLISM	glutamate-ammonia_ligase_activity nitrogen_compound_metabolic_process	molecular_function biological_process	GO:0004356 GO:0006807
612413			METABOLISM	catalytic_activity metabolic_process 4-coumarate-CoA_ligase_activity	molecular_function biological_process	GO:0003824 GO:0008152 GO:0016207
250965			METABOLISM	monooxygenase_activity iron_ion_binding electron_transport heme_binding unspecific_monooxygenase_activity	molecular_function biological_process	GO:0004497 GO:0005506 GO:0006118 GO:0020037 GO:0050381
301917			METABOLISM
399817			METABOLISM	heme_binding transition_metal_ion_binding stearoyl-CoA_9-desaturase_activity iron_ion_binding endoplasmic_reticulum fatty_acid_biosynthetic_process membrane oxidoreductase_activity lipid_metabolic_process oxidoreductase_activity,_acting_on_paired_donors,_with_oxidation_of_a_pair_of_donors_resulting_in_the_reduction_of_molecular_oxygen_to_two_molecules_of_water	molecular_function cellular_component biological_process	GO:0020037 GO:0046914 GO:0004768 GO:0005506 GO:0005783 GO:0006633 GO:0016020 GO:0016491 GO:0006629 GO:0016717
252781			METABOLISM	carbohydrate_metabolic_process catalytic_activity metabolic_process transketolase_activity	biological_process molecular_function	GO:0005975 GO:0003824 GO:0008152 GO:0004802
606155			METABOLISM	hydrolase_activity	molecular_function	GO:0016787
291036			METABOLISM	proteolysis metallopeptidase_activity hydrolase_activity protein_dimerization_activity	biological_process molecular_function	GO:0006508 GO:0008237 GO:0016787 GO:0046983
482974			METABOLISM	protein_kinase_activity ATP_binding protein_amino_acid_phosphorylation protein_serine/threonine_kinase_activity	molecular_function biological_process	GO:0004672 GO:0005524 GO:0006468 GO:0004674
305415			METABOLISM	transaminase_activity pyridoxal_phosphate_binding adenosylmethionine-8-amino-7-oxononanoate_transaminase_activity	molecular_function	GO:0008483 GO:0030170 GO:0004015
305326			METABOLISM	catalytic_activity membrane	molecular_function cellular_component	GO:0003824 GO:0016020
298422			METABOLISM	metabolic_process oxidoreductase_activity,_acting_on_the_aldehyde_or_oxo_group_of_donors,_disulfide_as_acceptor pyruvate_dehydrogenase_(acetyl-transferring)_activity	biological_process molecular_function	GO:0008152 GO:0016624 GO:0004739
702476			METABOLISM	monooxygenase_activity iron_ion_binding electron_transport heme_binding unspecific_monooxygenase_activity	molecular_function biological_process	GO:0004497 GO:0005506 GO:0006118 GO:0020037 GO:0050381
244612			METABOLISM	amino_acid_metabolic_process transaminase_activity catalytic_activity biosynthetic_process pyridoxal_phosphate_binding transferase_activity,_transferring_nitrogenous_groups aspartate_transaminase_activity	biological_process molecular_function	GO:0006520 GO:0008483 GO:0003824 GO:0009058 GO:0030170 GO:0016769 GO:0004069
670672			METABOLISM	metabolic_process oxidoreductase_activity catalytic_activity binding C-3_sterol_dehydrogenase_(C-4_sterol_decarboxylase)_activity 3-keto_sterol_reductase_activity aldo-keto_reductase_activity isocitrate_dehydrogenase_activity mevaldate_reductase_activity gluconate_dehydrogenase_activity steroid_dehydrogenase_activity epoxide_dehydrogenase_activity 5-exo-hydroxycamphor_dehydrogenase_activity 2-hyd…	biological_process molecular_function	GO:0008152 GO:0016491 GO:0003824 GO:0005488 GO:0000252 GO:0000253 GO:0004033 GO:0004448 GO:0004495 GO:0008875 GO:0016229 GO:0018451 GO:0018452 GO:0018453 GO:0032442 GO:0033764 GO:0033765 GO:0043713 GO:0048258 GO:0051990
436095			METABOLISM	electron_transport oxidoreductase_activity succinate_dehydrogenase_(ubiquinone)_activity	biological_process molecular_function	GO:0006118 GO:0016491 GO:0008177
681250			METABOLISM	5-amino-6-(5-phosphoribosylamino)uracil_reductase_activity riboflavin_biosynthetic_process	molecular_function biological_process	GO:0008703 GO:0009231
693318			METABOLISM	electron_transport oxidoreductase_activity heme_binding transition_metal_ion_binding L-lactate_dehydrogenase_(cytochrome)_activity	biological_process molecular_function	GO:0006118 GO:0016491 GO:0020037 GO:0046914 GO:0004460
670734			METABOLISM
633019			METABOLISM	electron_transport oxidoreductase_activity polyamine_oxidase_activity	biological_process molecular_function	GO:0006118 GO:0016491 GO:0046592
186873			METABOLISM	integral_to_membrane	cellular_component	GO:0016021
673763			METABOLISM	NADH_dehydrogenase_(ubiquinone)_activity	molecular_function	GO:0008137
641501			METABOLISM	glucan_1,4-alpha-glucosidase_activity	molecular_function	GO:0004339
190855			METABOLISM	metabolic_process oxidoreductase_activity carotenoid_biosynthetic_process oxidoreductase_activity,_acting_on_paired_donors,_with_incorporation_or_reduction_of_molecular_oxygen squalene_monooxygenase_activity	biological_process molecular_function	GO:0008152 GO:0016491 GO:0016117 GO:0016705 GO:0004506
188764			METABOLISM	metabolic_process oxidoreductase_activity aldehyde_dehydrogenase_(NAD)_activity	biological_process molecular_function	GO:0008152 GO:0016491 GO:0004029
234031			METABOLISM	metabolic_process oxidoreductase_activity aldehyde_dehydrogenase_[NAD(P)+]_activity	biological_process molecular_function	GO:0008152 GO:0016491 GO:0004030
188842			METABOLISM	catalytic_activity metabolic_process pyruvate_dehydrogenase_(acetyl-transferring)_activity	molecular_function biological_process	GO:0003824 GO:0008152 GO:0004739
443434			METABOLISM	3-beta-hydroxy-delta5-steroid_dehydrogenase_activity steroid_biosynthetic_process catalytic_activity binding metabolic_process C-3_sterol_dehydrogenase_(C-4_sterol_decarboxylase)_activity sterol-4-alpha-carboxylate_3-dehydrogenase_(decarboxylating)_activity	molecular_function biological_process	GO:0003854 GO:0006694 GO:0003824 GO:0005488 GO:0008152 GO:0000252 GO:0047012
678727			METABOLISM	DNA_binding	molecular_function	GO:0003677
477872			METABOLISM	oxidoreductase_activity aryl-alcohol_dehydrogenase_(NADP+)_activity	molecular_function	GO:0016491 GO:0047681
672941			METABOLISM
295137			METABOLISM	succinate_dehydrogenase_activity tricarboxylic_acid_cycle electron_transport membrane succinate_dehydrogenase_complex plasma_membrane_succinate_dehydrogenase_complex	molecular_function biological_process cellular_component	GO:0000104 GO:0006099 GO:0006118 GO:0016020 GO:0045281 GO:0045282
597883			METABOLISM	nucleus proteolysis peptidase_activity	cellular_component biological_process molecular_function	GO:0005634 GO:0006508 GO:0008233
292320			METABOLISM	catalytic_activity metabolic_process enoyl-CoA_hydratase_activity	molecular_function biological_process	GO:0003824 GO:0008152 GO:0004300
681319			METABOLISM	copper_ion_binding copper_ion_homeostasis	molecular_function biological_process	GO:0005507 GO:0055070
160940			METABOLISM	oxidoreductase_activity	molecular_function	GO:0016491
630258			METABOLISM	metabolic_process oxidoreductase_activity catalytic_activity binding	biological_process molecular_function	GO:0008152 GO:0016491 GO:0003824 GO:0005488
299310			METABOLISM	oxidoreductase_activity	molecular_function	GO:0016491
586123			METABOLISM	metabolic_process oxidoreductase_activity catalytic_activity binding F420H2_dehydrogenase_activity sulfur_oxygenase_reductase_activity malolactic_enzyme_activity regulation_of_oxidoreductase_activity	biological_process molecular_function	GO:0008152 GO:0016491 GO:0003824 GO:0005488 GO:0043738 GO:0043826 GO:0043883 GO:0051341
659653			METABOLISM	ATP_binding nucleobase,_nucleoside,_nucleotide_and_nucleic_acid_metabolic_process nucleobase,_nucleoside,_nucleotide_kinase_activity phosphotransferase_activity,_phosphate_group_as_acceptor nucleotide_kinase_activity adenylate_kinase_activity	molecular_function biological_process	GO:0005524 GO:0006139 GO:0019205 GO:0016776 GO:0019201 GO:0004017
303990			METABOLISM	hydrolase_activity acid_phosphatase_activity metal_ion_binding	molecular_function	GO:0016787 GO:0003993 GO:0046872
703288			METABOLISM	ATP_synthesis_coupled_proton_transport proton-transporting_two-sector_ATPase_complex hydrogen_ion_transporting_ATP_synthase_activity,_rotational_mechanism hydrogen_ion_transporting_ATPase_activity,_rotational_mechanism hydrogen-transporting_two-sector_ATPase_activity proton-transporting_ATP_synthase_complex	biological_process cellular_component molecular_function	GO:0015986 GO:0016469 GO:0046933 GO:0046961 GO:0003936 GO:0045259
295462			METABOLISM	monooxygenase_activity iron_ion_binding electron_transport heme_binding unspecific_monooxygenase_activity	molecular_function biological_process	GO:0004497 GO:0005506 GO:0006118 GO:0020037 GO:0050381
385655			METABOLISM	monooxygenase_activity iron_ion_binding electron_transport heme_binding dibenzothiophene-5,5-dioxide_monooxygenase_activity	molecular_function biological_process	GO:0004497 GO:0005506 GO:0006118 GO:0020037 GO:0018679
311861			METABOLISM	metabolic_process oxidoreductase_activity,_acting_on_the_CH-OH_group_of_donors,_NAD_or_NADP_as_acceptor isocitrate_dehydrogenase_(NAD+)_activity mitochondrion tricarboxylic_acid_cycle isocitrate_dehydrogenase_activity	biological_process molecular_function cellular_component	GO:0008152 GO:0016616 GO:0004449 GO:0005739 GO:0006099 GO:0004448
230952			METABOLISM	catalytic_activity metabolic_process acetoacetate-CoA_ligase_activity	molecular_function biological_process	GO:0003824 GO:0008152 GO:0030729
582908			METABOLISM	glutamate-ammonia_ligase_activity nitrogen_compound_metabolic_process	molecular_function biological_process	GO:0004356 GO:0006807
176615			METABOLISM	arginase_activity arginine_catabolic_process hydrolase_activity,_acting_on_carbon-nitrogen_(but_not_peptide)_bonds,_in_linear_amidines metal_ion_binding	molecular_function biological_process	GO:0004053 GO:0006527 GO:0016813 GO:0046872
454126			METABOLISM	metabolic_process transferase_activity FMN_adenylyltransferase_activity	biological_process molecular_function	GO:0008152 GO:0016740 GO:0003919
599271			METABOLISM	sphingomyelin_phosphodiesterase_activity sphingomyelin_catabolic_process	molecular_function biological_process	GO:0004767 GO:0006685
597875			METABOLISM	monooxygenase_activity iron_ion_binding electron_transport heme_binding fluorene_oxygenase_activity mono-butyltin_dioxygenase_activity limonene_8-monooxygenase_activity tri-n-butyltin_dioxygenase_activity di-n-butyltin_dioxygenase_activity methylsilanetriol_hydroxylase_activity methyl_tertiary_butyl_ether_3-monooxygenase_activity 4-nitrocatechol_4-monooxygenase_activity 4-chlorophenoxyacetate_mon…	molecular_function biological_process	GO:0004497 GO:0005506 GO:0006118 GO:0020037 GO:0018585 GO:0018586 GO:0018587 GO:0018588 GO:0018589 GO:0018590 GO:0018591 GO:0018592 GO:0018593 GO:0018594 GO:0018595 GO:0018596 GO:0018597 GO:0018598 GO:0018599 GO:0018600 GO:0043823
680695			METABOLISM	glycine_cleavage_complex glycine_catabolic_process aminomethyltransferase_activity glycine_cleavage_system	cellular_component biological_process molecular_function	GO:0005960 GO:0006546 GO:0004047 GO:0004374
396135			METABOLISM	monooxygenase_activity iron_ion_binding electron_transport heme_binding	molecular_function biological_process	GO:0004497 GO:0005506 GO:0006118 GO:0020037
318223			METABOLISM	monooxygenase_activity iron_ion_binding electron_transport heme_binding	molecular_function biological_process	GO:0004497 GO:0005506 GO:0006118 GO:0020037
467524			METABOLISM	sulfate_assimilation sulfate_adenylyltransferase_(ATP)_activity ATP_binding kinase_activity transferase_activity,_transferring_phosphorus-containing_groups sulfate_adenylyltransferase_complex_(ATP)	biological_process molecular_function cellular_component	GO:0000103 GO:0004781 GO:0005524 GO:0016301 GO:0016772 GO:0009336
700140			METABOLISM	hydrolase_activity isopentenyl-diphosphate_delta-isomerase_activity isoprenoid_biosynthetic_process	molecular_function biological_process	GO:0016787 GO:0004452 GO:0008299
614906			METABOLISM	catalytic_activity metabolic_process fluorene_oxygenase_activity mono-butyltin_dioxygenase_activity limonene_8-monooxygenase_activity tri-n-butyltin_dioxygenase_activity di-n-butyltin_dioxygenase_activity methylsilanetriol_hydroxylase_activity methyl_tertiary_butyl_ether_3-monooxygenase_activity 4-nitrocatechol_4-monooxygenase_activity 4-chlorophenoxyacetate_monooxygenase_activity tert-butyl_alco…	molecular_function biological_process	GO:0003824 GO:0008152 GO:0018585 GO:0018586 GO:0018587 GO:0018588 GO:0018589 GO:0018590 GO:0018591 GO:0018592 GO:0018593 GO:0018594 GO:0018595 GO:0018596 GO:0018597 GO:0018598 GO:0018599 GO:0018600 GO:0043823
488953			METABOLISM CELLULAR_PROCESSES_AND_SIGNALING	nucleotide-sugar_transmembrane_transporter_activity nucleotide-sugar_transport integral_to_membrane catalytic_activity	molecular_function biological_process cellular_component	GO:0005338 GO:0015780 GO:0016021 GO:0003824	2.A.7.	The Drug/Metabolite Transporter (DMT) Superfamily
699500			METABOLISM CELLULAR_PROCESSES_AND_SIGNALING				2.A.7.	The Drug/Metabolite Transporter (DMT) Superfamily
309480		ssp	METABOLISM CELLULAR_PROCESSES_AND_SIGNALING
309479		ssp	METABOLISM CELLULAR_PROCESSES_AND_SIGNALING
304206		ssp	METABOLISM CELLULAR_PROCESSES_AND_SIGNALING
645992		ssp	METABOLISM CELLULAR_PROCESSES_AND_SIGNALING
645621		ssp	METABOLISM CELLULAR_PROCESSES_AND_SIGNALING
294777		ssp	METABOLISM CELLULAR_PROCESSES_AND_SIGNALING
641160		ssp	METABOLISM CELLULAR_PROCESSES_AND_SIGNALING
658557		ssp	METABOLISM CELLULAR_PROCESSES_AND_SIGNALING
336176	CBM13		METABOLISM CELLULAR_PROCESSES_AND_SIGNALING
393059	GH16		METABOLISM CELLULAR_PROCESSES_AND_SIGNALING	hydrolase_activity,_hydrolyzing_O-glycosyl_compounds carbohydrate_metabolic_process	molecular_function biological_process	GO:0004553 GO:0005975
318804	GH71		METABOLISM CELLULAR_PROCESSES_AND_SIGNALING	glucan_endo-1,3-alpha-glucosidase_activity	molecular_function	GO:0051118
618619			METABOLISM CELLULAR_PROCESSES_AND_SIGNALING
704920			METABOLISM CELLULAR_PROCESSES_AND_SIGNALING
508527			METABOLISM CELLULAR_PROCESSES_AND_SIGNALING
588330			METABOLISM CELLULAR_PROCESSES_AND_SIGNALING	proteolysis caspase_activity	biological_process molecular_function	GO:0006508 GO:0030693
448257			METABOLISM CELLULAR_PROCESSES_AND_SIGNALING
298640			METABOLISM CELLULAR_PROCESSES_AND_SIGNALING	proteolysis caspase_activity	biological_process molecular_function	GO:0006508 GO:0030693
624199			METABOLISM CELLULAR_PROCESSES_AND_SIGNALING
291485			METABOLISM CELLULAR_PROCESSES_AND_SIGNALING	transcription_factor_activity nucleus regulation_of_transcription,_DNA-dependent sequence-specific_DNA_binding protein_dimerization_activity	molecular_function cellular_component biological_process	GO:0003700 GO:0005634 GO:0006355 GO:0043565 GO:0046983
502769			METABOLISM CELLULAR_PROCESSES_AND_SIGNALING
524692			METABOLISM CELLULAR_PROCESSES_AND_SIGNALING	holocytochrome-c_synthase_activity mitochondrion	molecular_function cellular_component	GO:0004408 GO:0005739
688896			METABOLISM CELLULAR_PROCESSES_AND_SIGNALING
636176			METABOLISM CELLULAR_PROCESSES_AND_SIGNALING	holocytochrome-c_synthase_activity mitochondrion cysteine_sulfinate_desulfinase_activity sulfoacetaldehyde_lyase_activity	molecular_function cellular_component	GO:0004408 GO:0005739 GO:0008826 GO:0050312
484710			METABOLISM CELLULAR_PROCESSES_AND_SIGNALING
331448			METABOLISM CELLULAR_PROCESSES_AND_SIGNALING
453532			METABOLISM CELLULAR_PROCESSES_AND_SIGNALING	phosphatase_activator_activity	molecular_function	GO:0019211
335035			METABOLISM CELLULAR_PROCESSES_AND_SIGNALING
301132			METABOLISM CELLULAR_PROCESSES_AND_SIGNALING	metabolic_process methyltransferase_activity	biological_process molecular_function	GO:0008152 GO:0008168
608280			METABOLISM CELLULAR_PROCESSES_AND_SIGNALING	membrane delta24(24-1)_sterol_reductase_activity	cellular_component molecular_function	GO:0016020 GO:0000246
189236			METABOLISM CELLULAR_PROCESSES_AND_SIGNALING	GTP_binding cell_cycle protein_binding septin_complex	molecular_function biological_process cellular_component	GO:0005525 GO:0007049 GO:0005515 GO:0031105
632568			METABOLISM CELLULAR_PROCESSES_AND_SIGNALING	exo-alpha-sialidase_activity	molecular_function	GO:0004308
551153			METABOLISM CELLULAR_PROCESSES_AND_SIGNALING	exo-alpha-sialidase_activity	molecular_function	GO:0004308
610200			METABOLISM CELLULAR_PROCESSES_AND_SIGNALING
192731			METABOLISM CELLULAR_PROCESSES_AND_SIGNALING	GTP_binding cell_cycle protein_binding septin_complex	molecular_function biological_process cellular_component	GO:0005525 GO:0007049 GO:0005515 GO:0031105
163235			METABOLISM CELLULAR_PROCESSES_AND_SIGNALING
394052			METABOLISM CELLULAR_PROCESSES_AND_SIGNALING
701975			METABOLISM CELLULAR_PROCESSES_AND_SIGNALING	binding	molecular_function	GO:0005488
708956			METABOLISM CELLULAR_PROCESSES_AND_SIGNALING
246328			METABOLISM CELLULAR_PROCESSES_AND_SIGNALING	dolichyl-diphosphooligosaccharide-protein_glycotransferase_activity	molecular_function	GO:0004579
706665			METABOLISM CELLULAR_PROCESSES_AND_SIGNALING
704193			METABOLISM CELLULAR_PROCESSES_AND_SIGNALING
483937			METABOLISM CELLULAR_PROCESSES_AND_SIGNALING	nucleic_acid_binding intracellular zinc_ion_binding transferase_activity	molecular_function cellular_component	GO:0003676 GO:0005622 GO:0008270 GO:0016740
294219			METABOLISM CELLULAR_PROCESSES_AND_SIGNALING	proteolysis caspase_activity	biological_process molecular_function	GO:0006508 GO:0030693
335191			METABOLISM CELLULAR_PROCESSES_AND_SIGNALING	structural_molecule_activity viral_capsid	molecular_function cellular_component	GO:0005198 GO:0019028
173190			METABOLISM CELLULAR_PROCESSES_AND_SIGNALING	GTP_binding cell_cycle protein_binding septin_complex	molecular_function biological_process cellular_component	GO:0005525 GO:0007049 GO:0005515 GO:0031105
484783			METABOLISM CELLULAR_PROCESSES_AND_SIGNALING	protein_binding zinc_ion_binding ubiquitin-protein_ligase_activity regulation_of_ubiquitin-protein_ligase_activity regulation_of_ubiquitin-protein_ligase_activity_during_meiotic_cell_cycle positive_regulation_of_ubiquitin-protein_ligase_activity negative_regulation_of_ubiquitin-protein_ligase_activity	molecular_function biological_process	GO:0005515 GO:0008270 GO:0004842 GO:0051438 GO:0051440 GO:0051443 GO:0051444
638670			METABOLISM CELLULAR_PROCESSES_AND_SIGNALING	iron_ion_binding mitochondrial_envelope tricarboxylic_acid_cycle electron_transport integral_to_membrane heme_binding succinate_dehydrogenase_(ubiquinone)_activity	molecular_function cellular_component biological_process	GO:0005506 GO:0005740 GO:0006099 GO:0006118 GO:0016021 GO:0020037 GO:0008177
557023			METABOLISM CELLULAR_PROCESSES_AND_SIGNALING
597113			METABOLISM CELLULAR_PROCESSES_AND_SIGNALING
696309			METABOLISM CELLULAR_PROCESSES_AND_SIGNALING	sugar:hydrogen_symporter_activity phosphoenolpyruvate-dependent_sugar_phosphotransferase_system	molecular_function biological_process	GO:0005351 GO:0009401
191878			METABOLISM CELLULAR_PROCESSES_AND_SIGNALING	phosphatase_activator_activity	molecular_function	GO:0019211
480004			METABOLISM CELLULAR_PROCESSES_AND_SIGNALING
294546			METABOLISM CELLULAR_PROCESSES_AND_SIGNALING
602561			METABOLISM CELLULAR_PROCESSES_AND_SIGNALING	proteolysis caspase_activity	biological_process molecular_function	GO:0006508 GO:0030693
574016			METABOLISM CELLULAR_PROCESSES_AND_SIGNALING
461379			METABOLISM CELLULAR_PROCESSES_AND_SIGNALING
489838			METABOLISM INFORMATION_STORAGE_AND_PROCESSING	nucleus DNA_repair cell_cycle	cellular_component biological_process	GO:0005634 GO:0006281 GO:0007049
399758			METABOLISM INFORMATION_STORAGE_AND_PROCESSING	DNA_binding ATP_binding DNA_metabolic_process DNA-dependent_ATPase_activity nucleotide_binding nucleoside-triphosphatase_activity protein_binding nucleus meiotic_recombination	molecular_function biological_process cellular_component	GO:0003677 GO:0005524 GO:0006259 GO:0008094 GO:0000166 GO:0017111 GO:0005515 GO:0005634 GO:0007131
634724			METABOLISM INFORMATION_STORAGE_AND_PROCESSING	catalytic_activity binding metabolic_process trans-2-enoyl-CoA_reductase_(NADPH)_activity	molecular_function biological_process	GO:0003824 GO:0005488 GO:0008152 GO:0019166
695944			METABOLISM POORLY_CHARACTERIZED	catalytic_activity binding metabolic_process NADPH:quinone_reductase_activity	molecular_function biological_process	GO:0003824 GO:0005488 GO:0008152 GO:0003960
603286			METABOLISM POORLY_CHARACTERIZED	catalytic_activity binding metabolic_process NADPH:quinone_reductase_activity	molecular_function biological_process	GO:0003824 GO:0005488 GO:0008152 GO:0003960
295662			METABOLISM POORLY_CHARACTERIZED	lipid_biosynthetic_process cyclopropane-fatty-acyl-phospholipid_synthase_activity	biological_process molecular_function	GO:0008610 GO:0008825
253472			METABOLISM POORLY_CHARACTERIZED	catalytic_activity binding metabolic_process NADPH:quinone_reductase_activity	molecular_function biological_process	GO:0003824 GO:0005488 GO:0008152 GO:0003960
671404			METABOLISM POORLY_CHARACTERIZED
676904			METABOLISM POORLY_CHARACTERIZED	zinc_ion_binding oxidoreductase_activity catalytic_activity binding metabolic_process NADPH:quinone_reductase_activity	molecular_function biological_process	GO:0008270 GO:0016491 GO:0003824 GO:0005488 GO:0008152 GO:0003960
570145			METABOLISM POORLY_CHARACTERIZED
683738			METABOLISM POORLY_CHARACTERIZED	metabolic_process oxidoreductase_activity kynurenine_3-monooxygenase_activity	biological_process molecular_function	GO:0008152 GO:0016491 GO:0004502
467042			POORLY_CHARACTERIZED	nucleic_acid_binding intracellular zinc_ion_binding	molecular_function cellular_component	GO:0003676 GO:0005622 GO:0008270				C2H2
636734			POORLY_CHARACTERIZED	nucleic_acid_binding intracellular zinc_ion_binding	molecular_function cellular_component	GO:0003676 GO:0005622 GO:0008270			LbCrz1-2	C2H2
695265			POORLY_CHARACTERIZED	nucleic_acid_binding intracellular zinc_ion_binding	molecular_function cellular_component	GO:0003676 GO:0005622 GO:0008270				C2H2
540135			POORLY_CHARACTERIZED	nucleic_acid_binding intracellular zinc_ion_binding	molecular_function cellular_component	GO:0003676 GO:0005622 GO:0008270				C2H2
607158			POORLY_CHARACTERIZED	nucleic_acid_binding intracellular zinc_ion_binding	molecular_function cellular_component	GO:0003676 GO:0005622 GO:0008270			LbZap1	C2H2
705820			POORLY_CHARACTERIZED	nucleic_acid_binding intracellular zinc_ion_binding	molecular_function cellular_component	GO:0003676 GO:0005622 GO:0008270				C2H2
581437			POORLY_CHARACTERIZED	nucleic_acid_binding intracellular zinc_ion_binding	molecular_function cellular_component	GO:0003676 GO:0005622 GO:0008270				C2H2
681767			POORLY_CHARACTERIZED	nucleic_acid_binding intracellular zinc_ion_binding	molecular_function cellular_component	GO:0003676 GO:0005622 GO:0008270			LbMSN4	C2H2
292045			POORLY_CHARACTERIZED	nucleic_acid_binding intracellular zinc_ion_binding	molecular_function cellular_component	GO:0003676 GO:0005622 GO:0008270			LbCon7	C2H2
308011			POORLY_CHARACTERIZED	nucleic_acid_binding intracellular zinc_ion_binding	molecular_function cellular_component	GO:0003676 GO:0005622 GO:0008270				C2H2
579506			POORLY_CHARACTERIZED	nucleic_acid_binding intracellular zinc_ion_binding	molecular_function cellular_component	GO:0003676 GO:0005622 GO:0008270				C2H2
443509			POORLY_CHARACTERIZED	nucleic_acid_binding intracellular zinc_ion_binding	molecular_function cellular_component	GO:0003676 GO:0005622 GO:0008270			LbCreA	C2H2
484764			POORLY_CHARACTERIZED	nucleic_acid_binding intracellular zinc_ion_binding	molecular_function cellular_component	GO:0003676 GO:0005622 GO:0008270				C2H2
301563			POORLY_CHARACTERIZED	nucleic_acid_binding intracellular zinc_ion_binding	molecular_function cellular_component	GO:0003676 GO:0005622 GO:0008270				C2H2
644689			POORLY_CHARACTERIZED	DNA_binding regulation_of_transcription,_DNA-dependent	molecular_function biological_process	GO:0003677 GO:0006355			LbExp1	HMG
324166			POORLY_CHARACTERIZED	transcription_factor_activity nucleus regulation_of_transcription,_DNA-dependent sequence-specific_DNA_binding	molecular_function cellular_component biological_process	GO:0003700 GO:0005634 GO:0006355 GO:0043565			LbHom1-1	Homeobox
308583			POORLY_CHARACTERIZED	transcription_factor_activity nucleus regulation_of_transcription,_DNA-dependent zinc_ion_binding nucleic_acid_binding intracellular	molecular_function cellular_component biological_process	GO:0003700 GO:0005634 GO:0006355 GO:0008270 GO:0003676 GO:0005622			LbCmr1	Zn2Cys6/C2H2
670084			POORLY_CHARACTERIZED	transcription_factor_activity nucleus regulation_of_transcription,_DNA-dependent zinc_ion_binding nucleic_acid_binding intracellular	molecular_function cellular_component biological_process	GO:0003700 GO:0005634 GO:0006355 GO:0008270 GO:0003676 GO:0005622				Zn2Cys6/C2H2
571300			POORLY_CHARACTERIZED				1.A.4.	The Transient Receptor Potential Ca2+ Channel (TRP-CC) Family
604643			POORLY_CHARACTERIZED				1.A.4.	The Transient Receptor Potential Ca2+ Channel (TRP-CC) Family
435758			POORLY_CHARACTERIZED				1.A.4.	The Transient Receptor Potential Ca2+ Channel (TRP-CC) Family
583699			POORLY_CHARACTERIZED	transporter_activity transport integral_to_membrane	molecular_function biological_process cellular_component	GO:0005215 GO:0006810 GO:0016021	2.A.1.	The Major Facilitator Superfamily (MFS)
636849			POORLY_CHARACTERIZED				2.A.1.	The Major Facilitator Superfamily (MFS)
704777			POORLY_CHARACTERIZED	transporter_activity transport integral_to_membrane	molecular_function biological_process cellular_component	GO:0005215 GO:0006810 GO:0016021	2.A.1.	The Major Facilitator Superfamily (MFS)
481001			POORLY_CHARACTERIZED	sugar:hydrogen_symporter_activity carbohydrate_transport membrane transporter_activity transport integral_to_membrane L-arabinose_isomerase_activity	molecular_function biological_process cellular_component	GO:0005351 GO:0008643 GO:0016020 GO:0005215 GO:0006810 GO:0016021 GO:0008733	2.A.1.	The Major Facilitator Superfamily (MFS)
667173			POORLY_CHARACTERIZED				2.A.1.	The Major Facilitator Superfamily (MFS)
482271			POORLY_CHARACTERIZED	transporter_activity transport integral_to_membrane membrane L-arabinose_isomerase_activity	molecular_function biological_process cellular_component	GO:0005215 GO:0006810 GO:0016021 GO:0016020 GO:0008733	2.A.1.	The Major Facilitator Superfamily (MFS)
296931			POORLY_CHARACTERIZED	tetracycline:hydrogen_antiporter_activity tetracycline_transport integral_to_membrane response_to_antibiotic transporter_activity transport	molecular_function biological_process cellular_component	GO:0015520 GO:0015904 GO:0016021 GO:0046677 GO:0005215 GO:0006810	2.A.1.	The Major Facilitator Superfamily (MFS)
669355			POORLY_CHARACTERIZED	transporter_activity transport integral_to_membrane	molecular_function biological_process cellular_component	GO:0005215 GO:0006810 GO:0016021	2.A.1.	The Major Facilitator Superfamily (MFS)
315452			POORLY_CHARACTERIZED	transporter_activity transport integral_to_membrane	molecular_function biological_process cellular_component	GO:0005215 GO:0006810 GO:0016021	2.A.1.	The Major Facilitator Superfamily (MFS)
158313			POORLY_CHARACTERIZED	transporter_activity transport integral_to_membrane	molecular_function biological_process cellular_component	GO:0005215 GO:0006810 GO:0016021	2.A.1.	The Major Facilitator Superfamily (MFS)
253339			POORLY_CHARACTERIZED	transporter_activity transport membrane integral_to_membrane	molecular_function biological_process cellular_component	GO:0005215 GO:0006810 GO:0016020 GO:0016021	2.A.1.	The Major Facilitator Superfamily (MFS)
698723			POORLY_CHARACTERIZED	transporter_activity transport integral_to_membrane L-arabinose_isomerase_activity	molecular_function biological_process cellular_component	GO:0005215 GO:0006810 GO:0016021 GO:0008733	2.A.1.	The Major Facilitator Superfamily (MFS)
621085			POORLY_CHARACTERIZED	sugar:hydrogen_symporter_activity carbohydrate_transport membrane transporter_activity transport integral_to_membrane L-arabinose_isomerase_activity	molecular_function biological_process cellular_component	GO:0005351 GO:0008643 GO:0016020 GO:0005215 GO:0006810 GO:0016021 GO:0008733	2.A.1.	The Major Facilitator Superfamily (MFS)
249285			POORLY_CHARACTERIZED	transporter_activity transport integral_to_membrane	molecular_function biological_process cellular_component	GO:0005215 GO:0006810 GO:0016021	2.A.1.	The Major Facilitator Superfamily (MFS)
236212			POORLY_CHARACTERIZED	transporter_activity transport integral_to_membrane	molecular_function biological_process cellular_component	GO:0005215 GO:0006810 GO:0016021	2.A.1.	The Major Facilitator Superfamily (MFS)
314210			POORLY_CHARACTERIZED	transporter_activity transport membrane L-arabinose_isomerase_activity	molecular_function biological_process cellular_component	GO:0005215 GO:0006810 GO:0016020 GO:0008733	2.A.1.	The Major Facilitator Superfamily (MFS)
296932			POORLY_CHARACTERIZED	tetracycline:hydrogen_antiporter_activity tetracycline_transport integral_to_membrane response_to_antibiotic transporter_activity transport	molecular_function biological_process cellular_component	GO:0015520 GO:0015904 GO:0016021 GO:0046677 GO:0005215 GO:0006810	2.A.1.	The Major Facilitator Superfamily (MFS)
571693			POORLY_CHARACTERIZED	membrane	cellular_component	GO:0016020	2.A.7.	The Drug/Metabolite Transporter (DMT) Superfamily
296437			POORLY_CHARACTERIZED	metabolic_process oxidoreductase_activity	biological_process molecular_function	GO:0008152 GO:0016491	2.A.7.	The Drug/Metabolite Transporter (DMT) Superfamily
604547			POORLY_CHARACTERIZED	ATP_binding ATPase_activity nucleotide_binding nucleoside-triphosphatase_activity	molecular_function	GO:0005524 GO:0016887 GO:0000166 GO:0017111	3.A.1.	The ATP-binding Cassette (ABC) Superfamily
313846			POORLY_CHARACTERIZED				3.A.3.	The P-type ATPase (P-ATPase) Superfamily
316267		ssp	POORLY_CHARACTERIZED	extracellular_region	cellular_component	GO:0005576
237860		ssp	POORLY_CHARACTERIZED	carbonate_dehydratase_activity one-carbon_compound_metabolic_process zinc_ion_binding	molecular_function biological_process	GO:0004089 GO:0006730 GO:0008270
455107		ssp	POORLY_CHARACTERIZED	carbonate_dehydratase_activity one-carbon_compound_metabolic_process zinc_ion_binding	molecular_function biological_process	GO:0004089 GO:0006730 GO:0008270
378951		ssp	POORLY_CHARACTERIZED
438072		ssp	POORLY_CHARACTERIZED	carbonate_dehydratase_activity one-carbon_compound_metabolic_process zinc_ion_binding	molecular_function biological_process	GO:0004089 GO:0006730 GO:0008270
437952		ssp	POORLY_CHARACTERIZED	carbonate_dehydratase_activity one-carbon_compound_metabolic_process zinc_ion_binding	molecular_function biological_process	GO:0004089 GO:0006730 GO:0008270
700234		ssp	POORLY_CHARACTERIZED
577322		ssp	POORLY_CHARACTERIZED	carbonate_dehydratase_activity one-carbon_compound_metabolic_process zinc_ion_binding	molecular_function biological_process	GO:0004089 GO:0006730 GO:0008270
382668		ssp	POORLY_CHARACTERIZED	extracellular_region	cellular_component	GO:0005576
486397		ssp	POORLY_CHARACTERIZED
506735		protease_ssp	POORLY_CHARACTERIZED
321319		lipase	POORLY_CHARACTERIZED	carboxylesterase_activity	molecular_function	GO:0004091
660514		lipase	POORLY_CHARACTERIZED	carboxylesterase_activity	molecular_function	GO:0004091
186182		lipase	POORLY_CHARACTERIZED	carboxylesterase_activity	molecular_function	GO:0004091
303983		lipase	POORLY_CHARACTERIZED	carboxylesterase_activity	molecular_function	GO:0004091
332497		lipase	POORLY_CHARACTERIZED	carboxylesterase_activity	molecular_function	GO:0004091
709721	AA3_2		POORLY_CHARACTERIZED	oxidoreductase_activity,_acting_on_CH-OH_group_of_donors FAD_binding alcohol_metabolic_process choline_dehydrogenase_activity	molecular_function biological_process	GO:0016614 GO:0050660 GO:0006066 GO:0008812
688862	AA3_2		POORLY_CHARACTERIZED	oxidoreductase_activity,_acting_on_CH-OH_group_of_donors FAD_binding alcohol_metabolic_process choline_dehydrogenase_activity	molecular_function biological_process	GO:0016614 GO:0050660 GO:0006066 GO:0008812
256250	AA3_2		POORLY_CHARACTERIZED	oxidoreductase_activity,_acting_on_CH-OH_group_of_donors FAD_binding	molecular_function	GO:0016614 GO:0050660
582962	AA3_2		POORLY_CHARACTERIZED	oxidoreductase_activity,_acting_on_CH-OH_group_of_donors FAD_binding alcohol_metabolic_process choline_dehydrogenase_activity	molecular_function biological_process	GO:0016614 GO:0050660 GO:0006066 GO:0008812
190833	AA6		POORLY_CHARACTERIZED	FMN_binding oxidoreductase_activity negative_regulation_of_transcription	molecular_function biological_process	GO:0010181 GO:0016491 GO:0016481
332893	GH72-CBM43		POORLY_CHARACTERIZED
297861	GT2		POORLY_CHARACTERIZED	dolichyl-phosphate_beta-D-mannosyltransferase_activity	molecular_function	GO:0004582
480966	GT90		POORLY_CHARACTERIZED
576686	GT90		POORLY_CHARACTERIZED
685403			POORLY_CHARACTERIZED	protein_binding	molecular_function	GO:0005515
665992			POORLY_CHARACTERIZED	acid_phosphatase_activity	molecular_function	GO:0003993
446948			POORLY_CHARACTERIZED
620797			POORLY_CHARACTERIZED
449434			POORLY_CHARACTERIZED	protein_binding nuclease_activity phosphoric_ester_hydrolase_activity T/G_mismatch-specific_endonuclease_activity	molecular_function	GO:0005515 GO:0004518 GO:0042578 GO:0043765
489220			POORLY_CHARACTERIZED
644019			POORLY_CHARACTERIZED
600776			POORLY_CHARACTERIZED	zinc_ion_binding	molecular_function	GO:0008270
622965			POORLY_CHARACTERIZED
605131			POORLY_CHARACTERIZED	oxidoreductase_activity sarcosine_oxidase_activity	molecular_function	GO:0016491 GO:0008115
393910			POORLY_CHARACTERIZED
574391			POORLY_CHARACTERIZED	N-acetyltransferase_activity metabolic_process dihydrolipoamide_branched_chain_acyltransferase_activity H2A/H2B_histone_acetyltransferase_activity H3/H4_histone_acetyltransferase_activity O-acyltransferase_activity acyltransferase_activity palmitoleoyl_[acyl-carrier-protein]-dependent_acyltransferase_activity carnitine_O-acyltransferase_activity acetyltransferase_activity C-acyltransferase_activi…	molecular_function biological_process	GO:0008080 GO:0008152 GO:0004147 GO:0004405 GO:0004406 GO:0008374 GO:0008415 GO:0008951 GO:0016406 GO:0016407 GO:0016408 GO:0016409 GO:0016410 GO:0016411 GO:0016412 GO:0016413 GO:0016414 GO:0016415 GO:0016416 GO:0016417 GO:0016418 GO:0016419 GO:0016420 GO:0016454 GO:0016748 GO:0016749 GO:0016750 GO:0016751 GO:0016752 GO:0016753 GO:0018030 GO:0018031 GO:0018711 GO:0018712 GO:0018713 GO:0019105 GO:…
664375			POORLY_CHARACTERIZED
519141			POORLY_CHARACTERIZED
435866			POORLY_CHARACTERIZED
291671			POORLY_CHARACTERIZED	nucleic_acid_binding	molecular_function	GO:0003676
303776			POORLY_CHARACTERIZED	O-methyltransferase_activity	molecular_function	GO:0008171
659935			POORLY_CHARACTERIZED	N-acetyltransferase_activity metabolic_process	molecular_function biological_process	GO:0008080 GO:0008152
571065			POORLY_CHARACTERIZED	protein_binding zinc_ion_binding	molecular_function	GO:0005515 GO:0008270
589926			POORLY_CHARACTERIZED
489861			POORLY_CHARACTERIZED
684076			POORLY_CHARACTERIZED
465975			POORLY_CHARACTERIZED	metabolic_process oxidoreductase_activity catalytic_activity binding	biological_process molecular_function	GO:0008152 GO:0016491 GO:0003824 GO:0005488
332018			POORLY_CHARACTERIZED	catalytic_activity binding metabolic_process	molecular_function biological_process	GO:0003824 GO:0005488 GO:0008152
315909			POORLY_CHARACTERIZED
318092			POORLY_CHARACTERIZED	metabolic_process methyltransferase_activity	biological_process molecular_function	GO:0008152 GO:0008168
321293			POORLY_CHARACTERIZED
637463			POORLY_CHARACTERIZED
582108			POORLY_CHARACTERIZED
314633			POORLY_CHARACTERIZED
688984			POORLY_CHARACTERIZED	electron_transport oxidoreductase_activity FAD_binding NADH_dehydrogenase_activity	biological_process molecular_function	GO:0006118 GO:0016491 GO:0050660 GO:0003954
624937			POORLY_CHARACTERIZED	aminoacyl-tRNA_hydrolase_activity	molecular_function	GO:0004045
645149			POORLY_CHARACTERIZED	nucleic_acid_binding	molecular_function	GO:0003676
610241			POORLY_CHARACTERIZED
631203			POORLY_CHARACTERIZED
621021			POORLY_CHARACTERIZED	membrane	cellular_component	GO:0016020
296011			POORLY_CHARACTERIZED
487969			POORLY_CHARACTERIZED
592258			POORLY_CHARACTERIZED	metabolic_process oxidoreductase_activity catalytic_activity binding 3-oxoacyl-[acyl-carrier-protein]_reductase_activity	biological_process molecular_function	GO:0008152 GO:0016491 GO:0003824 GO:0005488 GO:0004316
458028			POORLY_CHARACTERIZED	inositol_oxygenase_activity	molecular_function	GO:0050113
675373			POORLY_CHARACTERIZED
383797			POORLY_CHARACTERIZED
435732			POORLY_CHARACTERIZED
680626			POORLY_CHARACTERIZED
581231			POORLY_CHARACTERIZED
611848			POORLY_CHARACTERIZED
309109			POORLY_CHARACTERIZED	zinc_ion_binding	molecular_function	GO:0008270
708612			POORLY_CHARACTERIZED	metabolic_process oxidoreductase_activity catalytic_activity binding carbonyl_reductase_(NADPH)_activity	biological_process molecular_function	GO:0008152 GO:0016491 GO:0003824 GO:0005488 GO:0004090
608302			POORLY_CHARACTERIZED
680951			POORLY_CHARACTERIZED
678115			POORLY_CHARACTERIZED
334339			POORLY_CHARACTERIZED
522359			POORLY_CHARACTERIZED	1-alkyl-2-acetylglycerophosphocholine_esterase_activity	molecular_function	GO:0003847
486870			POORLY_CHARACTERIZED	zinc_ion_binding	molecular_function	GO:0008270
314991			POORLY_CHARACTERIZED
498114			POORLY_CHARACTERIZED
604740			POORLY_CHARACTERIZED
447590			POORLY_CHARACTERIZED
497280			POORLY_CHARACTERIZED
602051			POORLY_CHARACTERIZED	zinc_ion_binding	molecular_function	GO:0008270
484916			POORLY_CHARACTERIZED
452123			POORLY_CHARACTERIZED	NAD+_ADP-ribosyltransferase_activity	molecular_function	GO:0003950
309699			POORLY_CHARACTERIZED	aminopeptidase_activity intracellular proteolysis leucyl_aminopeptidase_activity	molecular_function cellular_component biological_process	GO:0004177 GO:0005622 GO:0006508 GO:0004178
243220			POORLY_CHARACTERIZED	lysophospholipase_activity endoplasmic_reticulum_membrane phosphatidylcholine_metabolic_process lipid_metabolic_process metabolic_process	molecular_function cellular_component biological_process	GO:0004622 GO:0005789 GO:0046470 GO:0006629 GO:0008152
391675			POORLY_CHARACTERIZED
698708			POORLY_CHARACTERIZED	integral_to_membrane	cellular_component	GO:0016021
303689			POORLY_CHARACTERIZED
569405			POORLY_CHARACTERIZED
677402			POORLY_CHARACTERIZED	catalytic_activity metabolic_process phosphatidylinositol-4,5-bisphosphate_5-phosphatase_activity protein_tyrosine/serine/threonine_phosphatase_activity protein_tyrosine/threonine_phosphatase_activity JUN_kinase_phosphatase_activity phosphohistidine_phosphatase_activity inositol_bisphosphate_phosphatase_activity MAP_kinase_tyrosine/serine/threonine_phosphatase_activity inositol-1,3,4-trisphosphat…	molecular_function biological_process	GO:0003824 GO:0008152 GO:0001668 GO:0008138 GO:0008330 GO:0008579 GO:0008969 GO:0016312 GO:0017017 GO:0017161 GO:0019175 GO:0019178 GO:0019198 GO:0030351 GO:0030352 GO:0043726 GO:0043812 GO:0043813
490069			POORLY_CHARACTERIZED	hydrolase_activity phosphoprotein_phosphatase_activity calcium-dependent_protein_serine/threonine_phosphatase_activity magnesium-dependent_protein_serine/threonine_phosphatase_activity magnesium-dependent_protein_serine/threonine_phosphatase_complex CTD_phosphatase_activity calcium-dependent_protein_serine/threonine_phosphatase_regulator_activity myosin_phosphatase_activity myosin_phosphatase_reg…	molecular_function cellular_component	GO:0016787 GO:0004721 GO:0004723 GO:0004724 GO:0005963 GO:0008420 GO:0008597 GO:0017018 GO:0017020 GO:0017023
702202			POORLY_CHARACTERIZED	hydrolase_activity 3'-tRNA_processing_endoribonuclease_activity	molecular_function	GO:0016787 GO:0042781
632492			POORLY_CHARACTERIZED
309982			POORLY_CHARACTERIZED
316201			POORLY_CHARACTERIZED
673426			POORLY_CHARACTERIZED
701993			POORLY_CHARACTERIZED
302310			POORLY_CHARACTERIZED
680654			POORLY_CHARACTERIZED
568768			POORLY_CHARACTERIZED	GTP_binding small_GTPase_mediated_signal_transduction intracellular protein_transport	molecular_function biological_process cellular_component	GO:0005525 GO:0007264 GO:0005622 GO:0015031
704368			POORLY_CHARACTERIZED
658275			POORLY_CHARACTERIZED	DNA_binding regulation_of_transcription,_DNA-dependent	molecular_function biological_process	GO:0003677 GO:0006355
445890			POORLY_CHARACTERIZED
642707			POORLY_CHARACTERIZED	protein_binding	molecular_function	GO:0005515
701910			POORLY_CHARACTERIZED
445965			POORLY_CHARACTERIZED	metabolic_process oxidoreductase_activity catalytic_activity binding 2-deoxy-D-gluconate_3-dehydrogenase_activity	biological_process molecular_function	GO:0008152 GO:0016491 GO:0003824 GO:0005488 GO:0008678
690180			POORLY_CHARACTERIZED
435819			POORLY_CHARACTERIZED
442992			POORLY_CHARACTERIZED
705133			POORLY_CHARACTERIZED	peptidyl-prolyl_cis-trans_isomerase_activity cyclophilin FK506-sensitive_peptidyl-prolyl_cis-trans_isomerase cyclophilin-type_peptidyl-prolyl_cis-trans_isomerase_activity	molecular_function	GO:0003755 GO:0004600 GO:0030051 GO:0042027
381120			POORLY_CHARACTERIZED
447082			POORLY_CHARACTERIZED
650820			POORLY_CHARACTERIZED
683546			POORLY_CHARACTERIZED
470260			POORLY_CHARACTERIZED	cell_redox_homeostasis	biological_process	GO:0045454
660681			POORLY_CHARACTERIZED	membrane	cellular_component	GO:0016020
647701			POORLY_CHARACTERIZED
634494			POORLY_CHARACTERIZED
477273			POORLY_CHARACTERIZED	integral_to_membrane	cellular_component	GO:0016021
611601			POORLY_CHARACTERIZED
572179			POORLY_CHARACTERIZED
442916			POORLY_CHARACTERIZED
559416			POORLY_CHARACTERIZED
593417			POORLY_CHARACTERIZED
573693			POORLY_CHARACTERIZED
612365			POORLY_CHARACTERIZED
302768			POORLY_CHARACTERIZED
601584			POORLY_CHARACTERIZED	GTP_binding small_GTPase_mediated_signal_transduction GTPase_activity protein_binding intracellular_protein_transport nucleocytoplasmic_transport signal_transduction intracellular protein_transport	molecular_function biological_process cellular_component	GO:0005525 GO:0007264 GO:0003924 GO:0005515 GO:0006886 GO:0006913 GO:0007165 GO:0005622 GO:0015031
605819			POORLY_CHARACTERIZED
687294			POORLY_CHARACTERIZED
470030			POORLY_CHARACTERIZED	GTP_binding small_GTPase_mediated_signal_transduction GTPase_activity protein_binding intracellular_protein_transport nucleocytoplasmic_transport signal_transduction ATP_binding intracellular regulation_of_transcription,_DNA-dependent transcription_factor_binding protein_transport small_monomeric_GTPase_activity	molecular_function biological_process cellular_component	GO:0005525 GO:0007264 GO:0003924 GO:0005515 GO:0006886 GO:0006913 GO:0007165 GO:0005524 GO:0005622 GO:0006355 GO:0008134 GO:0015031 GO:0003925
568771			POORLY_CHARACTERIZED
300831			POORLY_CHARACTERIZED	extracellular_region	cellular_component	GO:0005576
306396			POORLY_CHARACTERIZED
389373			POORLY_CHARACTERIZED
435840			POORLY_CHARACTERIZED
491516			POORLY_CHARACTERIZED
314611			POORLY_CHARACTERIZED	1-alkyl-2-acetylglycerophosphocholine_esterase_activity	molecular_function	GO:0003847
396451			POORLY_CHARACTERIZED
315340			POORLY_CHARACTERIZED
452172			POORLY_CHARACTERIZED
331656			POORLY_CHARACTERIZED	catalytic_activity metabolic_process C-8_sterol_isomerase_activity delta5-delta2,4-dienoyl-CoA_isomerase_activity 3-carboxymuconate_cycloisomerase_type_II_activity trans-2,_cis-3_decenoyl-ACP_isomerase_activity	molecular_function biological_process	GO:0003824 GO:0008152 GO:0000247 GO:0008416 GO:0018842 GO:0043832
451488			POORLY_CHARACTERIZED
709529			POORLY_CHARACTERIZED	GTP_binding small_GTPase_mediated_signal_transduction GTPase_activity protein_binding intracellular_protein_transport nucleocytoplasmic_transport signal_transduction intracellular protein_transport	molecular_function biological_process cellular_component	GO:0005525 GO:0007264 GO:0003924 GO:0005515 GO:0006886 GO:0006913 GO:0007165 GO:0005622 GO:0015031
435946			POORLY_CHARACTERIZED	lanosterol_synthase_activity	molecular_function	GO:0000250
439713			POORLY_CHARACTERIZED
313003			POORLY_CHARACTERIZED
302906			POORLY_CHARACTERIZED
705804			POORLY_CHARACTERIZED
569649			POORLY_CHARACTERIZED
659599			POORLY_CHARACTERIZED
452110			POORLY_CHARACTERIZED
186194			POORLY_CHARACTERIZED	transporter_activity transport integral_to_membrane	molecular_function biological_process cellular_component	GO:0005215 GO:0006810 GO:0016021
504073			POORLY_CHARACTERIZED	nucleic_acid_binding	molecular_function	GO:0003676
297697			POORLY_CHARACTERIZED	membrane	cellular_component	GO:0016020
583132			POORLY_CHARACTERIZED
448384			POORLY_CHARACTERIZED
698437			POORLY_CHARACTERIZED
452136			POORLY_CHARACTERIZED
698168			POORLY_CHARACTERIZED
302953			POORLY_CHARACTERIZED	proteolysis metallopeptidase_activity zinc_ion_binding	biological_process molecular_function	GO:0006508 GO:0008237 GO:0008270
667040			POORLY_CHARACTERIZED	hydrolase_activity	molecular_function	GO:0016787
523039			POORLY_CHARACTERIZED
598909			POORLY_CHARACTERIZED	triacylglycerol_lipase_activity	molecular_function	GO:0004806
489142			POORLY_CHARACTERIZED
435731			POORLY_CHARACTERIZED
236681			POORLY_CHARACTERIZED	protein_kinase_activity ATP_binding protein_amino_acid_phosphorylation protein-tyrosine_kinase_activity protein_serine/threonine_kinase_activity cyclin-dependent_protein_kinase_activity	molecular_function biological_process	GO:0004672 GO:0005524 GO:0006468 GO:0004713 GO:0004674 GO:0004693
706122			POORLY_CHARACTERIZED
587535			POORLY_CHARACTERIZED	catalytic_activity metabolic_process aminocarboxymuconate-semialdehyde_decarboxylase_activity	molecular_function biological_process	GO:0003824 GO:0008152 GO:0001760
170675			POORLY_CHARACTERIZED	integral_to_membrane	cellular_component	GO:0016021
320163			POORLY_CHARACTERIZED	inositol_oxygenase_activity	molecular_function	GO:0050113
581813			POORLY_CHARACTERIZED
187260			POORLY_CHARACTERIZED
317080			POORLY_CHARACTERIZED	ATP_binding ATPase_activity	molecular_function	GO:0005524 GO:0016887
695628			POORLY_CHARACTERIZED	hydrolase_activity	molecular_function	GO:0016787
706942			POORLY_CHARACTERIZED	oxidoreductase_activity C-3_sterol_dehydrogenase_(C-4_sterol_decarboxylase)_activity 3-keto_sterol_reductase_activity aldo-keto_reductase_activity isocitrate_dehydrogenase_activity mevaldate_reductase_activity gluconate_dehydrogenase_activity steroid_dehydrogenase_activity epoxide_dehydrogenase_activity 5-exo-hydroxycamphor_dehydrogenase_activity 2-hydroxytetrahydrofuran_dehydrogenase_activity ph…	molecular_function	GO:0016491 GO:0000252 GO:0000253 GO:0004033 GO:0004448 GO:0004495 GO:0008875 GO:0016229 GO:0018451 GO:0018452 GO:0018453 GO:0032442 GO:0033764 GO:0033765 GO:0043713 GO:0048258 GO:0051990
449618			POORLY_CHARACTERIZED
299673			POORLY_CHARACTERIZED	acid_phosphatase_activity	molecular_function	GO:0003993
668063			POORLY_CHARACTERIZED
696715			POORLY_CHARACTERIZED	Rab_GTPase_activator_activity intracellular regulation_of_Rab_GTPase_activity	molecular_function cellular_component biological_process	GO:0005097 GO:0005622 GO:0032313
467419			POORLY_CHARACTERIZED	hydrolase_activity	molecular_function	GO:0016787
396183			POORLY_CHARACTERIZED
314025			POORLY_CHARACTERIZED
483980			POORLY_CHARACTERIZED	oxidoreductase_activity,_acting_on_CH-OH_group_of_donors	molecular_function	GO:0016614
667976			POORLY_CHARACTERIZED	membrane	cellular_component	GO:0016020
327303			POORLY_CHARACTERIZED	GTP_binding	molecular_function	GO:0005525
612665			POORLY_CHARACTERIZED
256071			POORLY_CHARACTERIZED	metabolic_process oxidoreductase_activity catalytic_activity binding carbonyl_reductase_(NADPH)_activity	biological_process molecular_function	GO:0008152 GO:0016491 GO:0003824 GO:0005488 GO:0004090
392010			POORLY_CHARACTERIZED
488020			POORLY_CHARACTERIZED	metabolic_process hydrolase_activity catalytic_activity	biological_process molecular_function	GO:0008152 GO:0016787 GO:0003824
600854			POORLY_CHARACTERIZED	GTP_binding small_GTPase_mediated_signal_transduction intracellular protein_transport	molecular_function biological_process cellular_component	GO:0005525 GO:0007264 GO:0005622 GO:0015031
482093			POORLY_CHARACTERIZED
628359			POORLY_CHARACTERIZED
684974			POORLY_CHARACTERIZED
445975			POORLY_CHARACTERIZED
576688			POORLY_CHARACTERIZED
695946			POORLY_CHARACTERIZED	metabolic_process methyltransferase_activity	biological_process molecular_function	GO:0008152 GO:0008168
329820			POORLY_CHARACTERIZED	integral_to_membrane	cellular_component	GO:0016021
690085			POORLY_CHARACTERIZED
627662			POORLY_CHARACTERIZED	integral_to_membrane	cellular_component	GO:0016021
487536			POORLY_CHARACTERIZED
251259			POORLY_CHARACTERIZED	metabolic_process oxidoreductase_activity catalytic_activity binding 2,4-dienoyl-CoA_reductase_(NADPH)_activity	biological_process molecular_function	GO:0008152 GO:0016491 GO:0003824 GO:0005488 GO:0008670
620662			POORLY_CHARACTERIZED
684490			POORLY_CHARACTERIZED	integral_to_membrane	cellular_component	GO:0016021
583424			POORLY_CHARACTERIZED	ATP-dependent_DNA_helicase_activity ATP-dependent_RNA_helicase_activity ATP-dependent_helicase_activity DNA-dependent_ATPase_activity RNA-dependent_ATPase_activity protein-transmembrane_transporting_ATPase_activity ATPase_activity single-stranded_DNA-dependent_ATP-dependent_DNA_helicase_activity ATPase_activity,_coupled ATPase_activity,_uncoupled ATPase_activity,_coupled_to_transmembrane_movement…	molecular_function	GO:0004003 GO:0004004 GO:0008026 GO:0008094 GO:0008186 GO:0015462 GO:0016887 GO:0017116 GO:0042623 GO:0042624 GO:0042625 GO:0042626
301008			POORLY_CHARACTERIZED
555343			POORLY_CHARACTERIZED	nucleic_acid_binding copper_ion_binding	molecular_function	GO:0003676 GO:0005507
590590			POORLY_CHARACTERIZED	hydrolase_activity phosphoprotein_phosphatase_activity calcium-dependent_protein_serine/threonine_phosphatase_activity magnesium-dependent_protein_serine/threonine_phosphatase_activity magnesium-dependent_protein_serine/threonine_phosphatase_complex CTD_phosphatase_activity calcium-dependent_protein_serine/threonine_phosphatase_regulator_activity myosin_phosphatase_activity myosin_phosphatase_reg…	molecular_function cellular_component	GO:0016787 GO:0004721 GO:0004723 GO:0004724 GO:0005963 GO:0008420 GO:0008597 GO:0017018 GO:0017020 GO:0017023
581927			POORLY_CHARACTERIZED
576279			POORLY_CHARACTERIZED	zinc_ion_binding	molecular_function	GO:0008270
649861			POORLY_CHARACTERIZED	zinc_ion_binding	molecular_function	GO:0008270
602015			POORLY_CHARACTERIZED
474101			POORLY_CHARACTERIZED	GTP_binding small_GTPase_mediated_signal_transduction intracellular protein_transport	molecular_function biological_process cellular_component	GO:0005525 GO:0007264 GO:0005622 GO:0015031
299916			POORLY_CHARACTERIZED
306014			POORLY_CHARACTERIZED	metabolic_process methyltransferase_activity	biological_process molecular_function	GO:0008152 GO:0008168
655471			POORLY_CHARACTERIZED
330568			POORLY_CHARACTERIZED
323152			POORLY_CHARACTERIZED	metabolic_process oxidoreductase_activity catalytic_activity binding 3-oxoacyl-[acyl-carrier-protein]_reductase_activity	biological_process molecular_function	GO:0008152 GO:0016491 GO:0003824 GO:0005488 GO:0004316
314109			POORLY_CHARACTERIZED	calcium_ion_binding calcium-dependent_phospholipid_binding	molecular_function	GO:0005509 GO:0005544
179004			POORLY_CHARACTERIZED	GTP_binding small_GTPase_mediated_signal_transduction intracellular protein_transport	molecular_function biological_process cellular_component	GO:0005525 GO:0007264 GO:0005622 GO:0015031
484724			POORLY_CHARACTERIZED	nucleic_acid_binding methyltransferase_activity methylation	molecular_function biological_process	GO:0003676 GO:0008168 GO:0032259
659682			POORLY_CHARACTERIZED	GTP_binding small_GTPase_mediated_signal_transduction intracellular protein_transport	molecular_function biological_process cellular_component	GO:0005525 GO:0007264 GO:0005622 GO:0015031
329307			POORLY_CHARACTERIZED
624931			POORLY_CHARACTERIZED	integral_to_membrane	cellular_component	GO:0016021
192016			POORLY_CHARACTERIZED	integral_to_membrane	cellular_component	GO:0016021
399621			POORLY_CHARACTERIZED	calcium_ion_binding	molecular_function	GO:0005509
385733			POORLY_CHARACTERIZED	serine-type_endopeptidase_activity proteolysis	molecular_function biological_process	GO:0004252 GO:0006508
568641			POORLY_CHARACTERIZED	metabolic_process oxidoreductase_activity catalytic_activity binding F420H2_dehydrogenase_activity sulfur_oxygenase_reductase_activity malolactic_enzyme_activity regulation_of_oxidoreductase_activity	biological_process molecular_function	GO:0008152 GO:0016491 GO:0003824 GO:0005488 GO:0043738 GO:0043826 GO:0043883 GO:0051341
678368			POORLY_CHARACTERIZED	nucleic_acid_binding	molecular_function	GO:0003676
390988			POORLY_CHARACTERIZED	protein_binding transmembrane_receptor_protein_serine/threonine_kinase_activity 3-phosphoinositide-dependent_protein_kinase_activity DNA-dependent_protein_kinase_activity AMP-activated_protein_kinase_activity casein_kinase_activity casein_kinase_I_activity cyclic_nucleotide-dependent_protein_kinase_activity eukaryotic_translation_initiation_factor_2alpha_kinase_activity galactosyltransferase-asso…	molecular_function	GO:0005515 GO:0004675 GO:0004676 GO:0004677 GO:0004679 GO:0004680 GO:0004681 GO:0004690 GO:0004694 GO:0004695 GO:0004696 GO:0004698 GO:0004700 GO:0004702 GO:0004704 GO:0004705 GO:0004706 GO:0004708 GO:0004710 GO:0004711 GO:0004718 GO:0008338 GO:0008339 GO:0008349 GO:0008545 GO:0016908 GO:0016909 GO:0019199 GO:0019912 GO:0034211
694853			POORLY_CHARACTERIZED	acid_phosphatase_activity	molecular_function	GO:0003993
672861			POORLY_CHARACTERIZED
308281			POORLY_CHARACTERIZED	integral_to_membrane	cellular_component	GO:0016021
696519			POORLY_CHARACTERIZED	binding	molecular_function	GO:0005488
398050			POORLY_CHARACTERIZED
297745			POORLY_CHARACTERIZED	nucleic_acid_binding	molecular_function	GO:0003676
649377			POORLY_CHARACTERIZED	cyclin-dependent_protein_kinase_activity	molecular_function	GO:0004693
452181			POORLY_CHARACTERIZED
599760			POORLY_CHARACTERIZED	nucleic_acid_binding methyltransferase_activity methylation	molecular_function biological_process	GO:0003676 GO:0008168 GO:0032259
483259			POORLY_CHARACTERIZED
555731			POORLY_CHARACTERIZED
482213			POORLY_CHARACTERIZED	biosynthetic_process nucleotidyltransferase_activity catalytic_activity	biological_process molecular_function	GO:0009058 GO:0016779 GO:0003824
663722			POORLY_CHARACTERIZED	protein_binding	molecular_function	GO:0005515
620780			POORLY_CHARACTERIZED
626096			POORLY_CHARACTERIZED	integral_to_membrane	cellular_component	GO:0016021
314959			POORLY_CHARACTERIZED
451648			POORLY_CHARACTERIZED	GTP_binding intracellular	molecular_function cellular_component	GO:0005525 GO:0005622
587862			POORLY_CHARACTERIZED
685961			POORLY_CHARACTERIZED	metabolic_process oxidoreductase_activity catalytic_activity binding	biological_process molecular_function	GO:0008152 GO:0016491 GO:0003824 GO:0005488
301223			POORLY_CHARACTERIZED
682212			POORLY_CHARACTERIZED
299599			POORLY_CHARACTERIZED	hydrolase_activity	molecular_function	GO:0016787
614310			POORLY_CHARACTERIZED	nucleic_acid_binding	molecular_function	GO:0003676
571617			POORLY_CHARACTERIZED
334594			POORLY_CHARACTERIZED
666538			POORLY_CHARACTERIZED	metabolic_process oxidoreductase_activity catalytic_activity binding	biological_process molecular_function	GO:0008152 GO:0016491 GO:0003824 GO:0005488
488025			POORLY_CHARACTERIZED	structural_constituent_of_ribosome intracellular ribosome translation	molecular_function cellular_component biological_process	GO:0003735 GO:0005622 GO:0005840 GO:0006412
699388			POORLY_CHARACTERIZED
702159			POORLY_CHARACTERIZED
313746			POORLY_CHARACTERIZED
621379			POORLY_CHARACTERIZED
624812			POORLY_CHARACTERIZED
579532			POORLY_CHARACTERIZED
586910			POORLY_CHARACTERIZED
704023			POORLY_CHARACTERIZED
603950			POORLY_CHARACTERIZED
442413			POORLY_CHARACTERIZED
697641			POORLY_CHARACTERIZED	GTP_binding small_GTPase_mediated_signal_transduction GTPase_activity protein_binding intracellular_protein_transport nucleocytoplasmic_transport signal_transduction intracellular protein_transport	molecular_function biological_process cellular_component	GO:0005525 GO:0007264 GO:0003924 GO:0005515 GO:0006886 GO:0006913 GO:0007165 GO:0005622 GO:0015031
678751			POORLY_CHARACTERIZED
606655			POORLY_CHARACTERIZED
458427			POORLY_CHARACTERIZED	catalytic_activity cellular_metabolic_process coenzyme_binding binding metabolic_process	molecular_function biological_process	GO:0003824 GO:0044237 GO:0050662 GO:0005488 GO:0008152
671307			POORLY_CHARACTERIZED
636781			POORLY_CHARACTERIZED	nucleic_acid_binding zinc_ion_binding intracellular	molecular_function cellular_component	GO:0003676 GO:0008270 GO:0005622
570386			POORLY_CHARACTERIZED	peptidyl-prolyl_cis-trans_isomerase_activity cyclophilin FK506-sensitive_peptidyl-prolyl_cis-trans_isomerase cyclophilin-type_peptidyl-prolyl_cis-trans_isomerase_activity	molecular_function	GO:0003755 GO:0004600 GO:0030051 GO:0042027
306098			POORLY_CHARACTERIZED	metabolic_process oxidoreductase_activity catalytic_activity binding carbonyl_reductase_(NADPH)_activity	biological_process molecular_function	GO:0008152 GO:0016491 GO:0003824 GO:0005488 GO:0004090
567388			POORLY_CHARACTERIZED
590874			POORLY_CHARACTERIZED	oxidoreductase_activity alcohol_dehydrogenase_(NADP+)_activity	molecular_function	GO:0016491 GO:0008106
150360			POORLY_CHARACTERIZED
623498			POORLY_CHARACTERIZED	carbonate_dehydratase_activity one-carbon_compound_metabolic_process zinc_ion_binding	molecular_function biological_process	GO:0004089 GO:0006730 GO:0008270
681425			POORLY_CHARACTERIZED	catalytic_activity biosynthetic_process	molecular_function biological_process	GO:0003824 GO:0009058
484416			POORLY_CHARACTERIZED	phosphopantothenate--cysteine_ligase_activity	molecular_function	GO:0004632
293724			POORLY_CHARACTERIZED	metabolic_process oxidoreductase_activity catalytic_activity binding 3-hydroxybutyrate_dehydrogenase_activity	biological_process molecular_function	GO:0008152 GO:0016491 GO:0003824 GO:0005488 GO:0003858
190509			POORLY_CHARACTERIZED	integral_to_membrane	cellular_component	GO:0016021
299652			POORLY_CHARACTERIZED
435751			POORLY_CHARACTERIZED
681481			POORLY_CHARACTERIZED	catalytic_activity molybdenum_ion_binding pyridoxal_phosphate_binding	molecular_function	GO:0003824 GO:0030151 GO:0030170
684900			POORLY_CHARACTERIZED
670895			POORLY_CHARACTERIZED
574337			POORLY_CHARACTERIZED	binding	molecular_function	GO:0005488
484870			POORLY_CHARACTERIZED
253385			POORLY_CHARACTERIZED	N-acetyltransferase_activity metabolic_process dihydrolipoamide_branched_chain_acyltransferase_activity H2A/H2B_histone_acetyltransferase_activity H3/H4_histone_acetyltransferase_activity O-acyltransferase_activity acyltransferase_activity palmitoleoyl_[acyl-carrier-protein]-dependent_acyltransferase_activity carnitine_O-acyltransferase_activity acetyltransferase_activity C-acyltransferase_activi…	molecular_function biological_process	GO:0008080 GO:0008152 GO:0004147 GO:0004405 GO:0004406 GO:0008374 GO:0008415 GO:0008951 GO:0016406 GO:0016407 GO:0016408 GO:0016409 GO:0016410 GO:0016411 GO:0016412 GO:0016413 GO:0016414 GO:0016415 GO:0016416 GO:0016417 GO:0016418 GO:0016419 GO:0016420 GO:0016454 GO:0016748 GO:0016749 GO:0016750 GO:0016751 GO:0016752 GO:0016753 GO:0018030 GO:0018031 GO:0018711 GO:0018712 GO:0018713 GO:0019105 GO:…
308633			POORLY_CHARACTERIZED	protein_binding	molecular_function	GO:0005515
618563			POORLY_CHARACTERIZED	integral_to_membrane	cellular_component	GO:0016021
379486			POORLY_CHARACTERIZED	membrane	cellular_component	GO:0016020
255602			POORLY_CHARACTERIZED	integral_to_membrane	cellular_component	GO:0016021
333092			POORLY_CHARACTERIZED	integral_to_membrane	cellular_component	GO:0016021
701731			POORLY_CHARACTERIZED	1-alkyl-2-acetylglycerophosphocholine_esterase_activity	molecular_function	GO:0003847
440821			POORLY_CHARACTERIZED
593404			POORLY_CHARACTERIZED
314289			POORLY_CHARACTERIZED
447586			POORLY_CHARACTERIZED	exo-alpha-sialidase_activity	molecular_function	GO:0004308
690917			POORLY_CHARACTERIZED
307461			POORLY_CHARACTERIZED	N-acetyltransferase_activity metabolic_process dihydrolipoamide_branched_chain_acyltransferase_activity H2A/H2B_histone_acetyltransferase_activity H3/H4_histone_acetyltransferase_activity O-acyltransferase_activity acyltransferase_activity palmitoleoyl_[acyl-carrier-protein]-dependent_acyltransferase_activity carnitine_O-acyltransferase_activity acetyltransferase_activity C-acyltransferase_activi…	molecular_function biological_process	GO:0008080 GO:0008152 GO:0004147 GO:0004405 GO:0004406 GO:0008374 GO:0008415 GO:0008951 GO:0016406 GO:0016407 GO:0016408 GO:0016409 GO:0016410 GO:0016411 GO:0016412 GO:0016413 GO:0016414 GO:0016415 GO:0016416 GO:0016417 GO:0016418 GO:0016419 GO:0016420 GO:0016454 GO:0016748 GO:0016749 GO:0016750 GO:0016751 GO:0016752 GO:0016753 GO:0018030 GO:0018031 GO:0018711 GO:0018712 GO:0018713 GO:0019105 GO:…
478142			POORLY_CHARACTERIZED
238699			POORLY_CHARACTERIZED CELLULAR_PROCESSES_AND_SIGNALING	protein_modification_process	biological_process	GO:0006464
186716			POORLY_CHARACTERIZED CELLULAR_PROCESSES_AND_SIGNALING	protein_modification_process	biological_process	GO:0006464
189922			POORLY_CHARACTERIZED CELLULAR_PROCESSES_AND_SIGNALING	transporter_activity binding transport hydrolase_activity	molecular_function biological_process	GO:0005215 GO:0005488 GO:0006810 GO:0016787
588257			POORLY_CHARACTERIZED CELLULAR_PROCESSES_AND_SIGNALING	protein_kinase_activity ATP_binding protein_amino_acid_phosphorylation protein-tyrosine_kinase_activity protein_serine/threonine_kinase_activity	molecular_function biological_process	GO:0004672 GO:0005524 GO:0006468 GO:0004713 GO:0004674
150542			POORLY_CHARACTERIZED CELLULAR_PROCESSES_AND_SIGNALING	protein_modification_process	biological_process	GO:0006464
334853			POORLY_CHARACTERIZED CELLULAR_PROCESSES_AND_SIGNALING	GTP_binding GTPase_activity dynamin_GTPase_activity	molecular_function	GO:0005525 GO:0003924 GO:0008549
608419			POORLY_CHARACTERIZED CELLULAR_PROCESSES_AND_SIGNALING	protein_modification_process	biological_process	GO:0006464
455658			POORLY_CHARACTERIZED CELLULAR_PROCESSES_AND_SIGNALING	protein_kinase_activity ATP_binding protein_amino_acid_phosphorylation protein_serine/threonine_kinase_activity	molecular_function biological_process	GO:0004672 GO:0005524 GO:0006468 GO:0004674
316256			POORLY_CHARACTERIZED CELLULAR_PROCESSES_AND_SIGNALING	GTPase_activity GTP_binding dynamin_GTPase_activity	molecular_function	GO:0003924 GO:0005525 GO:0008549
316255			POORLY_CHARACTERIZED CELLULAR_PROCESSES_AND_SIGNALING	GTPase_activity GTP_binding dynamin_GTPase_activity	molecular_function	GO:0003924 GO:0005525 GO:0008549
251575			POORLY_CHARACTERIZED CELLULAR_PROCESSES_AND_SIGNALING	hydrolase_activity phosphoprotein_phosphatase_activity calcium-dependent_protein_serine/threonine_phosphatase_activity magnesium-dependent_protein_serine/threonine_phosphatase_activity magnesium-dependent_protein_serine/threonine_phosphatase_complex CTD_phosphatase_activity calcium-dependent_protein_serine/threonine_phosphatase_regulator_activity myosin_phosphatase_activity myosin_phosphatase_reg…	molecular_function cellular_component	GO:0016787 GO:0004721 GO:0004723 GO:0004724 GO:0005963 GO:0008420 GO:0008597 GO:0017018 GO:0017020 GO:0017023
294445			POORLY_CHARACTERIZED CELLULAR_PROCESSES_AND_SIGNALING	protein_kinase_activity ATP_binding protein_amino_acid_phosphorylation protein_serine/threonine_kinase_activity protein-tyrosine_kinase_activity protein_kinase_CK2_activity	molecular_function biological_process	GO:0004672 GO:0005524 GO:0006468 GO:0004674 GO:0004713 GO:0004682
468054			POORLY_CHARACTERIZED CELLULAR_PROCESSES_AND_SIGNALING	integral_to_membrane	cellular_component	GO:0016021
385239			POORLY_CHARACTERIZED CELLULAR_PROCESSES_AND_SIGNALING	GTPase_activity GTP_binding dynamin_GTPase_activity	molecular_function	GO:0003924 GO:0005525 GO:0008549
461677			POORLY_CHARACTERIZED METABOLISM
624189			POORLY_CHARACTERIZED METABOLISM	iron_ion_binding oxidoreductase_activity 1-aminocyclopropane-1-carboxylate_oxidase_activity	molecular_function	GO:0005506 GO:0016491 GO:0009815
454251			POORLY_CHARACTERIZED METABOLISM	iron_ion_binding oxidoreductase_activity oxalate_oxidase_activity	molecular_function	GO:0005506 GO:0016491 GO:0050162
688214			POORLY_CHARACTERIZED METABOLISM	iron_ion_binding oxidoreductase_activity oxalate_oxidase_activity	molecular_function	GO:0005506 GO:0016491 GO:0050162
614233			UNDEFINED
689028			UNDEFINED
705532			UNDEFINED
445893				nucleic_acid_binding intracellular zinc_ion_binding	molecular_function cellular_component	GO:0003676 GO:0005622 GO:0008270				C2H2
247901				DNA_binding transcription_factor_activity copper_ion_binding nucleus regulation_of_transcription,_DNA-dependent	molecular_function cellular_component biological_process	GO:0003677 GO:0003700 GO:0005507 GO:0005634 GO:0006355			LbAce1-1	Copper-fist
381332				transcription_factor_activity nucleus regulation_of_transcription,_DNA-dependent zinc_ion_binding DNA_binding transcription	molecular_function cellular_component biological_process	GO:0003700 GO:0005634 GO:0006355 GO:0008270 GO:0003677 GO:0006350			LbPriB	Fungal specific
307309				DNA_binding nucleus transcription zinc_ion_binding	molecular_function cellular_component biological_process	GO:0003677 GO:0005634 GO:0006350 GO:0008270				Fungal specific
628355				transcription_factor_activity nucleus regulation_of_transcription,_DNA-dependent zinc_ion_binding DNA_binding transcription	molecular_function cellular_component biological_process	GO:0003700 GO:0005634 GO:0006355 GO:0008270 GO:0003677 GO:0006350				Fungal specific
628949				DNA_binding nucleus transcription zinc_ion_binding	molecular_function cellular_component biological_process	GO:0003677 GO:0005634 GO:0006350 GO:0008270				Fungal specific
302926				transcription_factor_activity nucleus regulation_of_transcription,_DNA-dependent	molecular_function cellular_component biological_process	GO:0003700 GO:0005634 GO:0006355				TEA/ATTS
685157				transcription_factor_activity nucleus regulation_of_transcription,_DNA-dependent zinc_ion_binding	molecular_function cellular_component biological_process	GO:0003700 GO:0005634 GO:0006355 GO:0008270				Zn2Cys6
595757				transcription_factor_activity nucleus regulation_of_transcription,_DNA-dependent zinc_ion_binding	molecular_function cellular_component biological_process	GO:0003700 GO:0005634 GO:0006355 GO:0008270				Zn2Cys6
579366				transcription_factor_activity nucleus regulation_of_transcription,_DNA-dependent zinc_ion_binding	molecular_function cellular_component biological_process	GO:0003700 GO:0005634 GO:0006355 GO:0008270				Zn2Cys6
704283				transcription_factor_activity nucleus regulation_of_transcription,_DNA-dependent zinc_ion_binding	molecular_function cellular_component biological_process	GO:0003700 GO:0005634 GO:0006355 GO:0008270				Zn2Cys6
666247				transcription_factor_activity nucleus regulation_of_transcription,_DNA-dependent zinc_ion_binding	molecular_function cellular_component biological_process	GO:0003700 GO:0005634 GO:0006355 GO:0008270				Zn2Cys6
303095				transcription_factor_activity nucleus regulation_of_transcription,_DNA-dependent zinc_ion_binding	molecular_function cellular_component biological_process	GO:0003700 GO:0005634 GO:0006355 GO:0008270				Zn2Cys6
594734				transcription_factor_activity nucleus regulation_of_transcription,_DNA-dependent zinc_ion_binding	molecular_function cellular_component biological_process	GO:0003700 GO:0005634 GO:0006355 GO:0008270				Zn2Cys6
654916				transcription_factor_activity nucleus regulation_of_transcription,_DNA-dependent zinc_ion_binding	molecular_function cellular_component biological_process	GO:0003700 GO:0005634 GO:0006355 GO:0008270				Zn2Cys6
593632				transcription_factor_activity nucleus regulation_of_transcription,_DNA-dependent zinc_ion_binding	molecular_function cellular_component biological_process	GO:0003700 GO:0005634 GO:0006355 GO:0008270				Zn2Cys6
483986				transcription_factor_activity nucleus regulation_of_transcription,_DNA-dependent zinc_ion_binding	molecular_function cellular_component biological_process	GO:0003700 GO:0005634 GO:0006355 GO:0008270				Zn2Cys6
585149				transcription_factor_activity nucleus regulation_of_transcription,_DNA-dependent zinc_ion_binding DNA_binding transcription glucan_1,4-alpha-glucosidase_activity	molecular_function cellular_component biological_process	GO:0003700 GO:0005634 GO:0006355 GO:0008270 GO:0003677 GO:0006350 GO:0004339			LbFst3	Zn2Cys6 and Fungal specific
296682				transcription_factor_activity nucleus regulation_of_transcription,_DNA-dependent zinc_ion_binding DNA_binding transcription	molecular_function cellular_component biological_process	GO:0003700 GO:0005634 GO:0006355 GO:0008270 GO:0003677 GO:0006350				Zn2Cys6 and Fungal specific
685688				transcription_factor_activity nucleus regulation_of_transcription,_DNA-dependent zinc_ion_binding DNA_binding transcription	molecular_function cellular_component biological_process	GO:0003700 GO:0005634 GO:0006355 GO:0008270 GO:0003677 GO:0006350			LbCol21	Zn2Cys6 and Fungal specific
709256				transcription_factor_activity nucleus regulation_of_transcription,_DNA-dependent zinc_ion_binding DNA_binding transcription	molecular_function cellular_component biological_process	GO:0003700 GO:0005634 GO:0006355 GO:0008270 GO:0003677 GO:0006350				Zn2Cys6 and Fungal specific
383085				transcription_factor_activity nucleus regulation_of_transcription,_DNA-dependent zinc_ion_binding DNA_binding transcription	molecular_function cellular_component biological_process	GO:0003700 GO:0005634 GO:0006355 GO:0008270 GO:0003677 GO:0006350				Zn2Cys6 and Fungal specific
313796				transcription_factor_activity nucleus regulation_of_transcription,_DNA-dependent zinc_ion_binding DNA_binding transcription	molecular_function cellular_component biological_process	GO:0003700 GO:0005634 GO:0006355 GO:0008270 GO:0003677 GO:0006350				Zn2Cys6 and Fungal specific
636987				integral_to_membrane	cellular_component	GO:0016021	2.A.16.	The Telurite-resistance/Dicarboxylate Transporter (TDT) Family
236267				nucleobase_transmembrane_transporter_activity nucleobase,_nucleoside,_nucleotide_and_nucleic_acid_transport membrane	molecular_function biological_process cellular_component	GO:0015205 GO:0015931 GO:0016020	2.A.39.	The Nucleobase:Cation Symporter-1 (NCS1) Family
440542				nucleobase_transmembrane_transporter_activity nucleobase,_nucleoside,_nucleotide_and_nucleic_acid_transport membrane	molecular_function biological_process cellular_component	GO:0015205 GO:0015931 GO:0016020	2.A.39.	The Nucleobase:Cation Symporter-1 (NCS1) Family
254256				nucleobase_transmembrane_transporter_activity nucleobase,_nucleoside,_nucleotide_and_nucleic_acid_transport membrane	molecular_function biological_process cellular_component	GO:0015205 GO:0015931 GO:0016020	2.A.39.	The Nucleobase:Cation Symporter-1 (NCS1) Family
299569				nucleobase_transmembrane_transporter_activity nucleobase,_nucleoside,_nucleotide_and_nucleic_acid_transport membrane	molecular_function biological_process cellular_component	GO:0015205 GO:0015931 GO:0016020	2.A.39.	The Nucleobase:Cation Symporter-1 (NCS1) Family
310067				nucleobase_transmembrane_transporter_activity nucleobase,_nucleoside,_nucleotide_and_nucleic_acid_transport membrane	molecular_function biological_process cellular_component	GO:0015205 GO:0015931 GO:0016020	2.A.39.	The Nucleobase:Cation Symporter-1 (NCS1) Family
297934				integral_to_membrane metal_ion_transport metal_ion_binding	cellular_component biological_process molecular_function	GO:0016021 GO:0030001 GO:0046872	2.A.52.	The Ni2+-Co2+ Transporter (NiCoT) Family
668786				sodium_ion_transport bile_acid:sodium_symporter_activity membrane integral_to_membrane	biological_process molecular_function cellular_component	GO:0006814 GO:0008508 GO:0016020 GO:0016021	2.A.59.	The Arsenical Resistance-3 (ACR3) Family
621766				mitochondrial_electron_transport,_NADH_to_ubiquinone NADH_dehydrogenase_(ubiquinone)_activity NADH_dehydrogenase_activity	biological_process molecular_function	GO:0006120 GO:0008137 GO:0003954	3.D.1.	The Proton-translocating NADH Dehydrogenase (NDH) Family
307594	CE4	ssp		carbohydrate_metabolic_process hydrolase_activity,_acting_on_carbon-nitrogen_(but_not_peptide)_bonds catalytic_activity	biological_process molecular_function	GO:0005975 GO:0016810 GO:0003824
293318	CE4	ssp		carbohydrate_metabolic_process hydrolase_activity,_acting_on_carbon-nitrogen_(but_not_peptide)_bonds catalytic_activity chitin_deacetylase_activity	biological_process molecular_function	GO:0005975 GO:0016810 GO:0003824 GO:0004099
331387	EXPN	ssp
323571	EXPN	ssp
385634	GH12	ssp		copper_ion_binding polysaccharide_catabolic_process cellulase_activity	molecular_function biological_process	GO:0005507 GO:0000272 GO:0008810
587347		ssp
658388		ssp
699258		ssp
484627		ssp
620480		ssp
588652		ssp
307961		ssp		protease_inhibitor_activity	molecular_function	GO:0030414
327918		ssp
442443		ssp
594225		ssp
534602		ssp
487456		ssp
388995		ssp
692155		ssp
670046		ssp
256021		ssp
472339		ssp
640546		ssp
329188		ssp
673949		ssp
695753		ssp
658419		ssp
304788		ssp
709549		ssp		metabolic_process	biological_process	GO:0008152
594603		ssp
295327		ssp
694659		ssp
308032		ssp
691897		ssp
325703		ssp
331771		ssp
647986		ssp
172945		ssp
678092		ssp
661482		ssp
435971		ssp
621970		ssp
567749		ssp
709789		ssp
320618		ssp
300048		ssp
609184		ssp
321396		ssp
676132		ssp
479537		ssp
477091		ssp
584043		ssp
333197		ssp
576828		ssp
573377		ssp
473048		ssp
628998		ssp
599299		ssp
615885		ssp
328112		ssp		nucleotide_binding aminoacyl-tRNA_ligase_activity ATP_binding cytoplasm translation tRNA_aminoacylation_for_protein_translation	molecular_function cellular_component biological_process	GO:0000166 GO:0004812 GO:0005524 GO:0005737 GO:0006412 GO:0006418
674867		ssp
562264		ssp
632005		ssp
538491		ssp
694882		ssp
696492		ssp
399641		ssp
293524		ssp
247023		ssp
697869		ssp
709718		ssp
295120		ssp
690494		ssp
322484		ssp
680390		ssp
395257		ssp		hormone_activity extracellular_region	molecular_function cellular_component	GO:0005179 GO:0005576
486173		ssp
699309		ssp
538480		ssp
299713		ssp
671485		ssp		carbohydrate_binding	molecular_function	GO:0030246
180892		ssp		structural_constituent_of_cell_wall cell_wall	molecular_function cellular_component	GO:0005199 GO:0005618
303456		ssp
399587		ssp		mating_pheromone_activity membrane	molecular_function cellular_component	GO:0000772 GO:0016020
592289		ssp
292880		ssp
695194		ssp		RNA_binding endoribonuclease_activity ribonuclease_activity	molecular_function	GO:0003723 GO:0004521 GO:0004540
327726		ssp
648174		ssp
483968		ssp
191925		ssp
635150		ssp
469069		ssp
467556		ssp		RNA_binding endoribonuclease_activity ribonuclease_activity	molecular_function	GO:0003723 GO:0004521 GO:0004540
608299		ssp
594526		ssp
611149		ssp
593003		ssp
647030		ssp
321279		ssp
590087		ssp
399293		ssp		structural_constituent_of_cell_wall cell_wall	molecular_function cellular_component	GO:0005199 GO:0005618
620619		ssp
295818		ssp
399470		ssp
705940		ssp
487323		ssp
293729		ssp
594810		ssp
495498		ssp
684837		ssp
636379		ssp		oxidoreductase_activity transition_metal_ion_binding	molecular_function	GO:0016491 GO:0046914
474063		ssp
303115		ssp
445759		ssp
683263		ssp		metabolic_process	biological_process	GO:0008152
487202		ssp
489262		ssp
486511		ssp
294590		ssp
295528		ssp		growth_factor_activity	molecular_function	GO:0008083
384259		ssp
659853		ssp
567283		ssp
673503		ssp
399287		ssp		structural_constituent_of_cell_wall cell_wall	molecular_function cellular_component	GO:0005199 GO:0005618
302916		ssp
616986		ssp
579720		ssp
621115		ssp
592148		ssp
330757		ssp
574504		ssp
293296		ssp
648995		ssp
637307		protease		subtilase_activity proteolysis serine-type_peptidase_activity tripeptidyl-peptidase_I_activity	molecular_function biological_process	GO:0004289 GO:0006508 GO:0008236 GO:0019131
697160		protease		subtilase_activity proteolysis serine-type_peptidase_activity tripeptidyl-peptidase_I_activity	molecular_function biological_process	GO:0004289 GO:0006508 GO:0008236 GO:0019131
477836		protease		subtilase_activity proteolysis serine-type_peptidase_activity tripeptidyl-peptidase_I_activity	molecular_function biological_process	GO:0004289 GO:0006508 GO:0008236 GO:0019131
637700		protease		proteolysis metallopeptidase_activity zinc_ion_binding	biological_process molecular_function	GO:0006508 GO:0008237 GO:0008270
481040		protease		subtilase_activity proteolysis serine-type_peptidase_activity tripeptidyl-peptidase_I_activity	molecular_function biological_process	GO:0004289 GO:0006508 GO:0008236 GO:0019131
442700		protease		proteolysis metallopeptidase_activity zinc_ion_binding	biological_process molecular_function	GO:0006508 GO:0008237 GO:0008270
709984		protease_ssp
457469	AA5_1
312895	AA5_1
151571	AA5_1
460441	AA5_1
638550	AA5_1
582922	AA5_1
447330	AA9
298942	AA9
450012	AA9
242325	CBM13
386721	CBM13
253220	CBM13
602135	CBM13
253920	CE4			carbohydrate_metabolic_process hydrolase_activity,_acting_on_carbon-nitrogen_(but_not_peptide)_bonds catalytic_activity	biological_process molecular_function	GO:0005975 GO:0016810 GO:0003824
315258	CE8			cell_wall pectinesterase_activity cell_wall_modification	cellular_component molecular_function biological_process	GO:0005618 GO:0030599 GO:0042545
477020	GH12			polysaccharide_catabolic_process cellulase_activity	biological_process molecular_function	GO:0000272 GO:0008810
320398	GH12			polysaccharide_catabolic_process cellulase_activity	biological_process molecular_function	GO:0000272 GO:0008810
175190	GH128
379551	GH128
311083	GH16
305507	GH16			hydrolase_activity,_hydrolyzing_O-glycosyl_compounds carbohydrate_metabolic_process	molecular_function biological_process	GO:0004553 GO:0005975
389714	GH16			hydrolase_activity,_hydrolyzing_O-glycosyl_compounds carbohydrate_metabolic_process	molecular_function biological_process	GO:0004553 GO:0005975
309729	GH16
245697	GH16
247183	GH16
675478	GH16
307404	GH17			hydrolase_activity,_hydrolyzing_O-glycosyl_compounds carbohydrate_metabolic_process	molecular_function biological_process	GO:0004553 GO:0005975
320159	GH17
238862	GH24			lysozyme_activity peptidoglycan_catabolic_process cell_wall_catabolic_process	molecular_function biological_process	GO:0003796 GO:0009253 GO:0016998
[truncated: 3,075 more rows]

## Sheet: ECMFB668
Table S6 C: list of transcripts up-regulted in both ectomycorrhiza and fruiting body-only compared to free-living mycelium from Figure S6
Lacbi2 protID	cazyme	secretome_predict	kog_group	goName	gotermType	goAcc	transporter_family. iD	transporter family_name	TF name	TF Family
250173			CELLULAR_PROCESSES_AND_SIGNALING				2.A.67.	The Oligopeptide Transporter (OPT) Family
671922			CELLULAR_PROCESSES_AND_SIGNALING	ATP_binding ATPase_activity nucleotide_binding nucleoside-triphosphatase_activity	molecular_function	GO:0005524 GO:0016887 GO:0000166 GO:0017111	3.A.1.	The ATP-binding Cassette (ABC) Superfamily
300552		ssp	CELLULAR_PROCESSES_AND_SIGNALING
318421		ssp	CELLULAR_PROCESSES_AND_SIGNALING	structural_constituent_of_cell_wall cell_wall	molecular_function cellular_component	GO:0005199 GO:0005618
682114		ssp	CELLULAR_PROCESSES_AND_SIGNALING	protein_binding ATP_binding cellular_protein_metabolic_process protein_folding unfolded_protein_binding	molecular_function biological_process	GO:0005515 GO:0005524 GO:0044267 GO:0006457 GO:0051082
326045		ssp	CELLULAR_PROCESSES_AND_SIGNALING
302848		protease	CELLULAR_PROCESSES_AND_SIGNALING	pepsin_A_activity proteolysis aspartic-type_endopeptidase_activity	molecular_function biological_process	GO:0004194 GO:0006508 GO:0004190
247479		lipase	CELLULAR_PROCESSES_AND_SIGNALING	carboxylesterase_activity	molecular_function	GO:0004091
315360		lipase	CELLULAR_PROCESSES_AND_SIGNALING	carboxylesterase_activity	molecular_function	GO:0004091
331905			CELLULAR_PROCESSES_AND_SIGNALING
480959			CELLULAR_PROCESSES_AND_SIGNALING	peroxisome integral_to_membrane protein_import_into_peroxisome_matrix,_docking	cellular_component biological_process	GO:0005777 GO:0016021 GO:0016560
437441			CELLULAR_PROCESSES_AND_SIGNALING
294471			CELLULAR_PROCESSES_AND_SIGNALING
442333			CELLULAR_PROCESSES_AND_SIGNALING
305914			CELLULAR_PROCESSES_AND_SIGNALING	membrane protein_binding vesicle-mediated_transport	cellular_component molecular_function biological_process	GO:0016020 GO:0005515 GO:0016192
446964			CELLULAR_PROCESSES_AND_SIGNALING	NAD+_ADP-ribosyltransferase_activity	molecular_function	GO:0003950
637160			CELLULAR_PROCESSES_AND_SIGNALING
596678			CELLULAR_PROCESSES_AND_SIGNALING	glutathione_transferase_activity	molecular_function	GO:0004364
467315			CELLULAR_PROCESSES_AND_SIGNALING
482339			CELLULAR_PROCESSES_AND_SIGNALING
473368			CELLULAR_PROCESSES_AND_SIGNALING	catalytic_activity carbohydrate_catabolic_process carbohydrate_binding	molecular_function biological_process	GO:0003824 GO:0016052 GO:0030246
489029			CELLULAR_PROCESSES_AND_SIGNALING
609250			CELLULAR_PROCESSES_AND_SIGNALING	protein-S-isoprenylcysteine_O-methyltransferase_activity C-terminal_protein_amino_acid_methylation integral_to_membrane	molecular_function biological_process cellular_component	GO:0004671 GO:0006481 GO:0016021
325920			CELLULAR_PROCESSES_AND_SIGNALING
665348			CELLULAR_PROCESSES_AND_SIGNALING
626857			CELLULAR_PROCESSES_AND_SIGNALING	protein_kinase_activity ATP_binding protein_amino_acid_phosphorylation protein-tyrosine_kinase_activity protein_serine/threonine_kinase_activity transmembrane_receptor_protein_serine/threonine_kinase_activity 3-phosphoinositide-dependent_protein_kinase_activity DNA-dependent_protein_kinase_activity AMP-activated_protein_kinase_activity casein_kinase_activity casein_kinase_I_activity cyclic_nucleo…	molecular_function biological_process	GO:0004672 GO:0005524 GO:0006468 GO:0004713 GO:0004674 GO:0004675 GO:0004676 GO:0004677 GO:0004679 GO:0004680 GO:0004681 GO:0004690 GO:0004694 GO:0004695 GO:0004696 GO:0004698 GO:0004700 GO:0004702 GO:0004704 GO:0004705 GO:0004706 GO:0004708 GO:0004710 GO:0004711 GO:0004718 GO:0008338 GO:0008339 GO:0008349 GO:0008545 GO:0016908 GO:0016909 GO:0019199 GO:0019912 GO:0034211
482357			CELLULAR_PROCESSES_AND_SIGNALING
705715			CELLULAR_PROCESSES_AND_SIGNALING	protein_folding peptidyl-prolyl_cis-trans_isomerase_activity cyclophilin FK506-sensitive_peptidyl-prolyl_cis-trans_isomerase cyclophilin-type_peptidyl-prolyl_cis-trans_isomerase_activity	biological_process molecular_function	GO:0006457 GO:0003755 GO:0004600 GO:0030051 GO:0042027
657910			CELLULAR_PROCESSES_AND_SIGNALING	protein_kinase_activity ATP_binding protein_amino_acid_phosphorylation protein-tyrosine_kinase_activity protein_serine/threonine_kinase_activity	molecular_function biological_process	GO:0004672 GO:0005524 GO:0006468 GO:0004713 GO:0004674
691907			CELLULAR_PROCESSES_AND_SIGNALING	protein_kinase_activity ATP_binding protein_amino_acid_phosphorylation protein-tyrosine_kinase_activity protein_serine/threonine_kinase_activity	molecular_function biological_process	GO:0004672 GO:0005524 GO:0006468 GO:0004713 GO:0004674
614389			CELLULAR_PROCESSES_AND_SIGNALING	guanyl-nucleotide_exchange_factor_activity intracellular regulation_of_small_GTPase_mediated_signal_transduction small_GTPase_mediated_signal_transduction	molecular_function cellular_component biological_process	GO:0005085 GO:0005622 GO:0051056 GO:0007264
183494			CELLULAR_PROCESSES_AND_SIGNALING	protein_amino_acid_dephosphorylation protein_tyrosine/serine/threonine_phosphatase_activity dephosphorylation phosphoric_monoester_hydrolase_activity	biological_process molecular_function	GO:0006470 GO:0008138 GO:0016311 GO:0016791
317960			CELLULAR_PROCESSES_AND_SIGNALING
672770			CELLULAR_PROCESSES_AND_SIGNALING
335185			CELLULAR_PROCESSES_AND_SIGNALING	proteolysis astacin_activity metallopeptidase_activity zinc_ion_binding	biological_process molecular_function	GO:0006508 GO:0008533 GO:0008237 GO:0008270
659387			CELLULAR_PROCESSES_AND_SIGNALING
292195			CELLULAR_PROCESSES_AND_SIGNALING
439326			CELLULAR_PROCESSES_AND_SIGNALING	microtubule_motor_activity kinesin_complex	molecular_function cellular_component	GO:0003777 GO:0005871
459171			CELLULAR_PROCESSES_AND_SIGNALING
706256			CELLULAR_PROCESSES_AND_SIGNALING	protein_kinase_activity ATP_binding protein_amino_acid_phosphorylation protein-tyrosine_kinase_activity protein_serine/threonine_kinase_activity transmembrane_receptor_protein_serine/threonine_kinase_activity 3-phosphoinositide-dependent_protein_kinase_activity DNA-dependent_protein_kinase_activity AMP-activated_protein_kinase_activity casein_kinase_activity casein_kinase_I_activity cyclic_nucleo…	molecular_function biological_process	GO:0004672 GO:0005524 GO:0006468 GO:0004713 GO:0004674 GO:0004675 GO:0004676 GO:0004677 GO:0004679 GO:0004680 GO:0004681 GO:0004690 GO:0004694 GO:0004695 GO:0004696 GO:0004698 GO:0004700 GO:0004702 GO:0004704 GO:0004705 GO:0004706 GO:0004708 GO:0004710 GO:0004711 GO:0004718 GO:0008338 GO:0008339 GO:0008349 GO:0008545 GO:0016908 GO:0016909 GO:0019199 GO:0019912 GO:0034211
693825			CELLULAR_PROCESSES_AND_SIGNALING	protein_binding zinc_ion_binding	molecular_function	GO:0005515 GO:0008270
613908			CELLULAR_PROCESSES_AND_SIGNALING	protein_kinase_activity ATP_binding protein_amino_acid_phosphorylation protein-tyrosine_kinase_activity protein_serine/threonine_kinase_activity transmembrane_receptor_protein_serine/threonine_kinase_activity 3-phosphoinositide-dependent_protein_kinase_activity DNA-dependent_protein_kinase_activity AMP-activated_protein_kinase_activity casein_kinase_activity casein_kinase_I_activity cyclic_nucleo…	molecular_function biological_process	GO:0004672 GO:0005524 GO:0006468 GO:0004713 GO:0004674 GO:0004675 GO:0004676 GO:0004677 GO:0004679 GO:0004680 GO:0004681 GO:0004690 GO:0004694 GO:0004695 GO:0004696 GO:0004698 GO:0004700 GO:0004702 GO:0004704 GO:0004705 GO:0004706 GO:0004708 GO:0004710 GO:0004711 GO:0004718 GO:0008338 GO:0008339 GO:0008349 GO:0008545 GO:0016908 GO:0016909 GO:0019199 GO:0019912 GO:0034211
633223			CELLULAR_PROCESSES_AND_SIGNALING
443638			CELLULAR_PROCESSES_AND_SIGNALING
298392			CELLULAR_PROCESSES_AND_SIGNALING
598252			CELLULAR_PROCESSES_AND_SIGNALING	3',5'-cyclic-nucleotide_phosphodiesterase_activity signal_transduction catalytic_activity regulation_of_cyclic-nucleotide_phosphodiesterase_activity	molecular_function biological_process	GO:0004114 GO:0007165 GO:0003824 GO:0051342
435742			CELLULAR_PROCESSES_AND_SIGNALING
606615			CELLULAR_PROCESSES_AND_SIGNALING
293419			CELLULAR_PROCESSES_AND_SIGNALING
302134			CELLULAR_PROCESSES_AND_SIGNALING	protein_kinase_activity ATP_binding protein_amino_acid_phosphorylation protein-tyrosine_kinase_activity protein_serine/threonine_kinase_activity	molecular_function biological_process	GO:0004672 GO:0005524 GO:0006468 GO:0004713 GO:0004674
483680			CELLULAR_PROCESSES_AND_SIGNALING	protein_kinase_activity ATP_binding protein_amino_acid_phosphorylation protein-tyrosine_kinase_activity protein_serine/threonine_kinase_activity	molecular_function biological_process	GO:0004672 GO:0005524 GO:0006468 GO:0004713 GO:0004674
438154			CELLULAR_PROCESSES_AND_SIGNALING	glutathione_transferase_activity	molecular_function	GO:0004364
324765			CELLULAR_PROCESSES_AND_SIGNALING
673052			CELLULAR_PROCESSES_AND_SIGNALING	protein_amino_acid_dephosphorylation protein_tyrosine/serine/threonine_phosphatase_activity dephosphorylation phosphoric_monoester_hydrolase_activity	biological_process molecular_function	GO:0006470 GO:0008138 GO:0016311 GO:0016791
477080			CELLULAR_PROCESSES_AND_SIGNALING	catalytic_activity carbohydrate_catabolic_process carbohydrate_binding	molecular_function biological_process	GO:0003824 GO:0016052 GO:0030246
479059			CELLULAR_PROCESSES_AND_SIGNALING
600616			CELLULAR_PROCESSES_AND_SIGNALING
463346			CELLULAR_PROCESSES_AND_SIGNALING	protein_amino_acid_dephosphorylation protein_tyrosine/serine/threonine_phosphatase_activity dephosphorylation phosphoric_monoester_hydrolase_activity protein_tyrosine_phosphatase_activity	biological_process molecular_function	GO:0006470 GO:0008138 GO:0016311 GO:0016791 GO:0004725
326010			CELLULAR_PROCESSES_AND_SIGNALING
485006			CELLULAR_PROCESSES_AND_SIGNALING	protein_amino_acid_dephosphorylation protein_tyrosine/serine/threonine_phosphatase_activity dephosphorylation phosphoric_monoester_hydrolase_activity protein_tyrosine_phosphatase_activity prenylated_protein_tyrosine_phosphatase_activity	biological_process molecular_function	GO:0006470 GO:0008138 GO:0016311 GO:0016791 GO:0004725 GO:0004727
658389			CELLULAR_PROCESSES_AND_SIGNALING
474480			CELLULAR_PROCESSES_AND_SIGNALING	histone_acetyltransferase_activity	molecular_function	GO:0004402
580240			CELLULAR_PROCESSES_AND_SIGNALING METABOLISM
307942			CELLULAR_PROCESSES_AND_SIGNALING METABOLISM	signal_transducer_activity G-protein_coupled_receptor_protein_signaling_pathway guanyl_nucleotide_binding signal_transduction	molecular_function biological_process	GO:0004871 GO:0007186 GO:0019001 GO:0007165
603166			CELLULAR_PROCESSES_AND_SIGNALING METABOLISM
689121			CELLULAR_PROCESSES_AND_SIGNALING METABOLISM
610516			CELLULAR_PROCESSES_AND_SIGNALING POORLY_CHARACTERIZED	calcium-mediated_signaling	biological_process	GO:0019722
298274			INFORMATION_STORAGE_AND_PROCESSING	transcription_factor_activity nucleus regulation_of_transcription,_DNA-dependent	molecular_function cellular_component biological_process	GO:0003700 GO:0005634 GO:0006355			LbAbaA	TEA/ATTS
294914			INFORMATION_STORAGE_AND_PROCESSING	DNA_binding regulation_of_transcription,_DNA-dependent	molecular_function biological_process	GO:0003677 GO:0006355			LbAbf2	HMG
302141			INFORMATION_STORAGE_AND_PROCESSING	transcription_factor_activity nucleus regulation_of_transcription,_DNA-dependent sequence-specific_DNA_binding	molecular_function cellular_component biological_process	GO:0003700 GO:0005634 GO:0006355 GO:0043565			LbRlm1-2	SRF
467459		ssp	INFORMATION_STORAGE_AND_PROCESSING
704177			INFORMATION_STORAGE_AND_PROCESSING
623406			INFORMATION_STORAGE_AND_PROCESSING	RNA_binding binding	molecular_function	GO:0003723 GO:0005488
687998			INFORMATION_STORAGE_AND_PROCESSING
324293			INFORMATION_STORAGE_AND_PROCESSING
680842			INFORMATION_STORAGE_AND_PROCESSING
463950			INFORMATION_STORAGE_AND_PROCESSING
452674			INFORMATION_STORAGE_AND_PROCESSING
588142			INFORMATION_STORAGE_AND_PROCESSING	RNA_binding RNA_processing	molecular_function biological_process	GO:0003723 GO:0006396
523365			INFORMATION_STORAGE_AND_PROCESSING
701407			INFORMATION_STORAGE_AND_PROCESSING
627036			INFORMATION_STORAGE_AND_PROCESSING
293747			INFORMATION_STORAGE_AND_PROCESSING
640308			INFORMATION_STORAGE_AND_PROCESSING
614280			INFORMATION_STORAGE_AND_PROCESSING	transcription_factor_activity nucleus regulation_of_transcription,_DNA-dependent zinc_ion_binding DNA_binding transcription	molecular_function cellular_component biological_process	GO:0003700 GO:0005634 GO:0006355 GO:0008270 GO:0003677 GO:0006350				Zn2Cys6 and Fungal specific
659519			INFORMATION_STORAGE_AND_PROCESSING
600174			INFORMATION_STORAGE_AND_PROCESSING	RNA_polymerase_II_transcription_factor_activity nucleus regulation_of_transcription DNA_binding	molecular_function cellular_component biological_process	GO:0003702 GO:0005634 GO:0045449 GO:0003677
481179			INFORMATION_STORAGE_AND_PROCESSING	nucleotide_binding aminoacyl-tRNA_ligase_activity ATP_binding cytoplasm translation tRNA_aminoacylation_for_protein_translation	molecular_function cellular_component biological_process	GO:0000166 GO:0004812 GO:0005524 GO:0005737 GO:0006412 GO:0006418
499178			INFORMATION_STORAGE_AND_PROCESSING	UDP-N-acetylmuramoylalanyl-D-glutamyl-2,6-diaminopimelate-D-alanyl-D-alanine_ligase_activity ribosomal_S6-glutamic_acid_ligase_activity coenzyme_F420-0_gamma-glutamyl_ligase_activity coenzyme_F420-2_alpha-glutamyl_ligase_activity	molecular_function	GO:0008766 GO:0018169 GO:0043773 GO:0043774
478829			INFORMATION_STORAGE_AND_PROCESSING	proteolysis response_to_pH membrane regulation_of_transcription_factor_activity	biological_process cellular_component	GO:0006508 GO:0009268 GO:0016020 GO:0051090
442449			INFORMATION_STORAGE_AND_PROCESSING
707179			INFORMATION_STORAGE_AND_PROCESSING	transcription_factor_activity nucleus regulation_of_transcription,_DNA-dependent zinc_ion_binding	molecular_function cellular_component biological_process	GO:0003700 GO:0005634 GO:0006355 GO:0008270				Zn2Cys6
331571			INFORMATION_STORAGE_AND_PROCESSING	exo-alpha-sialidase_activity	molecular_function	GO:0004308
684418			INFORMATION_STORAGE_AND_PROCESSING
389326			INFORMATION_STORAGE_AND_PROCESSING	histone_acetyltransferase_activity	molecular_function	GO:0004402
324955			INFORMATION_STORAGE_AND_PROCESSING
300377			INFORMATION_STORAGE_AND_PROCESSING
665393			INFORMATION_STORAGE_AND_PROCESSING	nucleic_acid_binding intracellular nucleobase,_nucleoside,_nucleotide_and_nucleic_acid_metabolic_process 3'-5'_exonuclease_activity	molecular_function cellular_component biological_process	GO:0003676 GO:0005622 GO:0006139 GO:0008408
467801			INFORMATION_STORAGE_AND_PROCESSING
680204			INFORMATION_STORAGE_AND_PROCESSING	nucleus	cellular_component	GO:0005634
615767			INFORMATION_STORAGE_AND_PROCESSING	nucleotidyltransferase_activity DNA-directed_DNA_polymerase_activity DNA_polymerase_activity	molecular_function	GO:0016779 GO:0003887 GO:0034061
670693			INFORMATION_STORAGE_AND_PROCESSING	histone_acetyltransferase_activity	molecular_function	GO:0004402
316766			INFORMATION_STORAGE_AND_PROCESSING CELLULAR_PROCESSES_AND_SIGNALING	NAD+_ADP-ribosyltransferase_activity nucleus	molecular_function cellular_component	GO:0003950 GO:0005634
318002			INFORMATION_STORAGE_AND_PROCESSING CELLULAR_PROCESSES_AND_SIGNALING	electron_transport electron_carrier_activity NAD+_ADP-ribosyltransferase_activity nucleus	biological_process molecular_function cellular_component	GO:0006118 GO:0009055 GO:0003950 GO:0005634
480910			INFORMATION_STORAGE_AND_PROCESSING METABOLISM CELLULAR_PROCESSES_AND_SIGNALING	carbon-nitrogen_ligase_activity,_with_glutamine_as_amido-N-donor nuclease_activity phosphoric_ester_hydrolase_activity T/G_mismatch-specific_endonuclease_activity	molecular_function	GO:0016884 GO:0004518 GO:0042578 GO:0043765
331747			METABOLISM	transport ammonium_transmembrane_transporter_activity membrane	biological_process molecular_function cellular_component	GO:0006810 GO:0008519 GO:0016020	1.A.11.	The Ammonia Transporter Channel (Amt) Family
190906			METABOLISM	transport ammonium_transmembrane_transporter_activity membrane	biological_process molecular_function cellular_component	GO:0006810 GO:0008519 GO:0016020	1.A.11.	The Ammonia Transporter Channel (Amt) Family
297571			METABOLISM	transporter_activity transport integral_to_membrane	molecular_function biological_process cellular_component	GO:0005215 GO:0006810 GO:0016021	2.A.1.	The Major Facilitator Superfamily (MFS)
187852			METABOLISM				2.A.1.	The Major Facilitator Superfamily (MFS)
243483			METABOLISM	transporter_activity transport integral_to_membrane	molecular_function biological_process cellular_component	GO:0005215 GO:0006810 GO:0016021	2.A.1.	The Major Facilitator Superfamily (MFS)
249110			METABOLISM	transporter_activity transport integral_to_membrane	molecular_function biological_process cellular_component	GO:0005215 GO:0006810 GO:0016021	2.A.1.	The Major Facilitator Superfamily (MFS)
677598			METABOLISM	transporter_activity transport integral_to_membrane	molecular_function biological_process cellular_component	GO:0005215 GO:0006810 GO:0016021	2.A.1.	The Major Facilitator Superfamily (MFS)
248030			METABOLISM				2.A.1.	The Major Facilitator Superfamily (MFS)
668820			METABOLISM	transporter_activity oligopeptide_transport membrane	molecular_function biological_process cellular_component	GO:0005215 GO:0006857 GO:0016020	2.A.17.	The Proton-dependent Oligopeptide Transporter (POT) Family
703557			METABOLISM	binding transport membrane mitochondrial_inner_membrane	molecular_function biological_process cellular_component	GO:0005488 GO:0006810 GO:0016020 GO:0005743	2.A.29.	The Mitochondrial Carrier (MC) Family
182249			METABOLISM	amino_acid_transport amino_acid_transmembrane_transporter_activity membrane integral_to_membrane transport	biological_process molecular_function cellular_component	GO:0006865 GO:0015171 GO:0016020 GO:0016021 GO:0006810	2.A.3.	The Amino Acid-Polyamine-Organocation (APC) Family
191715			METABOLISM	amino_acid_transport amino_acid_transmembrane_transporter_activity membrane integral_to_membrane transport	biological_process molecular_function cellular_component	GO:0006865 GO:0015171 GO:0016020 GO:0016021 GO:0006810	2.A.3.	The Amino Acid-Polyamine-Organocation (APC) Family
254728			METABOLISM	amino_acid_transport amino_acid_transmembrane_transporter_activity membrane integral_to_membrane transport	biological_process molecular_function cellular_component	GO:0006865 GO:0015171 GO:0016020 GO:0016021 GO:0006810	2.A.3.	The Amino Acid-Polyamine-Organocation (APC) Family
300838			METABOLISM	amino_acid_transport amino_acid_transmembrane_transporter_activity membrane integral_to_membrane transport	biological_process molecular_function cellular_component	GO:0006865 GO:0015171 GO:0016020 GO:0016021 GO:0006810	2.A.3.	The Amino Acid-Polyamine-Organocation (APC) Family
245329			METABOLISM	amino_acid_transport amino_acid_transmembrane_transporter_activity membrane transport nucleotide_binding proline-tRNA_ligase_activity ATP_binding cytoplasm translation prolyl-tRNA_aminoacylation	biological_process molecular_function cellular_component	GO:0006865 GO:0015171 GO:0016020 GO:0006810 GO:0000166 GO:0004827 GO:0005524 GO:0005737 GO:0006412 GO:0006433	2.A.3.	The Amino Acid-Polyamine-Organocation (APC) Family
188015			METABOLISM	amino_acid_transport amino_acid_transmembrane_transporter_activity membrane integral_to_membrane transport	biological_process molecular_function cellular_component	GO:0006865 GO:0015171 GO:0016020 GO:0016021 GO:0006810	2.A.3.	The Amino Acid-Polyamine-Organocation (APC) Family
307944			METABOLISM	cation_transport cation_transmembrane_transporter_activity membrane	biological_process molecular_function cellular_component	GO:0006812 GO:0008324 GO:0016020	2.A.4.	The Cation Diffusion Facilitator (CDF) Family
180140			METABOLISM	membrane metal_ion_transport metal_ion_transmembrane_transporter_activity zinc_ion_transmembrane_transporter_activity zinc_ion_transport integral_to_membrane	cellular_component biological_process molecular_function	GO:0016020 GO:0030001 GO:0046873 GO:0005385 GO:0006829 GO:0016021	2.A.5.	The Zinc (Zn2+)-Iron (Fe2+) Permease (ZIP) Family
232756			METABOLISM	secondary_active_sulfate_transmembrane_transporter_activity sulfate_transport membrane transporter_activity transport integral_to_membrane	molecular_function biological_process cellular_component	GO:0008271 GO:0008272 GO:0016020 GO:0005215 GO:0006810 GO:0016021	2.A.53.	The Sulfate Permease (SulP) Family
186401			METABOLISM	secondary_active_sulfate_transmembrane_transporter_activity sulfate_transport membrane transporter_activity transport integral_to_membrane	molecular_function biological_process cellular_component	GO:0008271 GO:0008272 GO:0016020 GO:0005215 GO:0006810 GO:0016021	2.A.53.	The Sulfate Permease (SulP) Family
179114			METABOLISM	ATP_binding ATPase_activity,_coupled_to_transmembrane_movement_of_ions,_phosphorylative_mechanism proton_transport membrane transport cation_transport catalytic_activity metabolic_process calcium-transporting_ATPase_activity calcium_ion_binding calcium_ion_transport calcium_ion_transmembrane_transporter_activity hydrolase_activity,_acting_on_acid_anhydrides,_catalyzing_transmembrane_movement_of_s…	molecular_function biological_process cellular_component	GO:0005524 GO:0015662 GO:0015992 GO:0016020 GO:0006810 GO:0006812 GO:0003824 GO:0008152 GO:0005388 GO:0005509 GO:0006816 GO:0015085 GO:0016820	3.A.3.	The P-type ATPase (P-ATPase) Superfamily
621770			METABOLISM	NADH_dehydrogenase_(ubiquinone)_activity ATP_synthesis_coupled_electron_transport NADH_dehydrogenase_activity	molecular_function biological_process	GO:0008137 GO:0042773 GO:0003954	3.D.1.	The Proton-translocating NADH Dehydrogenase (NDH) Family
710288			METABOLISM	iron_ion_binding electron_transport aerobic_respiration integral_to_membrane heme_binding hydrolase_activity,_hydrolyzing_O-glycosyl_compounds carbohydrate_metabolic_process	molecular_function biological_process cellular_component	GO:0005506 GO:0006118 GO:0009060 GO:0016021 GO:0020037 GO:0004553 GO:0005975	3.D.4.	The Proton-translocating Cytochrome Oxidase (COX) Superfamily
621638			METABOLISM	copper_ion_binding cytochrome-c_oxidase_activity electron_transport membrane integral_to_membrane heme_binding aa3-type_cytochrome_c_oxidase ba3-type_cytochrome_c_oxidase caa3-type_cytochrome_c_oxidase cbb3-type_cytochrome_c_oxidase	molecular_function biological_process cellular_component	GO:0005507 GO:0004129 GO:0006118 GO:0016020 GO:0016021 GO:0020037 GO:0009481 GO:0009482 GO:0009483 GO:0009485	3.D.4.	The Proton-translocating Cytochrome Oxidase (COX) Superfamily
638693			METABOLISM	cytochrome-c_oxidase_activity electron_transport membrane aa3-type_cytochrome_c_oxidase ba3-type_cytochrome_c_oxidase caa3-type_cytochrome_c_oxidase cbb3-type_cytochrome_c_oxidase	molecular_function biological_process cellular_component	GO:0004129 GO:0006118 GO:0016020 GO:0009481 GO:0009482 GO:0009483 GO:0009485	3.D.4.	The Proton-translocating Cytochrome Oxidase (COX) Superfamily
661527	CBM52	ssp	METABOLISM
303799		ssp	METABOLISM	superoxide_metabolic_process metal_ion_binding superoxide_dismutase_activity	biological_process molecular_function	GO:0006801 GO:0046872 GO:0004784
666354		ssp	METABOLISM	triacylglycerol_lipase_activity lipid_metabolic_process catalytic_activity	molecular_function biological_process	GO:0004806 GO:0006629 GO:0003824
399748	AA1_1	protease	METABOLISM	oxidoreductase_activity copper_ion_binding laccase_activity	molecular_function	GO:0016491 GO:0005507 GO:0008471
238280	AA1		METABOLISM	copper_ion_binding oxidoreductase_activity	molecular_function	GO:0005507 GO:0016491
396511	AA7		METABOLISM	oxidoreductase_activity FAD_binding catalytic_activity	molecular_function	GO:0016491 GO:0050660 GO:0003824
245054	GH37		METABOLISM	subtilase_activity proteolysis alpha,alpha-trehalase_activity trehalose_metabolic_process catalytic_activity	molecular_function biological_process	GO:0004289 GO:0006508 GO:0004555 GO:0005991 GO:0003824
309199	GT1		METABOLISM	carbohydrate_metabolic_process transferase_activity,_transferring_hexosyl_groups lipid_glycosylation sterol_3-beta-glucosyltransferase_activity	biological_process molecular_function	GO:0005975 GO:0016758 GO:0030259 GO:0016906
295056	GT8		METABOLISM	carbohydrate_biosynthetic_process transferase_activity,_transferring_hexosyl_groups glycogenin_glucosyltransferase_activity	biological_process molecular_function	GO:0016051 GO:0016758 GO:0008466
242566	GT8		METABOLISM	carbohydrate_biosynthetic_process transferase_activity,_transferring_hexosyl_groups glycogenin_glucosyltransferase_activity	biological_process molecular_function	GO:0016051 GO:0016758 GO:0008466
709607			METABOLISM	electron_transport oxidoreductase_activity FAD_binding NADH_dehydrogenase_activity	biological_process molecular_function	GO:0006118 GO:0016491 GO:0050660 GO:0003954
624148			METABOLISM	oxidoreductase_activity pyridoxine_4-dehydrogenase_activity	molecular_function	GO:0016491 GO:0050236
386109			METABOLISM	monooxygenase_activity iron_ion_binding electron_transport heme_binding	molecular_function biological_process	GO:0004497 GO:0005506 GO:0006118 GO:0020037
309733			METABOLISM	amino_acid_metabolic_process oxidoreductase_activity catalytic_activity binding metabolic_process glutamate_dehydrogenase_activity	biological_process molecular_function	GO:0006520 GO:0016491 GO:0003824 GO:0005488 GO:0008152 GO:0004352
298374			METABOLISM	adenosine_deaminase_activity deoxyadenosine_deaminase_activity	molecular_function	GO:0004000 GO:0046936
543626			METABOLISM
647241			METABOLISM	catalytic_activity binding metabolic_process glucose_dehydrogenase_activity pinocarveol_dehydrogenase_activity chloral_hydrate_dehydrogenase_activity hydroxymethylmethylsilanediol_oxidase_activity 1-phenylethanol_dehydrogenase_activity myrtenol_dehydrogenase_activity versicolorin_reductase_activity ketoreductase_activity	molecular_function biological_process	GO:0003824 GO:0005488 GO:0008152 GO:0004344 GO:0018446 GO:0018447 GO:0018448 GO:0018449 GO:0018450 GO:0042469 GO:0045703
439413			METABOLISM	amino_acid_metabolic_process pyridoxal_phosphate_binding cystathionine_gamma-lyase_activity	biological_process molecular_function	GO:0006520 GO:0030170 GO:0004123
182480			METABOLISM	hydroxymethylglutaryl-CoA_synthase_activity isoprenoid_biosynthetic_process catalytic_activity metabolic_process	molecular_function biological_process	GO:0004421 GO:0008299 GO:0003824 GO:0008152
386551			METABOLISM	monooxygenase_activity iron_ion_binding electron_transport heme_binding calcium_ion_binding unspecific_monooxygenase_activity	molecular_function biological_process	GO:0004497 GO:0005506 GO:0006118 GO:0020037 GO:0005509 GO:0050381
185536			METABOLISM	tricarboxylic_acid_cycle_intermediate_metabolic_process oxidoreductase_activity glycolysis oxidoreductase_activity,_acting_on_the_CH-OH_group_of_donors,_NAD_or_NADP_as_acceptor cellular_carbohydrate_metabolic_process malate_metabolic_process L-malate_dehydrogenase_activity catalytic_activity carbohydrate_metabolic_process binding metabolic_process	biological_process molecular_function	GO:0006100 GO:0016491 GO:0006096 GO:0016616 GO:0044262 GO:0006108 GO:0030060 GO:0003824 GO:0005975 GO:0005488 GO:0008152
481891			METABOLISM	oxidoreductase_activity FAD_binding catalytic_activity	molecular_function	GO:0016491 GO:0050660 GO:0003824
635298			METABOLISM	cysteine-type_endopeptidase_activity proteolysis bleomycin_hydrolase_activity	molecular_function biological_process	GO:0004197 GO:0006508 GO:0008423
647828			METABOLISM	zinc_ion_binding oxidoreductase_activity oxidoreductase_activity,_acting_on_the_CH-OH_group_of_donors,_NAD_or_NADP_as_acceptor NAD_binding catalytic_activity binding metabolic_process L-iditol_2-dehydrogenase_activity	molecular_function biological_process	GO:0008270 GO:0016491 GO:0016616 GO:0051287 GO:0003824 GO:0005488 GO:0008152 GO:0003939
187166			METABOLISM	monooxygenase_activity iron_ion_binding electron_transport heme_binding fluorene_oxygenase_activity mono-butyltin_dioxygenase_activity limonene_8-monooxygenase_activity tri-n-butyltin_dioxygenase_activity di-n-butyltin_dioxygenase_activity methylsilanetriol_hydroxylase_activity methyl_tertiary_butyl_ether_3-monooxygenase_activity 4-nitrocatechol_4-monooxygenase_activity 4-chlorophenoxyacetate_mon…	molecular_function biological_process	GO:0004497 GO:0005506 GO:0006118 GO:0020037 GO:0018585 GO:0018586 GO:0018587 GO:0018588 GO:0018589 GO:0018590 GO:0018591 GO:0018592 GO:0018593 GO:0018594 GO:0018595 GO:0018596 GO:0018597 GO:0018598 GO:0018599 GO:0018600 GO:0043823
188234			METABOLISM	acyltransferase_activity carnitine_O-acetyltransferase_activity	molecular_function	GO:0008415 GO:0004092
393581			METABOLISM	monooxygenase_activity iron_ion_binding electron_transport heme_binding unspecific_monooxygenase_activity	molecular_function biological_process	GO:0004497 GO:0005506 GO:0006118 GO:0020037 GO:0050381
472925			METABOLISM	metabolic_process oxidoreductase_activity catalytic_activity binding	biological_process molecular_function	GO:0008152 GO:0016491 GO:0003824 GO:0005488
604520			METABOLISM	triacylglycerol_lipase_activity lipid_metabolic_process catalytic_activity phospholipase_activity lipase_activity 1-oxa-2-oxocycloheptane_lactonase_activity sulfolactone_hydrolase_activity 3,4-dihydrocoumarin_hydrolase_activity butyrolactone_hydrolase_activity	molecular_function biological_process	GO:0004806 GO:0006629 GO:0003824 GO:0004620 GO:0016298 GO:0018731 GO:0018732 GO:0018733 GO:0018734
314449			METABOLISM	monooxygenase_activity iron_ion_binding electron_transport heme_binding calcium_ion_binding unspecific_monooxygenase_activity	molecular_function biological_process	GO:0004497 GO:0005506 GO:0006118 GO:0020037 GO:0005509 GO:0050381
185981			METABOLISM	catalytic_activity metabolic_process acetyl-CoA_C-acyltransferase_activity	molecular_function biological_process	GO:0003824 GO:0008152 GO:0003988
393891			METABOLISM	monooxygenase_activity iron_ion_binding electron_transport heme_binding unspecific_monooxygenase_activity	molecular_function biological_process	GO:0004497 GO:0005506 GO:0006118 GO:0020037 GO:0050381
620058			METABOLISM	iron_ion_binding electron_transport integral_to_membrane oxidoreductase_activity FAD_binding ferric-chelate_reductase_activity	molecular_function biological_process cellular_component	GO:0005506 GO:0006118 GO:0016021 GO:0016491 GO:0050660 GO:0000293
628979			METABOLISM	catalytic_activity metabolic_process 4-coumarate-CoA_ligase_activity	molecular_function biological_process	GO:0003824 GO:0008152 GO:0016207
707333			METABOLISM	biosynthetic_process transferase_activity farnesyl-diphosphate_farnesyltransferase_activity lipid_biosynthetic_process integral_to_membrane	biological_process molecular_function cellular_component	GO:0009058 GO:0016740 GO:0004310 GO:0008610 GO:0016021
309740			METABOLISM	monooxygenase_activity iron_ion_binding electron_transport heme_binding unspecific_monooxygenase_activity	molecular_function biological_process	GO:0004497 GO:0005506 GO:0006118 GO:0020037 GO:0050381
184002			METABOLISM	electron_transport oxidoreductase_activity gamma-butyrobetaine_dioxygenase_activity	biological_process molecular_function	GO:0006118 GO:0016491 GO:0008336
681976			METABOLISM	oxidoreductase_activity potassium_ion_transport integral_to_membrane aryl-alcohol_dehydrogenase_(NADP+)_activity	molecular_function biological_process cellular_component	GO:0016491 GO:0006813 GO:0016021 GO:0047681
694359			METABOLISM
688668			METABOLISM	catalytic_activity binding metabolic_process protochlorophyllide_reductase_activity	molecular_function biological_process	GO:0003824 GO:0005488 GO:0008152 GO:0016630
182669			METABOLISM	3',5'-cyclic-nucleotide_phosphodiesterase_activity signal_transduction catalytic_activity metabolic_process C-4_methylsterol_oxidase_activity	molecular_function biological_process	GO:0004114 GO:0007165 GO:0003824 GO:0008152 GO:0000254
308796			METABOLISM
291120			METABOLISM	biosynthetic_process ammonia_ligase_activity cytoplasm L-phenylalanine_catabolic_process ammonia-lyase_activity catalytic_activity phenylalanine_ammonia-lyase_activity	biological_process molecular_function cellular_component	GO:0009058 GO:0016211 GO:0005737 GO:0006559 GO:0016841 GO:0003824 GO:0045548
690736			METABOLISM	metabolic_process oxidoreductase_activity catalytic_activity binding 3-oxoacyl-[acyl-carrier-protein]_reductase_activity	biological_process molecular_function	GO:0008152 GO:0016491 GO:0003824 GO:0005488 GO:0004316
633509			METABOLISM	NAD+_kinase_activity metabolic_process	molecular_function biological_process	GO:0003951 GO:0008152
702542			METABOLISM	phosphatidylserine_decarboxylase_activity phospholipid_biosynthetic_process	molecular_function biological_process	GO:0004609 GO:0008654
184382			METABOLISM	transaminase_activity pyridoxal_phosphate_binding ornithine-oxo-acid_transaminase_activity	molecular_function	GO:0008483 GO:0030170 GO:0004587
299838			METABOLISM	carbonate_dehydratase_activity zinc_ion_binding carbon_utilization	molecular_function biological_process	GO:0004089 GO:0008270 GO:0015976
467638			METABOLISM	metabolic_process oxidoreductase_activity catalytic_activity binding 3-oxoacyl-[acyl-carrier-protein]_reductase_activity	biological_process molecular_function	GO:0008152 GO:0016491 GO:0003824 GO:0005488 GO:0004316
243823			METABOLISM	catalytic_activity metabolic_process 4-coumarate-CoA_ligase_activity	molecular_function biological_process	GO:0003824 GO:0008152 GO:0016207
441000			METABOLISM	oxidoreductase_activity pyridoxine_4-dehydrogenase_activity	molecular_function	GO:0016491 GO:0050236
485570		ssp	METABOLISM CELLULAR_PROCESSES_AND_SIGNALING
655987		ssp	METABOLISM CELLULAR_PROCESSES_AND_SIGNALING
302157	AA5_1		METABOLISM CELLULAR_PROCESSES_AND_SIGNALING
601558			METABOLISM CELLULAR_PROCESSES_AND_SIGNALING	proteolysis caspase_activity	biological_process molecular_function	GO:0006508 GO:0030693
675440			METABOLISM CELLULAR_PROCESSES_AND_SIGNALING
444439			METABOLISM CELLULAR_PROCESSES_AND_SIGNALING
313372			METABOLISM CELLULAR_PROCESSES_AND_SIGNALING
697826			METABOLISM CELLULAR_PROCESSES_AND_SIGNALING
471093			METABOLISM CELLULAR_PROCESSES_AND_SIGNALING
473037			METABOLISM CELLULAR_PROCESSES_AND_SIGNALING
647187			METABOLISM CELLULAR_PROCESSES_AND_SIGNALING
701575			METABOLISM CELLULAR_PROCESSES_AND_SIGNALING	transcription_factor_activity nucleus regulation_of_transcription,_DNA-dependent zinc_ion_binding DNA_binding transcription	molecular_function cellular_component biological_process	GO:0003700 GO:0005634 GO:0006355 GO:0008270 GO:0003677 GO:0006350				Zn2Cys6 and Fungal specific
454295			METABOLISM CELLULAR_PROCESSES_AND_SIGNALING
314919			METABOLISM POORLY_CHARACTERIZED	catalytic_activity binding metabolic_process	molecular_function biological_process	GO:0003824 GO:0005488 GO:0008152
184995			METABOLISM POORLY_CHARACTERIZED	metabolic_process methyltransferase_activity sterol_24-C-methyltransferase_activity	biological_process molecular_function	GO:0008152 GO:0008168 GO:0003838
183429			METABOLISM POORLY_CHARACTERIZED	zinc_ion_binding oxidoreductase_activity catalytic_activity binding metabolic_process NADPH:quinone_reductase_activity	molecular_function biological_process	GO:0008270 GO:0016491 GO:0003824 GO:0005488 GO:0008152 GO:0003960
302345			METABOLISM POORLY_CHARACTERIZED	catalytic_activity binding metabolic_process	molecular_function biological_process	GO:0003824 GO:0005488 GO:0008152
691339			METABOLISM POORLY_CHARACTERIZED	catalytic_activity binding metabolic_process	molecular_function biological_process	GO:0003824 GO:0005488 GO:0008152
487295			POORLY_CHARACTERIZED	nucleic_acid_binding intracellular zinc_ion_binding	molecular_function cellular_component	GO:0003676 GO:0005622 GO:0008270			LbC2h2	C2H2
485901			POORLY_CHARACTERIZED	transporter_activity transport integral_to_membrane	molecular_function biological_process cellular_component	GO:0005215 GO:0006810 GO:0016021	2.A.1.	The Major Facilitator Superfamily (MFS)
573896			POORLY_CHARACTERIZED	transporter_activity transport integral_to_membrane	molecular_function biological_process cellular_component	GO:0005215 GO:0006810 GO:0016021	2.A.1.	The Major Facilitator Superfamily (MFS)
482338			POORLY_CHARACTERIZED	tetracycline:hydrogen_antiporter_activity tetracycline_transport integral_to_membrane response_to_antibiotic transporter_activity transport	molecular_function biological_process cellular_component	GO:0015520 GO:0015904 GO:0016021 GO:0046677 GO:0005215 GO:0006810	2.A.1.	The Major Facilitator Superfamily (MFS)
298211			POORLY_CHARACTERIZED	transporter_activity transport integral_to_membrane	molecular_function biological_process cellular_component	GO:0005215 GO:0006810 GO:0016021	2.A.1.	The Major Facilitator Superfamily (MFS)
482364			POORLY_CHARACTERIZED				2.A.1.	The Major Facilitator Superfamily (MFS)
586633			POORLY_CHARACTERIZED	transporter_activity transport integral_to_membrane	molecular_function biological_process cellular_component	GO:0005215 GO:0006810 GO:0016021	2.A.1.	The Major Facilitator Superfamily (MFS)
680250			POORLY_CHARACTERIZED	sugar:hydrogen_symporter_activity carbohydrate_transport membrane transporter_activity transport integral_to_membrane L-arabinose_isomerase_activity	molecular_function biological_process cellular_component	GO:0005351 GO:0008643 GO:0016020 GO:0005215 GO:0006810 GO:0016021 GO:0008733	2.A.1.	The Major Facilitator Superfamily (MFS)
460233			POORLY_CHARACTERIZED	sugar:hydrogen_symporter_activity carbohydrate_transport membrane transporter_activity transport integral_to_membrane L-arabinose_isomerase_activity	molecular_function biological_process cellular_component	GO:0005351 GO:0008643 GO:0016020 GO:0005215 GO:0006810 GO:0016021 GO:0008733	2.A.1.	The Major Facilitator Superfamily (MFS)
695067			POORLY_CHARACTERIZED	membrane integral_to_membrane	cellular_component	GO:0016020 GO:0016021	2.A.7.	The Drug/Metabolite Transporter (DMT) Superfamily
610581			POORLY_CHARACTERIZED	membrane	cellular_component	GO:0016020	2.A.7.	The Drug/Metabolite Transporter (DMT) Superfamily
298087			POORLY_CHARACTERIZED	ATP_binding ATPase_activity	molecular_function	GO:0005524 GO:0016887	3.A.1.	The ATP-binding Cassette (ABC) Superfamily
327612			POORLY_CHARACTERIZED	ATP_binding ATPase_activity	molecular_function	GO:0005524 GO:0016887	3.A.1.	The ATP-binding Cassette (ABC) Superfamily
674406		ssp	POORLY_CHARACTERIZED	chitinase_activity endochitinase_activity	molecular_function	GO:0004568 GO:0008843
237880		ssp	POORLY_CHARACTERIZED	carbonate_dehydratase_activity one-carbon_compound_metabolic_process zinc_ion_binding	molecular_function biological_process	GO:0004089 GO:0006730 GO:0008270
393135		ssp	POORLY_CHARACTERIZED	extracellular_region	cellular_component	GO:0005576
313247		ssp	POORLY_CHARACTERIZED	extracellular_region	cellular_component	GO:0005576
682561	AA3_2		POORLY_CHARACTERIZED	oxidoreductase_activity,_acting_on_CH-OH_group_of_donors FAD_binding alcohol_metabolic_process choline_dehydrogenase_activity	molecular_function biological_process	GO:0016614 GO:0050660 GO:0006066 GO:0008812
684961	AA3_2		POORLY_CHARACTERIZED	oxidoreductase_activity,_acting_on_CH-OH_group_of_donors FAD_binding	molecular_function	GO:0016614 GO:0050660
487098	AA3_2		POORLY_CHARACTERIZED	oxidoreductase_activity,_acting_on_CH-OH_group_of_donors FAD_binding alcohol_metabolic_process choline_dehydrogenase_activity	molecular_function biological_process	GO:0016614 GO:0050660 GO:0006066 GO:0008812
448758	AA3_2		POORLY_CHARACTERIZED	oxidoreductase_activity,_acting_on_CH-OH_group_of_donors FAD_binding alcohol_metabolic_process choline_dehydrogenase_activity	molecular_function biological_process	GO:0016614 GO:0050660 GO:0006066 GO:0008812
334343			POORLY_CHARACTERIZED
659617			POORLY_CHARACTERIZED
303452			POORLY_CHARACTERIZED	hydrolase_activity	molecular_function	GO:0016787
312085			POORLY_CHARACTERIZED	transporter_activity transport integral_to_membrane	molecular_function biological_process cellular_component	GO:0005215 GO:0006810 GO:0016021
627750			POORLY_CHARACTERIZED
489449			POORLY_CHARACTERIZED	metabolic_process oxidoreductase_activity catalytic_activity binding 3-oxoacyl-[acyl-carrier-protein]_reductase_activity	biological_process molecular_function	GO:0008152 GO:0016491 GO:0003824 GO:0005488 GO:0004316
706259			POORLY_CHARACTERIZED	nucleic_acid_binding intracellular zinc_ion_binding	molecular_function cellular_component	GO:0003676 GO:0005622 GO:0008270				C2H2
314645			POORLY_CHARACTERIZED
391498			POORLY_CHARACTERIZED
322707			POORLY_CHARACTERIZED	integral_to_membrane	cellular_component	GO:0016021
327599			POORLY_CHARACTERIZED	ATP_binding ATPase_activity	molecular_function	GO:0005524 GO:0016887
452166			POORLY_CHARACTERIZED
311783			POORLY_CHARACTERIZED	hydrolase_activity	molecular_function	GO:0016787
693238			POORLY_CHARACTERIZED	metabolic_process oxidoreductase_activity catalytic_activity binding 2-deoxy-D-gluconate_3-dehydrogenase_activity	biological_process molecular_function	GO:0008152 GO:0016491 GO:0003824 GO:0005488 GO:0008678
660224			POORLY_CHARACTERIZED	catalytic_activity binding metabolic_process 2-alkenal_reductase_activity	molecular_function biological_process	GO:0003824 GO:0005488 GO:0008152 GO:0032440
667917			POORLY_CHARACTERIZED	nucleic_acid_binding intracellular zinc_ion_binding	molecular_function cellular_component	GO:0003676 GO:0005622 GO:0008270				C2H2
695055			POORLY_CHARACTERIZED
672524			POORLY_CHARACTERIZED
694556			POORLY_CHARACTERIZED
707436			POORLY_CHARACTERIZED	rRNA_(adenine-N6,N6-)-dimethyltransferase_activity C-terminal_protein_carboxyl_methyltransferase_activity C-methyltransferase_activity N-methyltransferase_activity O-methyltransferase_activity S-methyltransferase_activity RNA_methyltransferase_activity mRNA_methyltransferase_activity tRNA_methyltransferase_activity protein_methyltransferase_activity site-specific_DNA-methyltransferase_(cytosine-s…	molecular_function	GO:0000179 GO:0003880 GO:0008169 GO:0008170 GO:0008171 GO:0008172 GO:0008173 GO:0008174 GO:0008175 GO:0008276 GO:0008326 GO:0008425 GO:0008649 GO:0008650 GO:0009008 GO:0009383 GO:0016205 GO:0016273 GO:0016274 GO:0016278 GO:0016279 GO:0016300 GO:0016423 GO:0016424 GO:0016426 GO:0016427 GO:0016431 GO:0016433 GO:0016434 GO:0016435 GO:0016436 GO:0018423 GO:0018707 GO:0019702 GO:0030792 GO:0043770 GO:…
452259			POORLY_CHARACTERIZED	metabolic_process oxidoreductase_activity catalytic_activity binding 3-oxoacyl-[acyl-carrier-protein]_reductase_activity	biological_process molecular_function	GO:0008152 GO:0016491 GO:0003824 GO:0005488 GO:0004316
486172			POORLY_CHARACTERIZED
383920			POORLY_CHARACTERIZED
312917			POORLY_CHARACTERIZED	transporter_activity transport integral_to_membrane	molecular_function biological_process cellular_component	GO:0005215 GO:0006810 GO:0016021
291348			POORLY_CHARACTERIZED	oxidoreductase_activity FAD_binding electron_transport heme_binding iron-sulfur_cluster_binding nitrite_reductase_[NAD(P)H]_activity nitrate_assimilation NADP_binding	molecular_function biological_process	GO:0016491 GO:0050660 GO:0006118 GO:0020037 GO:0051536 GO:0008942 GO:0042128 GO:0050661
314575			POORLY_CHARACTERIZED
654676			POORLY_CHARACTERIZED	electron_transport oxidoreductase_activity,_acting_on_the_CH-CH_group_of_donors acyl-CoA_dehydrogenase_activity metabolic_process	biological_process molecular_function	GO:0006118 GO:0016627 GO:0003995 GO:0008152
381851			POORLY_CHARACTERIZED
569362			POORLY_CHARACTERIZED
582420			POORLY_CHARACTERIZED
689660			POORLY_CHARACTERIZED	nucleic_acid_binding zinc_ion_binding	molecular_function	GO:0003676 GO:0008270
315146			POORLY_CHARACTERIZED	monooxygenase_activity iron_ion_binding electron_transport heme_binding peroxidase_activity response_to_oxidative_stress	molecular_function biological_process	GO:0004497 GO:0005506 GO:0006118 GO:0020037 GO:0004601 GO:0006979
658958			POORLY_CHARACTERIZED	UDP-N-acetylmuramoylalanyl-D-glutamyl-2,6-diaminopimelate-D-alanyl-D-alanine_ligase_activity ribosomal_S6-glutamic_acid_ligase_activity coenzyme_F420-0_gamma-glutamyl_ligase_activity coenzyme_F420-2_alpha-glutamyl_ligase_activity	molecular_function	GO:0008766 GO:0018169 GO:0043773 GO:0043774
457590			POORLY_CHARACTERIZED METABOLISM	FMN_binding oxidoreductase_activity NADPH_dehydrogenase_activity	molecular_function	GO:0010181 GO:0016491 GO:0003959
705337			POORLY_CHARACTERIZED METABOLISM	FMN_binding oxidoreductase_activity NADPH_dehydrogenase_activity	molecular_function	GO:0010181 GO:0016491 GO:0003959
632511			POORLY_CHARACTERIZED METABOLISM	FMN_binding oxidoreductase_activity NADPH_dehydrogenase_activity	molecular_function	GO:0010181 GO:0016491 GO:0003959
706230			POORLY_CHARACTERIZED METABOLISM	iron_ion_binding oxidoreductase_activity oxalate_oxidase_activity	molecular_function	GO:0005506 GO:0016491 GO:0050162
704515			UNDEFINED
483117									LbMedA-2
668161				transcription_factor_activity nucleus regulation_of_transcription,_DNA-dependent zinc_ion_binding	molecular_function cellular_component biological_process	GO:0003700 GO:0005634 GO:0006355 GO:0008270			LbNosA	Zn2Cys6
254042				inorganic_anion_transmembrane_transporter_activity inorganic_anion_transport integral_to_membrane transporter_activity transport	molecular_function biological_process cellular_component	GO:0015103 GO:0015698 GO:0016021 GO:0005215 GO:0006810	2.A.1.	The Major Facilitator Superfamily (MFS)
482899				potassium_ion_transport potassium_ion_transmembrane_transporter_activity membrane	biological_process molecular_function cellular_component	GO:0006813 GO:0015079 GO:0016020	2.A.72.	The K+ Uptake Permease (KUP) Family
296684	CE4	ssp		carbohydrate_metabolic_process hydrolase_activity,_acting_on_carbon-nitrogen_(but_not_peptide)_bonds catalytic_activity	biological_process molecular_function	GO:0005975 GO:0016810 GO:0003824
243825	EXPN	ssp
395403		ssp
477175		ssp
479705		ssp
663310		ssp
388224		ssp
293250		ssp
192587		ssp
678680		ssp
301642		ssp
325402		ssp
687173		ssp
484984		ssp
607935		ssp
666403		ssp
649415		ssp
690302		ssp
704717		ssp
315282		ssp
328309		ssp
307960		ssp
624234		ssp		structural_constituent_of_cell_wall cell_wall	molecular_function cellular_component	GO:0005199 GO:0005618
462805		ssp
305233		ssp
445127		ssp
584969		ssp
335058		ssp		structural_constituent_of_cell_wall cell_wall	molecular_function cellular_component	GO:0005199 GO:0005618
327156		ssp
617208		ssp
253198		ssp		structural_constituent_of_cell_wall cell_wall	molecular_function cellular_component	GO:0005199 GO:0005618
679528		ssp
239749	GH24	protease_ssp		extracellular_region lysozyme_activity peptidoglycan_catabolic_process cell_wall_catabolic_process	cellular_component molecular_function biological_process	GO:0005576 GO:0003796 GO:0009253 GO:0016998
307590	GH24	protease_ssp		lysozyme_activity peptidoglycan_catabolic_process cell_wall_catabolic_process	molecular_function biological_process	GO:0003796 GO:0009253 GO:0016998
307596	CE4			carbohydrate_metabolic_process hydrolase_activity,_acting_on_carbon-nitrogen_(but_not_peptide)_bonds catalytic_activity chitin_deacetylase_activity	biological_process molecular_function	GO:0005975 GO:0016810 GO:0003824 GO:0004099
296683	CE4			catalytic_activity carbohydrate_metabolic_process	molecular_function biological_process	GO:0003824 GO:0005975
145569	GH16
174636	GH16
379212	GH16
620005	GH16
619909	GH16
388191	GH28			polygalacturonase_activity carbohydrate_metabolic_process galacturan_1,4-alpha-galacturonidase_activity	molecular_function biological_process	GO:0004650 GO:0005975 GO:0047911
178737	GH3			hydrolase_activity,_hydrolyzing_O-glycosyl_compounds carbohydrate_metabolic_process beta-glucosidase_activity	molecular_function biological_process	GO:0004553 GO:0005975 GO:0008422
189357	GH5_12			hydrolase_activity,_hydrolyzing_O-glycosyl_compounds carbohydrate_metabolic_process	molecular_function biological_process	GO:0004553 GO:0005975
152096	GH5_50			hydrolase_activity,_hydrolyzing_O-glycosyl_compounds carbohydrate_metabolic_process glucan_1,3-beta-glucosidase_activity	molecular_function biological_process	GO:0004553 GO:0005975 GO:0004338
387953	GH5_9			glucan_1,3-beta-glucosidase_activity	molecular_function	GO:0004338
141932	GH92
575023
324554
612534
610508
602767
467898				electron_transport oxidoreductase_activity	biological_process molecular_function	GO:0006118 GO:0016491
314099
297610
328483
624588
600334
667851
298431
480165
440765
629832				mitochondrial_envelope respiratory_gaseous_exchange	cellular_component biological_process	GO:0005740 GO:0007585
678056
683271				catalytic_activity binding metabolic_process	molecular_function biological_process	GO:0003824 GO:0005488 GO:0008152
451419
384818
602958
379253				glutathione_transferase_activity	molecular_function	GO:0004364
473960
572841
332239
487500
446387
233905
539795
489345
483119
295216
656101
638339
680133
700937
588028
482979
311602				hydrolase_activity hydrolase_activity,_acting_on_carbon-nitrogen_(but_not_peptide)_bonds	molecular_function	GO:0016787 GO:0016810
682134
681413
654171
704262
592211
330103				metabolic_process oxidoreductase_activity	biological_process molecular_function	GO:0008152 GO:0016491
681733
587904
314530
615822
308286
630915
295729
606650
584511
485314				protein_binding	molecular_function	GO:0005515
443814
483561
708045				peroxidase_activity electron_transport	molecular_function biological_process	GO:0004601 GO:0006118
622472
623556
457749
595584
329989
617261				oxidoreductase_activity FAD_binding	molecular_function	GO:0016491 GO:0050660
580054
315353
317482
324421
309859
441439
708176
447465
483425
574528
303536
331339
690050
601450
394024				copper_ion_binding electron_transport electron_carrier_activity metabolic_process oxidoreductase_activity	molecular_function biological_process	GO:0005507 GO:0006118 GO:0009055 GO:0008152 GO:0016491
476306				subtilase_activity identical_protein_binding negative_regulation_of_catalytic_activity	molecular_function biological_process	GO:0004289 GO:0042802 GO:0043086
335951
[truncated: 278 more rows]
