# Supplementary material for: A Transcriptomic Atlas of the Ectomycorrhizal Fungus Laccaria bicolor
Source: Microorganisms. 2021 Dec 17;9(12):2612. doi: 10.3390/microorganisms9122612 (PMC8708209; doi:10.3390/microorganisms9122612)
Supplement: Supplementary file 1 [file microorganisms-09-02612-s001.zip › microorganisms-1464646-supplementary/Table_S8.xlsx]

## Sheet: readme
Header
protID	Krizsan et al.2019 Dataset 5
Literature-reported genes from Coprinopsis (Krizsan et al.2019 Data set 2)	from Krizsan et al.2019 Data set 2
#MCL Cluster	Krizsan et al.2019 Dataset 5
IPR annotation	Krizsan et al.2019 Dataset 5
devreg_s_stricto	Krizsan et al.2019 Dataset 5
FB development	Krizsan et al.2019 Dataset 5
FB-init	Krizsan et al.2019 Dataset 5
Lacbi prot ID	Protein ID vom L. bicolor genome reference v2
devreg_Lacbi	transcripts regulated in "FB development-Lacbi", "FB-init_Lacbi2_earlyCapup" and or "FB-init_Lacbi2_earlyStipeup"
FB development-Lacbi	transcripts that show over four-fold expression dynamics (up- or downregulation) across the range of fruiting body stages (‘FB development genes’, comparison inbetween all stages).
FB-init_Lacbi2_earlyCapup	transcripts that showed over four-fold upregulation at fruiting body initiation (‘FB-init’ genes, early Cap compared to free-living mycelium)
FB-init_Lacbi2_earlyStipeup	transcripts that showed over four-fold upregulation at fruiting body initiation (‘FB-init’ genes, early stipe compared to free-living mycelium)

## Sheet: Table S8
Table S8: adapted from Krizsan et al.2019 Dataset 5 with developmentally regulated genes of C. cinerea. For L. bicolor we also distinguished developmentally regulated genes that showed over four-fold upregulation at fruiting body initiation (‘FB-init’ genes, early Cap and early stipe compared to free-living mycelium) and those that show over four-fold expression dynamics (up- or downregulation) a…
protID	Literature-reported genes from Coprinopsis (Krizsan et al.2019 Data set 2)	#MCL Cluster	IPR annotation	devreg_s_stricto	FB development	FB-init	Lacbi prot ID	devreg_Lacbi	FB development-Lacbi	FB-init_Lacbi2_earlyCapup	FB-init_Lacbi2_earlyStipeup
Copci_AmutBmut1_401354	Related to Velvet A protein	1368	IPR021740_Velvet factor	TRUE	TRUE	FALSE	572498	TRUE		TRUE	TRUE
Copci_AmutBmut1_367957	Cospin1	5491	IPR031755_Peptidase inhibitor I66	TRUE	TRUE	TRUE	295829	TRUE	TRUE
Copci_AmutBmut1_497809	Cospin2	5491	IPR031755_Peptidase inhibitor I66	TRUE	TRUE	TRUE	674342	TRUE	TRUE	TRUE	TRUE
Copci_AmutBmut1_361584	dst2	3284	IPR012951_Berberine/berberine-like, IPR016169_CO dehydrogenase flavoprotein-likeFAD-bindingsubdomain 2, IPR016166_FAD-bindingtype 2, IPR016167_FAD-bindingtype 2subdomain 1, IPR016171_Vanillyl-alcohol oxidaseC-terminal subdomain 2	TRUE	TRUE	TRUE	649865	TRUE		TRUE	TRUE
Copci_AmutBmut1_380322	eln3	502	IPR029044_Nucleotide-diphospho-sugar transferases, IPR001173_Glycosyltransferase 2-like	TRUE	TRUE	FALSE	331690	TRUE	TRUE	TRUE	TRUE
Copci_AmutBmut1_519767	eln3-like	502	IPR029044_Nucleotide-diphospho-sugar transferases, IPR001173_Glycosyltransferase 2-like	TRUE	TRUE	TRUE	236702	TRUE	TRUE	TRUE
Copci_AmutBmut1_354559	eln3-like	502	IPR029044_Nucleotide-diphospho-sugar transferases, IPR001173_Glycosyltransferase 2-like	TRUE	TRUE	TRUE	192205	TRUE		TRUE	TRUE
Copci_AmutBmut1_545665	lcc16	84	IPR008972_Cupredoxin, IPR001117_Multicopper oxidasetype 1, IPR011707_Multicopper oxidasetype 3, IPR002355_Multicopper oxidasecopper-binding site, IPR033138_Multicopper oxidasesconserved site, IPR011706_Multicopper oxidasetype 2	TRUE	TRUE	FALSE	399746	TRUE		TRUE	TRUE
Copci_AmutBmut1_501548	lcc17	84	IPR008972_Cupredoxin, IPR011706_Multicopper oxidasetype 2, IPR033138_Multicopper oxidasesconserved site, IPR002355_Multicopper oxidasecopper-binding site, IPR001117_Multicopper oxidasetype 1, IPR011707_Multicopper oxidasetype 3	TRUE	TRUE	FALSE	399746	TRUE		TRUE	TRUE
Copci_AmutBmut1_497345	NsdD1	5108	IPR000679_Zinc fingerGATA-type, IPR013088_Zinc fingerNHR/GATA-type, IPR000014_PAS domain	TRUE	TRUE	FALSE	668080	TRUE	TRUE
Copci_AmutBmut1_496344	Thaumatin-like protein	349	IPR001938_Thaumatin	TRUE	TRUE	FALSE	399641	TRUE	TRUE	TRUE	TRUE
Copci_AmutBmut1_500724		1695	IPR000008_C2 domain, IPR002048_EF-hand domain, IPR000909_Phosphatidylinositol-specific phospholipase CX domain, IPR011993_PH domain-like, IPR015359_Phosphoinositide-specific phospholipase CEF-hand-like domain, IPR011992_EF-hand domain pair, IPR001192_Phosphoinositide phospholipase C family, IPR017946_PLC-like phosphodiesteraseTIM beta/alpha-barrel domain, IPR001711_Phospholipase Cphosphatidylinos…	TRUE	TRUE	FALSE	705863	TRUE	TRUE
Copci_AmutBmut1_465916		5106	IPR000028_Chloroperoxidase	TRUE	TRUE	FALSE	651575	TRUE	TRUE		TRUE
Copci_AmutBmut1_163161		5106	IPR000028_Chloroperoxidase	TRUE	TRUE	FALSE	651575	TRUE	TRUE		TRUE
Copci_AmutBmut1_111399		5106	IPR000028_Chloroperoxidase	TRUE	TRUE	FALSE	651575	TRUE	TRUE		TRUE
Copci_AmutBmut1_379872		5106	IPR000028_Chloroperoxidase	TRUE	TRUE	FALSE	651575	TRUE	TRUE		TRUE
Copci_AmutBmut1_479688		386	IPR000028_Chloroperoxidase	TRUE	TRUE	FALSE	293625	TRUE	TRUE
Copci_AmutBmut1_354278		3565	IPR000058_Zinc fingerAN1-type	TRUE	TRUE	FALSE	580862	TRUE		TRUE	TRUE
Copci_AmutBmut1_503008		195	IPR000164_Histone H3/CENP-A, IPR007125_Histone H2A/H2B/H3, IPR009072_Histone-fold	TRUE	TRUE	FALSE	170733	TRUE	TRUE
Copci_AmutBmut1_385598		195	IPR000164_Histone H3/CENP-A, IPR009072_Histone-fold, IPR007125_Histone H2A/H2B/H3	TRUE	TRUE	TRUE	251730	TRUE	TRUE	TRUE	TRUE
Copci_AmutBmut1_497900		15	IPR000172_Glucose-methanol-choline oxidoreductaseN-terminal, IPR007867_Glucose-methanol-choline oxidoreductaseC-terminal, IPR012132_Glucose-methanol-choline oxidoreductase, IPR023753_FAD/NAD(P)-binding domain	TRUE	TRUE	TRUE	582962	TRUE		TRUE	TRUE
Copci_AmutBmut1_542315		15	IPR000172_Glucose-methanol-choline oxidoreductaseN-terminal, IPR007867_Glucose-methanol-choline oxidoreductaseC-terminal, IPR012132_Glucose-methanol-choline oxidoreductase, IPR023753_FAD/NAD(P)-binding domain	TRUE	TRUE	TRUE	582962	TRUE		TRUE	TRUE
Copci_AmutBmut1_450807		15	IPR000172_Glucose-methanol-choline oxidoreductaseN-terminal, IPR007867_Glucose-methanol-choline oxidoreductaseC-terminal, IPR012132_Glucose-methanol-choline oxidoreductase, IPR023753_FAD/NAD(P)-binding domain	TRUE	TRUE	TRUE	582962	TRUE		TRUE	TRUE
Copci_AmutBmut1_369851		15	IPR000172_Glucose-methanol-choline oxidoreductaseN-terminal, IPR007867_Glucose-methanol-choline oxidoreductaseC-terminal, IPR023753_FAD/NAD(P)-binding domain, IPR012132_Glucose-methanol-choline oxidoreductase	TRUE	TRUE	FALSE	709721	TRUE	TRUE		TRUE
Copci_AmutBmut1_425649		15	IPR000172_Glucose-methanol-choline oxidoreductaseN-terminal, IPR012132_Glucose-methanol-choline oxidoreductase, IPR007867_Glucose-methanol-choline oxidoreductaseC-terminal, IPR023753_FAD/NAD(P)-binding domain	TRUE	TRUE	FALSE	582962	TRUE		TRUE	TRUE
Copci_AmutBmut1_514476		15	IPR000172_Glucose-methanol-choline oxidoreductaseN-terminal, IPR012132_Glucose-methanol-choline oxidoreductase, IPR023753_FAD/NAD(P)-binding domain, IPR007867_Glucose-methanol-choline oxidoreductaseC-terminal	TRUE	TRUE	FALSE	487098	TRUE			TRUE
Copci_AmutBmut1_275652		283	IPR000182_GNAT domain, IPR016181_Acyl-CoA N-acyltransferase	TRUE	TRUE	FALSE	479280	TRUE	TRUE
Copci_AmutBmut1_499861		283	IPR000182_GNAT domain, IPR016181_Acyl-CoA N-acyltransferase	TRUE	TRUE	FALSE	479280	TRUE	TRUE
Copci_AmutBmut1_459680		26	IPR000210_BTB/POZ domain, IPR011333_SKP1/BTB/POZ domain	TRUE	TRUE	FALSE	663722	TRUE	TRUE		TRUE
Copci_AmutBmut1_545558		10	IPR000210_BTB/POZ domain, IPR011333_SKP1/BTB/POZ domain	TRUE	TRUE	FALSE	481390	TRUE	TRUE
Copci_AmutBmut1_451811		26	IPR000210_BTB/POZ domain, IPR011333_SKP1/BTB/POZ domain	TRUE	TRUE	TRUE	466494	TRUE		TRUE	TRUE
Copci_AmutBmut1_60290		26	IPR000210_BTB/POZ domain, IPR011333_SKP1/BTB/POZ domain	TRUE	TRUE	FALSE	466494	TRUE		TRUE	TRUE
Copci_AmutBmut1_437715		26	IPR000210_BTB/POZ domain, IPR011333_SKP1/BTB/POZ domain	TRUE	TRUE	FALSE	466494	TRUE		TRUE	TRUE
Copci_AmutBmut1_446662		112	IPR000210_BTB/POZ domain, IPR011333_SKP1/BTB/POZ domain	TRUE	TRUE	FALSE	292700	TRUE			TRUE
Copci_AmutBmut1_402123		2476	IPR000218_Ribosomal protein L14P, IPR019972_Ribosomal protein L14P conserved site, IPR005745_Ribosomal protein L14Pbacterial-type	TRUE	TRUE	FALSE	665278	TRUE	TRUE
Copci_AmutBmut1_95500		662	IPR000254_Cellulose-binding domainfungal, IPR002509_NodB homology domain, IPR011330_Glycoside hydrolase/deacetylasebeta/alpha-barrel	TRUE	TRUE	FALSE	293318	TRUE	TRUE
Copci_AmutBmut1_478785		104	IPR000254_Cellulose-binding domainfungal, IPR018535_Domain of unknown function DUF1996	TRUE	TRUE	FALSE	627245	TRUE		TRUE	TRUE
Copci_AmutBmut1_430008		104	IPR000254_Cellulose-binding domainfungal, IPR018535_Domain of unknown function DUF1996	TRUE	TRUE	FALSE	627245	TRUE		TRUE	TRUE
Copci_AmutBmut1_499390		104	IPR000254_Cellulose-binding domainfungal, IPR018535_Domain of unknown function DUF1996	TRUE	TRUE	FALSE	627245	TRUE		TRUE	TRUE
Copci_AmutBmut1_70438		104	IPR000254_Cellulose-binding domainfungal, IPR018535_Domain of unknown function DUF1996	TRUE	TRUE	FALSE	627245	TRUE		TRUE	TRUE
Copci_AmutBmut1_497971		6132	IPR000266_Ribosomal protein S17/S11, IPR012340_Nucleic acid-bindingOB-fold, IPR032440_S ribosomal protein S11N-terminal, IPR019979_Ribosomal protein S17conserved site, IPR028333_Ribosomal protein S17archaeal/eukaryotic	TRUE	TRUE	FALSE	625292	TRUE	TRUE
Copci_AmutBmut1_240518		1040	IPR000277_Cys/Met metabolismpyridoxal phosphate-dependent enzyme, IPR015422_Pyridoxal phosphate-dependent transferasesubdomain 2, IPR015424_Pyridoxal phosphate-dependent transferase, IPR015421_Pyridoxal phosphate-dependent transferasemajor regionsubdomain 1	TRUE	TRUE	TRUE	439413	TRUE	TRUE		TRUE
Copci_AmutBmut1_353298		1098	IPR000289_Ribosomal protein S28e, IPR012340_Nucleic acid-bindingOB-fold	TRUE	TRUE	FALSE	229120	TRUE	TRUE
Copci_AmutBmut1_410775		16416	IPR000298_Cytochrome c oxidase-like subunit III, IPR033945_Cytochrome c oxidase subunit III domain, IPR013833_Cytochrome c oxidasesubunit III4-helical bundle	TRUE	TRUE	FALSE	638693	TRUE	TRUE		TRUE
Copci_AmutBmut1_462495		702	IPR000322_Glycoside hydrolase family 31, IPR017853_Glycoside hydrolase superfamily, IPR011013_Galactose mutarotase-like domain, IPR025887_Glycoside hydrolase family 31N-terminal domain, IPR031727_Galactose mutarotaseN-terminal barrel	TRUE	TRUE	TRUE	611935	TRUE	TRUE
Copci_AmutBmut1_500672		170	IPR000387_Tyrosine specific protein phosphatases domain, IPR000340_Dual specificity phosphatasecatalytic domain, IPR020422_Dual specificity protein phosphatase domain, IPR029021_Protein-tyrosine phosphatase-like	TRUE	TRUE	TRUE	183494	TRUE	TRUE	TRUE	TRUE
Copci_AmutBmut1_502170		3519	IPR000432_DNA mismatch repair protein MutSC-terminal, IPR007696_DNA mismatch repair protein MutScore, IPR007860_DNA mismatch repair protein MutSconnector domain, IPR027417_P-loop containing nucleoside triphosphate hydrolase, IPR011184_DNA mismatch repair MutS, IPR007861_DNA mismatch repair protein MutSclamp	TRUE	TRUE	FALSE	250266	TRUE	TRUE
Copci_AmutBmut1_494130		13790	IPR000490_Glycoside hydrolase family 17, IPR017853_Glycoside hydrolase superfamily	TRUE	TRUE	FALSE	307404	TRUE	TRUE	TRUE	TRUE
Copci_AmutBmut1_160155		1301	IPR000504_RNA recognition motif domain	TRUE	TRUE	TRUE	589375	TRUE	TRUE	TRUE	TRUE
Copci_AmutBmut1_471238		14520	IPR000504_RNA recognition motif domain	TRUE	TRUE	FALSE	504073	TRUE	TRUE	TRUE	TRUE
Copci_AmutBmut1_357717		13773	IPR000504_RNA recognition motif domain	TRUE	TRUE	TRUE	291671	TRUE	TRUE
Copci_AmutBmut1_368527		4138	IPR000504_RNA recognition motif domain	TRUE	TRUE	FALSE	555343	TRUE	TRUE
Copci_AmutBmut1_424800		5669	IPR000504_RNA recognition motif domain	TRUE	TRUE	FALSE	297745	TRUE	TRUE
Copci_AmutBmut1_193545		3165	IPR000504_RNA recognition motif domain, IPR007201_Mei2/Mei2-likeC-terminal RNA recognition motif	TRUE	TRUE	TRUE	486208	TRUE		TRUE
Copci_AmutBmut1_456295		4015	IPR000509_Ribosomal protein L36e	TRUE	TRUE	FALSE	657063	TRUE	TRUE
Copci_AmutBmut1_401275		3731	IPR000530_Ribosomal protein S12e, IPR004038_Ribosomal protein L7Ae/L30e/S12e/Gadd45, IPR029064_S ribosomal protein L30e-like	TRUE	TRUE	FALSE	677319	TRUE	TRUE
Copci_AmutBmut1_470219		392	IPR000542_Acyltransferase ChoActase/COT/CPT	TRUE	TRUE	FALSE	188234	TRUE		TRUE	TRUE
Copci_AmutBmut1_441187		5371	IPR000552_Ribosomal protein L44e, IPR011332_Zinc-binding ribosomal protein	TRUE	TRUE	FALSE	626853	TRUE	TRUE
Copci_AmutBmut1_365564		240	IPR000571_Zinc fingerCCCH-type	TRUE	TRUE	FALSE	685824	TRUE		TRUE	TRUE
Copci_AmutBmut1_432086		1099	IPR000572_Oxidoreductasemolybdopterin-binding domain, IPR001834_NADH:cytochrome b5 reductase (CBR), IPR001199_Cytochrome b5-like heme/steroid binding domain, IPR022407_Oxidoreductasemolybdopterin binding site, IPR018506_Cytochrome b5heme-binding site, IPR017927_Ferredoxin reductase-type FAD-binding domain, IPR008333_OxidoreductaseFAD-binding domain, IPR008335_Eukaryotic molybdopterin oxidoreducta…	TRUE	TRUE	FALSE	254066	TRUE	TRUE
Copci_AmutBmut1_64051		5072	IPR000589_Ribosomal protein S15, IPR009068_S15/NS1RNA-binding, IPR023029_Ribosomal protein S15P, IPR012606_Ribosomal protein S13/S15N-terminal	TRUE	TRUE	FALSE	674801	TRUE	TRUE
Copci_AmutBmut1_426850		565	IPR000597_Ribosomal protein L3, IPR019926_Ribosomal protein L3conserved site, IPR009000_Translation proteinbeta-barrel domain	TRUE	TRUE	FALSE	654486	TRUE	TRUE
Copci_AmutBmut1_541843		463	IPR000612_Proteolipid membrane potential modulator	TRUE	TRUE	FALSE	684490	TRUE	TRUE
Copci_AmutBmut1_492695		463	IPR000612_Proteolipid membrane potential modulator	TRUE	TRUE	TRUE	626096	TRUE		TRUE	TRUE
Copci_AmutBmut1_469939		463	IPR000612_Proteolipid membrane potential modulator	TRUE	TRUE	FALSE	627662	TRUE		TRUE	TRUE
Copci_AmutBmut1_391137		463	IPR000612_Proteolipid membrane potential modulator	TRUE	TRUE	FALSE	627662	TRUE		TRUE	TRUE
Copci_AmutBmut1_391408		234	IPR000626_Ubiquitin domain, IPR019954_Ubiquitin conserved site, IPR029071_Ubiquitin-related domain, IPR019956_Ubiquitin	TRUE	TRUE	FALSE	470554	TRUE	TRUE
Copci_AmutBmut1_375577		5199	IPR000630_Ribosomal protein S8	TRUE	TRUE	FALSE	469621	TRUE	TRUE
Copci_AmutBmut1_419773		867	IPR000679_Zinc fingerGATA-type, IPR013088_Zinc fingerNHR/GATA-type	TRUE	TRUE	TRUE	667316	TRUE	TRUE
Copci_AmutBmut1_366673		19	IPR000719_Protein kinase domain, IPR000961_AGC-kinaseC-terminal, IPR011009_Protein kinase-like domain, IPR008271_Serine/threonine-protein kinaseactive site	TRUE	TRUE	FALSE	588257	TRUE	TRUE
Copci_AmutBmut1_359429		7	IPR000719_Protein kinase domain, IPR008271_Serine/threonine-protein kinaseactive site, IPR011009_Protein kinase-like domain	TRUE	TRUE	FALSE	487003	TRUE			TRUE
Copci_AmutBmut1_405337		19	IPR000719_Protein kinase domain, IPR008271_Serine/threonine-protein kinaseactive site, IPR011009_Protein kinase-like domain, IPR017441_Protein kinaseATP binding site	TRUE	TRUE	FALSE	387419	TRUE	TRUE
Copci_AmutBmut1_451611		19	IPR000719_Protein kinase domain, IPR008271_Serine/threonine-protein kinaseactive site, IPR011009_Protein kinase-like domain, IPR032675_Leucine-rich repeat domainL domain-like	TRUE	TRUE	FALSE	703251	TRUE		TRUE
Copci_AmutBmut1_397547		19	IPR000719_Protein kinase domain, IPR008271_Serine/threonine-protein kinaseactive site, IPR017441_Protein kinaseATP binding site, IPR011009_Protein kinase-like domain	TRUE	TRUE	FALSE	244875	TRUE	TRUE
Copci_AmutBmut1_441896		19	IPR000719_Protein kinase domain, IPR011009_Protein kinase-like domain	TRUE	TRUE	FALSE	294445	TRUE	TRUE
Copci_AmutBmut1_482772		7	IPR000719_Protein kinase domain, IPR011009_Protein kinase-like domain	TRUE	TRUE	TRUE	309898	TRUE		TRUE	TRUE
Copci_AmutBmut1_496928		128	IPR000757_Glycoside hydrolase family 16, IPR005629_Beta-glucan synthesis-associatedSKN1, IPR013320_Concanavalin A-like lectin/glucanase domain	TRUE	TRUE	FALSE	245697	TRUE	TRUE	TRUE	TRUE
Copci_AmutBmut1_169822		561	IPR000757_Glycoside hydrolase family 16, IPR013320_Concanavalin A-like lectin/glucanase domain	TRUE	TRUE	FALSE	393059	TRUE	TRUE	TRUE	TRUE
Copci_AmutBmut1_502321		561	IPR000757_Glycoside hydrolase family 16, IPR013320_Concanavalin A-like lectin/glucanase domain	TRUE	TRUE	FALSE	389714	TRUE		TRUE	TRUE
Copci_AmutBmut1_116146		192	IPR000772_Ricin Blectin domain	TRUE	TRUE	TRUE	386721	TRUE	TRUE	TRUE	TRUE
Copci_AmutBmut1_495335		192	IPR000772_Ricin Blectin domain	TRUE	TRUE	TRUE	386721	TRUE	TRUE	TRUE	TRUE
Copci_AmutBmut1_361505		192	IPR000772_Ricin Blectin domain	TRUE	TRUE	FALSE	386721	TRUE	TRUE	TRUE	TRUE
Copci_AmutBmut1_445360		7336	IPR000772_Ricin Blectin domain	TRUE	TRUE	FALSE	386721	TRUE	TRUE	TRUE	TRUE
Copci_AmutBmut1_468419		7336	IPR000772_Ricin Blectin domain	TRUE	TRUE	FALSE	386721	TRUE	TRUE	TRUE	TRUE
Copci_AmutBmut1_441597		857	IPR000791_Acetate transporter GPR1/FUN34/SatP family	TRUE	TRUE	FALSE	295862	TRUE	TRUE
Copci_AmutBmut1_399446		857	IPR000791_Acetate transporter GPR1/FUN34/SatP family	TRUE	TRUE	FALSE	295862	TRUE	TRUE
Copci_AmutBmut1_440363		1007	IPR000818_TEA/ATTS domain	TRUE	TRUE	TRUE	298274	TRUE	TRUE		TRUE
Copci_AmutBmut1_411205		5724	IPR000818_TEA/ATTS domain	TRUE	TRUE	TRUE	656449	TRUE	TRUE
Copci_AmutBmut1_541612		1007	IPR000818_TEA/ATTS domain	TRUE	TRUE	FALSE	456860	TRUE	TRUE
Copci_AmutBmut1_468305		1495	IPR000866_Alkyl hydroperoxide reductase subunit C/ Thiol specific antioxidant, IPR019479_PeroxiredoxinC-terminal, IPR012336_Thioredoxin-like fold, IPR024706_PeroxiredoxinAhpC-type, IPR013766_Thioredoxin domain	TRUE	TRUE	FALSE	174328	TRUE	TRUE
Copci_AmutBmut1_355021		1697	IPR000866_Alkyl hydroperoxide reductase subunit C/ Thiol specific antioxidant, IPR024706_PeroxiredoxinAhpC-type, IPR013766_Thioredoxin domain, IPR012336_Thioredoxin-like fold, IPR019479_PeroxiredoxinC-terminal	TRUE	TRUE	FALSE	172363	TRUE	TRUE
Copci_AmutBmut1_463668		164	IPR000873_AMP-dependent synthetase/ligase, IPR020845_AMP-bindingconserved site, IPR025110_AMP-binding enzymeC-terminal domain	TRUE	TRUE	FALSE	628979	TRUE		TRUE
Copci_AmutBmut1_441652		4313	IPR000876_Ribosomal protein S4e, IPR018199_Ribosomal protein S4eN-terminalconserved site, IPR005824_KOW, IPR002942_RNA-binding S4 domain, IPR013843_Ribosomal protein S4eN-terminal, IPR013845_Ribosomal protein S4ecentral region, IPR032277_S ribosomal protein S4C-terminal domain	TRUE	TRUE	FALSE	650903	TRUE	TRUE
Copci_AmutBmut1_329287		5033	IPR000892_Ribosomal protein S26e	TRUE	TRUE	FALSE	165054	TRUE	TRUE
Copci_AmutBmut1_385868		3927	IPR000915_S ribosomal protein L6E, IPR008991_Translation protein SH3-like domain, IPR014722_Ribosomal protein L2 domain 2	TRUE	TRUE	FALSE	677500	TRUE	TRUE
Copci_AmutBmut1_379934		2422	IPR000988_Ribosomal protein L24e-related	TRUE	TRUE	FALSE	455347	TRUE	TRUE
Copci_AmutBmut1_372480		55	IPR001019_Guanine nucleotide binding protein (G-protein)alpha subunit, IPR027417_P-loop containing nucleoside triphosphate hydrolase, IPR011025_G protein alpha subunithelical insertion	TRUE	TRUE	FALSE	314065	TRUE	TRUE	TRUE	TRUE
Copci_AmutBmut1_238060		55	IPR001019_Guanine nucleotide binding protein (G-protein)alpha subunit, IPR027417_P-loop containing nucleoside triphosphate hydrolase, IPR011025_G protein alpha subunithelical insertion	TRUE	TRUE	FALSE	318851	TRUE	TRUE
Copci_AmutBmut1_501966		147	IPR001077_O-methyltransferasefamily 2, IPR011991_Winged helix-turn-helix DNA-binding domain, IPR016461_O-methyltransferase COMT-type, IPR029063_S-adenosyl-L-methionine-dependent methyltransferase	TRUE	TRUE	FALSE	475421	TRUE	TRUE
Copci_AmutBmut1_442844		6452	IPR001128_Cytochrome P450	TRUE	TRUE	FALSE	315577	TRUE	TRUE	TRUE
Copci_AmutBmut1_24490		47	IPR001128_Cytochrome P450, IPR002401_Cytochrome P450E-classgroup I	TRUE	TRUE	TRUE	323171	TRUE	TRUE	TRUE	TRUE
Copci_AmutBmut1_473191		47	IPR001128_Cytochrome P450, IPR002401_Cytochrome P450E-classgroup I	TRUE	TRUE	TRUE	386109	TRUE	TRUE	TRUE	TRUE
Copci_AmutBmut1_368611		47	IPR001128_Cytochrome P450, IPR002401_Cytochrome P450E-classgroup I	TRUE	TRUE	TRUE	386109	TRUE	TRUE	TRUE	TRUE
Copci_AmutBmut1_462732		47	IPR001128_Cytochrome P450, IPR002401_Cytochrome P450E-classgroup I	TRUE	TRUE	FALSE	386109	TRUE	TRUE	TRUE	TRUE
Copci_AmutBmut1_354105		95	IPR001128_Cytochrome P450, IPR002401_Cytochrome P450E-classgroup I	TRUE	TRUE	FALSE	393891	TRUE			TRUE
Copci_AmutBmut1_424891		14	IPR001128_Cytochrome P450, IPR002403_Cytochrome P450E-classgroup IV	TRUE	TRUE	FALSE	484874	TRUE	TRUE
Copci_AmutBmut1_380065		86	IPR001128_Cytochrome P450, IPR002403_Cytochrome P450E-classgroup IV	TRUE	TRUE	TRUE	634075	TRUE		TRUE	TRUE
Copci_AmutBmut1_502573		86	IPR001128_Cytochrome P450, IPR002403_Cytochrome P450E-classgroup IV	TRUE	TRUE	FALSE	634075	TRUE		TRUE	TRUE
Copci_AmutBmut1_470565		1587	IPR001128_Cytochrome P450, IPR002403_Cytochrome P450E-classgroup IV, IPR017972_Cytochrome P450conserved site	TRUE	TRUE	TRUE	646218	TRUE	TRUE
Copci_AmutBmut1_502065		3	IPR001128_Cytochrome P450, IPR017972_Cytochrome P450conserved site, IPR002401_Cytochrome P450E-classgroup I	TRUE	TRUE	FALSE	609922	TRUE	TRUE
Copci_AmutBmut1_361786		1644	IPR001128_Cytochrome P450, IPR017972_Cytochrome P450conserved site, IPR002401_Cytochrome P450E-classgroup I	TRUE	TRUE	FALSE	597875	TRUE	TRUE
Copci_AmutBmut1_44121		3	IPR001128_Cytochrome P450, IPR017972_Cytochrome P450conserved site, IPR002401_Cytochrome P450E-classgroup I	TRUE	TRUE	FALSE	679472	TRUE	TRUE
Copci_AmutBmut1_438884		3	IPR001128_Cytochrome P450, IPR017972_Cytochrome P450conserved site, IPR002401_Cytochrome P450E-classgroup I	TRUE	TRUE	FALSE	679472	TRUE	TRUE
Copci_AmutBmut1_323571		95	IPR001128_Cytochrome P450, IPR017972_Cytochrome P450conserved site, IPR002401_Cytochrome P450E-classgroup I	TRUE	TRUE	FALSE	393891	TRUE			TRUE
Copci_AmutBmut1_397292		1587	IPR001128_Cytochrome P450, IPR017972_Cytochrome P450conserved site, IPR002403_Cytochrome P450E-classgroup IV	TRUE	TRUE	TRUE	646218	TRUE	TRUE
Copci_AmutBmut1_357271		3343	IPR001128_Cytochrome P450, IPR017972_Cytochrome P450conserved site, IPR002403_Cytochrome P450E-classgroup IV	TRUE	TRUE	FALSE	187166	TRUE			TRUE
Copci_AmutBmut1_367840		109	IPR001138_Zn(2)-C6 fungal-type DNA-binding domain	TRUE	TRUE	TRUE	292029	TRUE	TRUE	TRUE	TRUE
Copci_AmutBmut1_437393		14924	IPR001138_Zn(2)-C6 fungal-type DNA-binding domain	TRUE	TRUE	TRUE	593632	TRUE	TRUE	TRUE
Copci_AmutBmut1_8766		13782	IPR001138_Zn(2)-C6 fungal-type DNA-binding domain	TRUE	TRUE	FALSE	593632	TRUE	TRUE	TRUE
Copci_AmutBmut1_500056		588	IPR001138_Zn(2)-C6 fungal-type DNA-binding domain	TRUE	TRUE	FALSE	588400	TRUE			TRUE
Copci_AmutBmut1_196242		1401	IPR001138_Zn(2)-C6 fungal-type DNA-binding domain	TRUE	TRUE	FALSE	654916	TRUE			TRUE
Copci_AmutBmut1_459581		756	IPR001138_Zn(2)-C6 fungal-type DNA-binding domain, IPR007219_Transcription factor domainfungi	TRUE	TRUE	FALSE	707179	TRUE	TRUE	TRUE	TRUE
Copci_AmutBmut1_492675		180	IPR001138_Zn(2)-C6 fungal-type DNA-binding domain, IPR007219_Transcription factor domainfungi	TRUE	TRUE	FALSE	701951	TRUE	TRUE
Copci_AmutBmut1_475304		910	IPR001138_Zn(2)-C6 fungal-type DNA-binding domain, IPR021858_Fungal transcription factor	TRUE	TRUE	FALSE	668161	TRUE	TRUE		TRUE
Copci_AmutBmut1_544612		2588	IPR001171_Ergosterol biosynthesis ERG4/ERG24, IPR018083_Sterol reductaseconserved site	TRUE	FALSE	TRUE	608280	TRUE	TRUE
Copci_AmutBmut1_471638		456	IPR001179_FKBP-type peptidyl-prolyl cis-trans isomerase domain	TRUE	TRUE	FALSE	172713	TRUE	TRUE
Copci_AmutBmut1_499312		6142	IPR001202_WW domain	TRUE	TRUE	FALSE	481132	TRUE	TRUE
Copci_AmutBmut1_398594		4491	IPR001209_Ribosomal protein S14, IPR018271_Ribosomal protein S14conserved site	TRUE	TRUE	FALSE	470059	TRUE	TRUE
Copci_AmutBmut1_421646		3853	IPR001209_Ribosomal protein S14, IPR018271_Ribosomal protein S14conserved site	TRUE	TRUE	FALSE	657133	TRUE	TRUE
Copci_AmutBmut1_404670		5200	IPR001210_Ribosomal protein S17e, IPR018273_Ribosomal protein S17econserved site	TRUE	TRUE	FALSE	641412	TRUE	TRUE
Copci_AmutBmut1_428477		151	IPR001214_SET domain	TRUE	TRUE	FALSE	314728	TRUE	TRUE
Copci_AmutBmut1_444190		151	IPR001214_SET domain	TRUE	TRUE	FALSE	314728	TRUE	TRUE
Copci_AmutBmut1_544081		151	IPR001214_SET domain	TRUE	TRUE	FALSE	616478	TRUE		TRUE
Copci_AmutBmut1_520359		278	IPR001223_Glycoside hydrolase family 18catalytic domain, IPR017853_Glycoside hydrolase superfamily, IPR011583_Chitinase II, IPR001579_Glycoside hydrolasechitinase active site	TRUE	TRUE	FALSE	585735	TRUE	TRUE
Copci_AmutBmut1_62207		613	IPR001261_ArgE/DapE/ACY1/CPG2/YscSconserved site, IPR011650_Peptidase M20dimerisation domain, IPR002933_Peptidase M20, IPR017153_Cytosolic nonspecific dipeptidase/DUG1	TRUE	TRUE	FALSE	291036	TRUE			TRUE
Copci_AmutBmut1_465651		4970	IPR001266_Ribosomal protein S19e, IPR011991_Winged helix-turn-helix DNA-binding domain	TRUE	TRUE	FALSE	483191	TRUE	TRUE
Copci_AmutBmut1_205173		1376	IPR001279_Metallo-beta-lactamase, IPR025638_Protein of unknown function DUF4336	TRUE	TRUE	FALSE	667150	TRUE	TRUE	TRUE	TRUE
Copci_AmutBmut1_378537		1980	IPR001313_Pumilio RNA-binding repeat, IPR033133_Pumilio homology domain, IPR011989_Armadillo-like helical, IPR016024_Armadillo-type fold	TRUE	TRUE	TRUE	623406	TRUE	TRUE	TRUE	TRUE
Copci_AmutBmut1_391063		30	IPR001338_Hydrophobin	TRUE	TRUE	TRUE	624234	TRUE	TRUE	TRUE	TRUE
Copci_AmutBmut1_378102		30	IPR001338_Hydrophobin	TRUE	TRUE	TRUE	180892	TRUE	TRUE	TRUE	TRUE
Copci_AmutBmut1_468107		30	IPR001338_Hydrophobin, IPR019778_Hydrophobinconserved site	TRUE	TRUE	FALSE	624234	TRUE	TRUE	TRUE	TRUE
Copci_AmutBmut1_370029		14818	IPR001356_Homeobox domain, IPR009057_Homeobox domain-like	TRUE	TRUE	FALSE	668406	TRUE	TRUE
Copci_AmutBmut1_497620		1780	IPR001356_Homeobox domain, IPR009057_Homeobox domain-like	TRUE	TRUE	FALSE	321078	TRUE	TRUE
Copci_AmutBmut1_493627		2236	IPR001356_Homeobox domain, IPR009057_Homeobox domain-like, IPR017970_Homeoboxconserved site	TRUE	TRUE	FALSE	324166	TRUE		TRUE	TRUE
Copci_AmutBmut1_466576		246	IPR001382_Glycoside hydrolase family 47	TRUE	TRUE	FALSE	190685	TRUE	TRUE		TRUE
Copci_AmutBmut1_252133		246	IPR001382_Glycoside hydrolase family 47	TRUE	TRUE	FALSE	190685	TRUE	TRUE		TRUE
Copci_AmutBmut1_145364		1744	IPR001424_Superoxide dismutasecopper/zinc binding domain, IPR018152_Superoxide dismutasecopper/zincbinding site	TRUE	TRUE	FALSE	303799	TRUE	TRUE		TRUE
Copci_AmutBmut1_444029		1744	IPR001424_Superoxide dismutasecopper/zinc binding domain, IPR018152_Superoxide dismutasecopper/zincbinding site	TRUE	TRUE	FALSE	303799	TRUE	TRUE		TRUE
Copci_AmutBmut1_477564		58	IPR001499_GPCR fungal pheromone mating factorSTE3, IPR001546_GPCR fungal pheromone A receptor	TRUE	TRUE	FALSE	632625	TRUE	TRUE
Copci_AmutBmut1_486965		58	IPR001499_GPCR fungal pheromone mating factorSTE3, IPR001546_GPCR fungal pheromone A receptor	TRUE	TRUE	FALSE	632625	TRUE	TRUE
Copci_AmutBmut1_481308		118	IPR001547_Glycoside hydrolasefamily 5, IPR017853_Glycoside hydrolase superfamily	TRUE	TRUE	FALSE	387953	TRUE	TRUE	TRUE	TRUE
Copci_AmutBmut1_492524		118	IPR001547_Glycoside hydrolasefamily 5, IPR017853_Glycoside hydrolase superfamily	TRUE	TRUE	FALSE	460250	TRUE	TRUE
Copci_AmutBmut1_484892		118	IPR001547_Glycoside hydrolasefamily 5, IPR017853_Glycoside hydrolase superfamily	TRUE	TRUE	FALSE	243581	TRUE			TRUE
Copci_AmutBmut1_447700		5467	IPR001569_Ribosomal protein L37e, IPR011331_Ribosomal protein L37ae/L37e, IPR011332_Zinc-binding ribosomal protein, IPR018267_Ribosomal protein L37econserved site	TRUE	TRUE	FALSE	476654	TRUE	TRUE
Copci_AmutBmut1_90984		278	IPR001579_Glycoside hydrolasechitinase active site, IPR001223_Glycoside hydrolase family 18catalytic domain, IPR011583_Chitinase II, IPR017853_Glycoside hydrolase superfamily	TRUE	TRUE	FALSE	191848	TRUE	TRUE
Copci_AmutBmut1_471736		14587	IPR001623_DnaJ domain	TRUE	TRUE	FALSE	668157	TRUE	TRUE
Copci_AmutBmut1_484600		9	IPR001680_WD40 repeat, IPR015943_WD40/YVTN repeat-like-containing domain, IPR019775_WD40 repeatconserved site, IPR020472_G-protein beta WD-40 repeat, IPR011042_Six-bladed beta-propellerTolB-like, IPR017986_WD40-repeat-containing domain	TRUE	TRUE	FALSE	707216	TRUE	TRUE
Copci_AmutBmut1_380995		1044	IPR001752_Kinesin motor domain, IPR027417_P-loop containing nucleoside triphosphate hydrolase	TRUE	TRUE	FALSE	617649	TRUE	TRUE
Copci_AmutBmut1_357974		698	IPR001765_Carbonic anhydrase	TRUE	TRUE	FALSE	310771	TRUE	TRUE
Copci_AmutBmut1_356089		1063	IPR001780_Ribosomal protein L35A, IPR009000_Translation proteinbeta-barrel domain	TRUE	TRUE	FALSE	658950	TRUE	TRUE
Copci_AmutBmut1_445079		819	IPR001810_F-box domain, IPR032675_Leucine-rich repeat domainL domain-like	TRUE	TRUE	FALSE	653903	TRUE	TRUE		TRUE
Copci_AmutBmut1_447634		5691	IPR001810_F-box domain, IPR032675_Leucine-rich repeat domainL domain-like	TRUE	TRUE	FALSE	704262	TRUE	TRUE
Copci_AmutBmut1_116413		165	IPR001810_F-box domain, IPR032675_Leucine-rich repeat domainL domain-like	TRUE	TRUE	FALSE	691935	TRUE	TRUE
Copci_AmutBmut1_145676		423	IPR001810_F-box domain, IPR032675_Leucine-rich repeat domainL domain-like	TRUE	TRUE	TRUE	483074	TRUE		TRUE	TRUE
Copci_AmutBmut1_32359		6383	IPR001810_F-box domain, IPR032675_Leucine-rich repeat domainL domain-like	TRUE	TRUE	FALSE	330103	TRUE		TRUE	TRUE
Copci_AmutBmut1_356986		4743	IPR001810_F-box domain, IPR032675_Leucine-rich repeat domainL domain-like, IPR006553_Leucine-rich repeatcysteine-containing subtype	TRUE	TRUE	FALSE	622965	TRUE	TRUE
Copci_AmutBmut1_370618		579	IPR001841_Zinc fingerRING-type, IPR017907_Zinc fingerRING-typeconserved site, IPR013083_Zinc fingerRING/FYVE/PHD-type, IPR027370_RING-type zinc-fingerLisH dimerisation motif	TRUE	TRUE	FALSE	693825	TRUE	TRUE		TRUE
Copci_AmutBmut1_165767		3437	IPR001848_Ribosomal protein S10, IPR027486_Ribosomal protein S10 domain, IPR005729_Ribosomal protein S10eukaryotic/archaeal	TRUE	TRUE	FALSE	657662	TRUE	TRUE
Copci_AmutBmut1_422236		7187	IPR001952_Alkaline phosphatase, IPR017850_Alkaline-phosphatase-likecore domain, IPR017849_Alkaline phosphatase-likealpha/beta/alpha	TRUE	TRUE	TRUE	704119	TRUE		TRUE
Copci_AmutBmut1_367464		194	IPR001958_Tetracycline resistance protein TetA/multidrug resistance protein MdtG, IPR020846_Major facilitator superfamily domain, IPR011701_Major facilitator superfamily	TRUE	TRUE	FALSE	296932	TRUE	TRUE
Copci_AmutBmut1_467322		5070	IPR001971_Ribosomal protein S11, IPR018102_Ribosomal S11conserved site	TRUE	TRUE	FALSE	640665	TRUE	TRUE
Copci_AmutBmut1_523818		33	IPR002018_Carboxylesterasetype B, IPR019819_Carboxylesterase type Bconserved site, IPR029058_Alpha/Beta hydrolase fold, IPR019826_Carboxylesterase type Bactive site	TRUE	TRUE	TRUE	247479	TRUE		TRUE	TRUE
Copci_AmutBmut1_358416		1763	IPR002035_von Willebrand factortype A	TRUE	TRUE	FALSE	481320	TRUE			TRUE
Copci_AmutBmut1_485058		1763	IPR002035_von Willebrand factortype A	TRUE	TRUE	FALSE	481320	TRUE			TRUE
Copci_AmutBmut1_375607		287	IPR002048_EF-hand domain, IPR011992_EF-hand domain pair, IPR018247_EF-Hand 1calcium-binding site	TRUE	TRUE	FALSE	181094	TRUE	TRUE
Copci_AmutBmut1_492536		1015	IPR002058_PAP/25A-associated, IPR002934_Polymerasenucleotidyl transferase domain	TRUE	TRUE	FALSE	615767	TRUE			TRUE
Copci_AmutBmut1_496981		152	IPR002068_Alpha crystallin/Hsp20 domain, IPR008978_HSP20-like chaperone	TRUE	TRUE	TRUE	384818	TRUE	TRUE	TRUE	TRUE
Copci_AmutBmut1_423239		152	IPR002068_Alpha crystallin/Hsp20 domain, IPR008978_HSP20-like chaperone	TRUE	TRUE	FALSE	675074	TRUE	TRUE		TRUE
Copci_AmutBmut1_22367		152	IPR002068_Alpha crystallin/Hsp20 domain, IPR008978_HSP20-like chaperone	TRUE	TRUE	FALSE	675074	TRUE	TRUE		TRUE
Copci_AmutBmut1_473005		3312	IPR002088_Protein prenyltransferasealpha subunit	TRUE	TRUE	FALSE	253023	TRUE	TRUE		TRUE
Copci_AmutBmut1_441808		821	IPR002109_Glutaredoxin, IPR014025_Glutaredoxin subgroup, IPR011899_Glutaredoxineukaryotic/virial, IPR012336_Thioredoxin-like fold, IPR011767_Glutaredoxin active site	TRUE	TRUE	FALSE	701061	TRUE	TRUE
Copci_AmutBmut1_141809		238	IPR002110_Ankyrin repeat, IPR020683_Ankyrin repeat-containing domain	TRUE	TRUE	FALSE	643823	TRUE	TRUE
Copci_AmutBmut1_53270		80	IPR002110_Ankyrin repeat, IPR020683_Ankyrin repeat-containing domain	TRUE	TRUE	FALSE	452188	TRUE	TRUE
Copci_AmutBmut1_329575		80	IPR002110_Ankyrin repeat, IPR020683_Ankyrin repeat-containing domain	TRUE	TRUE	FALSE	643823	TRUE	TRUE
Copci_AmutBmut1_418275		114	IPR002119_Histone H2A, IPR032454_Histone H2AC-terminal domain, IPR032458_Histone H2A conserved site, IPR007125_Histone H2A/H2B/H3, IPR009072_Histone-fold	TRUE	TRUE	FALSE	192658	TRUE	TRUE
Copci_AmutBmut1_487221		4299	IPR002123_Phospholipid/glycerol acyltransferase, IPR000872_Tafazzin	TRUE	TRUE	FALSE	638175	TRUE	TRUE	TRUE	TRUE
Copci_AmutBmut1_426937		3791	IPR002171_Ribosomal protein L2, IPR014722_Ribosomal protein L2 domain 2, IPR012340_Nucleic acid-bindingOB-fold, IPR022669_Ribosomal protein L2C-terminal, IPR022671_Ribosomal protein L2conserved site, IPR022666_Ribosomal Proteins L2RNA binding domain, IPR014726_Ribosomal protein L2domain 3, IPR008991_Translation protein SH3-like domain	TRUE	TRUE	FALSE	634874	TRUE	TRUE
Copci_AmutBmut1_210293		5132	IPR002227_Tyrosinase copper-binding domain, IPR008922_Uncharacterised domaindi-copper centre	TRUE	TRUE	FALSE	185727	TRUE	TRUE
Copci_AmutBmut1_461406		139	IPR002293_Amino acid/polyamine transporter I, IPR004841_Amino acid permease/ SLC12A domain	TRUE	TRUE	FALSE	300838	TRUE		TRUE	TRUE
Copci_AmutBmut1_483680		76	IPR002347_Short-chain dehydrogenase/reductase SDR, IPR016040_NAD(P)-binding domain	TRUE	TRUE	FALSE	467638	TRUE		TRUE	TRUE
Copci_AmutBmut1_526654		76	IPR002347_Short-chain dehydrogenase/reductase SDR, IPR016040_NAD(P)-binding domain	TRUE	TRUE	FALSE	592258	TRUE		TRUE
Copci_AmutBmut1_445389		8112	IPR002347_Short-chain dehydrogenase/reductase SDR, IPR016040_NAD(P)-binding domain, IPR020904_Short-chain dehydrogenase/reductaseconserved site	TRUE	TRUE	FALSE	575578	TRUE	TRUE
Copci_AmutBmut1_104956		22	IPR002347_Short-chain dehydrogenase/reductase SDR, IPR016040_NAD(P)-binding domain, IPR020904_Short-chain dehydrogenase/reductaseconserved site	TRUE	TRUE	FALSE	690736	TRUE		TRUE	TRUE
Copci_AmutBmut1_445371		22	IPR002347_Short-chain dehydrogenase/reductase SDR, IPR016040_NAD(P)-binding domain, IPR020904_Short-chain dehydrogenase/reductaseconserved site	TRUE	TRUE	FALSE	452259	TRUE			TRUE
Copci_AmutBmut1_538120		76	IPR002347_Short-chain dehydrogenase/reductase SDR, IPR016040_NAD(P)-binding domain, IPR020904_Short-chain dehydrogenase/reductaseconserved site	TRUE	TRUE	FALSE	592258	TRUE		TRUE
Copci_AmutBmut1_502782		8112	IPR002347_Short-chain dehydrogenase/reductase SDR, IPR020904_Short-chain dehydrogenase/reductaseconserved site, IPR016040_NAD(P)-binding domain	TRUE	TRUE	FALSE	575578	TRUE	TRUE
Copci_AmutBmut1_368784		47	IPR002401_Cytochrome P450E-classgroup I, IPR001128_Cytochrome P450	TRUE	TRUE	TRUE	386109	TRUE	TRUE	TRUE	TRUE
Copci_AmutBmut1_463307		3	IPR002401_Cytochrome P450E-classgroup I, IPR001128_Cytochrome P450	TRUE	TRUE	TRUE	679472	TRUE	TRUE
Copci_AmutBmut1_364517		1644	IPR002401_Cytochrome P450E-classgroup I, IPR001128_Cytochrome P450, IPR017972_Cytochrome P450conserved site	TRUE	TRUE	FALSE	597875	TRUE	TRUE
Copci_AmutBmut1_498988		86	IPR002403_Cytochrome P450E-classgroup IV, IPR001128_Cytochrome P450	TRUE	TRUE	FALSE	634075	TRUE		TRUE	TRUE
Copci_AmutBmut1_440230		86	IPR002403_Cytochrome P450E-classgroup IV, IPR001128_Cytochrome P450, IPR017972_Cytochrome P450conserved site	TRUE	TRUE	FALSE	634075	TRUE		TRUE	TRUE
Copci_AmutBmut1_13094		86	IPR002403_Cytochrome P450E-classgroup IV, IPR001128_Cytochrome P450, IPR017972_Cytochrome P450conserved site	TRUE	TRUE	FALSE	634075	TRUE		TRUE	TRUE
Copci_AmutBmut1_502602		488	IPR002509_NodB homology domain, IPR011330_Glycoside hydrolase/deacetylasebeta/alpha-barrel	TRUE	TRUE	FALSE	293318	TRUE	TRUE
Copci_AmutBmut1_450380		488	IPR002509_NodB homology domain, IPR011330_Glycoside hydrolase/deacetylasebeta/alpha-barrel	TRUE	TRUE	FALSE	293318	TRUE	TRUE
Copci_AmutBmut1_396895		488	IPR002509_NodB homology domain, IPR011330_Glycoside hydrolase/deacetylasebeta/alpha-barrel	TRUE	TRUE	FALSE	293318	TRUE	TRUE
Copci_AmutBmut1_42776		488	IPR002509_NodB homology domain, IPR011330_Glycoside hydrolase/deacetylasebeta/alpha-barrel	TRUE	TRUE	FALSE	293318	TRUE	TRUE
Copci_AmutBmut1_440521		488	IPR002509_NodB homology domain, IPR011330_Glycoside hydrolase/deacetylasebeta/alpha-barrel	TRUE	TRUE	FALSE	293318	TRUE	TRUE
Copci_AmutBmut1_518489		488	IPR002509_NodB homology domain, IPR011330_Glycoside hydrolase/deacetylasebeta/alpha-barrel	TRUE	TRUE	FALSE	293318	TRUE	TRUE
Copci_AmutBmut1_525788		488	IPR002509_NodB homology domain, IPR011330_Glycoside hydrolase/deacetylasebeta/alpha-barrel	TRUE	TRUE	FALSE	293318	TRUE	TRUE
Copci_AmutBmut1_369035		691	IPR002550_Domain of unknown function DUF21	TRUE	TRUE	FALSE	690917	TRUE	TRUE		TRUE
Copci_AmutBmut1_374504		15276	IPR002562_-5 exonuclease domain, IPR012337_Ribonuclease H-like domain	TRUE	TRUE	TRUE	665393	TRUE		TRUE	TRUE
Copci_AmutBmut1_544009		3267	IPR002575_Aminoglycoside phosphotransferase, IPR011009_Protein kinase-like domain	TRUE	TRUE	FALSE	458552	TRUE		TRUE	TRUE
Copci_AmutBmut1_374411		2639	IPR002671_Ribosomal protein L22e	TRUE	TRUE	FALSE	676727	TRUE	TRUE
Copci_AmutBmut1_539347		6084	IPR002673_Ribosomal protein L29e	TRUE	TRUE	FALSE	675394	TRUE	TRUE
Copci_AmutBmut1_385517		1086	IPR002674_Ribosomal protein L37ae, IPR011332_Zinc-binding ribosomal protein, IPR011331_Ribosomal protein L37ae/L37e	TRUE	TRUE	FALSE	675318	TRUE	TRUE
Copci_AmutBmut1_398047		957	IPR002675_Ribosomal protein L38e	TRUE	TRUE	FALSE	150531	TRUE	TRUE
Copci_AmutBmut1_448206		2056	IPR002680_Alternative oxidase	TRUE	TRUE	FALSE	629832	TRUE			TRUE
Copci_AmutBmut1_399221		2056	IPR002680_Alternative oxidase	TRUE	TRUE	FALSE	629832	TRUE			TRUE
Copci_AmutBmut1_126563		3354	IPR002715_Nascent polypeptide-associated complex NAC domain	TRUE	TRUE	FALSE	631547	TRUE	TRUE
Copci_AmutBmut1_468858		3557	IPR002715_Nascent polypeptide-associated complex NAC domain, IPR016641_Nascent polypeptide-associated complex subunit alpha	TRUE	TRUE	FALSE	493900	TRUE	TRUE
Copci_AmutBmut1_414494		993	IPR002791_Domain of unknown function DUF89	TRUE	TRUE	TRUE	568771	TRUE	TRUE
Copci_AmutBmut1_452003		328	IPR002889_Carbohydrate-binding WSC	TRUE	TRUE	FALSE	508527	TRUE	TRUE	TRUE	TRUE
Copci_AmutBmut1_456054		328	IPR002889_Carbohydrate-binding WSC, IPR009880_Glyoxal oxidaseN-terminal, IPR015202_Domain of unknown function DUF1929, IPR013783_Immunoglobulin-like fold, IPR014756_Immunoglobulin E-set, IPR015916_Galactose oxidasebeta-propeller, IPR011043_Galactose oxidase/kelchbeta-propeller	TRUE	TRUE	TRUE	302157	TRUE			TRUE
Copci_AmutBmut1_413307		519	IPR002893_Zinc fingerMYND-type	TRUE	TRUE	TRUE	329593	TRUE	TRUE
Copci_AmutBmut1_544591		2587	IPR002893_Zinc fingerMYND-type	TRUE	TRUE	FALSE	602743	TRUE	TRUE
Copci_AmutBmut1_442552		710	IPR002893_Zinc fingerMYND-type, IPR027974_Domain of unknown function DUF4470	TRUE	TRUE	FALSE	600776	TRUE			TRUE
Copci_AmutBmut1_26355		166	IPR002925_Dienelactone hydrolase, IPR029058_Alpha/Beta hydrolase fold	TRUE	TRUE	FALSE	295007	TRUE	TRUE
Copci_AmutBmut1_354306		1015	IPR002934_Polymerasenucleotidyl transferase domain, IPR002058_PAP/25A-associated	TRUE	TRUE	FALSE	615767	TRUE			TRUE
Copci_AmutBmut1_373157		935	IPR002935_O-methyltransferasefamily 3, IPR029063_S-adenosyl-L-methionine-dependent methyltransferase	TRUE	TRUE	FALSE	624327	TRUE	TRUE
Copci_AmutBmut1_471871		275	IPR002938_FAD-binding domain, IPR023753_FAD/NAD(P)-binding domain	TRUE	TRUE	FALSE	694245	TRUE	TRUE
Copci_AmutBmut1_497637		1006	IPR002939_Chaperone DnaJC-terminal	TRUE	TRUE	FALSE	668157	TRUE	TRUE
Copci_AmutBmut1_430789		2681	IPR002942_RNA-binding S4 domain, IPR018079_Ribosomal protein S4conserved site, IPR005710_Ribosomal protein S4/S9eukaryotic/archaeal, IPR001912_Ribosomal protein S4/S9N-terminal	TRUE	TRUE	FALSE	700914	TRUE	TRUE
Copci_AmutBmut1_455597		945	IPR003000_Sirtuin family, IPR026590_Sirtuin familycatalytic core domain, IPR029035_DHS-like NAD/FAD-binding domain	TRUE	TRUE	FALSE	609284	TRUE	TRUE
Copci_AmutBmut1_500297		6147	IPR003034_SAP domain	TRUE	TRUE	TRUE	317037	TRUE	TRUE
Copci_AmutBmut1_511209		240	IPR003105_SRA-YDG, IPR015947_PUA-like domain	TRUE	TRUE	FALSE	469904	TRUE	TRUE
Copci_AmutBmut1_493018		13569	IPR003124_WH2 domain	TRUE	TRUE	FALSE	311817	TRUE	TRUE
Copci_AmutBmut1_497690		286	IPR003130_Dynamin GTPase effector, IPR022812_Dynamin superfamily, IPR001401_DynaminGTPase domain, IPR027417_P-loop containing nucleoside triphosphate hydrolase, IPR000375_Dynamin central domain, IPR030381_Dynamin-type guanine nucleotide-binding (G) domain, IPR020850_GTPase effector domain	TRUE	TRUE	FALSE	385239	TRUE	TRUE
Copci_AmutBmut1_475807		2636	IPR003172_MD-2-related lipid-recognition domain, IPR033917_ML domainphosphatidylinositol/phosphatidylglycerol transfer protein, IPR014756_Immunoglobulin E-set	TRUE	TRUE	FALSE	378951	TRUE		TRUE	TRUE
Copci_AmutBmut1_454877		3398	IPR003213_Cytochrome c oxidasesubunit VIb	TRUE	TRUE	FALSE	686685	TRUE	TRUE
Copci_AmutBmut1_483679		129	IPR003439_ABC transporter-like, IPR027417_P-loop containing nucleoside triphosphate hydrolase	TRUE	TRUE	FALSE	582389	TRUE			TRUE
Copci_AmutBmut1_365725		129	IPR003439_ABC transporter-like, IPR027417_P-loop containing nucleoside triphosphate hydrolase, IPR017871_ABC transporterconserved site, IPR003593_AAA+ ATPase domain	TRUE	TRUE	FALSE	671922	TRUE	TRUE	TRUE	TRUE
Copci_AmutBmut1_464859		2813	IPR003511_HORMA domain	TRUE	TRUE	TRUE	306176	TRUE	TRUE
Copci_AmutBmut1_360370		2813	IPR003511_HORMA domain	TRUE	TRUE	FALSE	306176	TRUE	TRUE
Copci_AmutBmut1_449305		37	IPR003527_Mitogen-activated protein (MAP) kinaseconserved site, IPR000719_Protein kinase domain, IPR008271_Serine/threonine-protein kinaseactive site, IPR011009_Protein kinase-like domain	TRUE	TRUE	FALSE	639980	TRUE		TRUE
Copci_AmutBmut1_474705		211	IPR003593_AAA+ ATPase domain, IPR010929_CDR ABC transporter, IPR017871_ABC transporterconserved site, IPR003439_ABC transporter-like, IPR013525_ABC-2 type transporter, IPR027417_P-loop containing nucleoside triphosphate hydrolase, IPR034003_ATP-binding cassette transporterPDR-like subfamily Gdomain 2, IPR034001_ATP-binding cassette transporterPDR-like subfamily Gdomain 1, IPR029481_ABC-transporte…	TRUE	TRUE	FALSE	399829	TRUE	TRUE
Copci_AmutBmut1_498107		2464	IPR003593_AAA+ ATPase domain, IPR027417_P-loop containing nucleoside triphosphate hydrolase, IPR011991_Winged helix-turn-helix DNA-binding domain	TRUE	TRUE	TRUE	450974	TRUE	TRUE
Copci_AmutBmut1_498360		2038	IPR003719_Phenazine biosynthesis PhzF protein	TRUE	TRUE	FALSE	681425	TRUE	TRUE
Copci_AmutBmut1_387721		2038	IPR003719_Phenazine biosynthesis PhzF protein	TRUE	TRUE	FALSE	681425	TRUE	TRUE
Copci_AmutBmut1_496199		670	IPR003817_Phosphatidylserine decarboxylase-related, IPR022237_Phophatidylserine decarboxylase	TRUE	TRUE	TRUE	702542	TRUE	TRUE
Copci_AmutBmut1_178286		670	IPR003817_Phosphatidylserine decarboxylase-related, IPR022237_Phophatidylserine decarboxylase	TRUE	TRUE	FALSE	702542	TRUE	TRUE
Copci_AmutBmut1_403600		947	IPR003819_TauD/TfdA-like domain	TRUE	TRUE	FALSE	184002	TRUE	TRUE	TRUE	TRUE
Copci_AmutBmut1_365883		306	IPR003819_TauD/TfdA-like domain	TRUE	TRUE	FALSE	297199	TRUE	TRUE		TRUE
Copci_AmutBmut1_499046		306	IPR003819_TauD/TfdA-like domain	TRUE	TRUE	FALSE	590693	TRUE		TRUE
Copci_AmutBmut1_467221		306	IPR003819_TauD/TfdA-like domain	TRUE	TRUE	FALSE	590693	TRUE		TRUE
Copci_AmutBmut1_452439		306	IPR003819_TauD/TfdA-like domain	TRUE	TRUE	FALSE	590693	TRUE		TRUE
Copci_AmutBmut1_439635		3879	IPR003959_ATPaseAAA-typecore, IPR003960_ATPaseAAA-typeconserved site, IPR003593_AAA+ ATPase domain, IPR027417_P-loop containing nucleoside triphosphate hydrolase	TRUE	TRUE	FALSE	303701	TRUE	TRUE
Copci_AmutBmut1_373942		205	IPR003960_ATPaseAAA-typeconserved site, IPR014851_BCS1N-terminal, IPR027417_P-loop containing nucleoside triphosphate hydrolase, IPR003959_ATPaseAAA-typecore, IPR003593_AAA+ ATPase domain	TRUE	TRUE	FALSE	707489	TRUE	TRUE
Copci_AmutBmut1_151260		1883	IPR004037_Ribosomal protein L7Ae conserved site, IPR001921_Ribosomal protein L7A/L8, IPR018492_Ribosomal protein L7Ae/L8/Nhp2 family, IPR029064_S ribosomal protein L30e-like, IPR004038_Ribosomal protein L7Ae/L30e/S12e/Gadd45	TRUE	TRUE	FALSE	473974	TRUE	TRUE
Copci_AmutBmut1_542765		509	IPR004045_Glutathione S-transferaseN-terminal, IPR010987_Glutathione S-transferaseC-terminal-like, IPR012336_Thioredoxin-like fold, IPR004046_Glutathione S-transferaseC-terminal	TRUE	TRUE	FALSE	674829	TRUE	TRUE
Copci_AmutBmut1_546528		509	IPR004045_Glutathione S-transferaseN-terminal, IPR012336_Thioredoxin-like fold, IPR004046_Glutathione S-transferaseC-terminal, IPR010987_Glutathione S-transferaseC-terminal-like, IPR034347_Glutathione S-transferases PhiC-terminal	TRUE	TRUE	FALSE	438154	TRUE	TRUE		TRUE
Copci_AmutBmut1_472886		509	IPR004045_Glutathione S-transferaseN-terminal, IPR012336_Thioredoxin-like fold, IPR004046_Glutathione S-transferaseC-terminal, IPR034347_Glutathione S-transferases PhiC-terminal, IPR010987_Glutathione S-transferaseC-terminal-like	TRUE	TRUE	TRUE	438154	TRUE	TRUE		TRUE
Copci_AmutBmut1_375612		481	IPR004046_Glutathione S-transferaseC-terminal, IPR004045_Glutathione S-transferaseN-terminal, IPR010987_Glutathione S-transferaseC-terminal-like, IPR012336_Thioredoxin-like fold	TRUE	TRUE	FALSE	628402	TRUE	TRUE
Copci_AmutBmut1_81781		362	IPR004088_K Homology domaintype 1, IPR004087_K Homology domain	TRUE	TRUE	FALSE	626623	TRUE		TRUE	TRUE
Copci_AmutBmut1_447444		6555	IPR004104_OxidoreductaseC-terminal, IPR000683_OxidoreductaseN-terminal, IPR016040_NAD(P)-binding domain	TRUE	TRUE	FALSE	481793	TRUE	TRUE
Copci_AmutBmut1_292021		788	IPR004136_Nitronate monooxygenase, IPR013785_Aldolase-type TIM barrel	TRUE	TRUE	FALSE	449169	TRUE		TRUE	TRUE
Copci_AmutBmut1_368505		4134	IPR004143_Biotinyl protein ligase (BPL) and lipoyl protein ligase (LPL)catalytic domain, IPR004562_Lipoyltransferase/lipoate-protein ligase	TRUE	TRUE	FALSE	629082	TRUE	TRUE
Copci_AmutBmut1_358096		3740	IPR004179_Sec63 domain, IPR014001_Helicase superfamily 1/2ATP-binding domain, IPR027417_P-loop containing nucleoside triphosphate hydrolase, IPR001650_HelicaseC-terminal, IPR011991_Winged helix-turn-helix DNA-binding domain, IPR011545_DEAD/DEAH box helicase domain	TRUE	TRUE	FALSE	480509	TRUE	TRUE
Copci_AmutBmut1_487630		8148	IPR004202_Cytochrome c oxidase subunit VIIc	TRUE	TRUE	FALSE	309736	TRUE	TRUE	TRUE	TRUE
Copci_AmutBmut1_541893		8148	IPR004202_Cytochrome c oxidase subunit VIIc	TRUE	TRUE	FALSE	309736	TRUE	TRUE	TRUE	TRUE
Copci_AmutBmut1_385907		5779	IPR004307_TspO/MBR-related protein	TRUE	TRUE	FALSE	677493	TRUE		TRUE
Copci_AmutBmut1_497734		1116	IPR004621_Eukaryotic-type methylenetetrahydrofolate reductase, IPR003171_Methylenetetrahydrofolate reductase, IPR029041_FAD-linked oxidoreductase-like	TRUE	TRUE	FALSE	694100	TRUE			TRUE
Copci_AmutBmut1_455616		671	IPR004698_Zinc/iron permeasefungal/plant, IPR003689_Zinc/iron permease	TRUE	TRUE	FALSE	180140	TRUE	TRUE	TRUE	TRUE
Copci_AmutBmut1_365182		78	IPR004813_Oligopeptide transporterOPT superfamily	TRUE	TRUE	FALSE	190652	TRUE		TRUE	TRUE
Copci_AmutBmut1_465631		1542	IPR004827_Basic-leucine zipper domain	TRUE	TRUE	TRUE	395214	TRUE	TRUE	TRUE	TRUE
Copci_AmutBmut1_452897		5991	IPR004827_Basic-leucine zipper domain	TRUE	TRUE	FALSE	679287	TRUE	TRUE
Copci_AmutBmut1_374240		2760	IPR004837_Sodium/calcium exchanger membrane region	TRUE	TRUE	FALSE	589516	TRUE	TRUE	TRUE
Copci_AmutBmut1_501421		39	IPR005103_Glycoside hydrolasefamily 61	TRUE	TRUE	TRUE	307143	TRUE	TRUE
Copci_AmutBmut1_489015		39	IPR005103_Glycoside hydrolasefamily 61	TRUE	TRUE	FALSE	307143	TRUE	TRUE
Copci_AmutBmut1_362458		39	IPR005103_Glycoside hydrolasefamily 61	TRUE	TRUE	FALSE	307143	TRUE	TRUE
Copci_AmutBmut1_379191		39	IPR005103_Glycoside hydrolasefamily 61	TRUE	TRUE	FALSE	307143	TRUE	TRUE
Copci_AmutBmut1_134641		39	IPR005103_Glycoside hydrolasefamily 61	TRUE	TRUE	FALSE	307143	TRUE	TRUE
Copci_AmutBmut1_443461		39	IPR005103_Glycoside hydrolasefamily 61	TRUE	TRUE	FALSE	307143	TRUE	TRUE
Copci_AmutBmut1_332249		35	IPR005135_Endonuclease/exonuclease/phosphatase	TRUE	TRUE	FALSE	577206	TRUE	TRUE
Copci_AmutBmut1_159306		5773	IPR005180_Domain of unknown function DUF302	TRUE	TRUE	FALSE	628417	TRUE			TRUE
Copci_AmutBmut1_464399		294	IPR005197_Glycoside hydrolase family 71, IPR002889_Carbohydrate-binding WSC	TRUE	TRUE	FALSE	318804	TRUE		TRUE	TRUE
Copci_AmutBmut1_531331		24	IPR005225_Small GTP-binding protein domain, IPR027417_P-loop containing nucleoside triphosphate hydrolase, IPR001806_Small GTPase superfamily	TRUE	TRUE	FALSE	655857	TRUE	TRUE
Copci_AmutBmut1_467768		4018	IPR005485_Ribosomal protein L5 eukaryotic/L18 archaeal, IPR025607_Ribosomal protein L5 eukaryotic/L18 archaealC-terminal	TRUE	TRUE	FALSE	585356	TRUE	TRUE
Copci_AmutBmut1_355967		3092	IPR005493_Ribonuclease E inhibitor RraA/RraA-like protein	TRUE	TRUE	FALSE	613159	TRUE	TRUE
Copci_AmutBmut1_360441		6987	IPR005502_ADP-ribosylation/Crystallin J1	TRUE	TRUE	FALSE	701857	TRUE	TRUE
Copci_AmutBmut1_498562		128	IPR005629_Beta-glucan synthesis-associatedSKN1, IPR000757_Glycoside hydrolase family 16, IPR013320_Concanavalin A-like lectin/glucanase domain	TRUE	TRUE	FALSE	692234	TRUE	TRUE
Copci_AmutBmut1_30510		123	IPR005630_Terpene synthasemetal-binding domain, IPR008949_Isoprenoid synthase domain, IPR034686_Terpene cyclase like 2	TRUE	TRUE	TRUE	326872	TRUE		TRUE	TRUE
Copci_AmutBmut1_416494		249	IPR005703_Ribosomal protein S3eukaryotic/archaeal, IPR004044_K Homology domaintype 2, IPR009019_K homology domainprokaryotic type, IPR001351_Ribosomal protein S3C-terminal, IPR018280_Ribosomal protein S3conserved site, IPR015946_K homology domain-likealpha/beta	TRUE	TRUE	FALSE	676541	TRUE	TRUE
Copci_AmutBmut1_363743		360	IPR005804_Fatty acid desaturase domain	TRUE	TRUE	TRUE	254799	TRUE	TRUE	TRUE
Copci_AmutBmut1_471478		360	IPR005804_Fatty acid desaturase domain	TRUE	TRUE	TRUE	309734	TRUE	TRUE
Copci_AmutBmut1_422976		360	IPR005804_Fatty acid desaturase domain	TRUE	TRUE	TRUE	309734	TRUE	TRUE
Copci_AmutBmut1_467558		14133	IPR005818_Linker histone H1/H5domain H15, IPR011991_Winged helix-turn-helix DNA-binding domain	TRUE	TRUE	FALSE	306200	TRUE	TRUE
Copci_AmutBmut1_539473		362	IPR005822_Ribosomal protein L13, IPR005755_Ribosomal protein L13eukaryotic/archaeal, IPR023563_Ribosomal protein L13conserved site	TRUE	TRUE	FALSE	676712	TRUE	TRUE
Copci_AmutBmut1_475978		3668	IPR005824_KOW, IPR014722_Ribosomal protein L2 domain 2, IPR005825_Ribosomal protein L24/L26conserved site, IPR005756_Ribosomal protein L26/L24eukaryotic/archaeal, IPR008991_Translation protein SH3-like domain	TRUE	TRUE	FALSE	292339	TRUE	TRUE
Copci_AmutBmut1_411360		1106	IPR006011_SyntaxinN-terminal domain, IPR000727_Target SNARE coiled-coil homology domain, IPR010989_SNARE	TRUE	TRUE	FALSE	305914	TRUE			TRUE
Copci_AmutBmut1_169515		2048	IPR006043_Xanthine/uracil/vitamin C permease	TRUE	TRUE	FALSE	253376	TRUE	TRUE
Copci_AmutBmut1_366201		75	IPR006073_GTP binding domain, IPR027417_P-loop containing nucleoside triphosphate hydrolase	TRUE	TRUE	FALSE	233905	TRUE		TRUE	TRUE
Copci_AmutBmut1_466221		75	IPR006073_GTP binding domain, IPR027417_P-loop containing nucleoside triphosphate hydrolase	TRUE	TRUE	FALSE	571432	TRUE			TRUE
Copci_AmutBmut1_475709		3782	IPR006091_Acyl-CoA oxidase/dehydrogenasecentral domain, IPR009075_Acyl-CoA dehydrogenase/oxidase C-terminal, IPR013786_Acyl-CoA dehydrogenase/oxidaseN-terminal, IPR009100_Acyl-CoA dehydrogenase/oxidaseN-terminal and middle domain	TRUE	TRUE	TRUE	654676	TRUE		TRUE	TRUE
Copci_AmutBmut1_496537		375	IPR006094_FAD linked oxidaseN-terminal, IPR012951_Berberine/berberine-like, IPR016166_FAD-bindingtype 2, IPR016167_FAD-bindingtype 2subdomain 1, IPR016169_CO dehydrogenase flavoprotein-likeFAD-bindingsubdomain 2	TRUE	TRUE	FALSE	396511	TRUE	TRUE		TRUE
Copci_AmutBmut1_487223		375	IPR006094_FAD linked oxidaseN-terminal, IPR012951_Berberine/berberine-like, IPR016167_FAD-bindingtype 2subdomain 1, IPR016166_FAD-bindingtype 2, IPR016169_CO dehydrogenase flavoprotein-likeFAD-bindingsubdomain 2	TRUE	TRUE	FALSE	396511	TRUE	TRUE		TRUE
Copci_AmutBmut1_441476		968	IPR006094_FAD linked oxidaseN-terminal, IPR016169_CO dehydrogenase flavoprotein-likeFAD-bindingsubdomain 2, IPR012951_Berberine/berberine-like, IPR016166_FAD-bindingtype 2, IPR016167_FAD-bindingtype 2subdomain 1	TRUE	TRUE	FALSE	396511	TRUE	TRUE		TRUE
Copci_AmutBmut1_410415		6003	IPR006097_Glutamate/phenylalanine/leucine/valine dehydrogenasedimerisation domain, IPR033524_Leu/Phe/Val dehydrogenases active site, IPR006095_Glutamate/phenylalanine/leucine/valine dehydrogenase	TRUE	TRUE	FALSE	292653	TRUE	TRUE
Copci_AmutBmut1_498314		748	IPR006153_Cation/H+ exchanger	TRUE	TRUE	FALSE	616629	TRUE			TRUE
Copci_AmutBmut1_355838		2262	IPR006204_GHMP kinase N-terminal domain, IPR013750_GHMP kinaseC-terminal domain, IPR020568_Ribosomal protein S5 domain 2-type fold, IPR016005_Phosphomevalonate kinase Erg8, IPR014721_Ribosomal protein S5 domain 2-type foldsubgroup	TRUE	TRUE	TRUE	246613	TRUE	TRUE	TRUE	TRUE
Copci_AmutBmut1_368567		999	IPR006219_DHAP synthaseclass 1, IPR013785_Aldolase-type TIM barrel, IPR006218_DAHP synthetase I/KDSA	TRUE	TRUE	FALSE	649395	TRUE		TRUE
Copci_AmutBmut1_407604		612	IPR006314_Dyp-type peroxidase, IPR011008_Dimeric alpha-beta barrel	TRUE	TRUE	FALSE	392869	TRUE	TRUE		TRUE
Copci_AmutBmut1_469460		625	IPR006593_Cytochrome b561/ferric reductase transmembrane, IPR015920_Cellobiose dehydrogenasecytochrome domain, IPR005018_DOMON domain	TRUE	TRUE	FALSE	473368	TRUE	TRUE
Copci_AmutBmut1_373760		261	IPR006598_Lipopolysaccharide-modifying protein	TRUE	TRUE	FALSE	576686	TRUE			TRUE
Copci_AmutBmut1_495606		981	IPR006603_PQ-loop repeat	TRUE	TRUE	FALSE	608302	TRUE	TRUE
Copci_AmutBmut1_533614		790	IPR006671_CyclinN-terminal, IPR013763_Cyclin-like, IPR004367_CyclinC-terminal domain	TRUE	TRUE	FALSE	583039	TRUE	TRUE
Copci_AmutBmut1_496056		1679	IPR006694_Fatty acid hydroxylase	TRUE	TRUE	FALSE	182669	TRUE	TRUE		TRUE
Copci_AmutBmut1_17387		3796	IPR006716_ERG2/sigma1 receptor-like	TRUE	TRUE	FALSE	294931	TRUE	TRUE	TRUE	TRUE
Copci_AmutBmut1_351135		7101	IPR006780_YABBY protein, IPR009071_High mobility group box domain	TRUE	TRUE	FALSE	655840	TRUE	TRUE	TRUE	TRUE
Copci_AmutBmut1_66389		4624	IPR006861_Hyaluronan/mRNA-binding protein	TRUE	TRUE	FALSE	642146	TRUE	TRUE
Copci_AmutBmut1_476986		690	IPR006905_Flavin-dependent halogenase, IPR023753_FAD/NAD(P)-binding domain	TRUE	TRUE	FALSE	488372	TRUE	TRUE
Copci_AmutBmut1_460394		4594	IPR006909_Rad21/Rec8-like proteinC-terminaleukaryotic, IPR006910_Rad21/Rec8-like proteinN-terminal, IPR011991_Winged helix-turn-helix DNA-binding domain	TRUE	TRUE	FALSE	300643	TRUE	TRUE
Copci_AmutBmut1_440215		4472	IPR006931_Calcipressin, IPR000504_RNA recognition motif domain	TRUE	TRUE	FALSE	610516	TRUE		TRUE	TRUE
Copci_AmutBmut1_354355		3568	IPR007014_FUN14	TRUE	TRUE	FALSE	701910	TRUE	TRUE
Copci_AmutBmut1_473916		195	IPR007125_Histone H2A/H2B/H3, IPR009072_Histone-fold, IPR000164_Histone H3/CENP-A	TRUE	TRUE	FALSE	170733	TRUE	TRUE
Copci_AmutBmut1_463573		180	IPR007219_Transcription factor domainfungi	TRUE	TRUE	FALSE	307309_FST3	TRUE	TRUE
Copci_AmutBmut1_362201		67	IPR007219_Transcription factor domainfungi	TRUE	TRUE	TRUE	697312	TRUE		TRUE	TRUE
Copci_AmutBmut1_468958		67	IPR007219_Transcription factor domainfungi	TRUE	TRUE	FALSE	614280	TRUE		TRUE	TRUE
Copci_AmutBmut1_441820		67	IPR007219_Transcription factor domainfungi, IPR001138_Zn(2)-C6 fungal-type DNA-binding domain	TRUE	TRUE	FALSE	701575	TRUE	TRUE
Copci_AmutBmut1_438404		992	IPR007248_Mpv17/PMP22	TRUE	TRUE	FALSE	170675	TRUE	TRUE	TRUE
Copci_AmutBmut1_152667		149	IPR007269_Isoprenylcysteine carboxyl methyltransferase	TRUE	TRUE	TRUE	609250	TRUE	TRUE	TRUE	TRUE
Copci_AmutBmut1_354499		149	IPR007269_Isoprenylcysteine carboxyl methyltransferase	TRUE	TRUE	TRUE	483834	TRUE	TRUE	TRUE	TRUE
Copci_AmutBmut1_236688		3272	IPR007305_Vesicle transport proteinGot1/SFT2-like	TRUE	TRUE	FALSE	474926	TRUE	TRUE
Copci_AmutBmut1_437562		1630	IPR007325_Kynurenine formamidase	TRUE	TRUE	FALSE	649804	TRUE		TRUE
Copci_AmutBmut1_376602		5506	IPR007736_Caleosin-related	TRUE	TRUE	FALSE	484760	TRUE	TRUE
Copci_AmutBmut1_491362		3707	IPR007741_Ribosomal protein/NADH dehydrogenase domain, IPR012336_Thioredoxin-like fold	TRUE	TRUE	FALSE	690612	TRUE	TRUE
Copci_AmutBmut1_377865		15	IPR007867_Glucose-methanol-choline oxidoreductaseC-terminal, IPR000172_Glucose-methanol-choline oxidoreductaseN-terminal, IPR012132_Glucose-methanol-choline oxidoreductase, IPR023753_FAD/NAD(P)-binding domain	TRUE	TRUE	FALSE	582962	TRUE		TRUE	TRUE
Copci_AmutBmut1_435561		15	IPR007867_Glucose-methanol-choline oxidoreductaseC-terminal, IPR000172_Glucose-methanol-choline oxidoreductaseN-terminal, IPR023753_FAD/NAD(P)-binding domain, IPR012132_Glucose-methanol-choline oxidoreductase	TRUE	TRUE	FALSE	487098	TRUE			TRUE
Copci_AmutBmut1_369969		15	IPR007867_Glucose-methanol-choline oxidoreductaseC-terminal, IPR023753_FAD/NAD(P)-binding domain, IPR000172_Glucose-methanol-choline oxidoreductaseN-terminal, IPR012132_Glucose-methanol-choline oxidoreductase	TRUE	TRUE	TRUE	487098	TRUE			TRUE
Copci_AmutBmut1_437967		15	IPR007867_Glucose-methanol-choline oxidoreductaseC-terminal, IPR023753_FAD/NAD(P)-binding domain, IPR000172_Glucose-methanol-choline oxidoreductaseN-terminal, IPR012132_Glucose-methanol-choline oxidoreductase	TRUE	TRUE	FALSE	487098	TRUE			TRUE
Copci_AmutBmut1_365298		4950	IPR007905_Emopamil-binding protein, IPR033118_EXPERA domain	TRUE	TRUE	FALSE	188347	TRUE	TRUE
Copci_AmutBmut1_439215		1878	IPR008040_HydantoinaseoxoprolinaseN-terminal, IPR002821_Hydantoinase/oxoprolinase	TRUE	TRUE	FALSE	691466	TRUE	TRUE
Copci_AmutBmut1_429262		5248	IPR008195_Ribosomal protein L34Ae, IPR018065_Ribosomal protein L34econserved site	TRUE	TRUE	FALSE	655090	TRUE	TRUE
Copci_AmutBmut1_440970		570	IPR008254_Flavodoxin/nitric oxide synthase, IPR010089_Flavoprotein WrbA-like, IPR029039_Flavoprotein-like domain, IPR005025_NADPH-dependent FMN reductase-like	TRUE	TRUE	FALSE	656726	TRUE	TRUE
Copci_AmutBmut1_373470		37	IPR008271_Serine/threonine-protein kinaseactive site, IPR000719_Protein kinase domain, IPR011009_Protein kinase-like domain	TRUE	TRUE	FALSE	236681	TRUE			TRUE
Copci_AmutBmut1_476878		912	IPR008271_Serine/threonine-protein kinaseactive site, IPR000719_Protein kinase domain, IPR017441_Protein kinaseATP binding site, IPR001245_Serine-threonine/tyrosine-protein kinasecatalytic domain, IPR020891_Uncharacterised protein family UPF0758conserved site, IPR011009_Protein kinase-like domain	TRUE	TRUE	FALSE	318864	TRUE	TRUE
Copci_AmutBmut1_450219		508	IPR008462_CsbD-like	TRUE	TRUE	FALSE	190777	TRUE	TRUE	TRUE	TRUE
Copci_AmutBmut1_443931		508	IPR008462_CsbD-like	TRUE	TRUE	FALSE	190777	TRUE	TRUE	TRUE	TRUE
Copci_AmutBmut1_443932		508	IPR008462_CsbD-like	TRUE	TRUE	FALSE	190777	TRUE	TRUE	TRUE	TRUE
Copci_AmutBmut1_462300		179	IPR008758_Peptidase S28, IPR029058_Alpha/Beta hydrolase fold	TRUE	TRUE	FALSE	685146	TRUE	TRUE	TRUE
Copci_AmutBmut1_499565		2126	IPR008854_TPMT family, IPR029063_S-adenosyl-L-methionine-dependent methyltransferase	TRUE	TRUE	FALSE	701534	TRUE	TRUE
Copci_AmutBmut1_413287		2126	IPR008854_TPMT family, IPR029063_S-adenosyl-L-methionine-dependent methyltransferase	TRUE	TRUE	FALSE	701534	TRUE	TRUE
Copci_AmutBmut1_476537		5910	IPR008862_T-complex 11	TRUE	TRUE	FALSE	443638	TRUE	TRUE
Copci_AmutBmut1_149517		524	IPR008914_Phosphatidylethanolamine-binding protein	TRUE	TRUE	FALSE	506735	TRUE	TRUE
Copci_AmutBmut1_444228		524	IPR008914_Phosphatidylethanolamine-binding protein	TRUE	TRUE	FALSE	506735	TRUE	TRUE
Copci_AmutBmut1_495833		524	IPR008914_Phosphatidylethanolamine-binding protein	TRUE	TRUE	FALSE	506735	TRUE	TRUE
Copci_AmutBmut1_362155		1594	IPR008922_Uncharacterised domaindi-copper centre, IPR007128_Polyamine-modulated factor 1/Kinetochore protein NNF1, IPR002227_Tyrosinase copper-binding domain	TRUE	TRUE	FALSE	634602	TRUE	TRUE
Copci_AmutBmut1_493277		5132	IPR008922_Uncharacterised domaindi-copper centre, IPR016216_Monophenol monooxygenasefungi, IPR002227_Tyrosinase copper-binding domain	TRUE	TRUE	TRUE	295069	TRUE	TRUE
Copci_AmutBmut1_543210		1039	IPR008929_Chondroitin AC/alginate lyase, IPR008397_Alginate lyase domain	TRUE	TRUE	FALSE	574553	TRUE	TRUE
Copci_AmutBmut1_370164		1039	IPR008929_Chondroitin AC/alginate lyase, IPR008397_Alginate lyase domain	TRUE	TRUE	FALSE	574553	TRUE	TRUE
Copci_AmutBmut1_376392		979	IPR008930_Terpenoid cyclases/protein prenyltransferase alpha-alpha toroid, IPR001330_PFTB repeat	TRUE	TRUE	FALSE	704585	TRUE		TRUE	TRUE
Copci_AmutBmut1_386671		1247	IPR008948_L-Aspartase-like, IPR001106_Aromatic amino acid lyase, IPR023144_Phenylalanine ammonia-lyaseshielding domain, IPR024083_Fumarase/histidaseN-terminal, IPR022313_Phenylalanine/histidine ammonia-lyasesactive site, IPR005922_Phenylalanine ammonia-lyase	TRUE	TRUE	TRUE	291120	TRUE	TRUE	TRUE	TRUE
Copci_AmutBmut1_443805		123	IPR008949_Isoprenoid synthase domain, IPR005630_Terpene synthasemetal-binding domain, IPR034686_Terpene cyclase like 2	TRUE	TRUE	TRUE	484390	TRUE	TRUE	TRUE
Copci_AmutBmut1_356026		183	IPR008972_Cupredoxin	TRUE	TRUE	TRUE	670046	TRUE	TRUE	TRUE	TRUE
Copci_AmutBmut1_353817		183	IPR008972_Cupredoxin	TRUE	TRUE	FALSE	394024	TRUE	TRUE		TRUE
Copci_AmutBmut1_497434		183	IPR008972_Cupredoxin	TRUE	TRUE	FALSE	394024	TRUE	TRUE		TRUE
Copci_AmutBmut1_409847		84	IPR008972_Cupredoxin, IPR001117_Multicopper oxidasetype 1, IPR011707_Multicopper oxidasetype 3, IPR002355_Multicopper oxidasecopper-binding site, IPR011706_Multicopper oxidasetype 2, IPR033138_Multicopper oxidasesconserved site	TRUE	TRUE	FALSE	399746	TRUE		TRUE	TRUE
Copci_AmutBmut1_440170		84	IPR008972_Cupredoxin, IPR002355_Multicopper oxidasecopper-binding site, IPR001117_Multicopper oxidasetype 1, IPR011707_Multicopper oxidasetype 3, IPR033138_Multicopper oxidasesconserved site, IPR011706_Multicopper oxidasetype 2	TRUE	TRUE	FALSE	399746	TRUE		TRUE	TRUE
Copci_AmutBmut1_502564		84	IPR008972_Cupredoxin, IPR002355_Multicopper oxidasecopper-binding site, IPR011706_Multicopper oxidasetype 2, IPR001117_Multicopper oxidasetype 1, IPR011707_Multicopper oxidasetype 3, IPR033138_Multicopper oxidasesconserved site	TRUE	TRUE	FALSE	399746	TRUE		TRUE	TRUE
Copci_AmutBmut1_488706		84	IPR008972_Cupredoxin, IPR011707_Multicopper oxidasetype 3, IPR001117_Multicopper oxidasetype 1, IPR002355_Multicopper oxidasecopper-binding site, IPR011706_Multicopper oxidasetype 2, IPR033138_Multicopper oxidasesconserved site	TRUE	TRUE	FALSE	399746	TRUE		TRUE	TRUE
Copci_AmutBmut1_355930		3005	IPR008978_HSP20-like chaperone	TRUE	TRUE	FALSE	324106	TRUE	TRUE
Copci_AmutBmut1_479992		152	IPR008978_HSP20-like chaperone, IPR002068_Alpha crystallin/Hsp20 domain	TRUE	TRUE	FALSE	675074	TRUE	TRUE		TRUE
Copci_AmutBmut1_499066		152	IPR008978_HSP20-like chaperone, IPR002068_Alpha crystallin/Hsp20 domain	TRUE	TRUE	FALSE	474714	TRUE	TRUE
Copci_AmutBmut1_400978		152	IPR008978_HSP20-like chaperone, IPR002068_Alpha crystallin/Hsp20 domain	TRUE	TRUE	FALSE	706828	TRUE	TRUE
Copci_AmutBmut1_367102		3406	IPR008978_HSP20-like chaperone, IPR002068_Alpha crystallin/Hsp20 domain	TRUE	TRUE	FALSE	443613	TRUE	TRUE
Copci_AmutBmut1_447153		6931	IPR008979_Galactose-binding domain-like	TRUE	TRUE	FALSE	464758	TRUE	TRUE	TRUE	TRUE
Copci_AmutBmut1_437944		6931	IPR008979_Galactose-binding domain-like	TRUE	TRUE	FALSE	464758	TRUE	TRUE	TRUE	TRUE
Copci_AmutBmut1_81332		369	IPR008979_Galactose-binding domain-like	TRUE	TRUE	FALSE	484177	TRUE	TRUE		TRUE
Copci_AmutBmut1_464912		15400	IPR008979_Galactose-binding domain-like	TRUE	TRUE	FALSE	328717	TRUE	TRUE
Copci_AmutBmut1_480189		7354	IPR008979_Galactose-binding domain-like	TRUE	TRUE	FALSE	328717	TRUE	TRUE
Copci_AmutBmut1_544958		369	IPR008979_Galactose-binding domain-like	TRUE	TRUE	FALSE	436491	TRUE	TRUE
Copci_AmutBmut1_499405		15014	IPR008979_Galactose-binding domain-like	TRUE	TRUE	FALSE	328717	TRUE	TRUE
Copci_AmutBmut1_445060		369	IPR008979_Galactose-binding domain-like	TRUE	TRUE	FALSE	436491	TRUE	TRUE
Copci_AmutBmut1_376908		15514	IPR008979_Galactose-binding domain-like	TRUE	TRUE	FALSE	328717	TRUE	TRUE
Copci_AmutBmut1_502577		8232	IPR008979_Galactose-binding domain-like	TRUE	TRUE	FALSE	692244	TRUE		TRUE	TRUE
Copci_AmutBmut1_466727		496	IPR008979_Galactose-binding domain-like	TRUE	TRUE	FALSE	693795	TRUE		TRUE
Copci_AmutBmut1_461566		496	IPR008979_Galactose-binding domain-like	TRUE	TRUE	FALSE	693795	TRUE		TRUE
Copci_AmutBmut1_480679		496	IPR008979_Galactose-binding domain-like	TRUE	TRUE	FALSE	693795	TRUE		TRUE
Copci_AmutBmut1_437309		496	IPR008979_Galactose-binding domain-like	TRUE	TRUE	FALSE	693795	TRUE		TRUE
Copci_AmutBmut1_446791		496	IPR008979_Galactose-binding domain-like	TRUE	TRUE	FALSE	693795	TRUE		TRUE
Copci_AmutBmut1_415544		3119	IPR008979_Galactose-binding domain-like, IPR024060_Ureidoglycolate lyase domain, IPR005164_Allantoicase, IPR015908_Allantoicase domain, IPR011051_RmlC-like cupin domain, IPR007247_Ureidoglycolate lyase	TRUE	TRUE	FALSE	696602	TRUE		TRUE	TRUE
Copci_AmutBmut1_467085		3715	IPR008991_Translation protein SH3-like domain, IPR014722_Ribosomal protein L2 domain 2, IPR002784_Ribosomal protein L14e domain	TRUE	TRUE	FALSE	475560	TRUE	TRUE
Copci_AmutBmut1_359952		46	IPR009009_RlpA-like proteindouble-psi beta-barrel domain	TRUE	TRUE	FALSE	243825	TRUE	TRUE	TRUE	TRUE
Copci_AmutBmut1_467907		3954	IPR009009_RlpA-like proteindouble-psi beta-barrel domain	TRUE	TRUE	FALSE	323571	TRUE	TRUE
Copci_AmutBmut1_439071		353	IPR009009_RlpA-like proteindouble-psi beta-barrel domain, IPR010829_Cerato-platanin	TRUE	TRUE	FALSE	172945	TRUE	TRUE	TRUE	TRUE
Copci_AmutBmut1_405326		3372	IPR009025_DNA-directed RNA polymeraseRBP11-like dimerisation domain	TRUE	TRUE	FALSE	550548	TRUE	TRUE
Copci_AmutBmut1_444356		1895	IPR009050_Globin-like	TRUE	TRUE	FALSE	631170	TRUE	TRUE	TRUE	TRUE
Copci_AmutBmut1_365047			IPR009057_Homeobox domain-like	TRUE	TRUE	FALSE	489990	TRUE	TRUE
Copci_AmutBmut1_142396		1752	IPR009071_High mobility group box domain	TRUE	TRUE	FALSE	444460	TRUE	TRUE	TRUE
Copci_AmutBmut1_438646		13847	IPR009071_High mobility group box domain	TRUE	TRUE	FALSE	678796	TRUE	TRUE
Copci_AmutBmut1_497032		3786	IPR009071_High mobility group box domain	TRUE	TRUE	FALSE	294914	TRUE			TRUE
Copci_AmutBmut1_154410		195	IPR009072_Histone-fold, IPR000164_Histone H3/CENP-A, IPR007125_Histone H2A/H2B/H3	TRUE	TRUE	FALSE	246331	TRUE	TRUE
Copci_AmutBmut1_492876		195	IPR009072_Histone-fold, IPR007125_Histone H2A/H2B/H3, IPR000164_Histone H3/CENP-A	TRUE	TRUE	FALSE	302849	TRUE	TRUE	TRUE	TRUE
Copci_AmutBmut1_51853		1124	IPR009078_Ferritin-like superfamily, IPR012347_Ferritin-related	TRUE	TRUE	FALSE	694818	TRUE	TRUE
Copci_AmutBmut1_202468		1124	IPR009078_Ferritin-like superfamily, IPR012347_Ferritin-related	TRUE	TRUE	FALSE	694818	TRUE	TRUE
Copci_AmutBmut1_373625		1124	IPR009078_Ferritin-like superfamily, IPR012347_Ferritin-related	TRUE	TRUE	FALSE	609154	TRUE	TRUE
Copci_AmutBmut1_547137		1124	IPR009078_Ferritin-like superfamily, IPR012347_Ferritin-related	TRUE	TRUE	FALSE	694818	TRUE	TRUE
Copci_AmutBmut1_469385		6065	IPR009311_Interferon alpha-inducible protein 6/27	TRUE	TRUE	FALSE	633587	TRUE		TRUE	TRUE
Copci_AmutBmut1_194058		6065	IPR009311_Interferon alpha-inducible protein 6/27	TRUE	TRUE	FALSE	633587	TRUE		TRUE	TRUE
Copci_AmutBmut1_358427		1317	IPR009446_Mitochondrial genome maintenance protein Mgm101	TRUE	TRUE	FALSE	702769	TRUE	TRUE
Copci_AmutBmut1_492692		695	IPR009571_Membrane protein SUR7/Rim9-likefungi	TRUE	TRUE	FALSE	666875	TRUE	TRUE
Copci_AmutBmut1_40441		1662	IPR009571_Membrane protein SUR7/Rim9-likefungi	TRUE	TRUE	FALSE	639922	TRUE		TRUE
Copci_AmutBmut1_361288		1332	IPR009686_Senescence/spartin-associated	TRUE	TRUE	FALSE	324765	TRUE		TRUE	TRUE
Copci_AmutBmut1_385523		1786	IPR009959_Polyketide cyclase SnoaL-like domain, IPR032710_NTF2-like domain	TRUE	TRUE	FALSE	448570	TRUE	TRUE	TRUE	TRUE
Copci_AmutBmut1_518209		420	IPR010259_Peptidase S8 propeptide/proteinase inhibitor I9, IPR000209_Peptidase S8/S53 domain, IPR022398_Peptidase S8subtilisinHis-active site, IPR015500_Peptidase S8subtilisin-related, IPR034193_Proteinase K-like catalytic domain, IPR009020_Protease propeptides/proteinase inhibitor I9, IPR023828_Peptidase S8subtilisinSer-active site	TRUE	TRUE	FALSE	299797	TRUE	TRUE
Copci_AmutBmut1_496875		841	IPR010530_NADH-ubiquinone reductase complex 1 MLRQ subunit	TRUE	TRUE	FALSE	472098	TRUE	TRUE
Copci_AmutBmut1_355160		419	IPR010619_Putative threonine/serine exporter	TRUE	TRUE	FALSE	481772	TRUE	TRUE
Copci_AmutBmut1_366851		1272	IPR010699_Protein of unknown function DUF1275	TRUE	TRUE	FALSE	702398	TRUE		TRUE	TRUE
Copci_AmutBmut1_408843		353	IPR010829_Cerato-platanin	TRUE	TRUE	TRUE	172945	TRUE	TRUE	TRUE	TRUE
Copci_AmutBmut1_544218		353	IPR010829_Cerato-platanin, IPR009009_RlpA-like proteindouble-psi beta-barrel domain	TRUE	TRUE	FALSE	172945	TRUE	TRUE	TRUE	TRUE
Copci_AmutBmut1_541855		447	IPR010905_Glycosyl hydrolasefamily 88, IPR008928_Six-hairpin glycosidase-like	TRUE	TRUE	FALSE	684583	TRUE	TRUE
Copci_AmutBmut1_542873		211	IPR010929_CDR ABC transporter, IPR034001_ATP-binding cassette transporterPDR-like subfamily Gdomain 1, IPR003593_AAA+ ATPase domain, IPR027417_P-loop containing nucleoside triphosphate hydrolase, IPR003439_ABC transporter-like, IPR034003_ATP-binding cassette transporterPDR-like subfamily Gdomain 2, IPR029481_ABC-transporter extracellular N-terminal domain, IPR013525_ABC-2 type transporter, IPR017…	TRUE	TRUE	FALSE	392638	TRUE	TRUE
Copci_AmutBmut1_372973		509	IPR010987_Glutathione S-transferaseC-terminal-like, IPR004046_Glutathione S-transferaseC-terminal	TRUE	TRUE	FALSE	438154	TRUE	TRUE		TRUE
Copci_AmutBmut1_441320		612	IPR011008_Dimeric alpha-beta barrel, IPR006314_Dyp-type peroxidase	TRUE	TRUE	TRUE	392869	TRUE	TRUE		TRUE
Copci_AmutBmut1_396210		72	IPR011009_Protein kinase-like domain	TRUE	TRUE	FALSE	332286	TRUE		TRUE	TRUE
Copci_AmutBmut1_446922		1687	IPR011009_Protein kinase-like domain	TRUE	TRUE	FALSE	332286	TRUE		TRUE	TRUE
Copci_AmutBmut1_479000		2804	IPR011015_LEM/LEM-like domain, IPR018803_Putative stress-responsive protein	TRUE	TRUE	FALSE	649344	TRUE		TRUE
Copci_AmutBmut1_363001		55	IPR011025_G protein alpha subunithelical insertion, IPR001019_Guanine nucleotide binding protein (G-protein)alpha subunit, IPR027417_P-loop containing nucleoside triphosphate hydrolase	TRUE	TRUE	FALSE	318851	TRUE	TRUE
Copci_AmutBmut1_364990		55	IPR011025_G protein alpha subunithelical insertion, IPR001019_Guanine nucleotide binding protein (G-protein)alpha subunit, IPR027417_P-loop containing nucleoside triphosphate hydrolase	TRUE	TRUE	FALSE	586784	TRUE	TRUE
Copci_AmutBmut1_488324		315	IPR011032_GroES-like, IPR013149_Alcohol dehydrogenaseC-terminal, IPR016040_NAD(P)-binding domain, IPR020843_Polyketide synthaseenoylreductase domain	TRUE	TRUE	FALSE	660224	TRUE			TRUE
Copci_AmutBmut1_492299		315	IPR011032_GroES-like, IPR020843_Polyketide synthaseenoylreductase domain, IPR016040_NAD(P)-binding domain, IPR013149_Alcohol dehydrogenaseC-terminal	TRUE	TRUE	TRUE	660224	TRUE			TRUE
Copci_AmutBmut1_457039		295	IPR011043_Galactose oxidase/kelchbeta-propeller, IPR014756_Immunoglobulin E-set, IPR009880_Glyoxal oxidaseN-terminal, IPR015916_Galactose oxidasebeta-propeller, IPR015202_Domain of unknown function DUF1929, IPR013783_Immunoglobulin-like fold	TRUE	TRUE	TRUE	247761	TRUE	TRUE
Copci_AmutBmut1_540784		1721	IPR011053_Single hybrid motif, IPR000089_Biotin/lipoyl attachment	TRUE	TRUE	FALSE	678672	TRUE			TRUE
Copci_AmutBmut1_431537		488	IPR011330_Glycoside hydrolase/deacetylasebeta/alpha-barrel, IPR002509_NodB homology domain	TRUE	TRUE	FALSE	293318	TRUE	TRUE
Copci_AmutBmut1_464952		488	IPR011330_Glycoside hydrolase/deacetylasebeta/alpha-barrel, IPR002509_NodB homology domain	TRUE	TRUE	FALSE	293318	TRUE	TRUE
Copci_AmutBmut1_379321		1432	IPR011330_Glycoside hydrolase/deacetylasebeta/alpha-barrel, IPR002509_NodB homology domain	TRUE	TRUE	FALSE	253920	TRUE		TRUE	TRUE
Copci_AmutBmut1_403434		26	IPR011333_SKP1/BTB/POZ domain	TRUE	TRUE	FALSE	466494	TRUE		TRUE	TRUE
Copci_AmutBmut1_371503		26	IPR011333_SKP1/BTB/POZ domain, IPR000210_BTB/POZ domain	TRUE	TRUE	FALSE	466494	TRUE		TRUE	TRUE
Copci_AmutBmut1_500620		436	IPR011527_ABC transporter type 1transmembrane domain, IPR003439_ABC transporter-like, IPR003593_AAA+ ATPase domain, IPR017871_ABC transporterconserved site, IPR027417_P-loop containing nucleoside triphosphate hydrolase	TRUE	TRUE	FALSE	630286	TRUE	TRUE
Copci_AmutBmut1_378617		436	IPR011527_ABC transporter type 1transmembrane domain, IPR017871_ABC transporterconserved site, IPR027417_P-loop containing nucleoside triphosphate hydrolase, IPR003439_ABC transporter-like, IPR003593_AAA+ ATPase domain	TRUE	FALSE	TRUE	630286	TRUE	TRUE
Copci_AmutBmut1_540181		436	IPR011527_ABC transporter type 1transmembrane domain, IPR017871_ABC transporterconserved site, IPR027417_P-loop containing nucleoside triphosphate hydrolase, IPR003439_ABC transporter-like, IPR003593_AAA+ ATPase domain	TRUE	TRUE	FALSE	630286	TRUE	TRUE
Copci_AmutBmut1_470416		278	IPR011583_Chitinase II, IPR001223_Glycoside hydrolase family 18catalytic domain, IPR001579_Glycoside hydrolasechitinase active site, IPR029070_Chitinase insertion domain, IPR017853_Glycoside hydrolase superfamily	TRUE	TRUE	TRUE	231399	TRUE	TRUE
Copci_AmutBmut1_91051		278	IPR011583_Chitinase II, IPR001223_Glycoside hydrolase family 18catalytic domain, IPR017853_Glycoside hydrolase superfamily, IPR001579_Glycoside hydrolasechitinase active site	TRUE	TRUE	FALSE	191848	TRUE	TRUE
Copci_AmutBmut1_495288		8	IPR011701_Major facilitator superfamily, IPR020846_Major facilitator superfamily domain	TRUE	TRUE	TRUE	643801	TRUE	TRUE	TRUE	TRUE
Copci_AmutBmut1_501434		44	IPR011701_Major facilitator superfamily, IPR020846_Major facilitator superfamily domain	TRUE	TRUE	TRUE	601821	TRUE	TRUE	TRUE
Copci_AmutBmut1_420930		34	IPR011701_Major facilitator superfamily, IPR020846_Major facilitator superfamily domain	TRUE	TRUE	TRUE	235328	TRUE	TRUE
Copci_AmutBmut1_496559		34	IPR011701_Major facilitator superfamily, IPR020846_Major facilitator superfamily domain	TRUE	TRUE	TRUE	235328	TRUE	TRUE
Copci_AmutBmut1_367246		8	IPR011701_Major facilitator superfamily, IPR020846_Major facilitator superfamily domain	TRUE	TRUE	FALSE	246776	TRUE		TRUE	TRUE
Copci_AmutBmut1_375404		2863	IPR011701_Major facilitator superfamily, IPR020846_Major facilitator superfamily domain	TRUE	TRUE	FALSE	586633	TRUE		TRUE	TRUE
Copci_AmutBmut1_545120		84	IPR011706_Multicopper oxidasetype 2, IPR008972_Cupredoxin, IPR011707_Multicopper oxidasetype 3, IPR002355_Multicopper oxidasecopper-binding site, IPR001117_Multicopper oxidasetype 1, IPR033138_Multicopper oxidasesconserved site	TRUE	TRUE	FALSE	399746	TRUE		TRUE	TRUE
Copci_AmutBmut1_495987		4890	IPR011833_Glycogen/starch/alpha-glucan phosphorylase, IPR000811_Glycosyl transferasefamily 35, IPR035090_Phosphorylase pyridoxal-phosphate attachment site	TRUE	TRUE	FALSE	307719	TRUE	TRUE
Copci_AmutBmut1_530149		7355	IPR011990_Tetratricopeptide-like helical domain	TRUE	TRUE	FALSE	446694	TRUE	TRUE
Copci_AmutBmut1_380266		1119	IPR011990_Tetratricopeptide-like helical domain, IPR019412_Outer membrane protein Iml2/Tetratricopeptide repeat protein 39	TRUE	TRUE	FALSE	706199	TRUE	TRUE
Copci_AmutBmut1_497505		7355	IPR011990_Tetratricopeptide-like helical domain, IPR019734_Tetratricopeptide repeat	TRUE	TRUE	FALSE	446694	TRUE	TRUE
Copci_AmutBmut1_541950		7355	IPR011990_Tetratricopeptide-like helical domain, IPR019734_Tetratricopeptide repeat	TRUE	TRUE	FALSE	446694	TRUE	TRUE
Copci_AmutBmut1_61627		59	IPR011990_Tetratricopeptide-like helical domain, IPR024983_CHAT domain	TRUE	TRUE	FALSE	444439	TRUE	TRUE		TRUE
Copci_AmutBmut1_519834		59	IPR011990_Tetratricopeptide-like helical domain, IPR024983_CHAT domain	TRUE	TRUE	FALSE	444439	TRUE	TRUE		TRUE
Copci_AmutBmut1_480276		3794	IPR011991_Winged helix-turn-helix DNA-binding domain, IPR004977_Ribosomal protein S25	TRUE	TRUE	FALSE	651293	TRUE	TRUE
Copci_AmutBmut1_276340		5976	IPR011991_Winged helix-turn-helix DNA-binding domain, IPR005326_Plectin/S10N-terminal	TRUE	TRUE	FALSE	477170	TRUE	TRUE
Copci_AmutBmut1_412629		2232	IPR011993_PH domain-like	TRUE	TRUE	FALSE	612464	TRUE	TRUE
Copci_AmutBmut1_377030		15	IPR012132_Glucose-methanol-choline oxidoreductase, IPR023753_FAD/NAD(P)-binding domain, IPR007867_Glucose-methanol-choline oxidoreductaseC-terminal, IPR000172_Glucose-methanol-choline oxidoreductaseN-terminal	TRUE	TRUE	FALSE	487098	TRUE			TRUE
Copci_AmutBmut1_459336		253	IPR012317_Poly(ADP-ribose) polymerasecatalytic domain	TRUE	TRUE	FALSE	318002	TRUE			TRUE
Copci_AmutBmut1_368575		253	IPR012317_Poly(ADP-ribose) polymerasecatalytic domain, IPR009030_Growth factor receptor cysteine-rich domain	TRUE	TRUE	FALSE	318002	TRUE			TRUE
Copci_AmutBmut1_437506		382	IPR012336_Thioredoxin-like fold, IPR004045_Glutathione S-transferaseN-terminal, IPR010987_Glutathione S-transferaseC-terminal-like	TRUE	TRUE	FALSE	571619	TRUE	TRUE		TRUE
Copci_AmutBmut1_437834		100	IPR012336_Thioredoxin-like fold, IPR004045_Glutathione S-transferaseN-terminal, IPR010987_Glutathione S-transferaseC-terminal-like	TRUE	TRUE	FALSE	616925	TRUE	TRUE
Copci_AmutBmut1_437202		1008	IPR012336_Thioredoxin-like fold, IPR032801_Peroxiredoxin-like FAM213/AAED1	TRUE	TRUE	FALSE	482093	TRUE		TRUE	TRUE
Copci_AmutBmut1_464488		610	IPR012337_Ribonuclease H-like domain	TRUE	TRUE	TRUE	242884	TRUE		TRUE
Copci_AmutBmut1_438394		610	IPR012337_Ribonuclease H-like domain, IPR013520_ExonucleaseRNase T/DNA polymerase III	TRUE	TRUE	FALSE	567897	TRUE	TRUE	TRUE
Copci_AmutBmut1_401031		610	IPR012337_Ribonuclease H-like domain, IPR013520_ExonucleaseRNase T/DNA polymerase III	TRUE	TRUE	FALSE	300342	TRUE	TRUE
Copci_AmutBmut1_365191		4383	IPR012340_Nucleic acid-bindingOB-fold, IPR013970_Replication factor A protein 3	TRUE	TRUE	FALSE	297715	TRUE	TRUE
Copci_AmutBmut1_205527		1124	IPR012347_Ferritin-related	TRUE	TRUE	FALSE	694818	TRUE	TRUE
Copci_AmutBmut1_446591		2688	IPR012678_Ribosomal protein L23/L15e core domain, IPR013025_Ribosomal protein L25/L23, IPR001014_Ribosomal protein L23/L25conserved site	TRUE	TRUE	FALSE	601199	TRUE	TRUE
Copci_AmutBmut1_501135		968	IPR012951_Berberine/berberine-like, IPR016166_FAD-bindingtype 2, IPR006094_FAD linked oxidaseN-terminal, IPR016169_CO dehydrogenase flavoprotein-likeFAD-bindingsubdomain 2, IPR016167_FAD-bindingtype 2subdomain 1	TRUE	TRUE	TRUE	396511	TRUE	TRUE		TRUE
Copci_AmutBmut1_366589		5188	IPR013000_Ribosomal protein L4/L1eeukaryotic/archaealconserved site, IPR002136_Ribosomal protein L4/L1e, IPR025755_S ribosomal protein L4C-terminal domain, IPR023574_Ribosomal protein L4 domain	TRUE	TRUE	FALSE	627519	TRUE	TRUE
Copci_AmutBmut1_451098		579	IPR013083_Zinc fingerRING/FYVE/PHD-type, IPR001841_Zinc fingerRING-type, IPR017907_Zinc fingerRING-typeconserved site	TRUE	TRUE	FALSE	693825	TRUE	TRUE		TRUE
Copci_AmutBmut1_377937		1011	IPR013083_Zinc fingerRING/FYVE/PHD-type, IPR001841_Zinc fingerRING-type, IPR024991_Anaphase-promoting complex subunit 11	TRUE	TRUE	FALSE	484783	TRUE		TRUE
Copci_AmutBmut1_449111		111	IPR013083_Zinc fingerRING/FYVE/PHD-type, IPR013087_Zinc finger C2H2-type	TRUE	TRUE	FALSE	487295	TRUE		TRUE	TRUE
Copci_AmutBmut1_374546		2579	IPR013087_Zinc finger C2H2-type	TRUE	TRUE	TRUE	292045	TRUE	TRUE	TRUE
Copci_AmutBmut1_451915		260	IPR013087_Zinc finger C2H2-type	TRUE	TRUE	FALSE	453082	TRUE	TRUE
Copci_AmutBmut1_471446		111	IPR013087_Zinc finger C2H2-type	TRUE	TRUE	FALSE	487295	TRUE		TRUE	TRUE
Copci_AmutBmut1_461533		111	IPR013087_Zinc finger C2H2-type, IPR013083_Zinc fingerRING/FYVE/PHD-type	TRUE	TRUE	TRUE	667917	TRUE	TRUE		TRUE
Copci_AmutBmut1_452512		260	IPR013087_Zinc finger C2H2-type, IPR013083_Zinc fingerRING/FYVE/PHD-type	TRUE	TRUE	FALSE	467042	TRUE	TRUE
Copci_AmutBmut1_404567		111	IPR013087_Zinc finger C2H2-type, IPR013083_Zinc fingerRING/FYVE/PHD-type	TRUE	TRUE	FALSE	484764	TRUE		TRUE	TRUE
Copci_AmutBmut1_390887		5733	IPR013088_Zinc fingerNHR/GATA-type	TRUE	TRUE	FALSE	480240	TRUE	TRUE
Copci_AmutBmut1_538904		970	IPR013088_Zinc fingerNHR/GATA-type, IPR000679_Zinc fingerGATA-type	TRUE	TRUE	FALSE	685209	TRUE	TRUE
Copci_AmutBmut1_354442		206	IPR013121_Ferric reductaseNAD binding domain, IPR013112_FAD-binding 8, IPR013130_Ferric reductase transmembrane component-like domain, IPR017938_Riboflavin synthase-like beta-barrel, IPR017927_Ferredoxin reductase-type FAD-binding domain	TRUE	TRUE	FALSE	654799	TRUE		TRUE
Copci_AmutBmut1_423732		1404	IPR013149_Alcohol dehydrogenaseC-terminal, IPR011032_GroES-like, IPR016040_NAD(P)-binding domain, IPR002328_Alcohol dehydrogenasezinc-typeconserved site, IPR013154_Alcohol dehydrogenaseN-terminal	TRUE	TRUE	FALSE	244943	TRUE	TRUE
Copci_AmutBmut1_241803		2189	IPR013149_Alcohol dehydrogenaseC-terminal, IPR011032_GroES-like, IPR016040_NAD(P)-binding domain, IPR013154_Alcohol dehydrogenaseN-terminal	TRUE	TRUE	FALSE	244943	TRUE	TRUE
Copci_AmutBmut1_369180		188	IPR013149_Alcohol dehydrogenaseC-terminal, IPR016040_NAD(P)-binding domain, IPR013154_Alcohol dehydrogenaseN-terminal, IPR020843_Polyketide synthaseenoylreductase domain, IPR002328_Alcohol dehydrogenasezinc-typeconserved site, IPR011032_GroES-like	TRUE	TRUE	FALSE	647828	TRUE			TRUE
Copci_AmutBmut1_273601		189	IPR013154_Alcohol dehydrogenaseN-terminal, IPR013149_Alcohol dehydrogenaseC-terminal, IPR011032_GroES-like, IPR020843_Polyketide synthaseenoylreductase domain, IPR016040_NAD(P)-binding domain, IPR000595_Cyclic nucleotide-binding domain	TRUE	TRUE	FALSE	179500	TRUE		TRUE	TRUE
Copci_AmutBmut1_518577		5486	IPR013216_Methyltransferase type 11, IPR029063_S-adenosyl-L-methionine-dependent methyltransferase	TRUE	TRUE	FALSE	634499	TRUE	TRUE
Copci_AmutBmut1_453581		5379	IPR013255_Chromosome segregation protein Spc25	TRUE	TRUE	FALSE	624812	TRUE	TRUE
Copci_AmutBmut1_361787		832	IPR013319_Glycoside hydrolase family 11/12, IPR013320_Concanavalin A-like lectin/glucanase domain, IPR002594_Glycoside hydrolase family 12	TRUE	TRUE	FALSE	477020	TRUE		TRUE
Copci_AmutBmut1_411452		561	IPR013320_Concanavalin A-like lectin/glucanase domain, IPR000757_Glycoside hydrolase family 16	TRUE	TRUE	FALSE	186533	TRUE			TRUE
Copci_AmutBmut1_439474		982	IPR013746_Hydroxymethylglutaryl-coenzyme A synthase C-terminal domain, IPR013528_Hydroxymethylglutaryl-coenzyme A synthaseN-terminal, IPR016039_Thiolase-like, IPR010122_Hydroxymethylglutaryl-CoA synthaseeukaryotic, IPR000590_Hydroxymethylglutaryl-coenzyme A synthaseactive site	TRUE	TRUE	TRUE	182480	TRUE	TRUE	TRUE	TRUE
Copci_AmutBmut1_328554		144	IPR013762_Integrase-likecatalytic domain, IPR011010_DNA breaking-rejoining enzymecatalytic core	TRUE	TRUE	FALSE	569343	TRUE		TRUE	TRUE
Copci_AmutBmut1_354120		6062	IPR013763_Cyclin-like	TRUE	TRUE	FALSE	489029	TRUE	TRUE
Copci_AmutBmut1_446412		397	IPR013763_Cyclin-like, IPR006671_CyclinN-terminal	TRUE	TRUE	FALSE	658958	TRUE			TRUE
Copci_AmutBmut1_384611		397	IPR013763_Cyclin-like, IPR006671_CyclinN-terminal	TRUE	TRUE	FALSE	658958	TRUE			TRUE
Copci_AmutBmut1_360681		790	IPR013763_Cyclin-like, IPR006671_CyclinN-terminal, IPR004367_CyclinC-terminal domain	TRUE	TRUE	FALSE	581783	TRUE	TRUE
Copci_AmutBmut1_497739		4224	IPR013783_Immunoglobulin-like fold, IPR015919_Cadherin-like, IPR008009_Putative Ig, IPR006644_Dystroglycan-type cadherin-like	TRUE	TRUE	FALSE	486939	TRUE	TRUE
Copci_AmutBmut1_450208		52	IPR013785_Aldolase-type TIM barrel, IPR001155_NADH:flavin oxidoreductase/NADH oxidaseN-terminal	TRUE	TRUE	FALSE	705337	TRUE	TRUE		TRUE
Copci_AmutBmut1_475518		2225	IPR013810_Ribosomal protein S5N-terminal, IPR018192_Ribosomal protein S5N-terminalconserved site, IPR005711_Ribosomal protein S5eukaryotic/archaeal, IPR014721_Ribosomal protein S5 domain 2-type foldsubgroup, IPR005324_Ribosomal protein S5C-terminal, IPR020568_Ribosomal protein S5 domain 2-type fold	TRUE	TRUE	FALSE	613648	TRUE	TRUE
Copci_AmutBmut1_387867		802	IPR013813_Endoribonuclease L-PSP/chorismate mutase-like, IPR006175_YjgF/YER057c/UK114 family, IPR006056_RidA family	TRUE	TRUE	FALSE	478824	TRUE		TRUE	TRUE
Copci_AmutBmut1_371359		363	IPR013922_Cyclin PHO80-like, IPR013763_Cyclin-like	TRUE	TRUE	FALSE	449618	TRUE	TRUE
Copci_AmutBmut1_436798		1660	IPR014001_Helicase superfamily 1/2ATP-binding domain, IPR027417_P-loop containing nucleoside triphosphate hydrolase, IPR001650_HelicaseC-terminal, IPR000330_SNF2-relatedN-terminal domain	TRUE	TRUE	FALSE	393823	TRUE	TRUE
Copci_AmutBmut1_464129		2075	IPR014401_Ribosomal protein S6eukaryotic, IPR018282_Ribosomal protein S6econserved site, IPR001377_Ribosomal protein S6e	TRUE	TRUE	FALSE	295206	TRUE	TRUE
Copci_AmutBmut1_532280		503	IPR014718_Glycoside hydrolase-type carbohydrate-binding, IPR005887_Alpha-1,2-mannosidaseputative, IPR012939_Glycosyl hydrolase family 92, IPR008928_Six-hairpin glycosidase-like	TRUE	TRUE	FALSE	141932	TRUE		TRUE	TRUE
Copci_AmutBmut1_499692		5219	IPR014722_Ribosomal protein L2 domain 2, IPR001141_Ribosomal protein L27e, IPR008991_Translation protein SH3-like domain	TRUE	TRUE	FALSE	655118	TRUE	TRUE
Copci_AmutBmut1_440836		295	IPR014756_Immunoglobulin E-set, IPR008979_Galactose-binding domain-like, IPR015916_Galactose oxidasebeta-propeller, IPR015202_Domain of unknown function DUF1929, IPR009880_Glyoxal oxidaseN-terminal, IPR013783_Immunoglobulin-like fold, IPR011043_Galactose oxidase/kelchbeta-propeller	TRUE	TRUE	FALSE	151571	TRUE	TRUE	TRUE	TRUE
Copci_AmutBmut1_87494		205	IPR014851_BCS1N-terminal, IPR003593_AAA+ ATPase domain, IPR003960_ATPaseAAA-typeconserved site, IPR027417_P-loop containing nucleoside triphosphate hydrolase, IPR003959_ATPaseAAA-typecore	TRUE	TRUE	TRUE	707360	TRUE		TRUE	TRUE
Copci_AmutBmut1_373963		2002	IPR014980_Dopa 4,5-dioxygenase, IPR023389_DOPA-like domain	TRUE	TRUE	FALSE	707503	TRUE	TRUE
Copci_AmutBmut1_98315		295	IPR015202_Domain of unknown function DUF1929, IPR015916_Galactose oxidasebeta-propeller, IPR011043_Galactose oxidase/kelchbeta-propeller, IPR009880_Glyoxal oxidaseN-terminal, IPR014756_Immunoglobulin E-set, IPR013783_Immunoglobulin-like fold	TRUE	TRUE	FALSE	247761	TRUE	TRUE
Copci_AmutBmut1_468406		972	IPR015328_Domain of unknown function DUF1965, IPR000269_Copper amine oxidase, IPR015800_Copper amine oxidaseN2-terminal, IPR016182_Copper amine oxidaseN-terminal, IPR015798_Copper amine oxidaseC-terminal	TRUE	TRUE	TRUE	681694	TRUE			TRUE
Copci_AmutBmut1_119838		1872	IPR015422_Pyridoxal phosphate-dependent transferasesubdomain 2, IPR015424_Pyridoxal phosphate-dependent transferase, IPR000192_Aminotransferase class V domain, IPR015421_Pyridoxal phosphate-dependent transferasemajor regionsubdomain 1	TRUE	TRUE	FALSE	486225	TRUE	TRUE
Copci_AmutBmut1_10617		1405	IPR015500_Peptidase S8subtilisin-related, IPR034187_PoSI-like peptidase domain, IPR010435_Fn3-like domain, IPR023827_Peptidase S8subtilisin Asp-active site, IPR023828_Peptidase S8subtilisinSer-active site, IPR000209_Peptidase S8/S53 domain	TRUE	TRUE	FALSE	232257	TRUE	TRUE	TRUE	TRUE
Copci_AmutBmut1_105035		973	IPR015798_Copper amine oxidaseC-terminal, IPR016182_Copper amine oxidaseN-terminal, IPR000269_Copper amine oxidase, IPR015802_Copper amine oxidaseN3-terminal	TRUE	TRUE	FALSE	681694	TRUE			TRUE
Copci_AmutBmut1_497939		1407	IPR015920_Cellobiose dehydrogenasecytochrome domain, IPR023753_FAD/NAD(P)-binding domain, IPR007867_Glucose-methanol-choline oxidoreductaseC-terminal, IPR000172_Glucose-methanol-choline oxidoreductaseN-terminal	TRUE	TRUE	FALSE	582962	TRUE		TRUE	TRUE
Copci_AmutBmut1_545958		525	IPR015943_WD40/YVTN repeat-like-containing domain, IPR001680_WD40 repeat, IPR019775_WD40 repeatconserved site, IPR017986_WD40-repeat-containing domain, IPR024977_Anaphase-promoting complex subunit 4WD40 domain	TRUE	TRUE	FALSE	521290	TRUE	TRUE
Copci_AmutBmut1_439045		363	IPR015943_WD40/YVTN repeat-like-containing domain, IPR013763_Cyclin-like, IPR006671_CyclinN-terminal	TRUE	TRUE	TRUE	582420	TRUE	TRUE		TRUE
Copci_AmutBmut1_405648		4181	IPR015974_Ribosomal protein L19/L19edomain 3, IPR000196_Ribosomal protein L19/L19e, IPR015973_Ribosomal protein L19/L19edomain 2, IPR033935_Ribosomal protein L19eukaryotic, IPR015972_Ribosomal protein L19/L19edomain 1	TRUE	TRUE	FALSE	473879	TRUE	TRUE
Copci_AmutBmut1_471732		5169	IPR016024_Armadillo-type fold, IPR010473_ForminGTPase-binding domain, IPR011989_Armadillo-like helical	TRUE	TRUE	TRUE	587380	TRUE	TRUE
Copci_AmutBmut1_437425		518	IPR016036_Malonyl-CoA ACP transacylaseACP-binding, IPR020801_Polyketide synthaseacyl transferase domain, IPR016040_NAD(P)-binding domain, IPR032821_Ketoacyl-synthetaseC-terminal extension, IPR009081_Phosphopantetheine binding ACP domain, IPR016039_Thiolase-like, IPR020807_Polyketide synthasedehydratase domain, IPR013120_Male sterilityNAD-binding, IPR014031_Beta-ketoacyl synthaseC-terminal, IPR014…	TRUE	TRUE	FALSE	579679	TRUE	TRUE
Copci_AmutBmut1_431548		516	IPR016040_NAD(P)-binding domain	TRUE	TRUE	FALSE	609459	TRUE	TRUE
Copci_AmutBmut1_292047		5401	IPR016040_NAD(P)-binding domain	TRUE	TRUE	FALSE	486672	TRUE	TRUE
Copci_AmutBmut1_366442		1645	IPR016040_NAD(P)-binding domain, IPR002225_#N\\xc3\\x89V?	TRUE	TRUE	FALSE	443434	TRUE	TRUE
Copci_AmutBmut1_61180		22	IPR016040_NAD(P)-binding domain, IPR002347_Short-chain dehydrogenase/reductase SDR, IPR020904_Short-chain dehydrogenase/reductaseconserved site	TRUE	TRUE	FALSE	293724	TRUE	TRUE		TRUE
Copci_AmutBmut1_429272		22	IPR016040_NAD(P)-binding domain, IPR002347_Short-chain dehydrogenase/reductase SDR, IPR020904_Short-chain dehydrogenase/reductaseconserved site	TRUE	TRUE	TRUE	256071	TRUE	TRUE
Copci_AmutBmut1_494088		22	IPR016040_NAD(P)-binding domain, IPR007110_Immunoglobulin-like domain, IPR002347_Short-chain dehydrogenase/reductase SDR, IPR020904_Short-chain dehydrogenase/reductaseconserved site	TRUE	TRUE	FALSE	306098	TRUE			TRUE
Copci_AmutBmut1_360850		188	IPR016040_NAD(P)-binding domain, IPR013154_Alcohol dehydrogenaseN-terminal, IPR011032_GroES-like, IPR013149_Alcohol dehydrogenaseC-terminal, IPR002328_Alcohol dehydrogenasezinc-typeconserved site	TRUE	TRUE	FALSE	480786	TRUE	TRUE
Copci_AmutBmut1_450192		22	IPR016040_NAD(P)-binding domain, IPR020904_Short-chain dehydrogenase/reductaseconserved site, IPR002347_Short-chain dehydrogenase/reductase SDR	TRUE	TRUE	FALSE	445965	TRUE	TRUE
Copci_AmutBmut1_469608		375	IPR016166_FAD-bindingtype 2, IPR006094_FAD linked oxidaseN-terminal, IPR016167_FAD-bindingtype 2subdomain 1, IPR016169_CO dehydrogenase flavoprotein-likeFAD-bindingsubdomain 2, IPR012951_Berberine/berberine-like	TRUE	TRUE	FALSE	396511	TRUE	TRUE		TRUE
Copci_AmutBmut1_432313		5043	IPR016167_FAD-bindingtype 2subdomain 1, IPR016169_CO dehydrogenase flavoprotein-likeFAD-bindingsubdomain 2, IPR010031_L-gulonolactone/D-arabinono-1,4-lactone oxidase, IPR016166_FAD-bindingtype 2, IPR006094_FAD linked oxidaseN-terminal, IPR016170_Vanillyl-alcohol oxidase/Cytokinin dehydrogenase C-terminal domain, IPR007173_D-arabinono-1,4-lactone oxidase	TRUE	TRUE	FALSE	248838	TRUE	TRUE	TRUE	TRUE
Copci_AmutBmut1_359312		750	IPR016267_UTP--glucose-1-phosphate uridylyltransferase, IPR002618_UDPGP family, IPR029044_Nucleotide-diphospho-sugar transferases	TRUE	TRUE	FALSE	184494	TRUE	TRUE
Copci_AmutBmut1_415573		352	IPR016491_Septin, IPR027417_P-loop containing nucleoside triphosphate hydrolase, IPR030379_Septin-type guanine nucleotide-binding (G) domain	TRUE	TRUE	TRUE	189236	TRUE		TRUE	TRUE
Copci_AmutBmut1_456276		107	IPR017441_Protein kinaseATP binding site, IPR008271_Serine/threonine-protein kinaseactive site, IPR000719_Protein kinase domain, IPR011009_Protein kinase-like domain	TRUE	TRUE	FALSE	246217	TRUE	TRUE
Copci_AmutBmut1_361522		338	IPR017774_Bicupinoxalate decarboxylase/oxidase, IPR006045_Cupin 1, IPR011051_RmlC-like cupin domain, IPR014710_RmlC-like jelly roll fold	TRUE	TRUE	FALSE	469092	TRUE	TRUE	TRUE	TRUE
Copci_AmutBmut1_476698		1207	IPR017853_Glycoside hydrolase superfamily	TRUE	TRUE	FALSE	320159	TRUE	TRUE	TRUE	TRUE
Copci_AmutBmut1_497633		1685	IPR017853_Glycoside hydrolase superfamily, IPR000490_Glycoside hydrolase family 17	TRUE	TRUE	FALSE	296997	TRUE	TRUE
Copci_AmutBmut1_496411		773	IPR017853_Glycoside hydrolase superfamily, IPR001547_Glycoside hydrolasefamily 5	TRUE	TRUE	FALSE	307733	TRUE	TRUE
Copci_AmutBmut1_546300		118	IPR017853_Glycoside hydrolase superfamily, IPR001547_Glycoside hydrolasefamily 5	TRUE	TRUE	FALSE	159097	TRUE	TRUE
Copci_AmutBmut1_377156		773	IPR017853_Glycoside hydrolase superfamily, IPR001547_Glycoside hydrolasefamily 5	TRUE	TRUE	FALSE	307733	TRUE	TRUE
Copci_AmutBmut1_414471		118	IPR017853_Glycoside hydrolase superfamily, IPR001547_Glycoside hydrolasefamily 5	TRUE	TRUE	TRUE	243581	TRUE			TRUE
Copci_AmutBmut1_499280		702	IPR017853_Glycoside hydrolase superfamily, IPR011013_Galactose mutarotase-like domain, IPR000322_Glycoside hydrolase family 31, IPR025887_Glycoside hydrolase family 31N-terminal domain, IPR031727_Galactose mutarotaseN-terminal barrel	TRUE	TRUE	FALSE	611935	TRUE	TRUE
Copci_AmutBmut1_495249		716	IPR017853_Glycoside hydrolase superfamily, IPR015340_Alpha-amylasedomain of unknown function DUF1966C-terminal, IPR006046_Alpha amylase, IPR006047_Glycosyl hydrolasefamily 13catalytic domain	TRUE	TRUE	TRUE	247310	TRUE	TRUE
Copci_AmutBmut1_413757		394	IPR017853_Glycoside hydrolase superfamily, IPR024655_Uncharacterised protein familyglycosyl hydrolase catalytic domain	TRUE	TRUE	FALSE	379551	TRUE	TRUE		TRUE
Copci_AmutBmut1_498799		394	IPR017853_Glycoside hydrolase superfamily, IPR024655_Uncharacterised protein familyglycosyl hydrolase catalytic domain	TRUE	TRUE	TRUE	175190	TRUE		TRUE	TRUE
Copci_AmutBmut1_470689		438	IPR017853_Glycoside hydrolase superfamily, IPR031728_Beta-glucuronidaseC-terminal	TRUE	TRUE	FALSE	184692	TRUE		TRUE	TRUE
Copci_AmutBmut1_381637		1079	IPR017853_Glycoside hydrolase superfamily, IPR033453_Glycosyl hydrolase family 30TIM-barrel domain	TRUE	TRUE	FALSE	317672	TRUE	TRUE		TRUE
Copci_AmutBmut1_442593		1170	IPR017866_Succinyl-CoA synthetasebeta subunitconserved site, IPR016102_Succinyl-CoA synthetase-like, IPR033847_ATP-citrate lyase/succinyl-CoA ligaseconserved site, IPR014608_ATP-citrate synthase, IPR016142_Citrate synthase-likelarge alpha subdomain, IPR013650_ATP-grasp foldsuccinyl-CoA synthetase-type, IPR002020_Citrate synthase, IPR032263_ATP-citrate synthasecitrate-binding domain, IPR017440_ATP…	TRUE	TRUE	FALSE	661891	TRUE	TRUE
Copci_AmutBmut1_473813		4898	IPR017926_Glutamine amidotransferase, IPR029062_Class I glutamine amidotransferase-like	TRUE	TRUE	FALSE	619430	TRUE	TRUE
Copci_AmutBmut1_456826		3	IPR017972_Cytochrome P450conserved site, IPR001128_Cytochrome P450, IPR002401_Cytochrome P450E-classgroup I	TRUE	TRUE	FALSE	236602	TRUE	TRUE	TRUE
Copci_AmutBmut1_121857		86	IPR017972_Cytochrome P450conserved site, IPR001128_Cytochrome P450, IPR002401_Cytochrome P450E-classgroup I	TRUE	TRUE	FALSE	634075	TRUE		TRUE	TRUE
Copci_AmutBmut1_431070		4055	IPR017986_WD40-repeat-containing domain, IPR019775_WD40 repeatconserved site, IPR020472_G-protein beta WD-40 repeat, IPR015943_WD40/YVTN repeat-like-containing domain, IPR001680_WD40 repeat, IPR024977_Anaphase-promoting complex subunit 4WD40 domain	TRUE	TRUE	FALSE	618858	TRUE	TRUE
Copci_AmutBmut1_538158		714	IPR018047_Ammonium transporterconserved site, IPR024041_Ammonium transporter AmtB-like domain, IPR001905_Ammonium transporter	TRUE	TRUE	FALSE	188643	TRUE			TRUE
Copci_AmutBmut1_439980		4635	IPR018098_Ribosomal S24e conserved site, IPR012678_Ribosomal protein L23/L15e core domain, IPR001976_Ribosomal protein S24e	TRUE	TRUE	FALSE	676681	TRUE	TRUE
Copci_AmutBmut1_373698		27	IPR018108_Mitochondrial substrate/solute carrier, IPR002067_Mitochondrial carrier protein, IPR018856_CST complex subunit Stn1N-terminal, IPR023395_Mitochondrial carrier domain, IPR012340_Nucleic acid-bindingOB-fold	TRUE	TRUE	FALSE	633395	TRUE	TRUE
Copci_AmutBmut1_395825		1413	IPR018108_Mitochondrial substrate/solute carrier, IPR002067_Mitochondrial carrier protein, IPR023395_Mitochondrial carrier domain	TRUE	TRUE	FALSE	703557	TRUE		TRUE	TRUE
Copci_AmutBmut1_494449		2947	IPR018130_Ribosomal protein S2conserved site, IPR001865_Ribosomal protein S2, IPR005707_Ribosomal protein S2eukaryotic/archaeal, IPR027498_Ribosomal protein S2eukaryotic, IPR023591_Ribosomal protein S2flavodoxin-like domain, IPR032281_S ribosomal protein SAC-terminal domain	TRUE	TRUE	FALSE	636501	TRUE	TRUE
Copci_AmutBmut1_499160		4404	IPR018189_Phosphoglucose isomeraseconserved site, IPR001672_Phosphoglucose isomerase (PGI), IPR023096_Phosphoglucose isomeraseC-terminal	TRUE	TRUE	FALSE	320024	TRUE	TRUE
Copci_AmutBmut1_542970		601	IPR018225_Transaldolaseactive site, IPR013785_Aldolase-type TIM barrel, IPR001585_Transaldolase/Fructose-6-phosphate aldolase	TRUE	TRUE	FALSE	303585	TRUE		TRUE	TRUE
Copci_AmutBmut1_527129		3864	IPR018234_GTP cyclohydrolase Iconserved site, IPR020602_GTP cyclohydrolase I domain, IPR001474_GTP cyclohydrolase I	TRUE	TRUE	FALSE	671921	TRUE	TRUE
Copci_AmutBmut1_412254		3974	IPR018254_Ribosomal protein L29conserved site, IPR001854_Ribosomal protein L29/L36	TRUE	TRUE	FALSE	188803	TRUE	TRUE
Copci_AmutBmut1_424304		4533	IPR018256_Ribosomal protein L13econserved site, IPR001380_Ribosomal protein L13e	TRUE	TRUE	FALSE	469843	TRUE	TRUE
Copci_AmutBmut1_474164		3949	IPR018281_Ribosomal protein S3Aeconserved site, IPR027500_S ribosomal protein S1/3eukaryotes, IPR001593_Ribosomal protein S3Ae	TRUE	TRUE	FALSE	587159	TRUE	TRUE
Copci_AmutBmut1_464027		1163	IPR018456_PTR2 family proton/oligopeptide symporterconserved site, IPR000109_Proton-dependent oligopeptide transporter family, IPR020846_Major facilitator superfamily domain	TRUE	TRUE	FALSE	301981	TRUE	TRUE
Copci_AmutBmut1_176106		1163	IPR018456_PTR2 family proton/oligopeptide symporterconserved site, IPR000109_Proton-dependent oligopeptide transporter family, IPR020846_Major facilitator superfamily domain	TRUE	TRUE	FALSE	301981	TRUE	TRUE
Copci_AmutBmut1_470185		119	IPR018466_Kre9/Knh1 family	TRUE	TRUE	TRUE	647030	TRUE	TRUE		TRUE
Copci_AmutBmut1_465604		5418	IPR018466_Kre9/Knh1 family	TRUE	TRUE	TRUE	655987	TRUE		TRUE	TRUE
Copci_AmutBmut1_362437		104	IPR018535_Domain of unknown function DUF1996	TRUE	TRUE	TRUE	627245	TRUE		TRUE	TRUE
Copci_AmutBmut1_425685		104	IPR018535_Domain of unknown function DUF1996	TRUE	TRUE	FALSE	627245	TRUE		TRUE	TRUE
Copci_AmutBmut1_472797		104	IPR018535_Domain of unknown function DUF1996	TRUE	TRUE	FALSE	627245	TRUE		TRUE	TRUE
Copci_AmutBmut1_141718		104	IPR018535_Domain of unknown function DUF1996	TRUE	TRUE	FALSE	627245	TRUE		TRUE	TRUE
Copci_AmutBmut1_463061		104	IPR018535_Domain of unknown function DUF1996	TRUE	TRUE	FALSE	627245	TRUE		TRUE	TRUE
Copci_AmutBmut1_546020		104	IPR018535_Domain of unknown function DUF1996	TRUE	TRUE	FALSE	627245	TRUE		TRUE	TRUE
Copci_AmutBmut1_376992		104	IPR018535_Domain of unknown function DUF1996	TRUE	TRUE	FALSE	627245	TRUE		TRUE	TRUE
Copci_AmutBmut1_111909		104	IPR018535_Domain of unknown function DUF1996	TRUE	TRUE	FALSE	627245	TRUE		TRUE	TRUE
Copci_AmutBmut1_487328		104	IPR018535_Domain of unknown function DUF1996	TRUE	TRUE	FALSE	627245	TRUE		TRUE	TRUE
Copci_AmutBmut1_530651		104	IPR018535_Domain of unknown function DUF1996	TRUE	TRUE	FALSE	627245	TRUE		TRUE	TRUE
Copci_AmutBmut1_223216		104	IPR018535_Domain of unknown function DUF1996	TRUE	TRUE	FALSE	627245	TRUE		TRUE	TRUE
Copci_AmutBmut1_378576		104	IPR018535_Domain of unknown function DUF1996	TRUE	TRUE	FALSE	627245	TRUE		TRUE	TRUE
Copci_AmutBmut1_464916		104	IPR018535_Domain of unknown function DUF1996	TRUE	TRUE	FALSE	627245	TRUE		TRUE	TRUE
Copci_AmutBmut1_546809		104	IPR018535_Domain of unknown function DUF1996, IPR000254_Cellulose-binding domainfungal	TRUE	TRUE	FALSE	627245	TRUE		TRUE	TRUE
Copci_AmutBmut1_495715		742	IPR018608_Gti1/Pac2 family	TRUE	TRUE	FALSE	643828	TRUE	TRUE	TRUE	TRUE
Copci_AmutBmut1_360688		222	IPR018608_Gti1/Pac2 family	TRUE	TRUE	FALSE	580240	TRUE	TRUE		TRUE
Copci_AmutBmut1_360628		222	IPR018608_Gti1/Pac2 family	TRUE	TRUE	TRUE	603166	TRUE	TRUE
Copci_AmutBmut1_415641		222	IPR018608_Gti1/Pac2 family	TRUE	TRUE	FALSE	313875	TRUE	TRUE
Copci_AmutBmut1_446227		222	IPR018608_Gti1/Pac2 family	TRUE	TRUE	FALSE	603166	TRUE	TRUE
Copci_AmutBmut1_373178		692	IPR018620_Ubiquitin 3 binding protein But2C-terminal	TRUE	TRUE	FALSE	479280	TRUE	TRUE
Copci_AmutBmut1_444168		200	IPR018712_Domain of unknown function DUF2235	TRUE	TRUE	FALSE	704758	TRUE	TRUE
Copci_AmutBmut1_496027		2184	IPR018713_Domain of unknown function DUF2236	TRUE	TRUE	FALSE	302350	TRUE		TRUE
Copci_AmutBmut1_438898		541	IPR018824_Conidiation-specific protein 6	TRUE	TRUE	FALSE	568645	TRUE		TRUE
Copci_AmutBmut1_186809		541	IPR018824_Conidiation-specific protein 6	TRUE	TRUE	FALSE	568645	TRUE		TRUE
Copci_AmutBmut1_463314		541	IPR018824_Conidiation-specific protein 6	TRUE	TRUE	FALSE	568645	TRUE		TRUE
Copci_AmutBmut1_438890		541	IPR018824_Conidiation-specific protein 6	TRUE	TRUE	FALSE	568645	TRUE		TRUE
Copci_AmutBmut1_470234		541	IPR018824_Conidiation-specific protein 6	TRUE	TRUE	FALSE	568645	TRUE		TRUE
Copci_AmutBmut1_363763		5359	IPR018828_Protein of unknown function DUF2034	TRUE	TRUE	TRUE	311084	TRUE	TRUE
Copci_AmutBmut1_3017		1295	IPR019317_Brain protein I3	TRUE	TRUE	FALSE	580054	TRUE	TRUE	TRUE	TRUE
Copci_AmutBmut1_359632		3884	IPR019434_Uncharacterised protein family UPF0642	TRUE	TRUE	FALSE	698479	TRUE		TRUE	TRUE
Copci_AmutBmut1_438533		30	IPR019778_Hydrophobinconserved site, IPR001338_Hydrophobin	TRUE	TRUE	TRUE	624234	TRUE	TRUE	TRUE	TRUE
Copci_AmutBmut1_419467		30	IPR019778_Hydrophobinconserved site, IPR001338_Hydrophobin	TRUE	TRUE	FALSE	624234	TRUE	TRUE	TRUE	TRUE
Copci_AmutBmut1_398037		450	IPR019791_Haem peroxidaseanimal type, IPR001128_Cytochrome P450, IPR034812_Psi-factor producing oxygenaseN-terminal heme peroxidase domain, IPR010255_Haem peroxidase	TRUE	TRUE	TRUE	315146	TRUE	TRUE
Copci_AmutBmut1_547222		33	IPR019819_Carboxylesterase type Bconserved site, IPR029058_Alpha/Beta hydrolase fold, IPR002018_Carboxylesterasetype B, IPR019826_Carboxylesterase type Bactive site	TRUE	TRUE	FALSE	247479	TRUE		TRUE	TRUE
Copci_AmutBmut1_451918		4053	IPR019821_Kinesin motor domainconserved site, IPR001752_Kinesin motor domain, IPR027417_P-loop containing nucleoside triphosphate hydrolase	TRUE	TRUE	FALSE	305733	TRUE	TRUE
Copci_AmutBmut1_461075		2945	IPR019821_Kinesin motor domainconserved site, IPR027417_P-loop containing nucleoside triphosphate hydrolase, IPR001752_Kinesin motor domain, IPR019734_Tetratricopeptide repeat, IPR013026_Tetratricopeptide repeat-containing domain, IPR011990_Tetratricopeptide-like helical domain	TRUE	TRUE	FALSE	297780	TRUE	TRUE
Copci_AmutBmut1_43445		2773	IPR019845_Squalene/phytoene synthaseconserved site, IPR002060_Squalene/phytoene synthase, IPR008949_Isoprenoid synthase domain, IPR033904_Trans-Isoprenyl Diphosphate Synthaseshead-to-head, IPR006449_Farnesyl-diphosphate farnesyltransferase	TRUE	TRUE	FALSE	707333	TRUE	TRUE	TRUE	TRUE
Copci_AmutBmut1_471911		234	IPR019954_Ubiquitin conserved site, IPR011332_Zinc-binding ribosomal protein, IPR029071_Ubiquitin-related domain, IPR000626_Ubiquitin domain, IPR002906_Ribosomal protein S27a, IPR019956_Ubiquitin	TRUE	TRUE	FALSE	634364	TRUE	TRUE
Copci_AmutBmut1_478794		3806	IPR019972_Ribosomal protein L14P conserved site, IPR000218_Ribosomal protein L14P	TRUE	TRUE	FALSE	460379	TRUE	TRUE
Copci_AmutBmut1_412005		3918	IPR020040_Ribosomal protein L6alpha-beta domain, IPR000702_Ribosomal protein L6	TRUE	TRUE	FALSE	645291	TRUE	TRUE
Copci_AmutBmut1_403137		5080	IPR020052_Ribosomal protein L31econserved site, IPR000054_Ribosomal protein L31e, IPR023621_Ribosomal protein L31e domain	TRUE	TRUE	FALSE	676479	TRUE	TRUE
Copci_AmutBmut1_497565		45	IPR020083_Ribosomal protein L39econserved site, IPR023626_Ribosomal protein L39e domain, IPR000077_Ribosomal protein L39e	TRUE	TRUE	FALSE	314121	TRUE	TRUE
Copci_AmutBmut1_362485		238	IPR020683_Ankyrin repeat-containing domain, IPR002110_Ankyrin repeat	TRUE	TRUE	FALSE	643823	TRUE	TRUE
Copci_AmutBmut1_373809		80	IPR020683_Ankyrin repeat-containing domain, IPR002110_Ankyrin repeat	TRUE	TRUE	FALSE	571300	TRUE			TRUE
Copci_AmutBmut1_368246		80	IPR020683_Ankyrin repeat-containing domain, IPR002110_Ankyrin repeat, IPR002182_NB-ARC, IPR027417_P-loop containing nucleoside triphosphate hydrolase	TRUE	TRUE	FALSE	452188	TRUE	TRUE
Copci_AmutBmut1_151779		80	IPR020683_Ankyrin repeat-containing domain, IPR002110_Ankyrin repeat, IPR027417_P-loop containing nucleoside triphosphate hydrolase	TRUE	TRUE	FALSE	452188	TRUE	TRUE
Copci_AmutBmut1_373848		80	IPR020683_Ankyrin repeat-containing domain, IPR002110_Ankyrin repeat, IPR027417_P-loop containing nucleoside triphosphate hydrolase	TRUE	TRUE	FALSE	571300	TRUE			TRUE
Copci_AmutBmut1_459549		5624	IPR020783_Ribosomal protein L11C-terminal, IPR000911_Ribosomal protein L11/L12, IPR020784_Ribosomal protein L11N-terminal, IPR020785_Ribosomal protein L11conserved site	TRUE	TRUE	FALSE	658991	TRUE	TRUE
Copci_AmutBmut1_457231		458	IPR020818_GroES chaperonin family, IPR018369_Chaperonin GroESconserved site, IPR011032_GroES-like	TRUE	TRUE	FALSE	673863	TRUE	TRUE
Copci_AmutBmut1_501015		2559	IPR020843_Polyketide synthaseenoylreductase domain, IPR016040_NAD(P)-binding domain, IPR013149_Alcohol dehydrogenaseC-terminal, IPR011032_GroES-like	TRUE	TRUE	FALSE	634724	TRUE	TRUE
Copci_AmutBmut1_496821		164	IPR020845_AMP-bindingconserved site, IPR000873_AMP-dependent synthetase/ligase	TRUE	TRUE	FALSE	308712	TRUE			TRUE
Copci_AmutBmut1_369995		164	IPR020845_AMP-bindingconserved site, IPR000873_AMP-dependent synthetase/ligase, IPR025110_AMP-binding enzymeC-terminal domain	TRUE	TRUE	TRUE	308712	TRUE			TRUE
Copci_AmutBmut1_544494		655	IPR020846_Major facilitator superfamily domain	TRUE	TRUE	FALSE	482773	TRUE	TRUE
Copci_AmutBmut1_355921		8	IPR020846_Major facilitator superfamily domain	TRUE	TRUE	FALSE	486261	TRUE		TRUE	TRUE
Copci_AmutBmut1_487841		25	IPR020846_Major facilitator superfamily domain, IPR003663_Sugar/inositol transporter, IPR005828_Major facilitator sugar transporter-like	TRUE	TRUE	FALSE	680250	TRUE	TRUE
Copci_AmutBmut1_223186		583	IPR020846_Major facilitator superfamily domain, IPR005828_Major facilitator sugar transporter-like	TRUE	TRUE	FALSE	600674	TRUE	TRUE
Copci_AmutBmut1_437935		374	IPR020846_Major facilitator superfamily domain, IPR005828_Major facilitator sugar transporter-like	TRUE	TRUE	FALSE	669355	TRUE		TRUE	TRUE
Copci_AmutBmut1_371400		8	IPR020846_Major facilitator superfamily domain, IPR011701_Major facilitator superfamily	TRUE	TRUE	TRUE	249110	TRUE	TRUE	TRUE	TRUE
Copci_AmutBmut1_447049		8	IPR020846_Major facilitator superfamily domain, IPR011701_Major facilitator superfamily	TRUE	TRUE	TRUE	478960	TRUE	TRUE	TRUE	TRUE
Copci_AmutBmut1_379989		8	IPR020846_Major facilitator superfamily domain, IPR011701_Major facilitator superfamily	TRUE	TRUE	FALSE	249110	TRUE	TRUE	TRUE	TRUE
Copci_AmutBmut1_498282		8	IPR020846_Major facilitator superfamily domain, IPR011701_Major facilitator superfamily	TRUE	TRUE	FALSE	297571	TRUE	TRUE
Copci_AmutBmut1_441557		44	IPR020846_Major facilitator superfamily domain, IPR011701_Major facilitator superfamily	TRUE	TRUE	FALSE	687182	TRUE	TRUE
Copci_AmutBmut1_243699		8	IPR020846_Major facilitator superfamily domain, IPR011701_Major facilitator superfamily	TRUE	TRUE	TRUE	246776	TRUE		TRUE	TRUE
Copci_AmutBmut1_502991		300	IPR020846_Major facilitator superfamily domain, IPR011701_Major facilitator superfamily	TRUE	TRUE	TRUE	298211	TRUE		TRUE	TRUE
Copci_AmutBmut1_360410		8	IPR020846_Major facilitator superfamily domain, IPR011701_Major facilitator superfamily	TRUE	TRUE	TRUE	187852	TRUE		TRUE	TRUE
Copci_AmutBmut1_373801		8	IPR020846_Major facilitator superfamily domain, IPR011701_Major facilitator superfamily	TRUE	TRUE	TRUE	486261	TRUE		TRUE	TRUE
Copci_AmutBmut1_438520		8	IPR020846_Major facilitator superfamily domain, IPR011701_Major facilitator superfamily	TRUE	TRUE	FALSE	486261	TRUE		TRUE	TRUE
Copci_AmutBmut1_469425		8	IPR020846_Major facilitator superfamily domain, IPR011701_Major facilitator superfamily	TRUE	TRUE	FALSE	486261	TRUE		TRUE	TRUE
Copci_AmutBmut1_381804		4244	IPR020934_Ribosomal protein S19 conserved site, IPR005713_Ribosomal protein S19A/S15e, IPR023575_Ribosomal protein S19superfamily, IPR002222_Ribosomal protein S19/S15	TRUE	TRUE	FALSE	634693	TRUE	TRUE
Copci_AmutBmut1_442743		79	IPR021109_Aspartic peptidase domain, IPR001461_Aspartic peptidase A1 family, IPR034164_Pepsin-like domain, IPR001969_Aspartic peptidaseactive site, IPR033121_Peptidase family A1 domain	TRUE	TRUE	FALSE	302848	TRUE	TRUE
Copci_AmutBmut1_462840		3799	IPR021131_Ribosomal protein L18e/L15P, IPR021132_Ribosomal protein L18econserved site	TRUE	TRUE	FALSE	678533	TRUE	TRUE
Copci_AmutBmut1_375811		4356	IPR021138_S ribosomal protein L18a/ L20eukaryotes, IPR023573_Ribosomal protein 50S-L18Ae/60S-L20/60S-L18A, IPR028877_S ribosomal protein L18Ae/60S ribosomal protein L20 and L18a	TRUE	TRUE	FALSE	656696	TRUE	TRUE
Copci_AmutBmut1_355684		1368	IPR021740_Velvet factor	TRUE	TRUE	FALSE	605230	TRUE	TRUE
Copci_AmutBmut1_385561		6600	IPR021740_Velvet factor	TRUE	TRUE	FALSE	697272	TRUE	TRUE
Copci_AmutBmut1_496341		1368	IPR021740_Velvet factor	TRUE	TRUE	FALSE	572498	TRUE		TRUE	TRUE
Copci_AmutBmut1_480621		117	IPR021765_Mycotoxin biosynthesis protein UstYa-like	TRUE	TRUE	FALSE	304467	TRUE	TRUE
Copci_AmutBmut1_462689		117	IPR021765_Mycotoxin biosynthesis protein UstYa-like	TRUE	TRUE	FALSE	299713	TRUE		TRUE	TRUE
Copci_AmutBmut1_457157		670	IPR022237_Phophatidylserine decarboxylase, IPR003817_Phosphatidylserine decarboxylase-related	TRUE	TRUE	TRUE	702542	TRUE	TRUE
Copci_AmutBmut1_468685		670	IPR022237_Phophatidylserine decarboxylase, IPR003817_Phosphatidylserine decarboxylase-related	TRUE	TRUE	TRUE	702542	TRUE	TRUE
Copci_AmutBmut1_496174		670	IPR022237_Phophatidylserine decarboxylase, IPR003817_Phosphatidylserine decarboxylase-related	TRUE	TRUE	TRUE	702542	TRUE	TRUE
Copci_AmutBmut1_178424		670	IPR022237_Phophatidylserine decarboxylase, IPR003817_Phosphatidylserine decarboxylase-related	TRUE	TRUE	FALSE	702542	TRUE	TRUE
Copci_AmutBmut1_361342		670	IPR022237_Phophatidylserine decarboxylase, IPR003817_Phosphatidylserine decarboxylase-related	TRUE	TRUE	FALSE	702542	TRUE	TRUE
Copci_AmutBmut1_375746		476	IPR022703_Domain of unknown function DUF3533	TRUE	TRUE	FALSE	452465	TRUE	TRUE
Copci_AmutBmut1_375708		476	IPR022703_Domain of unknown function DUF3533	TRUE	TRUE	FALSE	452465	TRUE	TRUE
Copci_AmutBmut1_130885		2009	IPR022803_Ribosomal protein L5 domain, IPR002132_Ribosomal protein L5, IPR031310_Ribosomal protein L5N-terminal, IPR020929_Ribosomal protein L5conserved site, IPR031309_Ribosomal protein L5C-terminal	TRUE	TRUE	FALSE	678398	TRUE	TRUE
Copci_AmutBmut1_464469		286	IPR022812_Dynamin superfamily, IPR003130_Dynamin GTPase effector, IPR020850_GTPase effector domain, IPR030381_Dynamin-type guanine nucleotide-binding (G) domain, IPR001401_DynaminGTPase domain, IPR027417_P-loop containing nucleoside triphosphate hydrolase, IPR000375_Dynamin central domain	TRUE	TRUE	TRUE	316256	TRUE	TRUE	TRUE
Copci_AmutBmut1_394207		2562	IPR022991_Ribosomal protein L30econserved site, IPR029064_S ribosomal protein L30e-like, IPR004038_Ribosomal protein L7Ae/L30e/S12e/Gadd45	TRUE	TRUE	FALSE	637351	TRUE	TRUE
Copci_AmutBmut1_102092		20	IPR023210_NADP-dependent oxidoreductase domain, IPR005399_Potassium channelvoltage-dependentbeta subunitKCNAB-related	TRUE	TRUE	FALSE	681976	TRUE	TRUE
Copci_AmutBmut1_433347		20	IPR023210_NADP-dependent oxidoreductase domain, IPR005399_Potassium channelvoltage-dependentbeta subunitKCNAB-related	TRUE	TRUE	FALSE	681976	TRUE	TRUE
Copci_AmutBmut1_541616		2047	IPR023210_NADP-dependent oxidoreductase domain, IPR018170_Aldo/keto reductaseconserved site	TRUE	TRUE	TRUE	701139	TRUE	TRUE	TRUE
Copci_AmutBmut1_546889		53	IPR023210_NADP-dependent oxidoreductase domain, IPR020471_Aldo/keto reductase	TRUE	TRUE	FALSE	579991	TRUE	TRUE
Copci_AmutBmut1_358040		53	IPR023210_NADP-dependent oxidoreductase domain, IPR020471_Aldo/keto reductase, IPR018170_Aldo/keto reductaseconserved site	TRUE	TRUE	FALSE	579991	TRUE	TRUE
Copci_AmutBmut1_442966		1070	IPR023214_HAD-like domain, IPR001757_P-type ATPase, IPR004014_Cation-transporting P-type ATPaseN-terminal, IPR018303_P-type ATPasephosphorylation site, IPR023298_P-type ATPase transmembrane domain, IPR023299_P-type ATPasecytoplasmic domain N, IPR006534_P-type ATPasesubfamily IIIA, IPR008250_P-type ATPaseA domain	TRUE	TRUE	FALSE	191443	TRUE	TRUE
Copci_AmutBmut1_377200		679	IPR023346_Lysozyme-like domain, IPR023347_Lysozyme domain, IPR002196_Glycoside hydrolasefamily 24	TRUE	TRUE	TRUE	239749	TRUE		TRUE	TRUE
Copci_AmutBmut1_432813		679	IPR023346_Lysozyme-like domain, IPR023347_Lysozyme domain, IPR002196_Glycoside hydrolasefamily 24	TRUE	TRUE	FALSE	239749	TRUE		TRUE	TRUE
Copci_AmutBmut1_377192		679	IPR023346_Lysozyme-like domain, IPR023347_Lysozyme domain, IPR002196_Glycoside hydrolasefamily 24	TRUE	TRUE	FALSE	239749	TRUE		TRUE	TRUE
Copci_AmutBmut1_272609		1278	IPR023352_Membrane associated eicosanoid/glutathione metabolism-like domain, IPR001129_Membrane-associatedeicosanoid/glutathione metabolism (MAPEG) protein	TRUE	TRUE	FALSE	379253	TRUE	TRUE
Copci_AmutBmut1_357316		1278	IPR023352_Membrane associated eicosanoid/glutathione metabolism-like domain, IPR001129_Membrane-associatedeicosanoid/glutathione metabolism (MAPEG) protein	TRUE	TRUE	FALSE	379253	TRUE	TRUE
Copci_AmutBmut1_54928		2002	IPR023389_DOPA-like domain, IPR014980_Dopa 4,5-dioxygenase	TRUE	TRUE	FALSE	707503	TRUE	TRUE
Copci_AmutBmut1_331006		7243	IPR023393_START-like domain	TRUE	TRUE	TRUE	672091	TRUE	TRUE	TRUE	TRUE
Copci_AmutBmut1_463387		1413	IPR023395_Mitochondrial carrier domain, IPR018108_Mitochondrial substrate/solute carrier	TRUE	TRUE	FALSE	703557	TRUE		TRUE	TRUE
Copci_AmutBmut1_463181		27	IPR023395_Mitochondrial carrier domain, IPR018108_Mitochondrial substrate/solute carrier, IPR002067_Mitochondrial carrier protein	TRUE	TRUE	FALSE	708959	TRUE			TRUE
Copci_AmutBmut1_498594		5202	IPR023451_Thymidylate synthase/dCMP hydroxymethylase domain, IPR000398_Thymidylate synthase, IPR020940_Thymidylate synthaseactive site	TRUE	TRUE	FALSE	192231	TRUE	TRUE
Copci_AmutBmut1_462684		264	IPR023631_Amidase signature domain	TRUE	TRUE	TRUE	480910	TRUE			TRUE
Copci_AmutBmut1_492096		1260	IPR023753_FAD/NAD(P)-binding domain	TRUE	TRUE	FALSE	688984	TRUE	TRUE		TRUE
Copci_AmutBmut1_92855		1260	IPR023753_FAD/NAD(P)-binding domain, IPR000103_Pyridine nucleotide-disulphide oxidoreductaseclass-II	TRUE	TRUE	FALSE	688984	TRUE	TRUE		TRUE
Copci_AmutBmut1_382717		15	IPR023753_FAD/NAD(P)-binding domain, IPR000172_Glucose-methanol-choline oxidoreductaseN-terminal, IPR007867_Glucose-methanol-choline oxidoreductaseC-terminal, IPR012132_Glucose-methanol-choline oxidoreductase	TRUE	TRUE	FALSE	582962	TRUE		TRUE	TRUE
Copci_AmutBmut1_499623		15	IPR023753_FAD/NAD(P)-binding domain, IPR000172_Glucose-methanol-choline oxidoreductaseN-terminal, IPR007867_Glucose-methanol-choline oxidoreductaseC-terminal, IPR012132_Glucose-methanol-choline oxidoreductase	TRUE	TRUE	FALSE	487098	TRUE			TRUE
Copci_AmutBmut1_372036		15	IPR023753_FAD/NAD(P)-binding domain, IPR000172_Glucose-methanol-choline oxidoreductaseN-terminal, IPR007867_Glucose-methanol-choline oxidoreductaseC-terminal, IPR012132_Glucose-methanol-choline oxidoreductase	TRUE	TRUE	FALSE	487098	TRUE			TRUE
Copci_AmutBmut1_381860		15	IPR023753_FAD/NAD(P)-binding domain, IPR000172_Glucose-methanol-choline oxidoreductaseN-terminal, IPR012132_Glucose-methanol-choline oxidoreductase, IPR007867_Glucose-methanol-choline oxidoreductaseC-terminal	TRUE	TRUE	FALSE	582962	TRUE		TRUE	TRUE
Copci_AmutBmut1_375983		1952	IPR023753_FAD/NAD(P)-binding domain, IPR002937_Amine oxidase	TRUE	TRUE	FALSE	618943	TRUE		TRUE
Copci_AmutBmut1_478635		275	IPR023753_FAD/NAD(P)-binding domain, IPR002938_FAD-binding domain	TRUE	TRUE	FALSE	694245	TRUE	TRUE
Copci_AmutBmut1_249848		275	IPR023753_FAD/NAD(P)-binding domain, IPR002938_FAD-binding domain	TRUE	TRUE	FALSE	694245	TRUE	TRUE
Copci_AmutBmut1_489517		727	IPR023753_FAD/NAD(P)-binding domain, IPR006262_Cytidine deaminasehomotetrameric, IPR016192_APOBEC/CMP deaminasezinc-binding, IPR002125_Cytidine and deoxycytidylate deaminase domain, IPR013698_Squalene epoxidase, IPR016193_Cytidine deaminase-like	TRUE	TRUE	FALSE	190855	TRUE	TRUE	TRUE	TRUE
Copci_AmutBmut1_529780		690	IPR023753_FAD/NAD(P)-binding domain, IPR006905_Flavin-dependent halogenase	TRUE	TRUE	TRUE	488372	TRUE	TRUE
Copci_AmutBmut1_393477		690	IPR023753_FAD/NAD(P)-binding domain, IPR006905_Flavin-dependent halogenase	TRUE	TRUE	FALSE	488372	TRUE	TRUE
Copci_AmutBmut1_522835		15	IPR023753_FAD/NAD(P)-binding domain, IPR012132_Glucose-methanol-choline oxidoreductase, IPR007867_Glucose-methanol-choline oxidoreductaseC-terminal, IPR000172_Glucose-methanol-choline oxidoreductaseN-terminal	TRUE	TRUE	FALSE	582962	TRUE		TRUE	TRUE
Copci_AmutBmut1_354703		15	IPR023753_FAD/NAD(P)-binding domain, IPR012132_Glucose-methanol-choline oxidoreductase, IPR007867_Glucose-methanol-choline oxidoreductaseC-terminal, IPR000172_Glucose-methanol-choline oxidoreductaseN-terminal	TRUE	TRUE	FALSE	487098	TRUE			TRUE
Copci_AmutBmut1_488576		15	IPR023753_FAD/NAD(P)-binding domain, IPR012132_Glucose-methanol-choline oxidoreductase, IPR007867_Glucose-methanol-choline oxidoreductaseC-terminal, IPR000172_Glucose-methanol-choline oxidoreductaseN-terminal	TRUE	TRUE	FALSE	487098	TRUE			TRUE
Copci_AmutBmut1_433858		727	IPR023753_FAD/NAD(P)-binding domain, IPR013698_Squalene epoxidase	TRUE	TRUE	FALSE	190855	TRUE	TRUE	TRUE	TRUE
Copci_AmutBmut1_482948		1260	IPR023753_FAD/NAD(P)-binding domain, IPR015421_Pyridoxal phosphate-dependent transferasemajor regionsubdomain 1	TRUE	TRUE	FALSE	688984	TRUE	TRUE		TRUE
Copci_AmutBmut1_382743		399	IPR023753_FAD/NAD(P)-binding domain, IPR020946_Flavin monooxygenase-like	TRUE	TRUE	FALSE	315434	TRUE	TRUE
Copci_AmutBmut1_446338		3155	IPR023798_Ribosomal protein S7 domain, IPR005716_Ribosomal protein S5/S7eukaryotic/archaeal, IPR000235_Ribosomal protein S5/S7, IPR020606_Ribosomal protein S7conserved site	TRUE	TRUE	FALSE	184639	TRUE	TRUE
Copci_AmutBmut1_504066		714	IPR024041_Ammonium transporter AmtB-like domain	TRUE	TRUE	FALSE	190906	TRUE		TRUE	TRUE
Copci_AmutBmut1_479031		4490	IPR024096_NO signalling/Golgi transport ligand-binding domain, IPR016696_TRAPP I complexsubunit 5, IPR007194_Transport protein particle (TRAPP) component	TRUE	TRUE	FALSE	399523	TRUE	TRUE
Copci_AmutBmut1_481457		7857	IPR024370_PBP domain	TRUE	TRUE	FALSE	608341	TRUE			TRUE
Copci_AmutBmut1_464188		1174	IPR024794_Ribosomal protein L15e core domain, IPR000439_Ribosomal protein L15e, IPR020925_Ribosomal protein L15econserved site, IPR012678_Ribosomal protein L23/L15e core domain	TRUE	TRUE	FALSE	642107	TRUE	TRUE
Copci_AmutBmut1_475379		3415	IPR025187_Protein of unknown function DUF4112	TRUE	TRUE	FALSE	392039	TRUE		TRUE	TRUE
Copci_AmutBmut1_493828		4558	IPR025256_Domain of unknown function DUF4203, IPR020846_Major facilitator superfamily domain	TRUE	TRUE	TRUE	680987	TRUE		TRUE
Copci_AmutBmut1_438486		467	IPR025337_Domain of unknown function DUF4243	TRUE	TRUE	FALSE	615626	TRUE	TRUE	TRUE	TRUE
Copci_AmutBmut1_382550		467	IPR025337_Domain of unknown function DUF4243	TRUE	TRUE	FALSE	489146	TRUE	TRUE
Copci_AmutBmut1_227722		642	IPR025705_Beta-hexosaminidase, IPR017853_Glycoside hydrolase superfamily, IPR015883_Glycoside hydrolase family 20catalytic domain, IPR029018_Chitobiase/beta-hexosaminidase domain 2-like, IPR029019_Beta-hexosaminidaseeukaryotic typeN-terminal	TRUE	TRUE	FALSE	182604	TRUE	TRUE
Copci_AmutBmut1_376354		642	IPR025705_Beta-hexosaminidase, IPR017853_Glycoside hydrolase superfamily, IPR029018_Chitobiase/beta-hexosaminidase domain 2-like, IPR015883_Glycoside hydrolase family 20catalytic domain, IPR029019_Beta-hexosaminidaseeukaryotic typeN-terminal	TRUE	TRUE	FALSE	182604	TRUE	TRUE
Copci_AmutBmut1_44621		293	IPR026992_Non-haem dioxygenase N-terminal domain, IPR005123_Oxoglutarate/iron-dependent dioxygenase, IPR027443_Isopenicillin N synthase-like	TRUE	TRUE	FALSE	454251	TRUE		TRUE	TRUE
Copci_AmutBmut1_497414		1272	IPR027378_Cyclic nucleotide-regulated ion channelN-terminal domain, IPR010699_Protein of unknown function DUF1275	TRUE	TRUE	FALSE	702398	TRUE		TRUE	TRUE
Copci_AmutBmut1_375882		8	IPR027378_Cyclic nucleotide-regulated ion channelN-terminal domain, IPR020846_Major facilitator superfamily domain, IPR011701_Major facilitator superfamily	TRUE	TRUE	TRUE	246776	TRUE		TRUE	TRUE
Copci_AmutBmut1_546731		704	IPR027413_GroEL-like equatorial domain, IPR027409_GroEL-like apical domain, IPR001844_Chaperonin Cpn60, IPR018370_Chaperonin Cpn60conserved site, IPR002423_Chaperonin Cpn60/TCP-1 family	TRUE	TRUE	FALSE	453804	TRUE	TRUE
Copci_AmutBmut1_496424		178	IPR027417_P-loop containing nucleoside triphosphate hydrolase	TRUE	TRUE	FALSE	446371	TRUE	TRUE
Copci_AmutBmut1_496024		178	IPR027417_P-loop containing nucleoside triphosphate hydrolase	TRUE	TRUE	FALSE	446371	TRUE	TRUE
Copci_AmutBmut1_393514		889	IPR027417_P-loop containing nucleoside triphosphate hydrolase	TRUE	TRUE	FALSE	446371	TRUE	TRUE
Copci_AmutBmut1_543948		889	IPR027417_P-loop containing nucleoside triphosphate hydrolase	TRUE	TRUE	FALSE	446371	TRUE	TRUE
Copci_AmutBmut1_545933		889	IPR027417_P-loop containing nucleoside triphosphate hydrolase	TRUE	TRUE	FALSE	446371	TRUE	TRUE
Copci_AmutBmut1_378446		889	IPR027417_P-loop containing nucleoside triphosphate hydrolase	TRUE	TRUE	FALSE	446371	TRUE	TRUE
Copci_AmutBmut1_540743		6047	IPR027417_P-loop containing nucleoside triphosphate hydrolase	TRUE	TRUE	FALSE	334902	TRUE		TRUE	TRUE
Copci_AmutBmut1_442748		3055	IPR027437_s ribosomal protein S13C-terminal, IPR001892_Ribosomal protein S13, IPR010979_Ribosomal protein S13-likeH2TH, IPR018269_Ribosomal protein S13conserved site	TRUE	TRUE	FALSE	660036	TRUE	TRUE
Copci_AmutBmut1_251127		7361	IPR027470_Cation efflux proteincytoplasmic domain, IPR002524_Cation efflux protein	TRUE	TRUE	FALSE	305317	TRUE	TRUE
Copci_AmutBmut1_381793		4243	IPR027534_Ribosomal protein L12 family	TRUE	TRUE	FALSE	534699	TRUE	TRUE
Copci_AmutBmut1_7036		1931	IPR027545_Kynurenine 3-monooxygenase, IPR023753_FAD/NAD(P)-binding domain, IPR002938_FAD-binding domain	TRUE	TRUE	FALSE	683738	TRUE		TRUE
Copci_AmutBmut1_433477		2484	IPR027842_Protein of unknown function DUF4449	TRUE	TRUE	FALSE	641513	TRUE	TRUE	TRUE
Copci_AmutBmut1_465487		710	IPR027974_Domain of unknown function DUF4470	TRUE	TRUE	TRUE	709360	TRUE	TRUE	TRUE	TRUE
Copci_AmutBmut1_377542		710	IPR027974_Domain of unknown function DUF4470	TRUE	TRUE	FALSE	600776	TRUE			TRUE
Copci_AmutBmut1_437986		2533	IPR028364_Ribosomal protein L1/ribosomal biogenesis protein, IPR002143_Ribosomal protein L1, IPR023673_Ribosomal protein L1conserved site, IPR023674_Ribosomal protein L1-like	TRUE	TRUE	FALSE	678020	TRUE	TRUE
Copci_AmutBmut1_468781		50	IPR028978_Chorismate pyruvate-lyase/UbiC transcription regulator-associated domain	TRUE	TRUE	FALSE	678884	TRUE		TRUE	TRUE
Copci_AmutBmut1_529189		169	IPR029030_Caspase-like domain	TRUE	TRUE	FALSE	588330	TRUE	TRUE
Copci_AmutBmut1_430968		570	IPR029039_Flavoprotein-like domain, IPR005025_NADPH-dependent FMN reductase-like, IPR010089_Flavoprotein WrbA-like, IPR008254_Flavodoxin/nitric oxide synthase	TRUE	TRUE	FALSE	190833	TRUE	TRUE
Copci_AmutBmut1_377714		570	IPR029039_Flavoprotein-like domain, IPR010089_Flavoprotein WrbA-like, IPR005025_NADPH-dependent FMN reductase-like, IPR008254_Flavodoxin/nitric oxide synthase	TRUE	TRUE	FALSE	190833	TRUE	TRUE
Copci_AmutBmut1_432344		1019	IPR029041_FAD-linked oxidoreductase-like, IPR002872_Proline dehydrogenase domain	TRUE	TRUE	FALSE	327455	TRUE	TRUE	TRUE	TRUE
Copci_AmutBmut1_359180		297	IPR029044_Nucleotide-diphospho-sugar transferases, IPR013616_Chitin synthase N-terminal, IPR004834_Fungal chitin synthase	TRUE	TRUE	TRUE	246643	TRUE	TRUE
Copci_AmutBmut1_444033		1898	IPR029058_Alpha/Beta hydrolase fold, IPR001375_Peptidase S9prolyl oligopeptidasecatalytic domain	TRUE	TRUE	FALSE	308796	TRUE	TRUE	TRUE	TRUE
Copci_AmutBmut1_434854		166	IPR029058_Alpha/Beta hydrolase fold, IPR002925_Dienelactone hydrolase	TRUE	TRUE	TRUE	295007	TRUE	TRUE
Copci_AmutBmut1_488283		166	IPR029058_Alpha/Beta hydrolase fold, IPR002925_Dienelactone hydrolase	TRUE	TRUE	FALSE	295007	TRUE	TRUE
Copci_AmutBmut1_546212		166	IPR029058_Alpha/Beta hydrolase fold, IPR002925_Dienelactone hydrolase	TRUE	TRUE	FALSE	295007	TRUE	TRUE
Copci_AmutBmut1_492696		3573	IPR029058_Alpha/Beta hydrolase fold, IPR013094_Alpha/beta hydrolase fold-3	TRUE	TRUE	FALSE	642696	TRUE		TRUE	TRUE
Copci_AmutBmut1_369248		200	IPR029058_Alpha/Beta hydrolase fold, IPR018712_Domain of unknown function DUF2235	TRUE	TRUE	FALSE	308538	TRUE	TRUE	TRUE	TRUE
Copci_AmutBmut1_446840		443	IPR029062_Class I glutamine amidotransferase-like, IPR002818_DJ-1/PfpI	TRUE	TRUE	FALSE	678875	TRUE	TRUE
Copci_AmutBmut1_69185		443	IPR029062_Class I glutamine amidotransferase-like, IPR002818_DJ-1/PfpI	TRUE	TRUE	FALSE	614616	TRUE	TRUE
Copci_AmutBmut1_389532		3002	IPR029063_S-adenosyl-L-methionine-dependent methyltransferase	TRUE	TRUE	TRUE	488302	TRUE	TRUE	TRUE	TRUE
Copci_AmutBmut1_365330		432	IPR029063_S-adenosyl-L-methionine-dependent methyltransferase	TRUE	TRUE	FALSE	399625	TRUE		TRUE
Copci_AmutBmut1_395241		3003	IPR029063_S-adenosyl-L-methionine-dependent methyltransferase, IPR003333_Mycolic acid cyclopropane synthase	TRUE	TRUE	FALSE	295662	TRUE	TRUE	TRUE
Copci_AmutBmut1_502195		609	IPR029063_S-adenosyl-L-methionine-dependent methyltransferase, IPR013216_Methyltransferase type 11	TRUE	TRUE	FALSE	543626	TRUE	TRUE	TRUE	TRUE
Copci_AmutBmut1_479640		5393	IPR029063_S-adenosyl-L-methionine-dependent methyltransferase, IPR013217_Methyltransferase type 12, IPR026113_Methyltransferase-like	TRUE	TRUE	FALSE	707436	TRUE			TRUE
Copci_AmutBmut1_123898		609	IPR029063_S-adenosyl-L-methionine-dependent methyltransferase, IPR025714_Methyltransferase domain	TRUE	TRUE	FALSE	543626	TRUE	TRUE	TRUE	TRUE
Copci_AmutBmut1_432595		719	IPR029063_S-adenosyl-L-methionine-dependent methyltransferase, IPR025714_Methyltransferase domain, IPR030384_SAM-dependent methyltransferase SMT-type, IPR013705_Sterol methyltransferase C-terminal	TRUE	TRUE	TRUE	184995	TRUE	TRUE
Copci_AmutBmut1_420787		251	IPR029069_HotDog domain	TRUE	TRUE	TRUE	323328	TRUE		TRUE
Copci_AmutBmut1_469615		251	IPR029069_HotDog domain	TRUE	TRUE	TRUE	323328	TRUE		TRUE
Copci_AmutBmut1_500758		251	IPR029069_HotDog domain, IPR006683_Thioesterase domain	TRUE	TRUE	TRUE	573693	TRUE	TRUE	TRUE	TRUE
Copci_AmutBmut1_478878		251	IPR029069_HotDog domain, IPR006683_Thioesterase domain, IPR003736_Phenylacetic acid degradation-related domain	TRUE	TRUE	TRUE	627750	TRUE		TRUE	TRUE
Copci_AmutBmut1_198594		251	IPR029069_HotDog domain, IPR006683_Thioesterase domain, IPR003736_Phenylacetic acid degradation-related domain	TRUE	TRUE	FALSE	627750	TRUE		TRUE	TRUE
Copci_AmutBmut1_142229		5297	IPR029071_Ubiquitin-related domain, IPR000626_Ubiquitin domain, IPR001104_-oxo-5-alpha-steroid 4-dehydrogenaseC-terminal	TRUE	TRUE	FALSE	483823	TRUE	TRUE
Copci_AmutBmut1_448997		211	IPR029481_ABC-transporter extracellular N-terminal domain, IPR017871_ABC transporterconserved site, IPR027417_P-loop containing nucleoside triphosphate hydrolase, IPR003439_ABC transporter-like, IPR013525_ABC-2 type transporter, IPR034001_ATP-binding cassette transporterPDR-like subfamily Gdomain 1, IPR003593_AAA+ ATPase domain, IPR010929_CDR ABC transporter, IPR034003_ATP-binding cassette transp…	TRUE	TRUE	TRUE	392638	TRUE	TRUE
Copci_AmutBmut1_373683		719	IPR030384_SAM-dependent methyltransferase SMT-type, IPR013705_Sterol methyltransferase C-terminal, IPR029063_S-adenosyl-L-methionine-dependent methyltransferase, IPR025714_Methyltransferase domain	TRUE	TRUE	FALSE	184995	TRUE	TRUE
Copci_AmutBmut1_20997		1693	IPR030395_Glycerophosphodiester phosphodiesterase domain, IPR017946_PLC-like phosphodiesteraseTIM beta/alpha-barrel domain	TRUE	TRUE	FALSE	456129	TRUE		TRUE	TRUE
Copci_AmutBmut1_441325		3371	IPR030878_Ribosomal protein L15, IPR021131_Ribosomal protein L18e/L15P, IPR001196_Ribosomal protein L15conserved site	TRUE	TRUE	FALSE	473762	TRUE	TRUE
Copci_AmutBmut1_126040		438	IPR031728_Beta-glucuronidaseC-terminal	TRUE	TRUE	FALSE	184692	TRUE		TRUE	TRUE
Copci_AmutBmut1_447968		5491	IPR031755_Peptidase inhibitor I66	TRUE	TRUE	FALSE	295829	TRUE	TRUE
Copci_AmutBmut1_363625		114	IPR032458_Histone H2A conserved site, IPR002119_Histone H2A, IPR009072_Histone-fold, IPR007125_Histone H2A/H2B/H3, IPR032454_Histone H2AC-terminal domain	TRUE	TRUE	FALSE	190640	TRUE	TRUE	TRUE	TRUE
Copci_AmutBmut1_439863		1236	IPR032675_Leucine-rich repeat domainL domain-like	TRUE	TRUE	FALSE	699628	TRUE	TRUE		TRUE
Copci_AmutBmut1_435263		439	IPR032675_Leucine-rich repeat domainL domain-like	TRUE	TRUE	TRUE	584969	TRUE	TRUE	TRUE
Copci_AmutBmut1_443522		2614	IPR032675_Leucine-rich repeat domainL domain-like	TRUE	TRUE	TRUE	589309	TRUE	TRUE
Copci_AmutBmut1_373884		1984	IPR032675_Leucine-rich repeat domainL domain-like	TRUE	TRUE	FALSE	435576	TRUE	TRUE
Copci_AmutBmut1_500125		1984	IPR032675_Leucine-rich repeat domainL domain-like	TRUE	TRUE	FALSE	435576	TRUE	TRUE
Copci_AmutBmut1_463751		1984	IPR032675_Leucine-rich repeat domainL domain-like	TRUE	TRUE	FALSE	435576	TRUE	TRUE
Copci_AmutBmut1_491156		6421	IPR032675_Leucine-rich repeat domainL domain-like	TRUE	TRUE	FALSE	435576	TRUE	TRUE
Copci_AmutBmut1_397784		1984	IPR032675_Leucine-rich repeat domainL domain-like	TRUE	TRUE	FALSE	435576	TRUE	TRUE
Copci_AmutBmut1_372454		8624	IPR032675_Leucine-rich repeat domainL domain-like	TRUE	TRUE	FALSE	691935	TRUE	TRUE
Copci_AmutBmut1_372930		717	IPR032675_Leucine-rich repeat domainL domain-like	TRUE	TRUE	FALSE	571388	TRUE	TRUE
Copci_AmutBmut1_373881		1984	IPR032675_Leucine-rich repeat domainL domain-like	TRUE	TRUE	FALSE	302370	TRUE	TRUE
Copci_AmutBmut1_490766		6421	IPR032675_Leucine-rich repeat domainL domain-like	TRUE	TRUE	FALSE	435576	TRUE	TRUE
Copci_AmutBmut1_499769		717	IPR032675_Leucine-rich repeat domainL domain-like	TRUE	TRUE	FALSE	571388	TRUE	TRUE
Copci_AmutBmut1_449242		1984	IPR032675_Leucine-rich repeat domainL domain-like	TRUE	TRUE	FALSE	435576	TRUE	TRUE
Copci_AmutBmut1_447287		16198	IPR032675_Leucine-rich repeat domainL domain-like	TRUE	TRUE	FALSE	439775	TRUE	TRUE
Copci_AmutBmut1_455298		1380	IPR032675_Leucine-rich repeat domainL domain-like	TRUE	TRUE	FALSE	467513	TRUE	TRUE
Copci_AmutBmut1_363282		6319	IPR032675_Leucine-rich repeat domainL domain-like	TRUE	TRUE	FALSE	299600	TRUE		TRUE	TRUE
Copci_AmutBmut1_487583		6366	IPR032675_Leucine-rich repeat domainL domain-like	TRUE	TRUE	FALSE	299600	TRUE		TRUE	TRUE
Copci_AmutBmut1_479805		940	IPR032675_Leucine-rich repeat domainL domain-like	TRUE	TRUE	FALSE	321546	TRUE			TRUE
Copci_AmutBmut1_470790		121	IPR032675_Leucine-rich repeat domainL domain-like	TRUE	TRUE	FALSE	691268	TRUE			TRUE
Copci_AmutBmut1_502425		15877	IPR032675_Leucine-rich repeat domainL domain-like, IPR001810_F-box domain	TRUE	TRUE	TRUE	704262	TRUE	TRUE
Copci_AmutBmut1_445544		165	IPR032675_Leucine-rich repeat domainL domain-like, IPR001810_F-box domain	TRUE	TRUE	FALSE	691935	TRUE	TRUE
Copci_AmutBmut1_485738		7320	IPR032675_Leucine-rich repeat domainL domain-like, IPR001810_F-box domain	TRUE	TRUE	FALSE	467513	TRUE	TRUE
Copci_AmutBmut1_436497		2831	IPR032675_Leucine-rich repeat domainL domain-like, IPR001810_F-box domain	TRUE	TRUE	FALSE	467513	TRUE	TRUE
Copci_AmutBmut1_435959		6366	IPR032675_Leucine-rich repeat domainL domain-like, IPR001810_F-box domain	TRUE	TRUE	FALSE	299600	TRUE		TRUE	TRUE
Copci_AmutBmut1_501200		1540	IPR032675_Leucine-rich repeat domainL domain-like, IPR001810_F-box domain	TRUE	TRUE	TRUE	494141	TRUE		TRUE
Copci_AmutBmut1_458381		6366	IPR032675_Leucine-rich repeat domainL domain-like, IPR001810_F-box domain, IPR029058_Alpha/Beta hydrolase fold	TRUE	TRUE	FALSE	299600	TRUE		TRUE	TRUE
Copci_AmutBmut1_455033		2287	IPR032710_NTF2-like domain	TRUE	TRUE	TRUE	448570	TRUE	TRUE	TRUE	TRUE
Copci_AmutBmut1_540846		1786	IPR032710_NTF2-like domain	TRUE	TRUE	FALSE	448570	TRUE	TRUE	TRUE	TRUE
Copci_AmutBmut1_41230		2287	IPR032710_NTF2-like domain	TRUE	TRUE	FALSE	448570	TRUE	TRUE	TRUE	TRUE
Copci_AmutBmut1_508801		2287	IPR032710_NTF2-like domain	TRUE	TRUE	FALSE	448570	TRUE	TRUE	TRUE	TRUE
Copci_AmutBmut1_444370		2287	IPR032710_NTF2-like domain	TRUE	TRUE	FALSE	448570	TRUE	TRUE	TRUE	TRUE
Copci_AmutBmut1_498082		1786	IPR032710_NTF2-like domain	TRUE	TRUE	FALSE	448570	TRUE	TRUE	TRUE	TRUE
Copci_AmutBmut1_180813		3515	IPR032710_NTF2-like domain	TRUE	TRUE	FALSE	659709	TRUE	TRUE
Copci_AmutBmut1_119659		2287	IPR032710_NTF2-like domain, IPR002075_Nuclear transport factor 2	TRUE	TRUE	FALSE	448570	TRUE	TRUE	TRUE	TRUE
Copci_AmutBmut1_458603		3851	IPR032816_SNARE associated Golgi protein	TRUE	TRUE	FALSE	522030	TRUE	TRUE
Copci_AmutBmut1_411775		79	IPR033121_Peptidase family A1 domain, IPR021109_Aspartic peptidase domain, IPR034164_Pepsin-like domain, IPR001461_Aspartic peptidase A1 family	TRUE	TRUE	FALSE	302848	TRUE	TRUE
Copci_AmutBmut1_408308		84	IPR033138_Multicopper oxidasesconserved site, IPR008972_Cupredoxin, IPR011706_Multicopper oxidasetype 2, IPR011707_Multicopper oxidasetype 3, IPR002355_Multicopper oxidasecopper-binding site, IPR001117_Multicopper oxidasetype 1	TRUE	TRUE	FALSE	399746	TRUE		TRUE	TRUE
Copci_AmutBmut1_443425		84	IPR033138_Multicopper oxidasesconserved site, IPR008972_Cupredoxin, IPR011707_Multicopper oxidasetype 3, IPR001117_Multicopper oxidasetype 1, IPR011706_Multicopper oxidasetype 2	TRUE	TRUE	FALSE	399746	TRUE		TRUE	TRUE
Copci_AmutBmut1_439612		4041	IPR033704_dUTPasetrimeric, IPR008181_Deoxyuridine triphosphate nucleotidohydrolase, IPR029054_dUTPase-like	TRUE	TRUE	FALSE	698398	TRUE	TRUE
Copci_AmutBmut1_459666		387	IPR033749_Polyprenyl synthetaseconserved site, IPR008949_Isoprenoid synthase domain, IPR000092_Polyprenyl synthetase	TRUE	TRUE	FALSE	632191	TRUE	TRUE	TRUE	TRUE
Copci_AmutBmut1_386329		229	IPR033909_Ribonucleotide reductase small subunit, IPR009078_Ferritin-like superfamily, IPR000358_Ribonucleotide reductase small subunit family, IPR030475_Ribonucleotide reductase small subunitacitve site	TRUE	TRUE	FALSE	230488	TRUE	TRUE
Copci_AmutBmut1_444672		229	IPR033909_Ribonucleotide reductase small subunit, IPR009078_Ferritin-like superfamily, IPR030475_Ribonucleotide reductase small subunitacitve site, IPR000358_Ribonucleotide reductase small subunit family	TRUE	TRUE	FALSE	230488	TRUE	TRUE
Copci_AmutBmut1_461982		1405	IPR034187_PoSI-like peptidase domain, IPR000209_Peptidase S8/S53 domain, IPR022398_Peptidase S8subtilisinHis-active site, IPR010435_Fn3-like domain, IPR023828_Peptidase S8subtilisinSer-active site, IPR015500_Peptidase S8subtilisin-related	TRUE	TRUE	FALSE	232257	TRUE	TRUE	TRUE	TRUE
Copci_AmutBmut1_368653		14669	no annotation	TRUE	TRUE	TRUE	314051	TRUE	TRUE	TRUE	TRUE
Copci_AmutBmut1_469769		6931	no annotation	TRUE	TRUE	TRUE	464758	TRUE	TRUE	TRUE	TRUE
Copci_AmutBmut1_478792		2	no annotation	TRUE	TRUE	TRUE	304496	TRUE	TRUE	TRUE	TRUE
Copci_AmutBmut1_366772		949	no annotation	TRUE	TRUE	TRUE	645992	TRUE	TRUE	TRUE	TRUE
Copci_AmutBmut1_463797		2849	no annotation	TRUE	TRUE	TRUE	310461	TRUE	TRUE	TRUE	TRUE
Copci_AmutBmut1_470186		119	no annotation	TRUE	TRUE	TRUE	592148	TRUE	TRUE	TRUE	TRUE
Copci_AmutBmut1_16417		2479	no annotation	TRUE	TRUE	TRUE	312034	TRUE	TRUE	TRUE	TRUE
Copci_AmutBmut1_179289		7981	no annotation	TRUE	TRUE	TRUE	687075	TRUE	TRUE	TRUE	TRUE
Copci_AmutBmut1_225329		2809	no annotation	TRUE	TRUE	TRUE	687233	TRUE	TRUE	TRUE	TRUE
Copci_AmutBmut1_539462		4619	no annotation	TRUE	TRUE	TRUE	329882	TRUE	TRUE	TRUE	TRUE
Copci_AmutBmut1_442015		7145	no annotation	TRUE	TRUE	TRUE	629016	TRUE	TRUE	TRUE	TRUE
Copci_AmutBmut1_493979		13	no annotation	TRUE	TRUE	TRUE	399816	TRUE	TRUE	TRUE	TRUE
Copci_AmutBmut1_470424		6388	no annotation	TRUE	TRUE	FALSE	671915	TRUE	TRUE	TRUE	TRUE
Copci_AmutBmut1_370264		595	no annotation	TRUE	TRUE	FALSE	304496	TRUE	TRUE	TRUE	TRUE
Copci_AmutBmut1_391177		722	no annotation	TRUE	TRUE	FALSE	657204	TRUE	TRUE	TRUE	TRUE
Copci_AmutBmut1_495464		676	no annotation	TRUE	TRUE	FALSE	328112	TRUE	TRUE	TRUE	TRUE
Copci_AmutBmut1_222978		7123	no annotation	TRUE	TRUE	FALSE	304496	TRUE	TRUE	TRUE	TRUE
Copci_AmutBmut1_500548		13	no annotation	TRUE	TRUE	FALSE	399816	TRUE	TRUE	TRUE	TRUE
Copci_AmutBmut1_493638		5478	no annotation	TRUE	TRUE	FALSE	639995	TRUE	TRUE	TRUE	TRUE
Copci_AmutBmut1_398850		730	no annotation	TRUE	TRUE	FALSE	487500	TRUE	TRUE	TRUE	TRUE
Copci_AmutBmut1_533458		29	no annotation	TRUE	TRUE	FALSE	593025	TRUE	TRUE	TRUE	TRUE
Copci_AmutBmut1_354301		29	no annotation	TRUE	TRUE	FALSE	593025	TRUE	TRUE	TRUE	TRUE
Copci_AmutBmut1_436767		192	no annotation	TRUE	TRUE	FALSE	386721	TRUE	TRUE	TRUE	TRUE
Copci_AmutBmut1_441181		722	no annotation	TRUE	TRUE	FALSE	657204	TRUE	TRUE	TRUE	TRUE
Copci_AmutBmut1_353834		29	no annotation	TRUE	TRUE	FALSE	593025	TRUE	TRUE	TRUE	TRUE
Copci_AmutBmut1_543742		6	no annotation	TRUE	TRUE	FALSE	486439	TRUE	TRUE	TRUE	TRUE
Copci_AmutBmut1_95811		1118	no annotation	TRUE	TRUE	FALSE	484166	TRUE	TRUE	TRUE	TRUE
Copci_AmutBmut1_273139		5478	no annotation	TRUE	TRUE	FALSE	639995	TRUE	TRUE	TRUE	TRUE
Copci_AmutBmut1_366712		1790	no annotation	TRUE	TRUE	FALSE	482193	TRUE	TRUE	TRUE	TRUE
Copci_AmutBmut1_359587		284	no annotation	TRUE	TRUE	FALSE	321968	TRUE	TRUE	TRUE	TRUE
Copci_AmutBmut1_466081		1895	no annotation	TRUE	TRUE	FALSE	631170	TRUE	TRUE	TRUE	TRUE
Copci_AmutBmut1_444907		2	no annotation	TRUE	TRUE	FALSE	304496	TRUE	TRUE	TRUE	TRUE
Copci_AmutBmut1_500797		407	no annotation	TRUE	TRUE	FALSE	394934	TRUE	TRUE	TRUE	TRUE
Copci_AmutBmut1_480788		82	no annotation	TRUE	TRUE	FALSE	593025	TRUE	TRUE	TRUE	TRUE
Copci_AmutBmut1_361049		622	no annotation	TRUE	TRUE	FALSE	701028	TRUE	TRUE	TRUE	TRUE
Copci_AmutBmut1_422301		26	no annotation	TRUE	TRUE	FALSE	295936	TRUE	TRUE	TRUE	TRUE
Copci_AmutBmut1_469664		8742	no annotation	TRUE	TRUE	FALSE	635150	TRUE	TRUE	TRUE	TRUE
Copci_AmutBmut1_285476		14811	no annotation	TRUE	TRUE	FALSE	635150	TRUE	TRUE	TRUE	TRUE
Copci_AmutBmut1_376417		29	no annotation	TRUE	TRUE	FALSE	593025	TRUE	TRUE	TRUE	TRUE
Copci_AmutBmut1_35967		29	no annotation	TRUE	TRUE	FALSE	593025	TRUE	TRUE	TRUE	TRUE
Copci_AmutBmut1_139333		82	no annotation	TRUE	TRUE	TRUE	461814	TRUE	TRUE		TRUE
Copci_AmutBmut1_457690		2270	no annotation	TRUE	TRUE	TRUE	604283	TRUE	TRUE		TRUE
Copci_AmutBmut1_466739		5832	no annotation	TRUE	TRUE	TRUE	693825	TRUE	TRUE		TRUE
Copci_AmutBmut1_444355		15879	no annotation	TRUE	TRUE	TRUE	618506	TRUE	TRUE		TRUE
Copci_AmutBmut1_372418		82	no annotation	TRUE	TRUE	TRUE	461814	TRUE	TRUE		TRUE
Copci_AmutBmut1_487037		82	no annotation	TRUE	TRUE	TRUE	461814	TRUE	TRUE		TRUE
Copci_AmutBmut1_369145		397	no annotation	TRUE	TRUE	TRUE	705377	TRUE	TRUE		TRUE
Copci_AmutBmut1_442931		6668	no annotation	TRUE	TRUE	FALSE	293250	TRUE	TRUE		TRUE
Copci_AmutBmut1_360949		82	no annotation	TRUE	TRUE	FALSE	461814	TRUE	TRUE		TRUE
Copci_AmutBmut1_421191		82	no annotation	TRUE	TRUE	FALSE	461814	TRUE	TRUE		TRUE
Copci_AmutBmut1_407588		82	no annotation	TRUE	TRUE	FALSE	461814	TRUE	TRUE		TRUE
Copci_AmutBmut1_377371		724	no annotation	TRUE	TRUE	FALSE	699963	TRUE	TRUE		TRUE
Copci_AmutBmut1_491331		730	no annotation	TRUE	TRUE	FALSE	610508	TRUE	TRUE		TRUE
Copci_AmutBmut1_371740		730	no annotation	TRUE	TRUE	FALSE	610508	TRUE	TRUE		TRUE
Copci_AmutBmut1_447955		82	no annotation	TRUE	TRUE	FALSE	461814	TRUE	TRUE		TRUE
Copci_AmutBmut1_449267		82	no annotation	TRUE	TRUE	FALSE	461814	TRUE	TRUE		TRUE
Copci_AmutBmut1_421209		82	no annotation	TRUE	TRUE	FALSE	461814	TRUE	TRUE		TRUE
Copci_AmutBmut1_178694		82	no annotation	TRUE	TRUE	FALSE	461814	TRUE	TRUE		TRUE
Copci_AmutBmut1_467961		622	no annotation	TRUE	TRUE	FALSE	485603	TRUE	TRUE		TRUE
Copci_AmutBmut1_376983		82	no annotation	TRUE	TRUE	FALSE	461814	TRUE	TRUE		TRUE
Copci_AmutBmut1_495166		82	no annotation	TRUE	TRUE	FALSE	461814	TRUE	TRUE		TRUE
Copci_AmutBmut1_378845		82	no annotation	TRUE	TRUE	FALSE	461814	TRUE	TRUE		TRUE
Copci_AmutBmut1_239049		454	no annotation	TRUE	TRUE	FALSE	696498	TRUE	TRUE		TRUE
Copci_AmutBmut1_377332		75	no annotation	TRUE	TRUE	FALSE	584511	TRUE	TRUE		TRUE
Copci_AmutBmut1_497073		82	no annotation	TRUE	TRUE	FALSE	461814	TRUE	TRUE		TRUE
Copci_AmutBmut1_517200		15613	no annotation	TRUE	TRUE	FALSE	487391	TRUE	TRUE		TRUE
Copci_AmutBmut1_237771		223	no annotation	TRUE	TRUE	FALSE	314169	TRUE	TRUE		TRUE
Copci_AmutBmut1_543465		2	no annotation	TRUE	TRUE	TRUE	299921	TRUE	TRUE	TRUE
Copci_AmutBmut1_486427		14170	no annotation	TRUE	TRUE	TRUE	447586	TRUE	TRUE	TRUE
Copci_AmutBmut1_416584		927	no annotation	TRUE	TRUE	TRUE	329881	TRUE	TRUE	TRUE
Copci_AmutBmut1_445063		6622	no annotation	TRUE	TRUE	TRUE	474063	TRUE	TRUE	TRUE
Copci_AmutBmut1_541745		6547	no annotation	TRUE	TRUE	TRUE	438313	TRUE	TRUE	TRUE
Copci_AmutBmut1_424407		833	no annotation	TRUE	TRUE	FALSE	649415	TRUE	TRUE	TRUE
Copci_AmutBmut1_499951		833	no annotation	TRUE	TRUE	FALSE	649415	TRUE	TRUE	TRUE
Copci_AmutBmut1_372404		15071	no annotation	TRUE	TRUE	FALSE	328387	TRUE	TRUE	TRUE
Copci_AmutBmut1_504102		6622	no annotation	TRUE	TRUE	FALSE	474063	TRUE	TRUE	TRUE
Copci_AmutBmut1_428867		833	no annotation	TRUE	TRUE	FALSE	649415	TRUE	TRUE	TRUE
Copci_AmutBmut1_499464		2541	no annotation	TRUE	TRUE	FALSE	651812	TRUE	TRUE	TRUE
Copci_AmutBmut1_447764		414	no annotation	TRUE	TRUE	FALSE	329987	TRUE	TRUE	TRUE
Copci_AmutBmut1_322567		619	no annotation	TRUE	TRUE	FALSE	590654	TRUE	TRUE	TRUE
Copci_AmutBmut1_408407		323	no annotation	TRUE	TRUE	FALSE	581376	TRUE	TRUE	TRUE
Copci_AmutBmut1_495992		5926	no annotation	TRUE	TRUE	FALSE	705959	TRUE	TRUE	TRUE
Copci_AmutBmut1_481143		7396	no annotation	TRUE	TRUE	TRUE	594225	TRUE	TRUE
Copci_AmutBmut1_456820		324	no annotation	TRUE	TRUE	TRUE	691725	TRUE	TRUE
Copci_AmutBmut1_367485		5119	no annotation	TRUE	TRUE	TRUE	463693	TRUE	TRUE
Copci_AmutBmut1_371696		730	no annotation	TRUE	TRUE	TRUE	708196	TRUE	TRUE
Copci_AmutBmut1_415690		13849	no annotation	TRUE	TRUE	TRUE	613377	TRUE	TRUE
Copci_AmutBmut1_486833		14307	no annotation	TRUE	TRUE	TRUE	658076	TRUE	TRUE
Copci_AmutBmut1_378628		7332	no annotation	TRUE	TRUE	TRUE	304788	TRUE	TRUE
Copci_AmutBmut1_442986		1886	no annotation	TRUE	TRUE	TRUE	327267	TRUE	TRUE
Copci_AmutBmut1_156206		13568	no annotation	TRUE	TRUE	TRUE	585352	TRUE	TRUE
Copci_AmutBmut1_463022		184	no annotation	TRUE	TRUE	TRUE	309859	TRUE	TRUE
Copci_AmutBmut1_366768		169	no annotation	TRUE	TRUE	TRUE	588330	TRUE	TRUE
Copci_AmutBmut1_41983		731	no annotation	TRUE	TRUE	TRUE	640546	TRUE	TRUE
Copci_AmutBmut1_188422		800	no annotation	TRUE	TRUE	TRUE	705840	TRUE	TRUE
Copci_AmutBmut1_493962		6073	no annotation	TRUE	TRUE	FALSE	659709	TRUE	TRUE
Copci_AmutBmut1_528942		2748	no annotation	TRUE	TRUE	FALSE	657554	TRUE	TRUE
Copci_AmutBmut1_387038		998	no annotation	TRUE	TRUE	FALSE	615630	TRUE	TRUE
Copci_AmutBmut1_432792		660	no annotation	TRUE	TRUE	FALSE	647407	TRUE	TRUE
Copci_AmutBmut1_167510		4453	no annotation	TRUE	TRUE	FALSE	635763	TRUE	TRUE
Copci_AmutBmut1_189663		6457	no annotation	TRUE	TRUE	FALSE	669326	TRUE	TRUE
Copci_AmutBmut1_323812		3638	no annotation	TRUE	TRUE	FALSE	472265	TRUE	TRUE
Copci_AmutBmut1_365197		14382	no annotation	TRUE	TRUE	FALSE	705612	TRUE	TRUE
Copci_AmutBmut1_365827		8318	no annotation	TRUE	TRUE	FALSE	641280	TRUE	TRUE
Copci_AmutBmut1_368953		284	no annotation	TRUE	TRUE	FALSE	693620	TRUE	TRUE
Copci_AmutBmut1_412248		1445	no annotation	TRUE	TRUE	FALSE	392408	TRUE	TRUE
Copci_AmutBmut1_437512		6140	no annotation	TRUE	TRUE	FALSE	673356	TRUE	TRUE
Copci_AmutBmut1_494170		3696	no annotation	TRUE	TRUE	FALSE	557023	TRUE	TRUE
Copci_AmutBmut1_499867		4450	no annotation	TRUE	TRUE	FALSE	659679	TRUE	TRUE
Copci_AmutBmut1_357614		6073	no annotation	TRUE	TRUE	FALSE	659709	TRUE	TRUE
Copci_AmutBmut1_463506		13868	no annotation	TRUE	TRUE	FALSE	451133	TRUE	TRUE
Copci_AmutBmut1_482223		4473	no annotation	TRUE	TRUE	FALSE	315580	TRUE	TRUE
Copci_AmutBmut1_357719		5892	no annotation	TRUE	TRUE	FALSE	527959	TRUE	TRUE
Copci_AmutBmut1_372344		15068	no annotation	TRUE	TRUE	FALSE	669899	TRUE	TRUE
Copci_AmutBmut1_392894		2051	no annotation	TRUE	TRUE	FALSE	657794	TRUE	TRUE
Copci_AmutBmut1_399935		427	no annotation	TRUE	TRUE	FALSE	313830	TRUE	TRUE
Copci_AmutBmut1_447475		14404	no annotation	TRUE	TRUE	FALSE	323813	TRUE	TRUE
Copci_AmutBmut1_450751		6138	no annotation	TRUE	TRUE	FALSE	485797	TRUE	TRUE
Copci_AmutBmut1_461720		3686	no annotation	TRUE	TRUE	FALSE	582475	TRUE	TRUE
Copci_AmutBmut1_493491		2221	no annotation	TRUE	TRUE	FALSE	451323	TRUE	TRUE
Copci_AmutBmut1_476055		6044	no annotation	TRUE	TRUE	FALSE	462899	TRUE	TRUE
Copci_AmutBmut1_381353		2684	no annotation	TRUE	TRUE	FALSE	315022	TRUE	TRUE
Copci_AmutBmut1_114685		13985	no annotation	TRUE	TRUE	FALSE	442399	TRUE	TRUE
Copci_AmutBmut1_89546		13933	no annotation	TRUE	TRUE	FALSE	302878	TRUE	TRUE
Copci_AmutBmut1_423892		5496	no annotation	TRUE	TRUE	FALSE	435576	TRUE	TRUE
Copci_AmutBmut1_470314		14407	no annotation	TRUE	TRUE	FALSE	677520	TRUE	TRUE
Copci_AmutBmut1_497993		4524	no annotation	TRUE	TRUE	FALSE	300606	TRUE	TRUE
Copci_AmutBmut1_500293		5232	no annotation	TRUE	TRUE	FALSE	679873	TRUE	TRUE
Copci_AmutBmut1_545000		2115	no annotation	TRUE	TRUE	FALSE	693899	TRUE	TRUE
Copci_AmutBmut1_492774		1920	no annotation	TRUE	TRUE	FALSE	654821	TRUE	TRUE
Copci_AmutBmut1_529653		13	no annotation	TRUE	TRUE	FALSE	694998	TRUE	TRUE
Copci_AmutBmut1_438441		5076	no annotation	TRUE	TRUE	FALSE	312781	TRUE	TRUE
Copci_AmutBmut1_464864		2436	no annotation	TRUE	TRUE	FALSE	582942	TRUE	TRUE
Copci_AmutBmut1_441093		339	no annotation	TRUE	TRUE	FALSE	294451	TRUE	TRUE
Copci_AmutBmut1_448156		645	no annotation	TRUE	TRUE	FALSE	485388	TRUE	TRUE
Copci_AmutBmut1_537610		1042	no annotation	TRUE	TRUE	FALSE	640526	TRUE	TRUE
Copci_AmutBmut1_354786		1042	no annotation	TRUE	TRUE	FALSE	640526	TRUE	TRUE
Copci_AmutBmut1_364058		14262	no annotation	TRUE	TRUE	FALSE	678492	TRUE	TRUE
Copci_AmutBmut1_367542		5119	no annotation	TRUE	TRUE	FALSE	463693	TRUE	TRUE
Copci_AmutBmut1_371733		730	no annotation	TRUE	TRUE	FALSE	708196	TRUE	TRUE
Copci_AmutBmut1_389968		515	no annotation	TRUE	TRUE	FALSE	324586	TRUE	TRUE
Copci_AmutBmut1_405043		6662	no annotation	TRUE	TRUE	FALSE	318785	TRUE	TRUE
Copci_AmutBmut1_468502		15977	no annotation	TRUE	TRUE	FALSE	691714	TRUE	TRUE
Copci_AmutBmut1_495893		14139	no annotation	TRUE	TRUE	FALSE	706479	TRUE	TRUE
Copci_AmutBmut1_381928		8734	no annotation	TRUE	TRUE	FALSE	450135	TRUE	TRUE
Copci_AmutBmut1_31906		730	no annotation	TRUE	TRUE	FALSE	708196	TRUE	TRUE
Copci_AmutBmut1_35534		5802	no annotation	TRUE	TRUE	FALSE	484710	TRUE	TRUE
Copci_AmutBmut1_378406		2877	no annotation	TRUE	TRUE	FALSE	304788	TRUE	TRUE
Copci_AmutBmut1_371744		730	no annotation	TRUE	TRUE	FALSE	708196	TRUE	TRUE
Copci_AmutBmut1_505806		589	no annotation	TRUE	TRUE	FALSE	635358	TRUE	TRUE
Copci_AmutBmut1_24314		730	no annotation	TRUE	TRUE	FALSE	708196	TRUE	TRUE
Copci_AmutBmut1_407854		2877	no annotation	TRUE	TRUE	FALSE	304788	TRUE	TRUE
Copci_AmutBmut1_496352		1010	no annotation	TRUE	TRUE	FALSE	641160	TRUE	TRUE
Copci_AmutBmut1_452149		516	no annotation	TRUE	TRUE	FALSE	609459	TRUE	TRUE
Copci_AmutBmut1_497039		14439	no annotation	TRUE	TRUE	FALSE	694359	TRUE	TRUE
Copci_AmutBmut1_500152		10	no annotation	TRUE	TRUE	FALSE	481390	TRUE	TRUE
Copci_AmutBmut1_500944		3053	no annotation	TRUE	TRUE	FALSE	667888	TRUE	TRUE
Copci_AmutBmut1_436761		13654	no annotation	TRUE	TRUE	FALSE	309479	TRUE	TRUE
Copci_AmutBmut1_437893		329	no annotation	TRUE	TRUE	FALSE	489863	TRUE	TRUE
Copci_AmutBmut1_482834		1857	no annotation	TRUE	TRUE	FALSE	483704	TRUE	TRUE
Copci_AmutBmut1_444260		14134	no annotation	TRUE	TRUE	FALSE	446694	TRUE	TRUE
Copci_AmutBmut1_498332		384	no annotation	TRUE	TRUE	FALSE	471409	TRUE	TRUE
Copci_AmutBmut1_361995		6100	no annotation	TRUE	TRUE	FALSE	308960	TRUE	TRUE
Copci_AmutBmut1_453654		1857	no annotation	TRUE	TRUE	FALSE	483704	TRUE	TRUE
Copci_AmutBmut1_100073		4285	no annotation	TRUE	TRUE	FALSE	697308	TRUE	TRUE
Copci_AmutBmut1_327032		5449	no annotation	TRUE	TRUE	FALSE	593169	TRUE	TRUE
Copci_AmutBmut1_361907		589	no annotation	TRUE	TRUE	FALSE	635358	TRUE	TRUE
Copci_AmutBmut1_377914		10	no annotation	TRUE	TRUE	FALSE	481390	TRUE	TRUE
Copci_AmutBmut1_439194		13879	no annotation	TRUE	TRUE	FALSE	476114	TRUE	TRUE
Copci_AmutBmut1_444253		8005	no annotation	TRUE	TRUE	FALSE	459429	TRUE	TRUE
Copci_AmutBmut1_444704		5255	no annotation	TRUE	TRUE	FALSE	455372	TRUE	TRUE
Copci_AmutBmut1_446134		16086	no annotation	TRUE	TRUE	FALSE	485292	TRUE	TRUE
Copci_AmutBmut1_468224		15935	no annotation	TRUE	TRUE	FALSE	697835	TRUE	TRUE
Copci_AmutBmut1_544192		1193	no annotation	TRUE	TRUE	FALSE	185929	TRUE	TRUE
Copci_AmutBmut1_428132		889	no annotation	TRUE	TRUE	FALSE	446371	TRUE	TRUE
Copci_AmutBmut1_44923		4995	no annotation	TRUE	TRUE	FALSE	479274	TRUE	TRUE
Copci_AmutBmut1_482513		13	no annotation	TRUE	TRUE	FALSE	694998	TRUE	TRUE
Copci_AmutBmut1_374		13652	no annotation	TRUE	TRUE	FALSE	309480	TRUE	TRUE
Copci_AmutBmut1_366895		5119	no annotation	TRUE	TRUE	FALSE	463693	TRUE	TRUE
Copci_AmutBmut1_491153		5220	no annotation	TRUE	TRUE	FALSE	658328	TRUE	TRUE
Copci_AmutBmut1_383727		230	no annotation	TRUE	TRUE	FALSE	525031	TRUE	TRUE
Copci_AmutBmut1_170090		15950	no annotation	TRUE	TRUE	FALSE	330000	TRUE	TRUE
Copci_AmutBmut1_462893		6650	no annotation	TRUE	TRUE	FALSE	451992	TRUE	TRUE
Copci_AmutBmut1_474770		4855	no annotation	TRUE	TRUE	FALSE	437441	TRUE	TRUE
Copci_AmutBmut1_49522		5898	no annotation	TRUE	TRUE	FALSE	606113	TRUE	TRUE
Copci_AmutBmut1_440772		3678	no annotation	TRUE	TRUE	FALSE	306154	TRUE	TRUE
Copci_AmutBmut1_443196		6668	no annotation	TRUE	TRUE	FALSE	594225	TRUE	TRUE
Copci_AmutBmut1_518260		676	no annotation	TRUE	TRUE	FALSE	444250	TRUE	TRUE
Copci_AmutBmut1_166270		2877	no annotation	TRUE	TRUE	FALSE	304788	TRUE	TRUE
Copci_AmutBmut1_362412		520	no annotation	TRUE	TRUE	FALSE	703948	TRUE	TRUE
Copci_AmutBmut1_395686		8575	no annotation	TRUE	TRUE	FALSE	660393	TRUE	TRUE
Copci_AmutBmut1_401791		2136	no annotation	TRUE	TRUE	FALSE	485607	TRUE	TRUE
Copci_AmutBmut1_415975		521	no annotation	TRUE	TRUE	FALSE	440896	TRUE	TRUE
Copci_AmutBmut1_419228		1102	no annotation	TRUE	TRUE	FALSE	643228	TRUE	TRUE
Copci_AmutBmut1_468945		8119	no annotation	TRUE	TRUE	FALSE	294788	TRUE	TRUE
Copci_AmutBmut1_490028		339	no annotation	TRUE	TRUE	FALSE	294451	TRUE	TRUE
Copci_AmutBmut1_494202		6075	no annotation	TRUE	TRUE	FALSE	311423	TRUE	TRUE
Copci_AmutBmut1_496348		2775	no annotation	TRUE	TRUE	FALSE	679611	TRUE	TRUE
Copci_AmutBmut1_496393		5244	no annotation	TRUE	TRUE	FALSE	316985	TRUE	TRUE
Copci_AmutBmut1_105562		1178	no annotation	TRUE	TRUE	FALSE	478471	TRUE	TRUE
Copci_AmutBmut1_250857		7071	no annotation	TRUE	TRUE	FALSE	486756	TRUE	TRUE
Copci_AmutBmut1_379177		15796	no annotation	TRUE	TRUE	FALSE	465777	TRUE	TRUE
Copci_AmutBmut1_380407		324	no annotation	TRUE	TRUE	FALSE	691722	TRUE	TRUE
Copci_AmutBmut1_382342		551	no annotation	TRUE	TRUE	FALSE	332461	TRUE	TRUE
Copci_AmutBmut1_448871		445	no annotation	TRUE	TRUE	FALSE	635017	TRUE	TRUE
Copci_AmutBmut1_497368		1006	no annotation	TRUE	TRUE	FALSE	668157	TRUE	TRUE
Copci_AmutBmut1_541973		445	no annotation	TRUE	TRUE	FALSE	635017	TRUE	TRUE
Copci_AmutBmut1_437818		730	no annotation	TRUE	TRUE	FALSE	708196	TRUE	TRUE
Copci_AmutBmut1_474594		1857	no annotation	TRUE	TRUE	FALSE	483704	TRUE	TRUE
Copci_AmutBmut1_473048		13762	no annotation	TRUE	TRUE	FALSE	478816	TRUE	TRUE
Copci_AmutBmut1_373116		151	no annotation	TRUE	TRUE	FALSE	334800	TRUE	TRUE
Copci_AmutBmut1_109229		5837	no annotation	TRUE	TRUE	FALSE	676995	TRUE	TRUE
Copci_AmutBmut1_371955		1922	no annotation	TRUE	TRUE	FALSE	654349	TRUE	TRUE
Copci_AmutBmut1_401098		169	no annotation	TRUE	TRUE	FALSE	588330	TRUE	TRUE
Copci_AmutBmut1_419189		3502	no annotation	TRUE	TRUE	FALSE	673249	TRUE	TRUE
Copci_AmutBmut1_438130		3474	no annotation	TRUE	TRUE	FALSE	482237	TRUE	TRUE
Copci_AmutBmut1_464991		1461	no annotation	TRUE	TRUE	FALSE	546684	TRUE	TRUE
Copci_AmutBmut1_493959		5889	no annotation	TRUE	TRUE	FALSE	379358	TRUE	TRUE
Copci_AmutBmut1_469233		414	no annotation	TRUE	TRUE	TRUE	333152	TRUE		TRUE	TRUE
Copci_AmutBmut1_430827		2	no annotation	TRUE	TRUE	TRUE	315353	TRUE		TRUE	TRUE
Copci_AmutBmut1_499106		2	no annotation	TRUE	TRUE	TRUE	638153	TRUE		TRUE	TRUE
Copci_AmutBmut1_378260		679	no annotation	TRUE	TRUE	TRUE	239749	TRUE		TRUE	TRUE
Copci_AmutBmut1_457022		14220	no annotation	TRUE	TRUE	TRUE	294386	TRUE		TRUE	TRUE
Copci_AmutBmut1_116183		6616	no annotation	TRUE	TRUE	TRUE	302927	TRUE		TRUE	TRUE
Copci_AmutBmut1_440127		1324	no annotation	TRUE	TRUE	TRUE	314530	TRUE		TRUE	TRUE
Copci_AmutBmut1_440650		6063	no annotation	TRUE	TRUE	TRUE	293713	TRUE		TRUE	TRUE
Copci_AmutBmut1_77696			no annotation	TRUE	TRUE	TRUE	579667	TRUE		TRUE	TRUE
Copci_AmutBmut1_424475		14664	no annotation	TRUE	TRUE	TRUE	604177	TRUE		TRUE	TRUE
Copci_AmutBmut1_375776		8662	no annotation	TRUE	TRUE	TRUE	552049	TRUE		TRUE	TRUE
Copci_AmutBmut1_96766		502	no annotation	TRUE	TRUE	TRUE	192205	TRUE		TRUE	TRUE
Copci_AmutBmut1_482401		1715	no annotation	TRUE	TRUE	TRUE	666664	TRUE		TRUE	TRUE
Copci_AmutBmut1_522245		1324	no annotation	TRUE	TRUE	TRUE	314530	TRUE		TRUE	TRUE
Copci_AmutBmut1_364931		2860	no annotation	TRUE	TRUE	FALSE	482827	TRUE		TRUE	TRUE
Copci_AmutBmut1_441233		1790	no annotation	TRUE	TRUE	FALSE	485801	TRUE		TRUE	TRUE
Copci_AmutBmut1_448242		679	no annotation	TRUE	TRUE	FALSE	239749	TRUE		TRUE	TRUE
Copci_AmutBmut1_494999		3721	no annotation	TRUE	TRUE	FALSE	480564	TRUE		TRUE	TRUE
Copci_AmutBmut1_541708		679	no annotation	TRUE	TRUE	FALSE	239749	TRUE		TRUE	TRUE
Copci_AmutBmut1_360319		13910	no annotation	TRUE	TRUE	FALSE	592522	TRUE		TRUE	TRUE
Copci_AmutBmut1_404011		2	no annotation	TRUE	TRUE	FALSE	489922	TRUE		TRUE	TRUE
Copci_AmutBmut1_501838		679	no annotation	TRUE	TRUE	FALSE	239749	TRUE		TRUE	TRUE
Copci_AmutBmut1_27792		160	no annotation	TRUE	TRUE	FALSE	480893	TRUE		TRUE	TRUE
Copci_AmutBmut1_433115		679	no annotation	TRUE	TRUE	FALSE	239749	TRUE		TRUE	TRUE
Copci_AmutBmut1_454610		15508	no annotation	TRUE	TRUE	FALSE	447465	TRUE		TRUE	TRUE
Copci_AmutBmut1_459712		574	no annotation	TRUE	TRUE	FALSE	688190	TRUE		TRUE	TRUE
Copci_AmutBmut1_50839			no annotation	TRUE	TRUE	FALSE	309389	TRUE		TRUE	TRUE
Copci_AmutBmut1_92290			no annotation	TRUE	TRUE	FALSE	309389	TRUE		TRUE	TRUE
Copci_AmutBmut1_240357		1324	no annotation	TRUE	TRUE	FALSE	314530	TRUE		TRUE	TRUE
Copci_AmutBmut1_472125		160	no annotation	TRUE	TRUE	FALSE	480893	TRUE		TRUE	TRUE
Copci_AmutBmut1_366954		1324	no annotation	TRUE	TRUE	FALSE	314530	TRUE		TRUE	TRUE
Copci_AmutBmut1_368055		160	no annotation	TRUE	TRUE	FALSE	480893	TRUE		TRUE	TRUE
Copci_AmutBmut1_498859		82	no annotation	TRUE	TRUE	FALSE	480893	TRUE		TRUE	TRUE
Copci_AmutBmut1_166870		15919	no annotation	TRUE	TRUE	FALSE	328103	TRUE		TRUE	TRUE
Copci_AmutBmut1_422611		253	no annotation	TRUE	TRUE	FALSE	482742	TRUE		TRUE	TRUE
Copci_AmutBmut1_446289		2202	no annotation	TRUE	TRUE	FALSE	633640	TRUE		TRUE	TRUE
Copci_AmutBmut1_399253		14772	no annotation	TRUE	TRUE	FALSE	683444	TRUE		TRUE	TRUE
Copci_AmutBmut1_501261		1788	no annotation	TRUE	TRUE	FALSE	670693	TRUE		TRUE	TRUE
Copci_AmutBmut1_372941		1324	no annotation	TRUE	TRUE	FALSE	314530	TRUE		TRUE	TRUE
Copci_AmutBmut1_155160		13572	no annotation	TRUE	TRUE	FALSE	685740	TRUE		TRUE	TRUE
Copci_AmutBmut1_212774		1929	no annotation	TRUE	TRUE	FALSE	667851	TRUE		TRUE	TRUE
Copci_AmutBmut1_481141		679	no annotation	TRUE	TRUE	FALSE	239749	TRUE		TRUE	TRUE
Copci_AmutBmut1_477160		82	no annotation	TRUE	TRUE	FALSE	480893	TRUE		TRUE	TRUE
Copci_AmutBmut1_372928		1324	no annotation	TRUE	TRUE	FALSE	314530	TRUE		TRUE	TRUE
Copci_AmutBmut1_172628		1324	no annotation	TRUE	TRUE	FALSE	314530	TRUE		TRUE	TRUE
Copci_AmutBmut1_497622		14582	no annotation	TRUE	TRUE	FALSE	700937	TRUE		TRUE	TRUE
Copci_AmutBmut1_437196		5711	no annotation	TRUE	TRUE	FALSE	629056	TRUE		TRUE	TRUE
Copci_AmutBmut1_43189		15129	no annotation	TRUE	TRUE	FALSE	298412	TRUE		TRUE	TRUE
Copci_AmutBmut1_111021		82	no annotation	TRUE	TRUE	FALSE	480893	TRUE		TRUE	TRUE
Copci_AmutBmut1_356580		7875	no annotation	TRUE	TRUE	FALSE	326529	TRUE		TRUE	TRUE
Copci_AmutBmut1_442173		2	no annotation	TRUE	TRUE	FALSE	315353	TRUE		TRUE	TRUE
Copci_AmutBmut1_503658		26	no annotation	TRUE	TRUE	FALSE	466494	TRUE		TRUE	TRUE
Copci_AmutBmut1_372906		1324	no annotation	TRUE	TRUE	FALSE	314530	TRUE		TRUE	TRUE
Copci_AmutBmut1_439647		13897	no annotation	TRUE	TRUE	FALSE	698479	TRUE		TRUE	TRUE
Copci_AmutBmut1_480526		1324	no annotation	TRUE	TRUE	FALSE	314530	TRUE		TRUE	TRUE
Copci_AmutBmut1_129266		5994	no annotation	TRUE	TRUE	FALSE	474480	TRUE		TRUE	TRUE
Copci_AmutBmut1_366303		14477	no annotation	TRUE	TRUE	FALSE	632568	TRUE		TRUE	TRUE
Copci_AmutBmut1_424398		4156	no annotation	TRUE	TRUE	FALSE	311201	TRUE		TRUE	TRUE
Copci_AmutBmut1_387620		520	no annotation	TRUE	TRUE	TRUE	699167	TRUE			TRUE
Copci_AmutBmut1_389672		1428	no annotation	TRUE	TRUE	TRUE	696757	TRUE			TRUE
Copci_AmutBmut1_447654		13681	no annotation	TRUE	TRUE	TRUE	687998	TRUE			TRUE
Copci_AmutBmut1_15093		14926	no annotation	TRUE	TRUE	TRUE	464829	TRUE			TRUE
Copci_AmutBmut1_446337		13665	no annotation	TRUE	TRUE	FALSE	486172	TRUE			TRUE
Copci_AmutBmut1_443704		7305	no annotation	TRUE	TRUE	FALSE	293293	TRUE			TRUE
Copci_AmutBmut1_229168		8582	no annotation	TRUE	TRUE	FALSE	318006	TRUE			TRUE
Copci_AmutBmut1_368631		253	no annotation	TRUE	TRUE	FALSE	318002	TRUE			TRUE
Copci_AmutBmut1_360267		4554	no annotation	TRUE	TRUE	FALSE	300552	TRUE			TRUE
Copci_AmutBmut1_166096		5952	no annotation	TRUE	TRUE	FALSE	701407	TRUE			TRUE
Copci_AmutBmut1_468527		203	no annotation	TRUE	TRUE	FALSE	648053	TRUE			TRUE
Copci_AmutBmut1_261924		253	no annotation	TRUE	TRUE	FALSE	318002	TRUE			TRUE
Copci_AmutBmut1_500875		2129	no annotation	TRUE	TRUE	FALSE	317960	TRUE			TRUE
Copci_AmutBmut1_464990		2129	no annotation	TRUE	TRUE	FALSE	317960	TRUE			TRUE
Copci_AmutBmut1_161785		2129	no annotation	TRUE	TRUE	FALSE	317960	TRUE			TRUE
Copci_AmutBmut1_507812		520	no annotation	TRUE	TRUE	TRUE	610286	TRUE		TRUE
Copci_AmutBmut1_375578		15386	no annotation	TRUE	TRUE	TRUE	335191	TRUE		TRUE
Copci_AmutBmut1_394290		2789	no annotation	TRUE	TRUE	FALSE	626826	TRUE		TRUE
Copci_AmutBmut1_381597		8730	no annotation	TRUE	TRUE	FALSE	668035	TRUE		TRUE
Copci_AmutBmut1_439839		962	no annotation	TRUE	TRUE	FALSE	682714	TRUE		TRUE
Copci_AmutBmut1_390448		1521	no annotation	TRUE	TRUE	FALSE	568927	TRUE		TRUE
Copci_AmutBmut1_144784		401	IPR001279_Metallo-beta-lactamase	TRUE	TRUE	TRUE	706338	FALSE	no valuable BlastP Hit	no valuable BlastP Hit	no valuable BlastP Hit
Copci_AmutBmut1_375789		1311	IPR011013_Galactose mutarotase-like domain, IPR014718_Glycoside hydrolase-type carbohydrate-binding, IPR008183_Aldose 1-/Glucose-6-phosphate 1-epimerase	TRUE	TRUE	TRUE	708975	FALSE	no valuable BlastP Hit	no valuable BlastP Hit	no valuable BlastP Hit
Copci_AmutBmut1_371602	Toxin-antitoxin system, toxin component	2439	IPR003812_Fido domain	TRUE	TRUE	TRUE	480633	FALSE	no valuable BlastP Hit	no valuable BlastP Hit	no valuable BlastP Hit
Copci_AmutBmut1_446955		14339	IPR012597_Fungal mating-type pheromone	TRUE	TRUE	TRUE	441353	FALSE	no valuable BlastP Hit	no valuable BlastP Hit	no valuable BlastP Hit
Copci_AmutBmut1_443129		5987	IPR001204_Phosphate transporter	TRUE	TRUE	TRUE	458381	FALSE	no valuable BlastP Hit	no valuable BlastP Hit	no valuable BlastP Hit
Copci_AmutBmut1_472799		7315	IPR000326_Phosphatidic acid phosphatase type 2/haloperoxidase, IPR016119_Bromoperoxidase/chloroperoxidaseC-terminal	TRUE	TRUE	TRUE	608353	FALSE	no valuable BlastP Hit	no valuable BlastP Hit	no valuable BlastP Hit
Copci_AmutBmut1_221112		8751	IPR000415_Nitroreductase-like, IPR029479_Nitroreductase	TRUE	TRUE	TRUE	187554	FALSE	no valuable BlastP Hit	no valuable BlastP Hit	no valuable BlastP Hit
Copci_AmutBmut1_453097		8535	IPR029044_Nucleotide-diphospho-sugar transferases	TRUE	TRUE	TRUE	291682	FALSE	no valuable BlastP Hit	no valuable BlastP Hit	no valuable BlastP Hit
Copci_AmutBmut1_252116		7362	IPR002921_Fungal lipase-like domain, IPR029058_Alpha/Beta hydrolase fold	TRUE	TRUE	TRUE	322629	FALSE	no valuable BlastP Hit	no valuable BlastP Hit	no valuable BlastP Hit
Copci_AmutBmut1_429661		1544	IPR018208_Glycoside hydrolase family 11active site 1, IPR033123_Glycosyl hydrolases family 11 (GH11) domain, IPR013320_Concanavalin A-like lectin/glucanase domain, IPR001137_Glycoside hydrolase family 11, IPR013319_Glycoside hydrolase family 11/12	TRUE	TRUE	TRUE	589293	FALSE	no valuable BlastP Hit	no valuable BlastP Hit	no valuable BlastP Hit
Copci_AmutBmut1_457639		16093	IPR021054_Cell wall mannoprotein 1	TRUE	TRUE	TRUE	313621	FALSE	no valuable BlastP Hit	no valuable BlastP Hit	no valuable BlastP Hit
Copci_AmutBmut1_364025		8561	IPR001185_Large-conductance mechanosensitive channel	TRUE	TRUE	TRUE	622202	FALSE	no valuable BlastP Hit	no valuable BlastP Hit	no valuable BlastP Hit
Copci_AmutBmut1_441072		8648	IPR032675_Leucine-rich repeat domainL domain-like	TRUE	TRUE	TRUE	615607	FALSE	no valuable BlastP Hit	no valuable BlastP Hit	no valuable BlastP Hit
Copci_AmutBmut1_464759		8659	IPR032675_Leucine-rich repeat domainL domain-like	TRUE	TRUE	TRUE	325353	FALSE	no valuable BlastP Hit	no valuable BlastP Hit	no valuable BlastP Hit
Copci_AmutBmut1_502449		15882	IPR023753_FAD/NAD(P)-binding domain, IPR007867_Glucose-methanol-choline oxidoreductaseC-terminal	TRUE	TRUE	TRUE	334047	FALSE	no valuable BlastP Hit	no valuable BlastP Hit	no valuable BlastP Hit
Copci_AmutBmut1_543443		348	IPR008030_NmrA-like domain, IPR016040_NAD(P)-binding domain	TRUE	TRUE	TRUE	609747	FALSE	no valuable BlastP Hit	no valuable BlastP Hit	no valuable BlastP Hit
Copci_AmutBmut1_438937		15147	IPR029058_Alpha/Beta hydrolase fold	TRUE	TRUE	TRUE	394925	FALSE	no valuable BlastP Hit	no valuable BlastP Hit	no valuable BlastP Hit
Copci_AmutBmut1_546754		8661	IPR032675_Leucine-rich repeat domainL domain-like	TRUE	TRUE	TRUE	454048	FALSE	no valuable BlastP Hit	no valuable BlastP Hit	no valuable BlastP Hit
Copci_AmutBmut1_445716		6604	IPR032675_Leucine-rich repeat domainL domain-like	TRUE	TRUE	TRUE	477841	FALSE	no valuable BlastP Hit	no valuable BlastP Hit	no valuable BlastP Hit
Copci_AmutBmut1_388528		5885	IPR029058_Alpha/Beta hydrolase fold	TRUE	TRUE	TRUE	471363	FALSE	no valuable BlastP Hit	no valuable BlastP Hit	no valuable BlastP Hit
Copci_AmutBmut1_221105		8751	IPR000415_Nitroreductase-like, IPR029479_Nitroreductase	TRUE	TRUE	TRUE	325254	FALSE	no valuable BlastP Hit	no valuable BlastP Hit	no valuable BlastP Hit
Copci_AmutBmut1_378428		5682	IPR001447_Arylamine N-acetyltransferase	TRUE	TRUE	TRUE	453161	FALSE	no valuable BlastP Hit	no valuable BlastP Hit	no valuable BlastP Hit
Copci_AmutBmut1_496207		14241	IPR032675_Leucine-rich repeat domainL domain-like, IPR001810_F-box domain	TRUE	TRUE	TRUE	653878	FALSE	no valuable BlastP Hit	no valuable BlastP Hit	no valuable BlastP Hit
Copci_AmutBmut1_371176		711	IPR029058_Alpha/Beta hydrolase fold	TRUE	TRUE	TRUE	690618	FALSE	no valuable BlastP Hit	no valuable BlastP Hit	no valuable BlastP Hit
Copci_AmutBmut1_464561		895	IPR025649_Protein of unknown function DUF4360	TRUE	TRUE	TRUE	465214	FALSE	no valuable BlastP Hit	no valuable BlastP Hit	no valuable BlastP Hit
Copci_AmutBmut1_417448		5148	IPR029052_Metallo-dependent phosphatase-like, IPR004843_Calcineurin-like phosphoesterase domainApaH type	TRUE	TRUE	TRUE	661891	FALSE	no valuable BlastP Hit	no valuable BlastP Hit	no valuable BlastP Hit
Copci_AmutBmut1_444318		6108	IPR011009_Protein kinase-like domain	TRUE	TRUE	TRUE	616490	FALSE	no valuable BlastP Hit	no valuable BlastP Hit	no valuable BlastP Hit
Copci_AmutBmut1_444048		1380	IPR032675_Leucine-rich repeat domainL domain-like	TRUE	TRUE	TRUE	447349	FALSE	no valuable BlastP Hit	no valuable BlastP Hit	no valuable BlastP Hit
Copci_AmutBmut1_364293		1563	IPR001810_F-box domain, IPR032675_Leucine-rich repeat domainL domain-like	TRUE	TRUE	TRUE	634625	FALSE	no valuable BlastP Hit	no valuable BlastP Hit	no valuable BlastP Hit
Copci_AmutBmut1_32009		15042	no annotation	TRUE	TRUE	TRUE	486856	FALSE	no valuable BlastP Hit	no valuable BlastP Hit	no valuable BlastP Hit
Copci_AmutBmut1_450551		6137	no annotation	TRUE	TRUE	TRUE	628242	FALSE	no valuable BlastP Hit	no valuable BlastP Hit	no valuable BlastP Hit
Copci_AmutBmut1_464169		5871	no annotation	TRUE	TRUE	TRUE	443495	FALSE	no valuable BlastP Hit	no valuable BlastP Hit	no valuable BlastP Hit
Copci_AmutBmut1_541965		14559	no annotation	TRUE	TRUE	TRUE	186131	FALSE	no valuable BlastP Hit	no valuable BlastP Hit	no valuable BlastP Hit
Copci_AmutBmut1_498964		14895	no annotation	TRUE	TRUE	TRUE	487592	FALSE	no valuable BlastP Hit	no valuable BlastP Hit	no valuable BlastP Hit
Copci_AmutBmut1_473322		7098	no annotation	TRUE	TRUE	TRUE	658389	FALSE	no valuable BlastP Hit	no valuable BlastP Hit	no valuable BlastP Hit
Copci_AmutBmut1_206012		82	no annotation	TRUE	TRUE	TRUE	461814	FALSE	no valuable BlastP Hit	no valuable BlastP Hit	no valuable BlastP Hit
Copci_AmutBmut1_32078		15045	no annotation	TRUE	TRUE	TRUE	331827	FALSE	no valuable BlastP Hit	no valuable BlastP Hit	no valuable BlastP Hit
Copci_AmutBmut1_356423		13686	no annotation	TRUE	TRUE	TRUE	479707	FALSE	no valuable BlastP Hit	no valuable BlastP Hit	no valuable BlastP Hit
Copci_AmutBmut1_374320		513	no annotation	TRUE	TRUE	TRUE	567679	FALSE	no valuable BlastP Hit	no valuable BlastP Hit	no valuable BlastP Hit
Copci_AmutBmut1_382008		16136	no annotation	TRUE	TRUE	TRUE	292883	FALSE	no valuable BlastP Hit	no valuable BlastP Hit	no valuable BlastP Hit
Copci_AmutBmut1_382592		16195	no annotation	TRUE	TRUE	TRUE	691244	FALSE	no valuable BlastP Hit	no valuable BlastP Hit	no valuable BlastP Hit
Copci_AmutBmut1_394926		14336	no annotation	TRUE	TRUE	TRUE	321347	FALSE	no valuable BlastP Hit	no valuable BlastP Hit	no valuable BlastP Hit
Copci_AmutBmut1_401065		8630	no annotation	TRUE	TRUE	TRUE	704383	FALSE	no valuable BlastP Hit	no valuable BlastP Hit	no valuable BlastP Hit
Copci_AmutBmut1_443953		6668	no annotation	TRUE	TRUE	TRUE	293524	FALSE	no valuable BlastP Hit	no valuable BlastP Hit	no valuable BlastP Hit
Copci_AmutBmut1_482047		932	no annotation	TRUE	TRUE	TRUE	440259	FALSE	no valuable BlastP Hit	no valuable BlastP Hit	no valuable BlastP Hit
Copci_AmutBmut1_496557		8566	no annotation	TRUE	TRUE	TRUE	625004	FALSE	no valuable BlastP Hit	no valuable BlastP Hit	no valuable BlastP Hit
Copci_AmutBmut1_496558		8566	no annotation	TRUE	TRUE	TRUE	244551	FALSE	no valuable BlastP Hit	no valuable BlastP Hit	no valuable BlastP Hit
Copci_AmutBmut1_532328		14683	no annotation	TRUE	TRUE	TRUE	331677	FALSE	no valuable BlastP Hit	no valuable BlastP Hit	no valuable BlastP Hit
Copci_AmutBmut1_470626		2170	no annotation	TRUE	TRUE	TRUE	680002	FALSE	no valuable BlastP Hit	no valuable BlastP Hit	no valuable BlastP Hit
Copci_AmutBmut1_400893		5499	no annotation	TRUE	TRUE	TRUE	614175	FALSE	no valuable BlastP Hit	no valuable BlastP Hit	no valuable BlastP Hit
Copci_AmutBmut1_447199		16194	no annotation	TRUE	TRUE	TRUE	489358	FALSE	no valuable BlastP Hit	no valuable BlastP Hit	no valuable BlastP Hit
Copci_AmutBmut1_447202		16196	no annotation	TRUE	TRUE	TRUE	489358	FALSE	no valuable BlastP Hit	no valuable BlastP Hit	no valuable BlastP Hit
Copci_AmutBmut1_472854		7368	no annotation	TRUE	TRUE	TRUE	254417	FALSE	no valuable BlastP Hit	no valuable BlastP Hit	no valuable BlastP Hit
Copci_AmutBmut1_489010		14952	no annotation	TRUE	TRUE	TRUE	583940	FALSE	no valuable BlastP Hit	no valuable BlastP Hit	no valuable BlastP Hit
Copci_AmutBmut1_151348		7421	no annotation	TRUE	TRUE	TRUE	395948	FALSE	no valuable BlastP Hit	no valuable BlastP Hit	no valuable BlastP Hit
Copci_AmutBmut1_32766		15053	no annotation	TRUE	TRUE	TRUE	599374	FALSE	no valuable BlastP Hit	no valuable BlastP Hit	no valuable BlastP Hit
Copci_AmutBmut1_397497		14605	no annotation	TRUE	TRUE	TRUE	449316	FALSE	no valuable BlastP Hit	no valuable BlastP Hit	no valuable BlastP Hit
Copci_AmutBmut1_469158		16089	no annotation	TRUE	TRUE	TRUE	487775	FALSE	no valuable BlastP Hit	no valuable BlastP Hit	no valuable BlastP Hit
Copci_AmutBmut1_490265		6063	no annotation	TRUE	TRUE	TRUE	671686	FALSE	no valuable BlastP Hit	no valuable BlastP Hit	no valuable BlastP Hit
Copci_AmutBmut1_171311		208	no annotation	TRUE	TRUE	TRUE	488215	FALSE	no valuable BlastP Hit	no valuable BlastP Hit	no valuable BlastP Hit
Copci_AmutBmut1_380137		15922	no annotation	TRUE	TRUE	TRUE	466646	FALSE	no valuable BlastP Hit	no valuable BlastP Hit	no valuable BlastP Hit
Copci_AmutBmut1_447953		7339	no annotation	TRUE	TRUE	TRUE	548784	FALSE	no valuable BlastP Hit	no valuable BlastP Hit	no valuable BlastP Hit
Copci_AmutBmut1_383460		16291	no annotation	TRUE	TRUE	TRUE	638525	FALSE	no valuable BlastP Hit	no valuable BlastP Hit	no valuable BlastP Hit
Copci_AmutBmut1_419415		14149	no annotation	TRUE	TRUE	TRUE	598681	FALSE	no valuable BlastP Hit	no valuable BlastP Hit	no valuable BlastP Hit
Copci_AmutBmut1_438616		13841	no annotation	TRUE	TRUE	TRUE	479222	FALSE	no valuable BlastP Hit	no valuable BlastP Hit	no valuable BlastP Hit
Copci_AmutBmut1_464908		15398	no annotation	TRUE	TRUE	TRUE	323417	FALSE	no valuable BlastP Hit	no valuable BlastP Hit	no valuable BlastP Hit
Copci_AmutBmut1_499276		6453	no annotation	TRUE	TRUE	TRUE	453883	FALSE	no valuable BlastP Hit	no valuable BlastP Hit	no valuable BlastP Hit
Copci_AmutBmut1_546487		6649	no annotation	TRUE	TRUE	TRUE	317080	FALSE	no valuable BlastP Hit	no valuable BlastP Hit	no valuable BlastP Hit
Copci_AmutBmut1_516596		13995	no annotation	TRUE	TRUE	TRUE	322456	FALSE	no valuable BlastP Hit	no valuable BlastP Hit	no valuable BlastP Hit
Copci_AmutBmut1_394172		14263	no annotation	TRUE	TRUE	TRUE	670845	FALSE	no valuable BlastP Hit	no valuable BlastP Hit	no valuable BlastP Hit
Copci_AmutBmut1_376268		612	no annotation	TRUE	TRUE	TRUE	481222	FALSE	no valuable BlastP Hit	no valuable BlastP Hit	no valuable BlastP Hit
Copci_AmutBmut1_138880		15752	no annotation	TRUE	TRUE	TRUE	654445	FALSE	no valuable BlastP Hit	no valuable BlastP Hit	no valuable BlastP Hit
Copci_AmutBmut1_286371		14817	no annotation	TRUE	TRUE	TRUE	250508	FALSE	no valuable BlastP Hit	no valuable BlastP Hit	no valuable BlastP Hit
Copci_AmutBmut1_102198		13951	no annotation	TRUE	TRUE	TRUE	461677	FALSE	no valuable BlastP Hit	no valuable BlastP Hit	no valuable BlastP Hit
Copci_AmutBmut1_184082		2532	no annotation	TRUE	TRUE	TRUE	176411	FALSE	no valuable BlastP Hit	no valuable BlastP Hit	no valuable BlastP Hit
Copci_AmutBmut1_207709		8572	no annotation	TRUE	TRUE	TRUE	699566	FALSE	no valuable BlastP Hit	no valuable BlastP Hit	no valuable BlastP Hit
Copci_AmutBmut1_360959		13972	no annotation	TRUE	TRUE	TRUE	501028	FALSE	no valuable BlastP Hit	no valuable BlastP Hit	no valuable BlastP Hit
Copci_AmutBmut1_379420		15841	no annotation	TRUE	TRUE	TRUE	638550	FALSE	no valuable BlastP Hit	no valuable BlastP Hit	no valuable BlastP Hit
Copci_AmutBmut1_405272		254	no annotation	TRUE	TRUE	TRUE	589411	FALSE	no valuable BlastP Hit	no valuable BlastP Hit	no valuable BlastP Hit
Copci_AmutBmut1_425702		896	no annotation	TRUE	TRUE	TRUE	614105	FALSE	no valuable BlastP Hit	no valuable BlastP Hit	no valuable BlastP Hit
Copci_AmutBmut1_426342		8623	no annotation	TRUE	TRUE	TRUE	702906	FALSE	no valuable BlastP Hit	no valuable BlastP Hit	no valuable BlastP Hit
Copci_AmutBmut1_439036		15166	no annotation	TRUE	TRUE	TRUE	607944	FALSE	no valuable BlastP Hit	no valuable BlastP Hit	no valuable BlastP Hit
Copci_AmutBmut1_439185		13875	no annotation	TRUE	TRUE	TRUE	706889	FALSE	no valuable BlastP Hit	no valuable BlastP Hit	no valuable BlastP Hit
Copci_AmutBmut1_440242		8625	no annotation	TRUE	TRUE	TRUE	452378	FALSE	no valuable BlastP Hit	no valuable BlastP Hit	no valuable BlastP Hit
Copci_AmutBmut1_445621		7340	no annotation	TRUE	TRUE	TRUE	593444	FALSE	no valuable BlastP Hit	no valuable BlastP Hit	no valuable BlastP Hit
Copci_AmutBmut1_445628		7340	no annotation	TRUE	TRUE	TRUE	306098	FALSE	no valuable BlastP Hit	no valuable BlastP Hit	no valuable BlastP Hit
Copci_AmutBmut1_461941		13795	no annotation	TRUE	TRUE	TRUE	698855	FALSE	no valuable BlastP Hit	no valuable BlastP Hit	no valuable BlastP Hit
Copci_AmutBmut1_467081		15760	no annotation	TRUE	TRUE	TRUE	468072	FALSE	no valuable BlastP Hit	no valuable BlastP Hit	no valuable BlastP Hit
Copci_AmutBmut1_472409		14673	no annotation	TRUE	TRUE	TRUE	587693	FALSE	no valuable BlastP Hit	no valuable BlastP Hit	no valuable BlastP Hit
Copci_AmutBmut1_477144		14239	no annotation	TRUE	TRUE	TRUE	696859	FALSE	no valuable BlastP Hit	no valuable BlastP Hit	no valuable BlastP Hit
Copci_AmutBmut1_480019		14970	no annotation	TRUE	TRUE	TRUE	685571	FALSE	no valuable BlastP Hit	no valuable BlastP Hit	no valuable BlastP Hit
Copci_AmutBmut1_545185		8666	no annotation	TRUE	TRUE	TRUE	683302	FALSE	no valuable BlastP Hit	no valuable BlastP Hit	no valuable BlastP Hit
Copci_AmutBmut1_358			no annotation	TRUE	TRUE	TRUE	293713	FALSE	no valuable BlastP Hit	no valuable BlastP Hit	no valuable BlastP Hit
Copci_AmutBmut1_436043		16169	no annotation	TRUE	TRUE	TRUE	554014	FALSE	no valuable BlastP Hit	no valuable BlastP Hit	no valuable BlastP Hit
Copci_AmutBmut1_496643		8568	no annotation	TRUE	TRUE	TRUE	331971	FALSE	no valuable BlastP Hit	no valuable BlastP Hit	no valuable BlastP Hit
Copci_AmutBmut1_544700		969	no annotation	TRUE	TRUE	TRUE	610459	FALSE	no valuable BlastP Hit	no valuable BlastP Hit	no valuable BlastP Hit
Copci_AmutBmut1_79098		15366	no annotation	TRUE	TRUE	TRUE	249530	FALSE	no valuable BlastP Hit	no valuable BlastP Hit	no valuable BlastP Hit
Copci_AmutBmut1_443761		7332	no annotation	TRUE	TRUE	TRUE	489963	FALSE	no valuable BlastP Hit	no valuable BlastP Hit	no valuable BlastP Hit
Copci_AmutBmut1_445618		7339	no annotation	TRUE	TRUE	TRUE	597948	FALSE	no valuable BlastP Hit	no valuable BlastP Hit	no valuable BlastP Hit
Copci_AmutBmut1_446854		14324	no annotation	TRUE	TRUE	TRUE	576367	FALSE	no valuable BlastP Hit	no valuable BlastP Hit	no valuable BlastP Hit
Copci_AmutBmut1_477965		14446	no annotation	TRUE	TRUE	TRUE	241891	FALSE	no valuable BlastP Hit	no valuable BlastP Hit	no valuable BlastP Hit
Copci_AmutBmut1_450221		6974	no annotation	TRUE	TRUE	TRUE	335920	FALSE	no valuable BlastP Hit	no valuable BlastP Hit	no valuable BlastP Hit
Copci_AmutBmut1_464395		15316	no annotation	TRUE	TRUE	TRUE	636425	FALSE	no valuable BlastP Hit	no valuable BlastP Hit	no valuable BlastP Hit
Copci_AmutBmut1_473219		14809	no annotation	TRUE	TRUE	TRUE	679218	FALSE	no valuable BlastP Hit	no valuable BlastP Hit	no valuable BlastP Hit
Copci_AmutBmut1_499922		15160	no annotation	TRUE	TRUE	TRUE	708743	FALSE	no valuable BlastP Hit	no valuable BlastP Hit	no valuable BlastP Hit
Copci_AmutBmut1_437932		896	no annotation	TRUE	TRUE	TRUE	315056	FALSE	no valuable BlastP Hit	no valuable BlastP Hit	no valuable BlastP Hit
Copci_AmutBmut1_380481		208	no annotation	TRUE	TRUE	TRUE	306403	FALSE	no valuable BlastP Hit	no valuable BlastP Hit	no valuable BlastP Hit
Copci_AmutBmut1_401726		8638	no annotation	TRUE	TRUE	TRUE	642227	FALSE	no valuable BlastP Hit	no valuable BlastP Hit	no valuable BlastP Hit
Copci_AmutBmut1_255		13655	no annotation	TRUE	TRUE	TRUE	653950	FALSE	no valuable BlastP Hit	no valuable BlastP Hit	no valuable BlastP Hit
Copci_AmutBmut1_75153		13913	no annotation	TRUE	TRUE	TRUE	383839	FALSE	no valuable BlastP Hit	no valuable BlastP Hit	no valuable BlastP Hit
Copci_AmutBmut1_445683		15999	no annotation	TRUE	TRUE	TRUE	440605	FALSE	no valuable BlastP Hit	no valuable BlastP Hit	no valuable BlastP Hit
Copci_AmutBmut1_366998		14539	no annotation	TRUE	TRUE	TRUE	592627	FALSE	no valuable BlastP Hit	no valuable BlastP Hit	no valuable BlastP Hit
Copci_AmutBmut1_375232		7397	no annotation	TRUE	TRUE	TRUE	395948	FALSE	no valuable BlastP Hit	no valuable BlastP Hit	no valuable BlastP Hit
Copci_AmutBmut1_440022		13907	no annotation	TRUE	TRUE	TRUE	302109	FALSE	no valuable BlastP Hit	no valuable BlastP Hit	no valuable BlastP Hit
Copci_AmutBmut1_450445		6136	no annotation	TRUE	TRUE	TRUE	686851	FALSE	no valuable BlastP Hit	no valuable BlastP Hit	no valuable BlastP Hit
Copci_AmutBmut1_502973		16016	no annotation	TRUE	TRUE	TRUE	311473	FALSE	no valuable BlastP Hit	no valuable BlastP Hit	no valuable BlastP Hit
Copci_AmutBmut1_485828		13971	no annotation	TRUE	TRUE	TRUE	437464	FALSE	no valuable BlastP Hit	no valuable BlastP Hit	no valuable BlastP Hit
Copci_AmutBmut1_111574		15534	no annotation	TRUE	TRUE	TRUE	392631	FALSE	no valuable BlastP Hit	no valuable BlastP Hit	no valuable BlastP Hit
Copci_AmutBmut1_367690		14610	no annotation	TRUE	TRUE	TRUE	305517	FALSE	no valuable BlastP Hit	no valuable BlastP Hit	no valuable BlastP Hit
Copci_AmutBmut1_432746		2139	no annotation	TRUE	TRUE	TRUE	445550	FALSE	no valuable BlastP Hit	no valuable BlastP Hit	no valuable BlastP Hit
Copci_AmutBmut1_445964		14271	no annotation	TRUE	TRUE	TRUE	697302	FALSE	no valuable BlastP Hit	no valuable BlastP Hit	no valuable BlastP Hit
Copci_AmutBmut1_485299		13854	no annotation	TRUE	TRUE	TRUE	305504	FALSE	no valuable BlastP Hit	no valuable BlastP Hit	no valuable BlastP Hit
Copci_AmutBmut1_545670		8677	no annotation	TRUE	TRUE	TRUE	663306	FALSE	no valuable BlastP Hit	no valuable BlastP Hit	no valuable BlastP Hit
Copci_AmutBmut1_369252		5498	no annotation	TRUE	TRUE	TRUE	600693	FALSE	no valuable BlastP Hit	no valuable BlastP Hit	no valuable BlastP Hit
Copci_AmutBmut1_249540		14609	no annotation	TRUE	TRUE	TRUE	678479	FALSE	no valuable BlastP Hit	no valuable BlastP Hit	no valuable BlastP Hit
Copci_AmutBmut1_475882		13912	no annotation	TRUE	TRUE	TRUE	379219	FALSE	no valuable BlastP Hit	no valuable BlastP Hit	no valuable BlastP Hit
Copci_AmutBmut1_383035		16245	no annotation	TRUE	TRUE	TRUE	703503	FALSE	no valuable BlastP Hit	no valuable BlastP Hit	no valuable BlastP Hit
Copci_AmutBmut1_417513		13962	no annotation	TRUE	TRUE	TRUE	608980	FALSE	no valuable BlastP Hit	no valuable BlastP Hit	no valuable BlastP Hit
Copci_AmutBmut1_468226		15937	no annotation	TRUE	FALSE	TRUE	598612	FALSE	no valuable BlastP Hit	no valuable BlastP Hit	no valuable BlastP Hit
Copci_AmutBmut1_397235		14574	no annotation	TRUE	FALSE	TRUE	467327	FALSE	no valuable BlastP Hit	no valuable BlastP Hit	no valuable BlastP Hit
Copci_AmutBmut1_418208		7326	no annotation	TRUE	FALSE	TRUE	399707	FALSE	no valuable BlastP Hit	no valuable BlastP Hit	no valuable BlastP Hit
Copci_AmutBmut1_442195		807	no annotation	TRUE	FALSE	TRUE	297176	FALSE	no valuable BlastP Hit	no valuable BlastP Hit	no valuable BlastP Hit
Copci_AmutBmut1_544058		3908	IPR008183_Aldose 1-/Glucose-6-phosphate 1-epimerase, IPR011013_Galactose mutarotase-like domain, IPR014718_Glycoside hydrolase-type carbohydrate-binding	TRUE	TRUE	FALSE	313724	FALSE	no valuable BlastP Hit	no valuable BlastP Hit	no valuable BlastP Hit
Copci_AmutBmut1_517944		15691	IPR000772_Ricin Blectin domain	TRUE	TRUE	FALSE	632684	FALSE	no valuable BlastP Hit	no valuable BlastP Hit	no valuable BlastP Hit
Copci_AmutBmut1_482207		6607	IPR001810_F-box domain	TRUE	TRUE	FALSE	443434	FALSE	no valuable BlastP Hit	no valuable BlastP Hit	no valuable BlastP Hit
Copci_AmutBmut1_372931		493	IPR012312_Haemerythrin-like	TRUE	TRUE	FALSE	670234	FALSE	no valuable BlastP Hit	no valuable BlastP Hit	no valuable BlastP Hit
Copci_AmutBmut1_409075		6675	IPR010686_Oil body-associated protein-like	TRUE	TRUE	FALSE	332593	FALSE	no valuable BlastP Hit	no valuable BlastP Hit	no valuable BlastP Hit
Copci_AmutBmut1_354193		1468	IPR021102_Peptide-N4-(N-acetyl-beta-glucosaminyl)asparagine amidase A	TRUE	TRUE	FALSE	512494	FALSE	no valuable BlastP Hit	no valuable BlastP Hit	no valuable BlastP Hit
Copci_AmutBmut1_403217		8649	IPR018824_Conidiation-specific protein 6	TRUE	TRUE	FALSE	458340	FALSE	no valuable BlastP Hit	no valuable BlastP Hit	no valuable BlastP Hit
Copci_AmutBmut1_481817		6636	IPR019019_H-type lectin domain	TRUE	TRUE	FALSE	621978	FALSE	no valuable BlastP Hit	no valuable BlastP Hit	no valuable BlastP Hit
Copci_AmutBmut1_483457		16111	IPR029068_Glyoxalase/Bleomycin resistance protein/Dihydroxybiphenyl dioxygenase	TRUE	TRUE	FALSE	484790	FALSE	no valuable BlastP Hit	no valuable BlastP Hit	no valuable BlastP Hit
Copci_AmutBmut1_544915		1139	IPR029062_Class I glutamine amidotransferase-like, IPR002818_DJ-1/PfpI	TRUE	TRUE	FALSE	619333	FALSE	no valuable BlastP Hit	no valuable BlastP Hit	no valuable BlastP Hit
Copci_AmutBmut1_168224		6638	IPR032675_Leucine-rich repeat domainL domain-like	TRUE	TRUE	FALSE	479147	FALSE	no valuable BlastP Hit	no valuable BlastP Hit	no valuable BlastP Hit
Copci_AmutBmut1_357587		214	IPR010285_DNA helicase Pif1-like, IPR027417_P-loop containing nucleoside triphosphate hydrolase	TRUE	TRUE	FALSE	611117	FALSE	no valuable BlastP Hit	no valuable BlastP Hit	no valuable BlastP Hit
Copci_AmutBmut1_379664	Ricin B-fold protein	15873	IPR012334_Pectin lyase fold, IPR011050_Pectin lyase fold/virulence factor	TRUE	TRUE	FALSE	620855	FALSE	no valuable BlastP Hit	no valuable BlastP Hit	no valuable BlastP Hit
Copci_AmutBmut1_501108		15462	IPR032675_Leucine-rich repeat domainL domain-like	TRUE	TRUE	FALSE	316166	FALSE	no valuable BlastP Hit	no valuable BlastP Hit	no valuable BlastP Hit
Copci_AmutBmut1_412376		1139	IPR029062_Class I glutamine amidotransferase-like, IPR002818_DJ-1/PfpI	TRUE	TRUE	FALSE	443501	FALSE	no valuable BlastP Hit	no valuable BlastP Hit	no valuable BlastP Hit
Copci_AmutBmut1_126949		1380	IPR032675_Leucine-rich repeat domainL domain-like	TRUE	TRUE	FALSE	471363	FALSE	no valuable BlastP Hit	no valuable BlastP Hit	no valuable BlastP Hit
Copci_AmutBmut1_404910		15409	IPR008979_Galactose-binding domain-like	TRUE	TRUE	FALSE	327918	FALSE	no valuable BlastP Hit	no valuable BlastP Hit	no valuable BlastP Hit
Copci_AmutBmut1_433498		6672	IPR032675_Leucine-rich repeat domainL domain-like	TRUE	TRUE	FALSE	665478	FALSE	no valuable BlastP Hit	no valuable BlastP Hit	no valuable BlastP Hit
Copci_AmutBmut1_441837		7324	IPR027796_OTT_1508-like deaminase	TRUE	TRUE	FALSE	332510	FALSE	no valuable BlastP Hit	no valuable BlastP Hit	no valuable BlastP Hit
Copci_AmutBmut1_225748		7319	IPR032675_Leucine-rich repeat domainL domain-like, IPR001810_F-box domain	TRUE	TRUE	FALSE	707443	FALSE	no valuable BlastP Hit	no valuable BlastP Hit	no valuable BlastP Hit
Copci_AmutBmut1_378870		8690	IPR007065_HPP	TRUE	TRUE	FALSE	694100	FALSE	no valuable BlastP Hit	no valuable BlastP Hit	no valuable BlastP Hit
Copci_AmutBmut1_420416		2875	IPR000254_Cellulose-binding domainfungal, IPR029058_Alpha/Beta hydrolase fold	TRUE	TRUE	FALSE	319772	FALSE	no valuable BlastP Hit	no valuable BlastP Hit	no valuable BlastP Hit
Copci_AmutBmut1_502066		1544	IPR000254_Cellulose-binding domainfungal, IPR001137_Glycoside hydrolase family 11, IPR033123_Glycosyl hydrolases family 11 (GH11) domain, IPR013319_Glycoside hydrolase family 11/12, IPR013320_Concanavalin A-like lectin/glucanase domain, IPR018208_Glycoside hydrolase family 11active site 1	TRUE	TRUE	FALSE	682757	FALSE	no valuable BlastP Hit	no valuable BlastP Hit	no valuable BlastP Hit
Copci_AmutBmut1_507443		3482	IPR019402_Frag1/DRAM/Sfk1	TRUE	TRUE	FALSE	640082	FALSE	no valuable BlastP Hit	no valuable BlastP Hit	no valuable BlastP Hit
Copci_AmutBmut1_466099		13990	IPR032675_Leucine-rich repeat domainL domain-like	TRUE	TRUE	FALSE	602909	FALSE	no valuable BlastP Hit	no valuable BlastP Hit	no valuable BlastP Hit
Copci_AmutBmut1_493098		2516	IPR018957_Zinc fingerC3HC4 RING-type, IPR013083_Zinc fingerRING/FYVE/PHD-type, IPR001841_Zinc fingerRING-type	TRUE	TRUE	FALSE	640863	FALSE	no valuable BlastP Hit	no valuable BlastP Hit	no valuable BlastP Hit
Copci_AmutBmut1_495449		14025	IPR032675_Leucine-rich repeat domainL domain-like	TRUE	TRUE	FALSE	441828	FALSE	no valuable BlastP Hit	no valuable BlastP Hit	no valuable BlastP Hit
Copci_AmutBmut1_365373		1022	IPR013087_Zinc finger C2H2-type	TRUE	TRUE	FALSE	697261	FALSE	no valuable BlastP Hit	no valuable BlastP Hit	no valuable BlastP Hit
Copci_AmutBmut1_384328		367	IPR013320_Concanavalin A-like lectin/glucanase domain, IPR001722_Glycoside hydrolasefamily 7	TRUE	TRUE	FALSE	190576	FALSE	no valuable BlastP Hit	no valuable BlastP Hit	no valuable BlastP Hit
Copci_AmutBmut1_368104		14625	IPR012506_YhhN-like	TRUE	TRUE	FALSE	536748	FALSE	no valuable BlastP Hit	no valuable BlastP Hit	no valuable BlastP Hit
Copci_AmutBmut1_491915		1117	IPR001524_Glycoside hydrolasefamily 6conserved site, IPR016288_#N\\xc3\\x89V?	TRUE	TRUE	FALSE	670374	FALSE	no valuable BlastP Hit	no valuable BlastP Hit	no valuable BlastP Hit
Copci_AmutBmut1_435281		16018	IPR000254_Cellulose-binding domainfungal	TRUE	TRUE	FALSE	319772	FALSE	no valuable BlastP Hit	no valuable BlastP Hit	no valuable BlastP Hit
Copci_AmutBmut1_491251		6672	IPR032675_Leucine-rich repeat domainL domain-like	TRUE	TRUE	FALSE	619438	FALSE	no valuable BlastP Hit	no valuable BlastP Hit	no valuable BlastP Hit
Copci_AmutBmut1_445700		7430	IPR032675_Leucine-rich repeat domainL domain-like	TRUE	TRUE	FALSE	455958	FALSE	no valuable BlastP Hit	no valuable BlastP Hit	no valuable BlastP Hit
Copci_AmutBmut1_357863		1180	IPR013830_SGNH hydrolase-type esterase domain	TRUE	TRUE	FALSE	671452	FALSE	no valuable BlastP Hit	no valuable BlastP Hit	no valuable BlastP Hit
Copci_AmutBmut1_449945		5210	IPR006153_Cation/H+ exchanger	TRUE	TRUE	FALSE	314109	FALSE	no valuable BlastP Hit	no valuable BlastP Hit	no valuable BlastP Hit
Copci_AmutBmut1_53872		80	IPR020683_Ankyrin repeat-containing domain	TRUE	TRUE	FALSE	655412	FALSE	no valuable BlastP Hit	no valuable BlastP Hit	no valuable BlastP Hit
Copci_AmutBmut1_442697		14011	IPR011320_Ribonuclease H1N-terminal, IPR009027_Ribosomal protein L9/RNase H1N-terminal	TRUE	TRUE	FALSE	313680	FALSE	no valuable BlastP Hit	no valuable BlastP Hit	no valuable BlastP Hit
Copci_AmutBmut1_473475		14856	IPR032675_Leucine-rich repeat domainL domain-like	TRUE	TRUE	FALSE	705129	FALSE	no valuable BlastP Hit	no valuable BlastP Hit	no valuable BlastP Hit
Copci_AmutBmut1_443930		6335	IPR032675_Leucine-rich repeat domainL domain-like	TRUE	TRUE	FALSE	301212	FALSE	no valuable BlastP Hit	no valuable BlastP Hit	no valuable BlastP Hit
Copci_AmutBmut1_449989		1352	IPR002035_von Willebrand factortype A, IPR013694_VIT domain	TRUE	TRUE	FALSE	387424	FALSE	no valuable BlastP Hit	no valuable BlastP Hit	no valuable BlastP Hit
Copci_AmutBmut1_362480		1458	IPR014710_RmlC-like jelly roll fold, IPR011051_RmlC-like cupin domain, IPR005708_Homogentisate 1,2-dioxygenase	TRUE	TRUE	FALSE	569405	FALSE	no valuable BlastP Hit	no valuable BlastP Hit	no valuable BlastP Hit
Copci_AmutBmut1_437532		5499	IPR008427_Extracellular membrane proteinCFEM domain	TRUE	TRUE	FALSE	305233	FALSE	no valuable BlastP Hit	no valuable BlastP Hit	no valuable BlastP Hit
Copci_AmutBmut1_438154		1236	IPR021331_Protein of unknown function DUF2945	TRUE	TRUE	FALSE	297573	FALSE	no valuable BlastP Hit	no valuable BlastP Hit	no valuable BlastP Hit
Copci_AmutBmut1_438797		493	IPR012312_Haemerythrin-like	TRUE	TRUE	FALSE	445721	FALSE	no valuable BlastP Hit	no valuable BlastP Hit	no valuable BlastP Hit
Copci_AmutBmut1_439416		8649	IPR018824_Conidiation-specific protein 6	TRUE	TRUE	FALSE	568645	FALSE	no valuable BlastP Hit	no valuable BlastP Hit	no valuable BlastP Hit
Copci_AmutBmut1_483711		895	IPR025649_Protein of unknown function DUF4360	TRUE	TRUE	FALSE	330718	FALSE	no valuable BlastP Hit	no valuable BlastP Hit	no valuable BlastP Hit
Copci_AmutBmut1_547282		895	IPR025649_Protein of unknown function DUF4360	TRUE	TRUE	FALSE	443926	FALSE	no valuable BlastP Hit	no valuable BlastP Hit	no valuable BlastP Hit
Copci_AmutBmut1_475934		1294	IPR007250_Heat shock protein 9/12, IPR016360_Heat shock protein12.szeptfungi	TRUE	TRUE	FALSE	188301	FALSE	no valuable BlastP Hit	no valuable BlastP Hit	no valuable BlastP Hit
Copci_AmutBmut1_116193		895	IPR025649_Protein of unknown function DUF4360	TRUE	TRUE	FALSE	572841	FALSE	no valuable BlastP Hit	no valuable BlastP Hit	no valuable BlastP Hit
Copci_AmutBmut1_358887		791	IPR000254_Cellulose-binding domainfungal, IPR029058_Alpha/Beta hydrolase fold, IPR010126_EsterasePHB depolymerase	TRUE	TRUE	FALSE	319772	FALSE	no valuable BlastP Hit	no valuable BlastP Hit	no valuable BlastP Hit
Copci_AmutBmut1_373659		15192	IPR003582_ShKT domain	TRUE	TRUE	FALSE	315175	FALSE	no valuable BlastP Hit	no valuable BlastP Hit	no valuable BlastP Hit
Copci_AmutBmut1_375653		8169	IPR032675_Leucine-rich repeat domainL domain-like	TRUE	TRUE	FALSE	467513	FALSE	no valuable BlastP Hit	no valuable BlastP Hit	no valuable BlastP Hit
Copci_AmutBmut1_399438		6136	IPR032675_Leucine-rich repeat domainL domain-like	TRUE	TRUE	FALSE	293279	FALSE	no valuable BlastP Hit	no valuable BlastP Hit	no valuable BlastP Hit
Copci_AmutBmut1_400231		1024	IPR000254_Cellulose-binding domainfungal, IPR011041_Soluble quinoprotein glucose/sorbosone dehydrogenase, IPR015920_Cellobiose dehydrogenasecytochrome domain, IPR005018_DOMON domain	TRUE	TRUE	FALSE	319772	FALSE	no valuable BlastP Hit	no valuable BlastP Hit	no valuable BlastP Hit
Copci_AmutBmut1_435492		46	IPR009009_RlpA-like proteindouble-psi beta-barrel domain	TRUE	TRUE	FALSE	292422	FALSE	no valuable BlastP Hit	no valuable BlastP Hit	no valuable BlastP Hit
Copci_AmutBmut1_446427		3960	IPR011059_Metal-dependent hydrolasecomposite domain, IPR032466_Metal-dependent hydrolase, IPR006680_Amidohydrolase-related	TRUE	TRUE	FALSE	309096	FALSE	no valuable BlastP Hit	no valuable BlastP Hit	no valuable BlastP Hit
Copci_AmutBmut1_446956		14340	IPR012597_Fungal mating-type pheromone	TRUE	TRUE	FALSE	313028	FALSE	no valuable BlastP Hit	no valuable BlastP Hit	no valuable BlastP Hit
Copci_AmutBmut1_446959		14342	IPR012597_Fungal mating-type pheromone	TRUE	TRUE	FALSE	399545	FALSE	no valuable BlastP Hit	no valuable BlastP Hit	no valuable BlastP Hit
Copci_AmutBmut1_450047		2292	IPR001765_Carbonic anhydrase	TRUE	TRUE	FALSE	310771	FALSE	no valuable BlastP Hit	no valuable BlastP Hit	no valuable BlastP Hit
Copci_AmutBmut1_457790		6901	IPR032675_Leucine-rich repeat domainL domain-like	TRUE	TRUE	FALSE	438892	FALSE	no valuable BlastP Hit	no valuable BlastP Hit	no valuable BlastP Hit
Copci_AmutBmut1_463517		241	IPR000639_Epoxide hydrolase-like, IPR029058_Alpha/Beta hydrolase fold, IPR010497_Epoxide hydrolaseN-terminal	TRUE	TRUE	FALSE	706117	FALSE	no valuable BlastP Hit	no valuable BlastP Hit	no valuable BlastP Hit
Copci_AmutBmut1_468158		5682	IPR001447_Arylamine N-acetyltransferase	TRUE	TRUE	FALSE	479607	FALSE	no valuable BlastP Hit	no valuable BlastP Hit	no valuable BlastP Hit
Copci_AmutBmut1_496355		6625	IPR024320_Phosphatidylglycerol lysyltransferaseC-terminal	TRUE	TRUE	FALSE	306967	FALSE	no valuable BlastP Hit	no valuable BlastP Hit	no valuable BlastP Hit
Copci_AmutBmut1_502842		15985	IPR000254_Cellulose-binding domainfungal	TRUE	TRUE	FALSE	319772	FALSE	no valuable BlastP Hit	no valuable BlastP Hit	no valuable BlastP Hit
Copci_AmutBmut1_523274		16017	IPR032675_Leucine-rich repeat domainL domain-like	TRUE	TRUE	FALSE	664292	FALSE	no valuable BlastP Hit	no valuable BlastP Hit	no valuable BlastP Hit
Copci_AmutBmut1_538890		13805	IPR013763_Cyclin-like, IPR006671_CyclinN-terminal	TRUE	TRUE	FALSE	658958	FALSE	no valuable BlastP Hit	no valuable BlastP Hit	no valuable BlastP Hit
Copci_AmutBmut1_545612		895	IPR025649_Protein of unknown function DUF4360	TRUE	TRUE	FALSE	589210	FALSE	no valuable BlastP Hit	no valuable BlastP Hit	no valuable BlastP Hit
Copci_AmutBmut1_380826		791	IPR029058_Alpha/Beta hydrolase fold, IPR000254_Cellulose-binding domainfungal, IPR010126_EsterasePHB depolymerase	TRUE	TRUE	FALSE	319772	FALSE	no valuable BlastP Hit	no valuable BlastP Hit	no valuable BlastP Hit
Copci_AmutBmut1_482122		895	IPR025649_Protein of unknown function DUF4360	TRUE	TRUE	FALSE	680840	FALSE	no valuable BlastP Hit	no valuable BlastP Hit	no valuable BlastP Hit
Copci_AmutBmut1_482403		8685	IPR015797_NUDIX hydrolase domain-like	TRUE	TRUE	FALSE	332808	FALSE	no valuable BlastP Hit	no valuable BlastP Hit	no valuable BlastP Hit
Copci_AmutBmut1_462750		367	IPR001722_Glycoside hydrolasefamily 7, IPR013320_Concanavalin A-like lectin/glucanase domain	TRUE	TRUE	FALSE	523352	FALSE	no valuable BlastP Hit	no valuable BlastP Hit	no valuable BlastP Hit
Copci_AmutBmut1_403759		2587	IPR002893_Zinc fingerMYND-type	TRUE	TRUE	FALSE	632043	FALSE	no valuable BlastP Hit	no valuable BlastP Hit	no valuable BlastP Hit
Copci_AmutBmut1_456674		7408	IPR000254_Cellulose-binding domainfungal, IPR013830_SGNH hydrolase-type esterase domain	TRUE	TRUE	FALSE	319772	FALSE	no valuable BlastP Hit	no valuable BlastP Hit	no valuable BlastP Hit
Copci_AmutBmut1_498354		208	IPR002893_Zinc fingerMYND-type	TRUE	TRUE	FALSE	333815	FALSE	no valuable BlastP Hit	no valuable BlastP Hit	no valuable BlastP Hit
Copci_AmutBmut1_448025		6636	IPR019019_H-type lectin domain	TRUE	TRUE	FALSE	484390	FALSE	no valuable BlastP Hit	no valuable BlastP Hit	no valuable BlastP Hit
Copci_AmutBmut1_468233		15941	IPR032675_Leucine-rich repeat domainL domain-like	TRUE	TRUE	FALSE	436829	FALSE	no valuable BlastP Hit	no valuable BlastP Hit	no valuable BlastP Hit
Copci_AmutBmut1_474603		8537	IPR000182_GNAT domain, IPR016181_Acyl-CoA N-acyltransferase	TRUE	TRUE	FALSE	575311	FALSE	no valuable BlastP Hit	no valuable BlastP Hit	no valuable BlastP Hit
Copci_AmutBmut1_494935		4406	IPR000073_Alpha/beta hydrolase fold-1, IPR022742_Serine aminopeptidaseS33, IPR029058_Alpha/Beta hydrolase fold	TRUE	TRUE	FALSE	634937	FALSE	no valuable BlastP Hit	no valuable BlastP Hit	no valuable BlastP Hit
Copci_AmutBmut1_499677		5372	IPR006769_Coiled-coil domain containing protein 109C-terminal	TRUE	TRUE	FALSE	666461	FALSE	no valuable BlastP Hit	no valuable BlastP Hit	no valuable BlastP Hit
Copci_AmutBmut1_534846		14814	IPR011989_Armadillo-like helical	TRUE	TRUE	FALSE	664932	FALSE	no valuable BlastP Hit	no valuable BlastP Hit	no valuable BlastP Hit
Copci_AmutBmut1_57418		13894	IPR011047_Quinoprotein alcohol dehydrogenase-like superfamily	TRUE	TRUE	FALSE	397786	FALSE	no valuable BlastP Hit	no valuable BlastP Hit	no valuable BlastP Hit
Copci_AmutBmut1_448830		1139	IPR029062_Class I glutamine amidotransferase-like, IPR002818_DJ-1/PfpI	TRUE	TRUE	FALSE	602969	FALSE	no valuable BlastP Hit	no valuable BlastP Hit	no valuable BlastP Hit
Copci_AmutBmut1_503366		16138	IPR016191_Ribonuclease/ribotoxin	TRUE	TRUE	FALSE	637905	FALSE	no valuable BlastP Hit	no valuable BlastP Hit	no valuable BlastP Hit
Copci_AmutBmut1_363057		7329	IPR023296_Glycosyl hydrolasefive-bladed beta-propellor domain, IPR006710_Glycoside hydrolasefamily 43	TRUE	TRUE	FALSE	481153	FALSE	no valuable BlastP Hit	no valuable BlastP Hit	no valuable BlastP Hit
Copci_AmutBmut1_363583		14229	IPR000254_Cellulose-binding domainfungal	TRUE	TRUE	FALSE	249920	FALSE	no valuable BlastP Hit	no valuable BlastP Hit	no valuable BlastP Hit
Copci_AmutBmut1_403911		513	IPR011009_Protein kinase-like domain	TRUE	TRUE	FALSE	482568	FALSE	no valuable BlastP Hit	no valuable BlastP Hit	no valuable BlastP Hit
Copci_AmutBmut1_446891		1544	IPR001137_Glycoside hydrolase family 11, IPR033123_Glycosyl hydrolases family 11 (GH11) domain, IPR013319_Glycoside hydrolase family 11/12, IPR013320_Concanavalin A-like lectin/glucanase domain	TRUE	TRUE	FALSE	301129	FALSE	no valuable BlastP Hit	no valuable BlastP Hit	no valuable BlastP Hit
Copci_AmutBmut1_400480		6646	IPR005193_Glycoside hydrolasefamily 62arabinosidase, IPR000254_Cellulose-binding domainfungal, IPR023296_Glycosyl hydrolasefive-bladed beta-propellor domain	TRUE	TRUE	FALSE	319772	FALSE	no valuable BlastP Hit	no valuable BlastP Hit	no valuable BlastP Hit
Copci_AmutBmut1_412782		688	IPR029045_ClpP/crotonase-like domain, IPR005151_Tail specific protease	TRUE	TRUE	FALSE	571838	FALSE	no valuable BlastP Hit	no valuable BlastP Hit	no valuable BlastP Hit
Copci_AmutBmut1_446893		1544	IPR013319_Glycoside hydrolase family 11/12, IPR001137_Glycoside hydrolase family 11, IPR013320_Concanavalin A-like lectin/glucanase domain, IPR033123_Glycosyl hydrolases family 11 (GH11) domain	TRUE	TRUE	FALSE	674540	FALSE	no valuable BlastP Hit	no valuable BlastP Hit	no valuable BlastP Hit
Copci_AmutBmut1_468394		14195	IPR008979_Galactose-binding domain-like	TRUE	TRUE	FALSE	306424	FALSE	no valuable BlastP Hit	no valuable BlastP Hit	no valuable BlastP Hit
Copci_AmutBmut1_277380		8606	IPR017853_Glycoside hydrolase superfamily, IPR005036_CBM21 (carbohydrate binding type-21) domain, IPR006047_Glycosyl hydrolasefamily 13catalytic domain, IPR013783_Immunoglobulin-like fold, IPR006046_Alpha amylase	TRUE	TRUE	FALSE	395886	FALSE	no valuable BlastP Hit	no valuable BlastP Hit	no valuable BlastP Hit
Copci_AmutBmut1_503060		16043	IPR032675_Leucine-rich repeat domainL domain-like	TRUE	TRUE	FALSE	587606	FALSE	no valuable BlastP Hit	no valuable BlastP Hit	no valuable BlastP Hit
Copci_AmutBmut1_445001		308	IPR001810_F-box domain	TRUE	TRUE	FALSE	446806	FALSE	no valuable BlastP Hit	no valuable BlastP Hit	no valuable BlastP Hit
Copci_AmutBmut1_463285		2882	IPR032675_Leucine-rich repeat domainL domain-like	TRUE	TRUE	FALSE	599547	FALSE	no valuable BlastP Hit	no valuable BlastP Hit	no valuable BlastP Hit
Copci_AmutBmut1_377134		6145	IPR032675_Leucine-rich repeat domainL domain-like	TRUE	TRUE	FALSE	334381	FALSE	no valuable BlastP Hit	no valuable BlastP Hit	no valuable BlastP Hit
Copci_AmutBmut1_381999		1548	IPR000254_Cellulose-binding domainfungal	TRUE	TRUE	FALSE	319772	FALSE	no valuable BlastP Hit	no valuable BlastP Hit	no valuable BlastP Hit
Copci_AmutBmut1_427199		484	IPR027948_Protein of unknown function (DUF4436)	TRUE	TRUE	FALSE	603287	FALSE	no valuable BlastP Hit	no valuable BlastP Hit	no valuable BlastP Hit
Copci_AmutBmut1_452912		7362	IPR029058_Alpha/Beta hydrolase fold, IPR002921_Fungal lipase-like domain	TRUE	TRUE	FALSE	291657	FALSE	no valuable BlastP Hit	no valuable BlastP Hit	no valuable BlastP Hit
Copci_AmutBmut1_473786		13621	IPR013087_Zinc finger C2H2-type	TRUE	TRUE	FALSE	709867	FALSE	no valuable BlastP Hit	no valuable BlastP Hit	no valuable BlastP Hit
Copci_AmutBmut1_480759		1549	IPR011009_Protein kinase-like domain, IPR000719_Protein kinase domain	TRUE	TRUE	FALSE	694654	FALSE	no valuable BlastP Hit	no valuable BlastP Hit	no valuable BlastP Hit
Copci_AmutBmut1_472122		4425	IPR008927_-phosphogluconate dehydrogenase C-terminal domain-like, IPR006115_#N\\xc3\\x89V?, IPR029154_#N\\xc3\\x89V?, IPR016040_NAD(P)-binding domain, IPR013328_-phosphogluconate dehydrogenasedomain 2	TRUE	TRUE	FALSE	326710	FALSE	no valuable BlastP Hit	no valuable BlastP Hit	no valuable BlastP Hit
Copci_AmutBmut1_355324		2516	IPR013083_Zinc fingerRING/FYVE/PHD-type, IPR001841_Zinc fingerRING-type, IPR018957_Zinc fingerC3HC4 RING-type	TRUE	TRUE	FALSE	606058	FALSE	no valuable BlastP Hit	no valuable BlastP Hit	no valuable BlastP Hit
Copci_AmutBmut1_378427		15704	IPR000571_Zinc fingerCCCH-type	TRUE	TRUE	FALSE	607331	FALSE	no valuable BlastP Hit	no valuable BlastP Hit	no valuable BlastP Hit
Copci_AmutBmut1_448137		8579	IPR001715_Calponin homology domain	TRUE	TRUE	FALSE	484610	FALSE	no valuable BlastP Hit	no valuable BlastP Hit	no valuable BlastP Hit
Copci_AmutBmut1_453611		15349	IPR011990_Tetratricopeptide-like helical domain	TRUE	TRUE	FALSE	444439	FALSE	no valuable BlastP Hit	no valuable BlastP Hit	no valuable BlastP Hit
Copci_AmutBmut1_498154		14696	IPR001202_WW domain	TRUE	TRUE	FALSE	390988	FALSE	no valuable BlastP Hit	no valuable BlastP Hit	no valuable BlastP Hit
Copci_AmutBmut1_541779		8583	IPR009071_High mobility group box domain	TRUE	TRUE	FALSE	648888	FALSE	no valuable BlastP Hit	no valuable BlastP Hit	no valuable BlastP Hit
Copci_AmutBmut1_373549		1549	IPR000719_Protein kinase domain, IPR011009_Protein kinase-like domain	TRUE	TRUE	FALSE	694654	FALSE	no valuable BlastP Hit	no valuable BlastP Hit	no valuable BlastP Hit
Copci_AmutBmut1_490576		208	IPR002893_Zinc fingerMYND-type	TRUE	TRUE	FALSE	301894	FALSE	no valuable BlastP Hit	no valuable BlastP Hit	no valuable BlastP Hit
Copci_AmutBmut1_384835		2616	IPR001357_BRCT domain, IPR008893_WGR domain, IPR004102_Poly(ADP-ribose) polymeraseregulatory domain, IPR012317_Poly(ADP-ribose) polymerasecatalytic domain	TRUE	TRUE	FALSE	685788	FALSE	no valuable BlastP Hit	no valuable BlastP Hit	no valuable BlastP Hit
Copci_AmutBmut1_446936		1786	IPR032710_NTF2-like domain	TRUE	TRUE	FALSE	448570	FALSE	no valuable BlastP Hit	no valuable BlastP Hit	no valuable BlastP Hit
Copci_AmutBmut1_403313		15225	IPR013087_Zinc finger C2H2-type	TRUE	TRUE	FALSE	302636	FALSE	no valuable BlastP Hit	no valuable BlastP Hit	no valuable BlastP Hit
Copci_AmutBmut1_472158		501	IPR004898_Pectate lyasecatalytic, IPR011050_Pectin lyase fold/virulence factor, IPR012334_Pectin lyase fold	TRUE	TRUE	FALSE	708222	FALSE	no valuable BlastP Hit	no valuable BlastP Hit	no valuable BlastP Hit
Copci_AmutBmut1_146171		241	IPR029058_Alpha/Beta hydrolase fold, IPR010497_Epoxide hydrolaseN-terminal, IPR000639_Epoxide hydrolase-like	TRUE	TRUE	FALSE	449929	FALSE	no valuable BlastP Hit	no valuable BlastP Hit	no valuable BlastP Hit
Copci_AmutBmut1_468708		299	IPR001000_Glycoside hydrolase family 10 domain, IPR017853_Glycoside hydrolase superfamily, IPR031158_Glycosyl hydrolases family 10active site	TRUE	TRUE	FALSE	316256	FALSE	no valuable BlastP Hit	no valuable BlastP Hit	no valuable BlastP Hit
Copci_AmutBmut1_470440		8703	IPR000254_Cellulose-binding domainfungal	TRUE	TRUE	FALSE	319772	FALSE	no valuable BlastP Hit	no valuable BlastP Hit	no valuable BlastP Hit
Copci_AmutBmut1_475336		1908	IPR000868_Isochorismatase-like	TRUE	TRUE	FALSE	303586	FALSE	no valuable BlastP Hit	no valuable BlastP Hit	no valuable BlastP Hit
Copci_AmutBmut1_499958		6577	IPR027948_Protein of unknown function (DUF4436)	TRUE	TRUE	FALSE	188623	FALSE	no valuable BlastP Hit	no valuable BlastP Hit	no valuable BlastP Hit
Copci_AmutBmut1_451005		14845	IPR000254_Cellulose-binding domainfungal	TRUE	TRUE	FALSE	319772	FALSE	no valuable BlastP Hit	no valuable BlastP Hit	no valuable BlastP Hit
Copci_AmutBmut1_472767		493	IPR012312_Haemerythrin-like	TRUE	TRUE	FALSE	590102	FALSE	no valuable BlastP Hit	no valuable BlastP Hit	no valuable BlastP Hit
Copci_AmutBmut1_53386		493	IPR012312_Haemerythrin-like	TRUE	TRUE	FALSE	522610	FALSE	no valuable BlastP Hit	no valuable BlastP Hit	no valuable BlastP Hit
Copci_AmutBmut1_485187		367	IPR001722_Glycoside hydrolasefamily 7, IPR013320_Concanavalin A-like lectin/glucanase domain	TRUE	TRUE	FALSE	309700	FALSE	no valuable BlastP Hit	no valuable BlastP Hit	no valuable BlastP Hit
Copci_AmutBmut1_394351		14280	IPR032710_NTF2-like domain	TRUE	TRUE	FALSE	489405	FALSE	no valuable BlastP Hit	no valuable BlastP Hit	no valuable BlastP Hit
Copci_AmutBmut1_446000		6647	IPR032675_Leucine-rich repeat domainL domain-like	TRUE	TRUE	FALSE	595756	FALSE	no valuable BlastP Hit	no valuable BlastP Hit	no valuable BlastP Hit
Copci_AmutBmut1_452979		804	IPR000182_GNAT domain, IPR016181_Acyl-CoA N-acyltransferase	TRUE	TRUE	FALSE	483420	FALSE	no valuable BlastP Hit	no valuable BlastP Hit	no valuable BlastP Hit
Copci_AmutBmut1_151024		15858	IPR012334_Pectin lyase fold, IPR010069_Filamentous haemagglutinin20-residue x2 repeat	TRUE	TRUE	FALSE	318785	FALSE	no valuable BlastP Hit	no valuable BlastP Hit	no valuable BlastP Hit
Copci_AmutBmut1_293007		1024	IPR005018_DOMON domain, IPR000254_Cellulose-binding domainfungal, IPR011041_Soluble quinoprotein glucose/sorbosone dehydrogenase, IPR011042_Six-bladed beta-propellerTolB-like, IPR015920_Cellobiose dehydrogenasecytochrome domain	TRUE	TRUE	FALSE	319772	FALSE	no valuable BlastP Hit	no valuable BlastP Hit	no valuable BlastP Hit
Copci_AmutBmut1_366815		6124	IPR032675_Leucine-rich repeat domainL domain-like	TRUE	TRUE	FALSE	626248	FALSE	no valuable BlastP Hit	no valuable BlastP Hit	no valuable BlastP Hit
Copci_AmutBmut1_369080		208	IPR002893_Zinc fingerMYND-type	TRUE	TRUE	FALSE	697931	FALSE	no valuable BlastP Hit	no valuable BlastP Hit	no valuable BlastP Hit
Copci_AmutBmut1_377433		15578	IPR003431_Beta propeller phytase, IPR011042_Six-bladed beta-propellerTolB-like, IPR009030_Growth factor receptor cysteine-rich domain, IPR013032_EGF-likeconserved site, IPR000742_EGF-like domain, IPR013111_EGF-like domainextracellular	TRUE	TRUE	FALSE	652117	FALSE	no valuable BlastP Hit	no valuable BlastP Hit	no valuable BlastP Hit
Copci_AmutBmut1_406516		7410	IPR015424_Pyridoxal phosphate-dependent transferase, IPR004839_Aminotransferaseclass I/classII, IPR015421_Pyridoxal phosphate-dependent transferasemajor regionsubdomain 1	TRUE	TRUE	FALSE	657102	FALSE	no valuable BlastP Hit	no valuable BlastP Hit	no valuable BlastP Hit
Copci_AmutBmut1_439741		348	IPR008030_NmrA-like domain, IPR016040_NAD(P)-binding domain	TRUE	TRUE	FALSE	333595	FALSE	no valuable BlastP Hit	no valuable BlastP Hit	no valuable BlastP Hit
Copci_AmutBmut1_442255		6145	IPR032675_Leucine-rich repeat domainL domain-like	TRUE	TRUE	FALSE	586336	FALSE	no valuable BlastP Hit	no valuable BlastP Hit	no valuable BlastP Hit
Copci_AmutBmut1_444789		8690	IPR007065_HPP	TRUE	TRUE	FALSE	163235	FALSE	no valuable BlastP Hit	no valuable BlastP Hit	no valuable BlastP Hit
Copci_AmutBmut1_446966		14344	IPR012597_Fungal mating-type pheromone	TRUE	TRUE	FALSE	313028	FALSE	no valuable BlastP Hit	no valuable BlastP Hit	no valuable BlastP Hit
Copci_AmutBmut1_447747		6607	IPR032675_Leucine-rich repeat domainL domain-like, IPR001810_F-box domain	TRUE	TRUE	FALSE	672109	FALSE	no valuable BlastP Hit	no valuable BlastP Hit	no valuable BlastP Hit
Copci_AmutBmut1_448894		5811	IPR032675_Leucine-rich repeat domainL domain-like	TRUE	TRUE	FALSE	325955	FALSE	no valuable BlastP Hit	no valuable BlastP Hit	no valuable BlastP Hit
Copci_AmutBmut1_452313		2736	IPR011599_Prefoldin alpha subunitarchaea-type, IPR004127_Prefoldin alpha-like	TRUE	TRUE	FALSE	489137	FALSE	no valuable BlastP Hit	no valuable BlastP Hit	no valuable BlastP Hit
Copci_AmutBmut1_453855		15396	IPR008979_Galactose-binding domain-like	TRUE	TRUE	FALSE	486552	FALSE	no valuable BlastP Hit	no valuable BlastP Hit	no valuable BlastP Hit
Copci_AmutBmut1_480537		5987	IPR001204_Phosphate transporter	TRUE	TRUE	FALSE	562617	FALSE	no valuable BlastP Hit	no valuable BlastP Hit	no valuable BlastP Hit
Copci_AmutBmut1_481022		861	IPR032710_NTF2-like domain	TRUE	TRUE	FALSE	292029	FALSE	no valuable BlastP Hit	no valuable BlastP Hit	no valuable BlastP Hit
Copci_AmutBmut1_492962		1135	IPR006050_DNA photolyaseN-terminal, IPR018394_Cryptochrome/DNA photolyase class 1conserved siteC-terminal, IPR014729_Rossmann-like alpha/beta/alpha sandwich fold, IPR005101_Cryptochrome/DNA photolyaseFAD-binding domain	TRUE	TRUE	FALSE	319167	FALSE	no valuable BlastP Hit	no valuable BlastP Hit	no valuable BlastP Hit
Copci_AmutBmut1_501145		8617	IPR032675_Leucine-rich repeat domainL domain-like	TRUE	TRUE	FALSE	608970	FALSE	no valuable BlastP Hit	no valuable BlastP Hit	no valuable BlastP Hit
Copci_AmutBmut1_501707		211	IPR011766_Thiamine pyrophosphate enzymeC-terminal TPP-binding, IPR029061_Thiamin diphosphate-binding fold, IPR029035_DHS-like NAD/FAD-binding domain, IPR012001_Thiamine pyrophosphate enzymeN-terminal TPP-binding domain	TRUE	TRUE	FALSE	191581	FALSE	no valuable BlastP Hit	no valuable BlastP Hit	no valuable BlastP Hit
Copci_AmutBmut1_525904		299	IPR017853_Glycoside hydrolase superfamily, IPR001000_Glycoside hydrolase family 10 domain	TRUE	TRUE	FALSE	680797	FALSE	no valuable BlastP Hit	no valuable BlastP Hit	no valuable BlastP Hit
Copci_AmutBmut1_542232		539	IPR033132_Glycosyl hydrolases family 1N-terminal conserved site, IPR018120_Glycoside hydrolase family 1active site, IPR001360_Glycoside hydrolase family 1, IPR017853_Glycoside hydrolase superfamily	TRUE	TRUE	FALSE	591182	FALSE	no valuable BlastP Hit	no valuable BlastP Hit	no valuable BlastP Hit
Copci_AmutBmut1_547046		241	IPR029058_Alpha/Beta hydrolase fold, IPR000639_Epoxide hydrolase-like, IPR010497_Epoxide hydrolaseN-terminal	TRUE	TRUE	FALSE	707948	FALSE	no valuable BlastP Hit	no valuable BlastP Hit	no valuable BlastP Hit
Copci_AmutBmut1_97450		555	IPR009075_Acyl-CoA dehydrogenase/oxidase C-terminal, IPR009100_Acyl-CoA dehydrogenase/oxidaseN-terminal and middle domain	TRUE	TRUE	FALSE	319093	FALSE	no valuable BlastP Hit	no valuable BlastP Hit	no valuable BlastP Hit
Copci_AmutBmut1_451069		2586	IPR029061_Thiamin diphosphate-binding fold, IPR019789_Xylulose 5-phosphate/Fructose 6-phosphate phosphoketolasethiamine diphosphate binding site, IPR005593_Xylulose 5-phosphate/Fructose 6-phosphate phosphoketolase, IPR009014_Transketolase C-terminal/Pyruvate-ferredoxin oxidoreductase domain II, IPR018969_Xylulose 5-phosphate/Fructose 6-phosphate phosphoketolaseC-terminal, IPR019790_Xylulose 5-pho…	TRUE	TRUE	FALSE	665790	FALSE	no valuable BlastP Hit	no valuable BlastP Hit	no valuable BlastP Hit
Copci_AmutBmut1_448736		7353	IPR011761_ATP-grasp fold, IPR003806_ATP-grasp foldDUF201-type	TRUE	TRUE	FALSE	311839	FALSE	no valuable BlastP Hit	no valuable BlastP Hit	no valuable BlastP Hit
Copci_AmutBmut1_547096		5798	IPR001810_F-box domain, IPR032675_Leucine-rich repeat domainL domain-like	TRUE	TRUE	FALSE	692851	FALSE	no valuable BlastP Hit	no valuable BlastP Hit	no valuable BlastP Hit
Copci_AmutBmut1_116364		14001	IPR032675_Leucine-rich repeat domainL domain-like	TRUE	TRUE	FALSE	687089	FALSE	no valuable BlastP Hit	no valuable BlastP Hit	no valuable BlastP Hit
Copci_AmutBmut1_209869		1380	IPR032675_Leucine-rich repeat domainL domain-like	TRUE	TRUE	FALSE	477485	FALSE	no valuable BlastP Hit	no valuable BlastP Hit	no valuable BlastP Hit
Copci_AmutBmut1_368552		2135	IPR002129_Pyridoxal phosphate-dependent decarboxylase, IPR015421_Pyridoxal phosphate-dependent transferasemajor regionsubdomain 1, IPR015424_Pyridoxal phosphate-dependent transferase	TRUE	TRUE	FALSE	448621	FALSE	no valuable BlastP Hit	no valuable BlastP Hit	no valuable BlastP Hit
Copci_AmutBmut1_372030		5254	IPR032675_Leucine-rich repeat domainL domain-like	TRUE	TRUE	FALSE	624790	FALSE	no valuable BlastP Hit	no valuable BlastP Hit	no valuable BlastP Hit
Copci_AmutBmut1_447354		6108	IPR011009_Protein kinase-like domain	TRUE	TRUE	FALSE	683348	FALSE	no valuable BlastP Hit	no valuable BlastP Hit	no valuable BlastP Hit
Copci_AmutBmut1_462412		6927	IPR029058_Alpha/Beta hydrolase fold, IPR000073_Alpha/beta hydrolase fold-1	TRUE	TRUE	FALSE	309768	FALSE	no valuable BlastP Hit	no valuable BlastP Hit	no valuable BlastP Hit
Copci_AmutBmut1_483569		5955	IPR009071_High mobility group box domain	TRUE	TRUE	FALSE	482609	FALSE	no valuable BlastP Hit	no valuable BlastP Hit	no valuable BlastP Hit
Copci_AmutBmut1_501720		1497	IPR002654_Glycosyl transferasefamily 25	TRUE	TRUE	FALSE	313117	FALSE	no valuable BlastP Hit	no valuable BlastP Hit	no valuable BlastP Hit
Copci_AmutBmut1_435032		4251	IPR029044_Nucleotide-diphospho-sugar transferases	TRUE	TRUE	FALSE	485605	FALSE	no valuable BlastP Hit	no valuable BlastP Hit	no valuable BlastP Hit
Copci_AmutBmut1_280527		6072	IPR009784_Protein of unknown function DUF1349	TRUE	TRUE	FALSE	439272	FALSE	no valuable BlastP Hit	no valuable BlastP Hit	no valuable BlastP Hit
Copci_AmutBmut1_447136		1213	IPR000868_Isochorismatase-like	TRUE	TRUE	FALSE	329456	FALSE	no valuable BlastP Hit	no valuable BlastP Hit	no valuable BlastP Hit
Copci_AmutBmut1_498860		1024	IPR011041_Soluble quinoprotein glucose/sorbosone dehydrogenase, IPR015920_Cellobiose dehydrogenasecytochrome domain, IPR011042_Six-bladed beta-propellerTolB-like	TRUE	TRUE	FALSE	476245	FALSE	no valuable BlastP Hit	no valuable BlastP Hit	no valuable BlastP Hit
Copci_AmutBmut1_541226		1213	IPR000868_Isochorismatase-like	TRUE	TRUE	FALSE	231472	FALSE	no valuable BlastP Hit	no valuable BlastP Hit	no valuable BlastP Hit
Copci_AmutBmut1_408219		208	IPR002893_Zinc fingerMYND-type	TRUE	TRUE	FALSE	301894	FALSE	no valuable BlastP Hit	no valuable BlastP Hit	no valuable BlastP Hit
Copci_AmutBmut1_406568		7411	IPR032675_Leucine-rich repeat domainL domain-like	TRUE	TRUE	FALSE	588256	FALSE	no valuable BlastP Hit	no valuable BlastP Hit	no valuable BlastP Hit
Copci_AmutBmut1_466868		6109	IPR032675_Leucine-rich repeat domainL domain-like	TRUE	TRUE	FALSE	666595	FALSE	no valuable BlastP Hit	no valuable BlastP Hit	no valuable BlastP Hit
Copci_AmutBmut1_489725		8648	IPR032675_Leucine-rich repeat domainL domain-like	TRUE	TRUE	FALSE	570759	FALSE	no valuable BlastP Hit	no valuable BlastP Hit	no valuable BlastP Hit
Copci_AmutBmut1_24428		14984	IPR032675_Leucine-rich repeat domainL domain-like	TRUE	TRUE	FALSE	467513	FALSE	no valuable BlastP Hit	no valuable BlastP Hit	no valuable BlastP Hit
Copci_AmutBmut1_437399		711	IPR029058_Alpha/Beta hydrolase fold	TRUE	TRUE	FALSE	683130	FALSE	no valuable BlastP Hit	no valuable BlastP Hit	no valuable BlastP Hit
Copci_AmutBmut1_355819		1347	IPR015943_WD40/YVTN repeat-like-containing domain	TRUE	TRUE	FALSE	332367	FALSE	no valuable BlastP Hit	no valuable BlastP Hit	no valuable BlastP Hit
Copci_AmutBmut1_500507		7262	IPR020846_Major facilitator superfamily domain	TRUE	TRUE	FALSE	577768	FALSE	no valuable BlastP Hit	no valuable BlastP Hit	no valuable BlastP Hit
Copci_AmutBmut1_503035		16034	IPR005162_Retrotransposon gag domain	TRUE	TRUE	FALSE	704037	FALSE	no valuable BlastP Hit	no valuable BlastP Hit	no valuable BlastP Hit
Copci_AmutBmut1_504033		8721	IPR001878_Zinc fingerCCHC-type	TRUE	TRUE	FALSE	478565	FALSE	no valuable BlastP Hit	no valuable BlastP Hit	no valuable BlastP Hit
Copci_AmutBmut1_470011		14368	IPR017956_AT hookDNA-binding motif	TRUE	TRUE	FALSE	656423	FALSE	no valuable BlastP Hit	no valuable BlastP Hit	no valuable BlastP Hit
Copci_AmutBmut1_429642		898	IPR032675_Leucine-rich repeat domainL domain-like	TRUE	TRUE	FALSE	705129	FALSE	no valuable BlastP Hit	no valuable BlastP Hit	no valuable BlastP Hit
Copci_AmutBmut1_61620		80	IPR020683_Ankyrin repeat-containing domain	TRUE	TRUE	FALSE	437777	FALSE	no valuable BlastP Hit	no valuable BlastP Hit	no valuable BlastP Hit
Copci_AmutBmut1_539153		8645	IPR029476_Deoxyribonuclease NucA/NucB	TRUE	TRUE	FALSE	453483	FALSE	no valuable BlastP Hit	no valuable BlastP Hit	no valuable BlastP Hit
Copci_AmutBmut1_546906		6647	IPR032675_Leucine-rich repeat domainL domain-like	TRUE	TRUE	FALSE	442672	FALSE	no valuable BlastP Hit	no valuable BlastP Hit	no valuable BlastP Hit
Copci_AmutBmut1_477029		14198	IPR032675_Leucine-rich repeat domainL domain-like	TRUE	TRUE	FALSE	602385	FALSE	no valuable BlastP Hit	no valuable BlastP Hit	no valuable BlastP Hit
Copci_AmutBmut1_432651		2882	IPR032675_Leucine-rich repeat domainL domain-like	TRUE	TRUE	FALSE	494141	FALSE	no valuable BlastP Hit	no valuable BlastP Hit	no valuable BlastP Hit
Copci_AmutBmut1_381384		6647	IPR032675_Leucine-rich repeat domainL domain-like	TRUE	TRUE	FALSE	653903	FALSE	no valuable BlastP Hit	no valuable BlastP Hit	no valuable BlastP Hit
Copci_AmutBmut1_370319		241	IPR029058_Alpha/Beta hydrolase fold, IPR000639_Epoxide hydrolase-like, IPR010497_Epoxide hydrolaseN-terminal	TRUE	TRUE	FALSE	699168	FALSE	no valuable BlastP Hit	no valuable BlastP Hit	no valuable BlastP Hit
Copci_AmutBmut1_373499		8589	IPR008979_Galactose-binding domain-like	TRUE	TRUE	FALSE	708956	FALSE	no valuable BlastP Hit	no valuable BlastP Hit	no valuable BlastP Hit
Copci_AmutBmut1_431646		5925	IPR002922_Thiazole biosynthetic enzyme Thi4 family, IPR027495_Thiamine thiazole synthase, IPR023753_FAD/NAD(P)-binding domain	TRUE	TRUE	FALSE	604035	FALSE	no valuable BlastP Hit	no valuable BlastP Hit	no valuable BlastP Hit
Copci_AmutBmut1_96007		1786	IPR032710_NTF2-like domain	TRUE	TRUE	FALSE	448570	FALSE	no valuable BlastP Hit	no valuable BlastP Hit	no valuable BlastP Hit
Copci_AmutBmut1_256544		14622	IPR008979_Galactose-binding domain-like	TRUE	TRUE	FALSE	443792	FALSE	no valuable BlastP Hit	no valuable BlastP Hit	no valuable BlastP Hit
Copci_AmutBmut1_369576		7289	IPR000772_Ricin Blectin domain	TRUE	TRUE	FALSE	309465	FALSE	no valuable BlastP Hit	no valuable BlastP Hit	no valuable BlastP Hit
Copci_AmutBmut1_497535		6577	IPR027948_Protein of unknown function (DUF4436)	TRUE	TRUE	FALSE	681724	FALSE	no valuable BlastP Hit	no valuable BlastP Hit	no valuable BlastP Hit
Copci_AmutBmut1_276400		7368	IPR032710_NTF2-like domain	TRUE	TRUE	FALSE	314536	FALSE	no valuable BlastP Hit	no valuable BlastP Hit	no valuable BlastP Hit
Copci_AmutBmut1_354748		4695	IPR009003_Peptidase S1PA clan	TRUE	TRUE	FALSE	655343	FALSE	no valuable BlastP Hit	no valuable BlastP Hit	no valuable BlastP Hit
Copci_AmutBmut1_371486		299	IPR001000_Glycoside hydrolase family 10 domain, IPR017853_Glycoside hydrolase superfamily, IPR031158_Glycosyl hydrolases family 10active site	TRUE	TRUE	FALSE	606012	FALSE	no valuable BlastP Hit	no valuable BlastP Hit	no valuable BlastP Hit
Copci_AmutBmut1_379418		8703	IPR000254_Cellulose-binding domainfungal	TRUE	TRUE	FALSE	517032	FALSE	no valuable BlastP Hit	no valuable BlastP Hit	no valuable BlastP Hit
Copci_AmutBmut1_416998		8547	IPR024745_Glycoside hydrolasefamily 44, IPR017853_Glycoside hydrolase superfamily	TRUE	TRUE	FALSE	698307	FALSE	no valuable BlastP Hit	no valuable BlastP Hit	no valuable BlastP Hit
Copci_AmutBmut1_44310		15136	IPR013087_Zinc finger C2H2-type	TRUE	TRUE	FALSE	705977	FALSE	no valuable BlastP Hit	no valuable BlastP Hit	no valuable BlastP Hit
Copci_AmutBmut1_446958		14341	IPR012597_Fungal mating-type pheromone	TRUE	TRUE	FALSE	399616	FALSE	no valuable BlastP Hit	no valuable BlastP Hit	no valuable BlastP Hit
Copci_AmutBmut1_447321		1380	IPR032675_Leucine-rich repeat domainL domain-like	TRUE	TRUE	FALSE	664292	FALSE	no valuable BlastP Hit	no valuable BlastP Hit	no valuable BlastP Hit
Copci_AmutBmut1_448472		8586	IPR032675_Leucine-rich repeat domainL domain-like	TRUE	TRUE	FALSE	447018	FALSE	no valuable BlastP Hit	no valuable BlastP Hit	no valuable BlastP Hit
Copci_AmutBmut1_460390		2614	IPR032675_Leucine-rich repeat domainL domain-like	TRUE	TRUE	FALSE	477287	FALSE	no valuable BlastP Hit	no valuable BlastP Hit	no valuable BlastP Hit
Copci_AmutBmut1_467348		401	IPR001279_Metallo-beta-lactamase	TRUE	TRUE	FALSE	588268	FALSE	no valuable BlastP Hit	no valuable BlastP Hit	no valuable BlastP Hit
Copci_AmutBmut1_473313		2004	IPR013057_Amino acid transportertransmembrane domain	TRUE	TRUE	FALSE	247252	FALSE	no valuable BlastP Hit	no valuable BlastP Hit	no valuable BlastP Hit
Copci_AmutBmut1_486955		3768	IPR002893_Zinc fingerMYND-type	TRUE	TRUE	FALSE	296032	FALSE	no valuable BlastP Hit	no valuable BlastP Hit	no valuable BlastP Hit
Copci_AmutBmut1_488736		563	IPR017986_WD40-repeat-containing domain, IPR015943_WD40/YVTN repeat-like-containing domain	TRUE	TRUE	FALSE	243182	FALSE	no valuable BlastP Hit	no valuable BlastP Hit	no valuable BlastP Hit
Copci_AmutBmut1_496334		6113	IPR032675_Leucine-rich repeat domainL domain-like	TRUE	TRUE	FALSE	615607	FALSE	no valuable BlastP Hit	no valuable BlastP Hit	no valuable BlastP Hit
Copci_AmutBmut1_498161		14697	IPR000772_Ricin Blectin domain	TRUE	TRUE	FALSE	602135	FALSE	no valuable BlastP Hit	no valuable BlastP Hit	no valuable BlastP Hit
Copci_AmutBmut1_502011		6672	IPR032675_Leucine-rich repeat domainL domain-like	TRUE	TRUE	FALSE	596553	FALSE	no valuable BlastP Hit	no valuable BlastP Hit	no valuable BlastP Hit
Copci_AmutBmut1_502072		6636	IPR019019_H-type lectin domain	TRUE	TRUE	FALSE	681574	FALSE	no valuable BlastP Hit	no valuable BlastP Hit	no valuable BlastP Hit
Copci_AmutBmut1_502247		2797	IPR013830_SGNH hydrolase-type esterase domain	TRUE	TRUE	FALSE	245406	FALSE	no valuable BlastP Hit	no valuable BlastP Hit	no valuable BlastP Hit
Copci_AmutBmut1_510090		1024	IPR011042_Six-bladed beta-propellerTolB-like, IPR011041_Soluble quinoprotein glucose/sorbosone dehydrogenase	TRUE	TRUE	FALSE	666468	FALSE	no valuable BlastP Hit	no valuable BlastP Hit	no valuable BlastP Hit
Copci_AmutBmut1_492586		5730	IPR023753_FAD/NAD(P)-binding domain, IPR025700_L-lysine 6-monooxygenase/L-ornithine 5-monooxygenase	TRUE	TRUE	FALSE	488236	FALSE	no valuable BlastP Hit	no valuable BlastP Hit	no valuable BlastP Hit
Copci_AmutBmut1_373476		6593	IPR032675_Leucine-rich repeat domainL domain-like	TRUE	TRUE	FALSE	632300	FALSE	no valuable BlastP Hit	no valuable BlastP Hit	no valuable BlastP Hit
Copci_AmutBmut1_369589		7289	IPR000772_Ricin Blectin domain	TRUE	TRUE	FALSE	309465	FALSE	no valuable BlastP Hit	no valuable BlastP Hit	no valuable BlastP Hit
Copci_AmutBmut1_368981		299	IPR000254_Cellulose-binding domainfungal, IPR001000_Glycoside hydrolase family 10 domain, IPR017853_Glycoside hydrolase superfamily	TRUE	TRUE	FALSE	319772	FALSE	no valuable BlastP Hit	no valuable BlastP Hit	no valuable BlastP Hit
Copci_AmutBmut1_153191		568	IPR000182_GNAT domain, IPR016181_Acyl-CoA N-acyltransferase	TRUE	TRUE	FALSE	482267	FALSE	no valuable BlastP Hit	no valuable BlastP Hit	no valuable BlastP Hit
Copci_AmutBmut1_179410		80	IPR020683_Ankyrin repeat-containing domain, IPR002110_Ankyrin repeat	TRUE	TRUE	FALSE	335212	FALSE	no valuable BlastP Hit	no valuable BlastP Hit	no valuable BlastP Hit
Copci_AmutBmut1_283156		1529	IPR013636_Domain of unknown function DUF1741	TRUE	TRUE	FALSE	330557	FALSE	no valuable BlastP Hit	no valuable BlastP Hit	no valuable BlastP Hit
Copci_AmutBmut1_367232		14553	IPR007330_MIT	TRUE	TRUE	FALSE	627136	FALSE	no valuable BlastP Hit	no valuable BlastP Hit	no valuable BlastP Hit
Copci_AmutBmut1_378114		15655	IPR017853_Glycoside hydrolase superfamily, IPR001547_Glycoside hydrolasefamily 5	TRUE	TRUE	FALSE	451419	FALSE	no valuable BlastP Hit	no valuable BlastP Hit	no valuable BlastP Hit
Copci_AmutBmut1_428994		513	IPR011009_Protein kinase-like domain	TRUE	TRUE	FALSE	680256	FALSE	no valuable BlastP Hit	no valuable BlastP Hit	no valuable BlastP Hit
Copci_AmutBmut1_443667		208	IPR002893_Zinc fingerMYND-type	TRUE	TRUE	FALSE	632694	FALSE	no valuable BlastP Hit	no valuable BlastP Hit	no valuable BlastP Hit
Copci_AmutBmut1_447350		8573	IPR003480_Transferase	TRUE	TRUE	FALSE	666662	FALSE	no valuable BlastP Hit	no valuable BlastP Hit	no valuable BlastP Hit
Copci_AmutBmut1_448106		1416	IPR016125_Peptidase C15pyroglutamyl peptidase I-like, IPR000816_Peptidase C15pyroglutamyl peptidase I	TRUE	TRUE	FALSE	692800	FALSE	no valuable BlastP Hit	no valuable BlastP Hit	no valuable BlastP Hit
Copci_AmutBmut1_462752		367	IPR001722_Glycoside hydrolasefamily 7, IPR013320_Concanavalin A-like lectin/glucanase domain	TRUE	TRUE	FALSE	309700	FALSE	no valuable BlastP Hit	no valuable BlastP Hit	no valuable BlastP Hit
Copci_AmutBmut1_493632		3101	IPR012349_FMN-binding split barrel	TRUE	TRUE	FALSE	587819	FALSE	no valuable BlastP Hit	no valuable BlastP Hit	no valuable BlastP Hit
Copci_AmutBmut1_497173		208	IPR002893_Zinc fingerMYND-type	TRUE	TRUE	FALSE	306076	FALSE	no valuable BlastP Hit	no valuable BlastP Hit	no valuable BlastP Hit
Copci_AmutBmut1_543907		901	IPR011009_Protein kinase-like domain, IPR000719_Protein kinase domain	TRUE	TRUE	FALSE	647781	FALSE	no valuable BlastP Hit	no valuable BlastP Hit	no valuable BlastP Hit
Copci_AmutBmut1_544863		8621	IPR011989_Armadillo-like helical	TRUE	TRUE	FALSE	568098	FALSE	no valuable BlastP Hit	no valuable BlastP Hit	no valuable BlastP Hit
Copci_AmutBmut1_360717		2057	IPR008979_Galactose-binding domain-like, IPR029413_Rhamnogalacturonan lyasedomain II, IPR014718_Glycoside hydrolase-type carbohydrate-binding, IPR015364_Rhamnogalacturonase BN-terminal, IPR029411_Rhamnogalacturonan lyasedomain III, IPR013784_Carbohydrate-binding-like fold, IPR011013_Galactose mutarotase-like domain	TRUE	TRUE	FALSE	680820	FALSE	no valuable BlastP Hit	no valuable BlastP Hit	no valuable BlastP Hit
Copci_AmutBmut1_377780		224	IPR014870_Domain of unknown function DUF1793, IPR032514_Domain of unknown function DUF4965, IPR033433_Domain of unknown function DUF5127	TRUE	TRUE	FALSE	592437	FALSE	no valuable BlastP Hit	no valuable BlastP Hit	no valuable BlastP Hit
Copci_AmutBmut1_293108		1024	IPR000254_Cellulose-binding domainfungal, IPR005018_DOMON domain, IPR011041_Soluble quinoprotein glucose/sorbosone dehydrogenase, IPR011042_Six-bladed beta-propellerTolB-like, IPR015920_Cellobiose dehydrogenasecytochrome domain	TRUE	TRUE	FALSE	319772	FALSE	no valuable BlastP Hit	no valuable BlastP Hit	no valuable BlastP Hit
Copci_AmutBmut1_356848		5148	IPR029052_Metallo-dependent phosphatase-like, IPR004843_Calcineurin-like phosphoesterase domainApaH type	TRUE	TRUE	FALSE	449110	FALSE	no valuable BlastP Hit	no valuable BlastP Hit	no valuable BlastP Hit
Copci_AmutBmut1_366658		8583	IPR009071_High mobility group box domain	TRUE	TRUE	FALSE	648888	FALSE	no valuable BlastP Hit	no valuable BlastP Hit	no valuable BlastP Hit
Copci_AmutBmut1_377255		6038	IPR010760_DNA repair proteinSwi5	TRUE	TRUE	FALSE	332021	FALSE	no valuable BlastP Hit	no valuable BlastP Hit	no valuable BlastP Hit
Copci_AmutBmut1_397900		563	IPR017986_WD40-repeat-containing domain, IPR015943_WD40/YVTN repeat-like-containing domain	TRUE	TRUE	FALSE	629072	FALSE	no valuable BlastP Hit	no valuable BlastP Hit	no valuable BlastP Hit
Copci_AmutBmut1_534888		1402	IPR004695_Voltage-dependent anion channel	TRUE	TRUE	FALSE	438804	FALSE	no valuable BlastP Hit	no valuable BlastP Hit	no valuable BlastP Hit
Copci_AmutBmut1_228917		6124	IPR032675_Leucine-rich repeat domainL domain-like, IPR001810_F-box domain	TRUE	TRUE	FALSE	334381	FALSE	no valuable BlastP Hit	no valuable BlastP Hit	no valuable BlastP Hit
Copci_AmutBmut1_402905		1549	IPR011009_Protein kinase-like domain	TRUE	TRUE	FALSE	663277	FALSE	no valuable BlastP Hit	no valuable BlastP Hit	no valuable BlastP Hit
Copci_AmutBmut1_406221		2131	IPR032675_Leucine-rich repeat domainL domain-like	TRUE	TRUE	FALSE	664292	FALSE	no valuable BlastP Hit	no valuable BlastP Hit	no valuable BlastP Hit
Copci_AmutBmut1_539152		2108	IPR000757_Glycoside hydrolase family 16, IPR013320_Concanavalin A-like lectin/glucanase domain	TRUE	TRUE	FALSE	294393	FALSE	no valuable BlastP Hit	no valuable BlastP Hit	no valuable BlastP Hit
Copci_AmutBmut1_462081		6646	IPR000254_Cellulose-binding domainfungal, IPR023296_Glycosyl hydrolasefive-bladed beta-propellor domain, IPR005193_Glycoside hydrolasefamily 62arabinosidase	TRUE	TRUE	FALSE	673430	FALSE	no valuable BlastP Hit	no valuable BlastP Hit	no valuable BlastP Hit
Copci_AmutBmut1_442724		687	IPR002642_Lysophospholipasecatalytic domain, IPR016035_Acyl transferase/acyl hydrolase/lysophospholipase	TRUE	TRUE	FALSE	307141	FALSE	no valuable BlastP Hit	no valuable BlastP Hit	no valuable BlastP Hit
Copci_AmutBmut1_451641		14936	IPR011989_Armadillo-like helical	TRUE	TRUE	FALSE	566604	FALSE	no valuable BlastP Hit	no valuable BlastP Hit	no valuable BlastP Hit
Copci_AmutBmut1_462917		5811	IPR032675_Leucine-rich repeat domainL domain-like	TRUE	TRUE	FALSE	326620	FALSE	no valuable BlastP Hit	no valuable BlastP Hit	no valuable BlastP Hit
Copci_AmutBmut1_470203		1380	IPR032675_Leucine-rich repeat domainL domain-like	TRUE	TRUE	FALSE	440928	FALSE	no valuable BlastP Hit	no valuable BlastP Hit	no valuable BlastP Hit
Copci_AmutBmut1_498983		6646	IPR023296_Glycosyl hydrolasefive-bladed beta-propellor domain, IPR005193_Glycoside hydrolasefamily 62arabinosidase	TRUE	TRUE	FALSE	309753	FALSE	no valuable BlastP Hit	no valuable BlastP Hit	no valuable BlastP Hit
Copci_AmutBmut1_500238		15250	IPR032675_Leucine-rich repeat domainL domain-like	TRUE	TRUE	FALSE	443376	FALSE	no valuable BlastP Hit	no valuable BlastP Hit	no valuable BlastP Hit
Copci_AmutBmut1_543155		1503	IPR000890_Aliphatic acid kinaseshort-chain, IPR023865_Aliphatic acid kinaseshort-chainconserved site, IPR004372_Acetate/propionate kinase	TRUE	TRUE	FALSE	668743	FALSE	no valuable BlastP Hit	no valuable BlastP Hit	no valuable BlastP Hit
Copci_AmutBmut1_414662		4793	IPR016477_Fructosamine/Ketosamine-3-kinase, IPR011009_Protein kinase-like domain	TRUE	TRUE	FALSE	671922	FALSE	no valuable BlastP Hit	no valuable BlastP Hit	no valuable BlastP Hit
Copci_AmutBmut1_136330		663	IPR023296_Glycosyl hydrolasefive-bladed beta-propellor domain, IPR016840_Glycoside hydrolasefamily 43endo-15-alpha-L-arabinosidase, IPR006710_Glycoside hydrolasefamily 43	TRUE	TRUE	FALSE	595343	FALSE	no valuable BlastP Hit	no valuable BlastP Hit	no valuable BlastP Hit
Copci_AmutBmut1_372718		1024	IPR011041_Soluble quinoprotein glucose/sorbosone dehydrogenase, IPR011042_Six-bladed beta-propellerTolB-like	TRUE	TRUE	FALSE	160940	FALSE	no valuable BlastP Hit	no valuable BlastP Hit	no valuable BlastP Hit
Copci_AmutBmut1_379394		2402	IPR005123_Oxoglutarate/iron-dependent dioxygenase, IPR006620_Prolyl 4-hydroxylasealpha subunit	TRUE	TRUE	FALSE	701351	FALSE	no valuable BlastP Hit	no valuable BlastP Hit	no valuable BlastP Hit
Copci_AmutBmut1_438249		898	IPR032675_Leucine-rich repeat domainL domain-like	TRUE	TRUE	FALSE	309166	FALSE	no valuable BlastP Hit	no valuable BlastP Hit	no valuable BlastP Hit
Copci_AmutBmut1_443711		2587	IPR002893_Zinc fingerMYND-type	TRUE	TRUE	FALSE	632043	FALSE	no valuable BlastP Hit	no valuable BlastP Hit	no valuable BlastP Hit
Copci_AmutBmut1_461496		14846	IPR000254_Cellulose-binding domainfungal	TRUE	TRUE	FALSE	611488	FALSE	no valuable BlastP Hit	no valuable BlastP Hit	no valuable BlastP Hit
Copci_AmutBmut1_464105		5456	IPR007400_PrpF protein	TRUE	TRUE	FALSE	334100	FALSE	no valuable BlastP Hit	no valuable BlastP Hit	no valuable BlastP Hit
Copci_AmutBmut1_468175		15921	IPR032675_Leucine-rich repeat domainL domain-like	TRUE	TRUE	FALSE	449743	FALSE	no valuable BlastP Hit	no valuable BlastP Hit	no valuable BlastP Hit
Copci_AmutBmut1_478691		8599	IPR032675_Leucine-rich repeat domainL domain-like	TRUE	TRUE	FALSE	462299	FALSE	no valuable BlastP Hit	no valuable BlastP Hit	no valuable BlastP Hit
Copci_AmutBmut1_496321		7303	IPR032675_Leucine-rich repeat domainL domain-like	TRUE	TRUE	FALSE	466646	FALSE	no valuable BlastP Hit	no valuable BlastP Hit	no valuable BlastP Hit
Copci_AmutBmut1_85038		2370	IPR032675_Leucine-rich repeat domainL domain-like	TRUE	TRUE	FALSE	664164	FALSE	no valuable BlastP Hit	no valuable BlastP Hit	no valuable BlastP Hit
Copci_AmutBmut1_87167		6124	IPR032675_Leucine-rich repeat domainL domain-like	TRUE	TRUE	FALSE	328386	FALSE	no valuable BlastP Hit	no valuable BlastP Hit	no valuable BlastP Hit
Copci_AmutBmut1_443154		15680	no annotation	TRUE	TRUE	FALSE	691033	FALSE	no valuable BlastP Hit	no valuable BlastP Hit	no valuable BlastP Hit
Copci_AmutBmut1_489861		15241	no annotation	TRUE	TRUE	FALSE	459495	FALSE	no valuable BlastP Hit	no valuable BlastP Hit	no valuable BlastP Hit
Copci_AmutBmut1_472117		13749	no annotation	TRUE	TRUE	FALSE	310264	FALSE	no valuable BlastP Hit	no valuable BlastP Hit	no valuable BlastP Hit
Copci_AmutBmut1_425585		8615	no annotation	TRUE	TRUE	FALSE	441703	FALSE	no valuable BlastP Hit	no valuable BlastP Hit	no valuable BlastP Hit
Copci_AmutBmut1_448171		14480	no annotation	TRUE	TRUE	FALSE	297206	FALSE	no valuable BlastP Hit	no valuable BlastP Hit	no valuable BlastP Hit
Copci_AmutBmut1_448227		16295	no annotation	TRUE	TRUE	FALSE	490070	FALSE	no valuable BlastP Hit	no valuable BlastP Hit	no valuable BlastP Hit
Copci_AmutBmut1_469791		14333	no annotation	TRUE	TRUE	FALSE	684869	FALSE	no valuable BlastP Hit	no valuable BlastP Hit	no valuable BlastP Hit
Copci_AmutBmut1_475682		1323	no annotation	TRUE	TRUE	FALSE	316320	FALSE	no valuable BlastP Hit	no valuable BlastP Hit	no valuable BlastP Hit
Copci_AmutBmut1_499696		8639	no annotation	TRUE	TRUE	FALSE	693924	FALSE	no valuable BlastP Hit	no valuable BlastP Hit	no valuable BlastP Hit
Copci_AmutBmut1_502944		16003	no annotation	TRUE	TRUE	FALSE	298218	FALSE	no valuable BlastP Hit	no valuable BlastP Hit	no valuable BlastP Hit
Copci_AmutBmut1_547409		669	no annotation	TRUE	TRUE	FALSE	666044	FALSE	no valuable BlastP Hit	no valuable BlastP Hit	no valuable BlastP Hit
Copci_AmutBmut1_206554		7346	no annotation	TRUE	TRUE	FALSE	579416	FALSE	no valuable BlastP Hit	no valuable BlastP Hit	no valuable BlastP Hit
Copci_AmutBmut1_208505		14384	no annotation	TRUE	TRUE	FALSE	295662	FALSE	no valuable BlastP Hit	no valuable BlastP Hit	no valuable BlastP Hit
Copci_AmutBmut1_361173		4408	no annotation	TRUE	TRUE	FALSE	327513	FALSE	no valuable BlastP Hit	no valuable BlastP Hit	no valuable BlastP Hit
Copci_AmutBmut1_381851		432	no annotation	TRUE	TRUE	FALSE	604644	FALSE	no valuable BlastP Hit	no valuable BlastP Hit	no valuable BlastP Hit
Copci_AmutBmut1_381859		16110	no annotation	TRUE	TRUE	FALSE	611338	FALSE	no valuable BlastP Hit	no valuable BlastP Hit	no valuable BlastP Hit
Copci_AmutBmut1_432406		7380	no annotation	TRUE	TRUE	FALSE	381649	FALSE	no valuable BlastP Hit	no valuable BlastP Hit	no valuable BlastP Hit
Copci_AmutBmut1_435608		7421	no annotation	TRUE	TRUE	FALSE	637905	FALSE	no valuable BlastP Hit	no valuable BlastP Hit	no valuable BlastP Hit
Copci_AmutBmut1_437368		45	no annotation	TRUE	TRUE	FALSE	181497	FALSE	no valuable BlastP Hit	no valuable BlastP Hit	no valuable BlastP Hit
Copci_AmutBmut1_438891		15134	no annotation	TRUE	TRUE	FALSE	451076	FALSE	no valuable BlastP Hit	no valuable BlastP Hit	no valuable BlastP Hit
Copci_AmutBmut1_441259		8664	no annotation	TRUE	TRUE	FALSE	621253	FALSE	no valuable BlastP Hit	no valuable BlastP Hit	no valuable BlastP Hit
Copci_AmutBmut1_467810		13562	no annotation	TRUE	TRUE	FALSE	685992	FALSE	no valuable BlastP Hit	no valuable BlastP Hit	no valuable BlastP Hit
Copci_AmutBmut1_473198		14805	no annotation	TRUE	TRUE	FALSE	382606	FALSE	no valuable BlastP Hit	no valuable BlastP Hit	no valuable BlastP Hit
Copci_AmutBmut1_479824		14917	no annotation	TRUE	TRUE	FALSE	594261	FALSE	no valuable BlastP Hit	no valuable BlastP Hit	no valuable BlastP Hit
Copci_AmutBmut1_498304		14728	no annotation	TRUE	TRUE	FALSE	305824	FALSE	no valuable BlastP Hit	no valuable BlastP Hit	no valuable BlastP Hit
Copci_AmutBmut1_139620		15764	no annotation	TRUE	TRUE	FALSE	293563	FALSE	no valuable BlastP Hit	no valuable BlastP Hit	no valuable BlastP Hit
Copci_AmutBmut1_23018		2440	no annotation	TRUE	TRUE	FALSE	318338	FALSE	no valuable BlastP Hit	no valuable BlastP Hit	no valuable BlastP Hit
Copci_AmutBmut1_355732		3136	no annotation	TRUE	TRUE	FALSE	607824	FALSE	no valuable BlastP Hit	no valuable BlastP Hit	no valuable BlastP Hit
Copci_AmutBmut1_356478		13723	no annotation	TRUE	TRUE	FALSE	653032	FALSE	no valuable BlastP Hit	no valuable BlastP Hit	no valuable BlastP Hit
Copci_AmutBmut1_359653		13895	no annotation	TRUE	TRUE	FALSE	654716	FALSE	no valuable BlastP Hit	no valuable BlastP Hit	no valuable BlastP Hit
Copci_AmutBmut1_364824		14332	no annotation	TRUE	TRUE	FALSE	668404	FALSE	no valuable BlastP Hit	no valuable BlastP Hit	no valuable BlastP Hit
Copci_AmutBmut1_421065		14345	no annotation	TRUE	TRUE	FALSE	677073	FALSE	no valuable BlastP Hit	no valuable BlastP Hit	no valuable BlastP Hit
Copci_AmutBmut1_438000		15027	no annotation	TRUE	TRUE	FALSE	580553	FALSE	no valuable BlastP Hit	no valuable BlastP Hit	no valuable BlastP Hit
Copci_AmutBmut1_439558		13885	no annotation	TRUE	TRUE	FALSE	296450	FALSE	no valuable BlastP Hit	no valuable BlastP Hit	no valuable BlastP Hit
Copci_AmutBmut1_444805		15902	no annotation	TRUE	TRUE	FALSE	562215	FALSE	no valuable BlastP Hit	no valuable BlastP Hit	no valuable BlastP Hit
Copci_AmutBmut1_450365		14748	no annotation	TRUE	TRUE	FALSE	592034	FALSE	no valuable BlastP Hit	no valuable BlastP Hit	no valuable BlastP Hit
Copci_AmutBmut1_464093		15267	no annotation	TRUE	TRUE	FALSE	310143	FALSE	no valuable BlastP Hit	no valuable BlastP Hit	no valuable BlastP Hit
Copci_AmutBmut1_464854		13930	no annotation	TRUE	TRUE	FALSE	333721	FALSE	no valuable BlastP Hit	no valuable BlastP Hit	no valuable BlastP Hit
Copci_AmutBmut1_466401		8169	no annotation	TRUE	TRUE	FALSE	467513	FALSE	no valuable BlastP Hit	no valuable BlastP Hit	no valuable BlastP Hit
Copci_AmutBmut1_466541		14035	no annotation	TRUE	TRUE	FALSE	333514	FALSE	no valuable BlastP Hit	no valuable BlastP Hit	no valuable BlastP Hit
Copci_AmutBmut1_470155		1021	no annotation	TRUE	TRUE	FALSE	332231	FALSE	no valuable BlastP Hit	no valuable BlastP Hit	no valuable BlastP Hit
Copci_AmutBmut1_471723		7359	no annotation	TRUE	TRUE	FALSE	326759	FALSE	no valuable BlastP Hit	no valuable BlastP Hit	no valuable BlastP Hit
Copci_AmutBmut1_473791		8530	no annotation	TRUE	TRUE	FALSE	391051	FALSE	no valuable BlastP Hit	no valuable BlastP Hit	no valuable BlastP Hit
Copci_AmutBmut1_482945		15901	no annotation	TRUE	TRUE	FALSE	295730	FALSE	no valuable BlastP Hit	no valuable BlastP Hit	no valuable BlastP Hit
Copci_AmutBmut1_495146		3758	no annotation	TRUE	TRUE	FALSE	330586	FALSE	no valuable BlastP Hit	no valuable BlastP Hit	no valuable BlastP Hit
Copci_AmutBmut1_500243		7378	no annotation	TRUE	TRUE	FALSE	315196	FALSE	no valuable BlastP Hit	no valuable BlastP Hit	no valuable BlastP Hit
Copci_AmutBmut1_500862		15408	no annotation	TRUE	TRUE	FALSE	643636	FALSE	no valuable BlastP Hit	no valuable BlastP Hit	no valuable BlastP Hit
Copci_AmutBmut1_539265		13877	no annotation	TRUE	TRUE	FALSE	187897	FALSE	no valuable BlastP Hit	no valuable BlastP Hit	no valuable BlastP Hit
Copci_AmutBmut1_545508		896	no annotation	TRUE	TRUE	FALSE	300584	FALSE	no valuable BlastP Hit	no valuable BlastP Hit	no valuable BlastP Hit
Copci_AmutBmut1_445611		7340	no annotation	TRUE	TRUE	FALSE	293172	FALSE	no valuable BlastP Hit	no valuable BlastP Hit	no valuable BlastP Hit
Copci_AmutBmut1_382226		16160	no annotation	TRUE	TRUE	FALSE	321658	FALSE	no valuable BlastP Hit	no valuable BlastP Hit	no valuable BlastP Hit
Copci_AmutBmut1_474518		13704	no annotation	TRUE	TRUE	FALSE	606433	FALSE	no valuable BlastP Hit	no valuable BlastP Hit	no valuable BlastP Hit
Copci_AmutBmut1_441410		15459	no annotation	TRUE	TRUE	FALSE	323059	FALSE	no valuable BlastP Hit	no valuable BlastP Hit	no valuable BlastP Hit
Copci_AmutBmut1_455660		15744	no annotation	TRUE	TRUE	FALSE	480229	FALSE	no valuable BlastP Hit	no valuable BlastP Hit	no valuable BlastP Hit
Copci_AmutBmut1_22498		1021	no annotation	TRUE	TRUE	FALSE	705081	FALSE	no valuable BlastP Hit	no valuable BlastP Hit	no valuable BlastP Hit
Copci_AmutBmut1_248604		16345	no annotation	TRUE	TRUE	FALSE	696778	FALSE	no valuable BlastP Hit	no valuable BlastP Hit	no valuable BlastP Hit
Copci_AmutBmut1_263491		14678	no annotation	TRUE	TRUE	FALSE	455673	FALSE	no valuable BlastP Hit	no valuable BlastP Hit	no valuable BlastP Hit
Copci_AmutBmut1_361929		14029	no annotation	TRUE	TRUE	FALSE	446183	FALSE	no valuable BlastP Hit	no valuable BlastP Hit	no valuable BlastP Hit
Copci_AmutBmut1_425345		14767	no annotation	TRUE	TRUE	FALSE	449588	FALSE	no valuable BlastP Hit	no valuable BlastP Hit	no valuable BlastP Hit
Copci_AmutBmut1_462515		14980	no annotation	TRUE	TRUE	FALSE	232929	FALSE	no valuable BlastP Hit	no valuable BlastP Hit	no valuable BlastP Hit
Copci_AmutBmut1_499131		14943	no annotation	TRUE	TRUE	FALSE	695815	FALSE	no valuable BlastP Hit	no valuable BlastP Hit	no valuable BlastP Hit
Copci_AmutBmut1_500898		15416	no annotation	TRUE	TRUE	FALSE	625004	FALSE	no valuable BlastP Hit	no valuable BlastP Hit	no valuable BlastP Hit
Copci_AmutBmut1_501073		3031	no annotation	TRUE	TRUE	FALSE	328220	FALSE	no valuable BlastP Hit	no valuable BlastP Hit	no valuable BlastP Hit
Copci_AmutBmut1_519084		14097	no annotation	TRUE	TRUE	FALSE	399672	FALSE	no valuable BlastP Hit	no valuable BlastP Hit	no valuable BlastP Hit
Copci_AmutBmut1_122035		15618	no annotation	TRUE	TRUE	FALSE	487281	FALSE	no valuable BlastP Hit	no valuable BlastP Hit	no valuable BlastP Hit
Copci_AmutBmut1_241026		16326	no annotation	TRUE	TRUE	FALSE	324326	FALSE	no valuable BlastP Hit	no valuable BlastP Hit	no valuable BlastP Hit
Copci_AmutBmut1_261228		14658	no annotation	TRUE	TRUE	FALSE	329003	FALSE	no valuable BlastP Hit	no valuable BlastP Hit	no valuable BlastP Hit
Copci_AmutBmut1_354569		8531	no annotation	TRUE	TRUE	FALSE	572037	FALSE	no valuable BlastP Hit	no valuable BlastP Hit	no valuable BlastP Hit
Copci_AmutBmut1_362493		14088	no annotation	TRUE	TRUE	FALSE	697270	FALSE	no valuable BlastP Hit	no valuable BlastP Hit	no valuable BlastP Hit
Copci_AmutBmut1_371323		7378	no annotation	TRUE	TRUE	FALSE	321555	FALSE	no valuable BlastP Hit	no valuable BlastP Hit	no valuable BlastP Hit
Copci_AmutBmut1_382911		16229	no annotation	TRUE	TRUE	FALSE	621059	FALSE	no valuable BlastP Hit	no valuable BlastP Hit	no valuable BlastP Hit
Copci_AmutBmut1_436751		5475	no annotation	TRUE	TRUE	FALSE	638384	FALSE	no valuable BlastP Hit	no valuable BlastP Hit	no valuable BlastP Hit
Copci_AmutBmut1_437733		1021	no annotation	TRUE	TRUE	FALSE	295200	FALSE	no valuable BlastP Hit	no valuable BlastP Hit	no valuable BlastP Hit
Copci_AmutBmut1_437769		6649	no annotation	TRUE	TRUE	FALSE	682079	FALSE	no valuable BlastP Hit	no valuable BlastP Hit	no valuable BlastP Hit
Copci_AmutBmut1_442592		15600	no annotation	TRUE	TRUE	FALSE	606138	FALSE	no valuable BlastP Hit	no valuable BlastP Hit	no valuable BlastP Hit
Copci_AmutBmut1_443213		15687	no annotation	TRUE	TRUE	FALSE	581174	FALSE	no valuable BlastP Hit	no valuable BlastP Hit	no valuable BlastP Hit
Copci_AmutBmut1_443512		14068	no annotation	TRUE	TRUE	FALSE	303912	FALSE	no valuable BlastP Hit	no valuable BlastP Hit	no valuable BlastP Hit
Copci_AmutBmut1_445803		8560	no annotation	TRUE	TRUE	FALSE	639104	FALSE	no valuable BlastP Hit	no valuable BlastP Hit	no valuable BlastP Hit
Copci_AmutBmut1_447215		14375	no annotation	TRUE	TRUE	FALSE	381851	FALSE	no valuable BlastP Hit	no valuable BlastP Hit	no valuable BlastP Hit
Copci_AmutBmut1_449135		8598	no annotation	TRUE	TRUE	FALSE	311426	FALSE	no valuable BlastP Hit	no valuable BlastP Hit	no valuable BlastP Hit
Copci_AmutBmut1_449361		13732	no annotation	TRUE	TRUE	FALSE	670450	FALSE	no valuable BlastP Hit	no valuable BlastP Hit	no valuable BlastP Hit
Copci_AmutBmut1_454991		15599	no annotation	TRUE	TRUE	FALSE	701414	FALSE	no valuable BlastP Hit	no valuable BlastP Hit	no valuable BlastP Hit
Copci_AmutBmut1_455417		14056	no annotation	TRUE	TRUE	FALSE	687462	FALSE	no valuable BlastP Hit	no valuable BlastP Hit	no valuable BlastP Hit
Copci_AmutBmut1_457076		2139	no annotation	TRUE	TRUE	FALSE	449931	FALSE	no valuable BlastP Hit	no valuable BlastP Hit	no valuable BlastP Hit
Copci_AmutBmut1_457378		16050	no annotation	TRUE	TRUE	FALSE	328256	FALSE	no valuable BlastP Hit	no valuable BlastP Hit	no valuable BlastP Hit
Copci_AmutBmut1_461062		8607	no annotation	TRUE	TRUE	FALSE	449588	FALSE	no valuable BlastP Hit	no valuable BlastP Hit	no valuable BlastP Hit
Copci_AmutBmut1_464009		15251	no annotation	TRUE	TRUE	FALSE	684958	FALSE	no valuable BlastP Hit	no valuable BlastP Hit	no valuable BlastP Hit
Copci_AmutBmut1_466002		15553	no annotation	TRUE	TRUE	FALSE	584919	FALSE	no valuable BlastP Hit	no valuable BlastP Hit	no valuable BlastP Hit
Copci_AmutBmut1_482493		15703	no annotation	TRUE	TRUE	FALSE	686583	FALSE	no valuable BlastP Hit	no valuable BlastP Hit	no valuable BlastP Hit
Copci_AmutBmut1_495936		896	no annotation	TRUE	TRUE	FALSE	682615	FALSE	no valuable BlastP Hit	no valuable BlastP Hit	no valuable BlastP Hit
Copci_AmutBmut1_499111		14934	no annotation	TRUE	TRUE	FALSE	299654	FALSE	no valuable BlastP Hit	no valuable BlastP Hit	no valuable BlastP Hit
Copci_AmutBmut1_499381		15003	no annotation	TRUE	TRUE	FALSE	584919	FALSE	no valuable BlastP Hit	no valuable BlastP Hit	no valuable BlastP Hit
Copci_AmutBmut1_499511		7378	no annotation	TRUE	TRUE	FALSE	452767	FALSE	no valuable BlastP Hit	no valuable BlastP Hit	no valuable BlastP Hit
Copci_AmutBmut1_547272		16246	no annotation	TRUE	TRUE	FALSE	448598	FALSE	no valuable BlastP Hit	no valuable BlastP Hit	no valuable BlastP Hit
Copci_AmutBmut1_78448		7346	no annotation	TRUE	TRUE	FALSE	707258	FALSE	no valuable BlastP Hit	no valuable BlastP Hit	no valuable BlastP Hit
Copci_AmutBmut1_92206		8615	no annotation	TRUE	TRUE	FALSE	451181	FALSE	no valuable BlastP Hit	no valuable BlastP Hit	no valuable BlastP Hit
Copci_AmutBmut1_20515		13818	no annotation	TRUE	TRUE	FALSE	669116	FALSE	no valuable BlastP Hit	no valuable BlastP Hit	no valuable BlastP Hit
Copci_AmutBmut1_250685		14612	no annotation	TRUE	TRUE	FALSE	619568	FALSE	no valuable BlastP Hit	no valuable BlastP Hit	no valuable BlastP Hit
Copci_AmutBmut1_26963		15021	no annotation	TRUE	TRUE	FALSE	703237	FALSE	no valuable BlastP Hit	no valuable BlastP Hit	no valuable BlastP Hit
Copci_AmutBmut1_437538		7380	no annotation	TRUE	TRUE	FALSE	300409	FALSE	no valuable BlastP Hit	no valuable BlastP Hit	no valuable BlastP Hit
Copci_AmutBmut1_463286		5493	no annotation	TRUE	TRUE	FALSE	672046	FALSE	no valuable BlastP Hit	no valuable BlastP Hit	no valuable BlastP Hit
Copci_AmutBmut1_482673		2139	no annotation	TRUE	TRUE	FALSE	605601	FALSE	no valuable BlastP Hit	no valuable BlastP Hit	no valuable BlastP Hit
Copci_AmutBmut1_502644		239	no annotation	TRUE	TRUE	FALSE	301109	FALSE	no valuable BlastP Hit	no valuable BlastP Hit	no valuable BlastP Hit
Copci_AmutBmut1_70769		15311	no annotation	TRUE	TRUE	FALSE	668157	FALSE	no valuable BlastP Hit	no valuable BlastP Hit	no valuable BlastP Hit
Copci_AmutBmut1_282365		4771	no annotation	TRUE	TRUE	FALSE	581903	FALSE	no valuable BlastP Hit	no valuable BlastP Hit	no valuable BlastP Hit
Copci_AmutBmut1_440563		15359	no annotation	TRUE	TRUE	FALSE	663306	FALSE	no valuable BlastP Hit	no valuable BlastP Hit	no valuable BlastP Hit
Copci_AmutBmut1_372247		15052	no annotation	TRUE	TRUE	FALSE	325254	FALSE	no valuable BlastP Hit	no valuable BlastP Hit	no valuable BlastP Hit
Copci_AmutBmut1_490378		6124	no annotation	TRUE	TRUE	FALSE	606500	FALSE	no valuable BlastP Hit	no valuable BlastP Hit	no valuable BlastP Hit
Copci_AmutBmut1_541618		513	no annotation	TRUE	TRUE	FALSE	144500	FALSE	no valuable BlastP Hit	no valuable BlastP Hit	no valuable BlastP Hit
Copci_AmutBmut1_450558		608	no annotation	TRUE	TRUE	FALSE	316183	FALSE	no valuable BlastP Hit	no valuable BlastP Hit	no valuable BlastP Hit
Copci_AmutBmut1_440561		7397	no annotation	TRUE	TRUE	FALSE	663306	FALSE	no valuable BlastP Hit	no valuable BlastP Hit	no valuable BlastP Hit
Copci_AmutBmut1_894		13648	no annotation	TRUE	TRUE	FALSE	689456	FALSE	no valuable BlastP Hit	no valuable BlastP Hit	no valuable BlastP Hit
Copci_AmutBmut1_159218		13557	no annotation	TRUE	TRUE	FALSE	593509	FALSE	no valuable BlastP Hit	no valuable BlastP Hit	no valuable BlastP Hit
Copci_AmutBmut1_183336		16037	no annotation	TRUE	TRUE	FALSE	670519	FALSE	no valuable BlastP Hit	no valuable BlastP Hit	no valuable BlastP Hit
Copci_AmutBmut1_283419		13772	no annotation	TRUE	TRUE	FALSE	334135	FALSE	no valuable BlastP Hit	no valuable BlastP Hit	no valuable BlastP Hit
Copci_AmutBmut1_323765		1623	no annotation	TRUE	TRUE	FALSE	442332	FALSE	no valuable BlastP Hit	no valuable BlastP Hit	no valuable BlastP Hit
Copci_AmutBmut1_364495		14299	no annotation	TRUE	TRUE	FALSE	304170	FALSE	no valuable BlastP Hit	no valuable BlastP Hit	no valuable BlastP Hit
Copci_AmutBmut1_435992		896	no annotation	TRUE	TRUE	FALSE	670855	FALSE	no valuable BlastP Hit	no valuable BlastP Hit	no valuable BlastP Hit
Copci_AmutBmut1_441992		513	no annotation	TRUE	TRUE	FALSE	330263	FALSE	no valuable BlastP Hit	no valuable BlastP Hit	no valuable BlastP Hit
Copci_AmutBmut1_448989		14583	no annotation	TRUE	TRUE	FALSE	665439	FALSE	no valuable BlastP Hit	no valuable BlastP Hit	no valuable BlastP Hit
Copci_AmutBmut1_458273		254	no annotation	TRUE	TRUE	FALSE	666558	FALSE	no valuable BlastP Hit	no valuable BlastP Hit	no valuable BlastP Hit
Copci_AmutBmut1_472315		14652	no annotation	TRUE	TRUE	FALSE	307566	FALSE	no valuable BlastP Hit	no valuable BlastP Hit	no valuable BlastP Hit
Copci_AmutBmut1_494703		13900	no annotation	TRUE	TRUE	FALSE	301702	FALSE	no valuable BlastP Hit	no valuable BlastP Hit	no valuable BlastP Hit
Copci_AmutBmut1_546885		5496	no annotation	TRUE	TRUE	FALSE	462299	FALSE	no valuable BlastP Hit	no valuable BlastP Hit	no valuable BlastP Hit
Copci_AmutBmut1_366562		6122	no annotation	TRUE	TRUE	FALSE	304788	FALSE	no valuable BlastP Hit	no valuable BlastP Hit	no valuable BlastP Hit
Copci_AmutBmut1_140506		14083	no annotation	TRUE	TRUE	FALSE	625024	FALSE	no valuable BlastP Hit	no valuable BlastP Hit	no valuable BlastP Hit
Copci_AmutBmut1_356800		13710	no annotation	TRUE	TRUE	FALSE	605852	FALSE	no valuable BlastP Hit	no valuable BlastP Hit	no valuable BlastP Hit
Copci_AmutBmut1_442388		13987	no annotation	TRUE	TRUE	FALSE	612504	FALSE	no valuable BlastP Hit	no valuable BlastP Hit	no valuable BlastP Hit
Copci_AmutBmut1_448342		14505	no annotation	TRUE	TRUE	FALSE	616019	FALSE	no valuable BlastP Hit	no valuable BlastP Hit	no valuable BlastP Hit
Copci_AmutBmut1_449742		14662	no annotation	TRUE	TRUE	FALSE	301178	FALSE	no valuable BlastP Hit	no valuable BlastP Hit	no valuable BlastP Hit
Copci_AmutBmut1_463623		8645	no annotation	TRUE	TRUE	FALSE	447430	FALSE	no valuable BlastP Hit	no valuable BlastP Hit	no valuable BlastP Hit
Copci_AmutBmut1_480367		15082	no annotation	TRUE	TRUE	FALSE	335396	FALSE	no valuable BlastP Hit	no valuable BlastP Hit	no valuable BlastP Hit
Copci_AmutBmut1_98230		13609	no annotation	TRUE	TRUE	FALSE	667314	FALSE	no valuable BlastP Hit	no valuable BlastP Hit	no valuable BlastP Hit
Copci_AmutBmut1_442520		15577	no annotation	TRUE	TRUE	FALSE	632043	FALSE	no valuable BlastP Hit	no valuable BlastP Hit	no valuable BlastP Hit
Copci_AmutBmut1_208232		14383	no annotation	TRUE	TRUE	FALSE	331242	FALSE	no valuable BlastP Hit	no valuable BlastP Hit	no valuable BlastP Hit
Copci_AmutBmut1_40394		13855	no annotation	TRUE	TRUE	FALSE	295838	FALSE	no valuable BlastP Hit	no valuable BlastP Hit	no valuable BlastP Hit
Copci_AmutBmut1_428727		7391	no annotation	TRUE	TRUE	FALSE	486046	FALSE	no valuable BlastP Hit	no valuable BlastP Hit	no valuable BlastP Hit
Copci_AmutBmut1_440921		7380	no annotation	TRUE	TRUE	FALSE	323186	FALSE	no valuable BlastP Hit	no valuable BlastP Hit	no valuable BlastP Hit
Copci_AmutBmut1_471672		8593	no annotation	TRUE	TRUE	FALSE	674202	FALSE	no valuable BlastP Hit	no valuable BlastP Hit	no valuable BlastP Hit
Copci_AmutBmut1_189936		16098	no annotation	TRUE	TRUE	FALSE	456541	FALSE	no valuable BlastP Hit	no valuable BlastP Hit	no valuable BlastP Hit
Copci_AmutBmut1_358836		13830	no annotation	TRUE	TRUE	FALSE	581908	FALSE	no valuable BlastP Hit	no valuable BlastP Hit	no valuable BlastP Hit
Copci_AmutBmut1_469943		14361	no annotation	TRUE	TRUE	FALSE	310142	FALSE	no valuable BlastP Hit	no valuable BlastP Hit	no valuable BlastP Hit
Copci_AmutBmut1_495688		14090	no annotation	TRUE	TRUE	FALSE	581437	FALSE	no valuable BlastP Hit	no valuable BlastP Hit	no valuable BlastP Hit
Copci_AmutBmut1_106118		15483	no annotation	TRUE	TRUE	FALSE	485444	FALSE	no valuable BlastP Hit	no valuable BlastP Hit	no valuable BlastP Hit
Copci_AmutBmut1_173659		15976	no annotation	TRUE	TRUE	FALSE	707489	FALSE	no valuable BlastP Hit	no valuable BlastP Hit	no valuable BlastP Hit
Copci_AmutBmut1_22033		14964	no annotation	TRUE	TRUE	FALSE	615268	FALSE	no valuable BlastP Hit	no valuable BlastP Hit	no valuable BlastP Hit
Copci_AmutBmut1_464403		15320	no annotation	TRUE	TRUE	FALSE	609935	FALSE	no valuable BlastP Hit	no valuable BlastP Hit	no valuable BlastP Hit
Copci_AmutBmut1_118644		15591	no annotation	TRUE	TRUE	FALSE	638673	FALSE	no valuable BlastP Hit	no valuable BlastP Hit	no valuable BlastP Hit
Copci_AmutBmut1_373545		254	no annotation	TRUE	TRUE	FALSE	322476	FALSE	no valuable BlastP Hit	no valuable BlastP Hit	no valuable BlastP Hit
Copci_AmutBmut1_440252		15318	no annotation	TRUE	TRUE	FALSE	450258	FALSE	no valuable BlastP Hit	no valuable BlastP Hit	no valuable BlastP Hit
Copci_AmutBmut1_462516		14981	no annotation	TRUE	TRUE	FALSE	522359	FALSE	no valuable BlastP Hit	no valuable BlastP Hit	no valuable BlastP Hit
Copci_AmutBmut1_366297		8577	no annotation	TRUE	TRUE	FALSE	621970	FALSE	no valuable BlastP Hit	no valuable BlastP Hit	no valuable BlastP Hit
Copci_AmutBmut1_367417		493	no annotation	TRUE	TRUE	FALSE	667868	FALSE	no valuable BlastP Hit	no valuable BlastP Hit	no valuable BlastP Hit
Copci_AmutBmut1_439412		15212	no annotation	TRUE	TRUE	FALSE	585149	FALSE	no valuable BlastP Hit	no valuable BlastP Hit	no valuable BlastP Hit
Copci_AmutBmut1_441949		7339	no annotation	TRUE	TRUE	FALSE	618689	FALSE	no valuable BlastP Hit	no valuable BlastP Hit	no valuable BlastP Hit
Copci_AmutBmut1_443909		15790	no annotation	TRUE	TRUE	FALSE	485703	FALSE	no valuable BlastP Hit	no valuable BlastP Hit	no valuable BlastP Hit
Copci_AmutBmut1_447393		8680	no annotation	TRUE	TRUE	FALSE	673430	FALSE	no valuable BlastP Hit	no valuable BlastP Hit	no valuable BlastP Hit
Copci_AmutBmut1_456636		14176	no annotation	TRUE	TRUE	FALSE	379256	FALSE	no valuable BlastP Hit	no valuable BlastP Hit	no valuable BlastP Hit
Copci_AmutBmut1_472382		14665	no annotation	TRUE	TRUE	FALSE	589926	FALSE	no valuable BlastP Hit	no valuable BlastP Hit	no valuable BlastP Hit
Copci_AmutBmut1_498075		14666	no annotation	TRUE	TRUE	FALSE	602465	FALSE	no valuable BlastP Hit	no valuable BlastP Hit	no valuable BlastP Hit
Copci_AmutBmut1_27198		969	no annotation	TRUE	TRUE	FALSE	323809	FALSE	no valuable BlastP Hit	no valuable BlastP Hit	no valuable BlastP Hit
Copci_AmutBmut1_375666		6661	no annotation	TRUE	TRUE	FALSE	596418	FALSE	no valuable BlastP Hit	no valuable BlastP Hit	no valuable BlastP Hit
Copci_AmutBmut1_427603		15020	no annotation	TRUE	TRUE	FALSE	580734	FALSE	no valuable BlastP Hit	no valuable BlastP Hit	no valuable BlastP Hit
Copci_AmutBmut1_432230		15562	no annotation	TRUE	TRUE	FALSE	636117	FALSE	no valuable BlastP Hit	no valuable BlastP Hit	no valuable BlastP Hit
Copci_AmutBmut1_434679		15939	no annotation	TRUE	TRUE	FALSE	453104	FALSE	no valuable BlastP Hit	no valuable BlastP Hit	no valuable BlastP Hit
Copci_AmutBmut1_438892		15135	no annotation	TRUE	TRUE	FALSE	450659	FALSE	no valuable BlastP Hit	no valuable BlastP Hit	no valuable BlastP Hit
Copci_AmutBmut1_441402		15456	no annotation	TRUE	TRUE	FALSE	477341	FALSE	no valuable BlastP Hit	no valuable BlastP Hit	no valuable BlastP Hit
Copci_AmutBmut1_442929		2532	no annotation	TRUE	TRUE	FALSE	494141	FALSE	no valuable BlastP Hit	no valuable BlastP Hit	no valuable BlastP Hit
Copci_AmutBmut1_444841		7381	no annotation	TRUE	TRUE	FALSE	471659	FALSE	no valuable BlastP Hit	no valuable BlastP Hit	no valuable BlastP Hit
Copci_AmutBmut1_447085		2880	no annotation	TRUE	TRUE	FALSE	599106	FALSE	no valuable BlastP Hit	no valuable BlastP Hit	no valuable BlastP Hit
Copci_AmutBmut1_462682		2880	no annotation	TRUE	TRUE	FALSE	529341	FALSE	no valuable BlastP Hit	no valuable BlastP Hit	no valuable BlastP Hit
Copci_AmutBmut1_466573		14047	no annotation	TRUE	TRUE	FALSE	450184	FALSE	no valuable BlastP Hit	no valuable BlastP Hit	no valuable BlastP Hit
Copci_AmutBmut1_470297		14403	no annotation	TRUE	TRUE	FALSE	184995	FALSE	no valuable BlastP Hit	no valuable BlastP Hit	no valuable BlastP Hit
Copci_AmutBmut1_473049		13763	no annotation	TRUE	TRUE	FALSE	299134	FALSE	no valuable BlastP Hit	no valuable BlastP Hit	no valuable BlastP Hit
Copci_AmutBmut1_475036		13771	no annotation	TRUE	TRUE	FALSE	483673	FALSE	no valuable BlastP Hit	no valuable BlastP Hit	no valuable BlastP Hit
Copci_AmutBmut1_488795		8623	no annotation	TRUE	TRUE	FALSE	321367	FALSE	no valuable BlastP Hit	no valuable BlastP Hit	no valuable BlastP Hit
Copci_AmutBmut1_499517		8639	no annotation	TRUE	TRUE	FALSE	436712	FALSE	no valuable BlastP Hit	no valuable BlastP Hit	no valuable BlastP Hit
Copci_AmutBmut1_501439		15563	no annotation	TRUE	TRUE	FALSE	608456	FALSE	no valuable BlastP Hit	no valuable BlastP Hit	no valuable BlastP Hit
Copci_AmutBmut1_543686		15005	no annotation	TRUE	TRUE	FALSE	695442	FALSE	no valuable BlastP Hit	no valuable BlastP Hit	no valuable BlastP Hit
Copci_AmutBmut1_547265		16239	no annotation	TRUE	TRUE	FALSE	632684	FALSE	no valuable BlastP Hit	no valuable BlastP Hit	no valuable BlastP Hit
Copci_AmutBmut1_107232		15507	no annotation	TRUE	TRUE	FALSE	587044	FALSE	no valuable BlastP Hit	no valuable BlastP Hit	no valuable BlastP Hit
Copci_AmutBmut1_109769		13978	no annotation	TRUE	TRUE	FALSE	622056	FALSE	no valuable BlastP Hit	no valuable BlastP Hit	no valuable BlastP Hit
Copci_AmutBmut1_144192		15813	no annotation	TRUE	TRUE	FALSE	295669	FALSE	no valuable BlastP Hit	no valuable BlastP Hit	no valuable BlastP Hit
Copci_AmutBmut1_178147		82	no annotation	TRUE	TRUE	FALSE	480893	FALSE	no valuable BlastP Hit	no valuable BlastP Hit	no valuable BlastP Hit
Copci_AmutBmut1_198228		16128	no annotation	TRUE	TRUE	FALSE	324626	FALSE	no valuable BlastP Hit	no valuable BlastP Hit	no valuable BlastP Hit
Copci_AmutBmut1_22000		14961	no annotation	TRUE	TRUE	FALSE	300575	FALSE	no valuable BlastP Hit	no valuable BlastP Hit	no valuable BlastP Hit
Copci_AmutBmut1_22096		14966	no annotation	TRUE	TRUE	FALSE	446961	FALSE	no valuable BlastP Hit	no valuable BlastP Hit	no valuable BlastP Hit
Copci_AmutBmut1_245366		14576	no annotation	TRUE	TRUE	FALSE	325830	FALSE	no valuable BlastP Hit	no valuable BlastP Hit	no valuable BlastP Hit
Copci_AmutBmut1_292904		14864	no annotation	TRUE	TRUE	FALSE	484522	FALSE	no valuable BlastP Hit	no valuable BlastP Hit	no valuable BlastP Hit
Copci_AmutBmut1_362060		14066	no annotation	TRUE	TRUE	FALSE	597359	FALSE	no valuable BlastP Hit	no valuable BlastP Hit	no valuable BlastP Hit
Copci_AmutBmut1_375738		8612	no annotation	TRUE	TRUE	FALSE	519064	FALSE	no valuable BlastP Hit	no valuable BlastP Hit	no valuable BlastP Hit
Copci_AmutBmut1_376238		254	no annotation	TRUE	TRUE	FALSE	436401	FALSE	no valuable BlastP Hit	no valuable BlastP Hit	no valuable BlastP Hit
Copci_AmutBmut1_389390		13837	no annotation	TRUE	TRUE	FALSE	592224	FALSE	no valuable BlastP Hit	no valuable BlastP Hit	no valuable BlastP Hit
Copci_AmutBmut1_391943		14010	no annotation	TRUE	TRUE	FALSE	443331	FALSE	no valuable BlastP Hit	no valuable BlastP Hit	no valuable BlastP Hit
Copci_AmutBmut1_393392		14175	no annotation	TRUE	TRUE	FALSE	682769	FALSE	no valuable BlastP Hit	no valuable BlastP Hit	no valuable BlastP Hit
Copci_AmutBmut1_397065		7356	no annotation	TRUE	TRUE	FALSE	629198	FALSE	no valuable BlastP Hit	no valuable BlastP Hit	no valuable BlastP Hit
Copci_AmutBmut1_434504		8677	no annotation	TRUE	TRUE	FALSE	660307	FALSE	no valuable BlastP Hit	no valuable BlastP Hit	no valuable BlastP Hit
Copci_AmutBmut1_434530		6604	no annotation	TRUE	TRUE	FALSE	699924	FALSE	no valuable BlastP Hit	no valuable BlastP Hit	no valuable BlastP Hit
Copci_AmutBmut1_440125		7384	no annotation	TRUE	TRUE	FALSE	575112	FALSE	no valuable BlastP Hit	no valuable BlastP Hit	no valuable BlastP Hit
Copci_AmutBmut1_443698		15769	no annotation	TRUE	TRUE	FALSE	568833	FALSE	no valuable BlastP Hit	no valuable BlastP Hit	no valuable BlastP Hit
Copci_AmutBmut1_445002		15923	no annotation	TRUE	TRUE	FALSE	190828	FALSE	no valuable BlastP Hit	no valuable BlastP Hit	no valuable BlastP Hit
Copci_AmutBmut1_446900		8743	no annotation	TRUE	TRUE	FALSE	293950	FALSE	no valuable BlastP Hit	no valuable BlastP Hit	no valuable BlastP Hit
Copci_AmutBmut1_447761		13698	no annotation	TRUE	TRUE	FALSE	305343	FALSE	no valuable BlastP Hit	no valuable BlastP Hit	no valuable BlastP Hit
Copci_AmutBmut1_448024		7350	no annotation	TRUE	TRUE	FALSE	335846	FALSE	no valuable BlastP Hit	no valuable BlastP Hit	no valuable BlastP Hit
Copci_AmutBmut1_449834		14684	no annotation	TRUE	TRUE	FALSE	632915	FALSE	no valuable BlastP Hit	no valuable BlastP Hit	no valuable BlastP Hit
Copci_AmutBmut1_450587		14795	no annotation	TRUE	TRUE	FALSE	331006	FALSE	no valuable BlastP Hit	no valuable BlastP Hit	no valuable BlastP Hit
Copci_AmutBmut1_451649		6648	no annotation	TRUE	TRUE	FALSE	535072	FALSE	no valuable BlastP Hit	no valuable BlastP Hit	no valuable BlastP Hit
Copci_AmutBmut1_461930		13793	no annotation	TRUE	TRUE	FALSE	617261	FALSE	no valuable BlastP Hit	no valuable BlastP Hit	no valuable BlastP Hit
Copci_AmutBmut1_463637		15188	no annotation	TRUE	TRUE	FALSE	391051	FALSE	no valuable BlastP Hit	no valuable BlastP Hit	no valuable BlastP Hit
Copci_AmutBmut1_464658		15362	no annotation	TRUE	TRUE	FALSE	688275	FALSE	no valuable BlastP Hit	no valuable BlastP Hit	no valuable BlastP Hit
Copci_AmutBmut1_465601		13958	no annotation	TRUE	TRUE	FALSE	582331	FALSE	no valuable BlastP Hit	no valuable BlastP Hit	no valuable BlastP Hit
Copci_AmutBmut1_469538		16118	no annotation	TRUE	TRUE	FALSE	593171	FALSE	no valuable BlastP Hit	no valuable BlastP Hit	no valuable BlastP Hit
Copci_AmutBmut1_469868		16167	no annotation	TRUE	TRUE	FALSE	590203	FALSE	no valuable BlastP Hit	no valuable BlastP Hit	no valuable BlastP Hit
Copci_AmutBmut1_472642		8175	no annotation	TRUE	TRUE	FALSE	594020	FALSE	no valuable BlastP Hit	no valuable BlastP Hit	no valuable BlastP Hit
Copci_AmutBmut1_473024		14794	no annotation	TRUE	TRUE	FALSE	477124	FALSE	no valuable BlastP Hit	no valuable BlastP Hit	no valuable BlastP Hit
Copci_AmutBmut1_490912		2129	no annotation	TRUE	TRUE	FALSE	317960	FALSE	no valuable BlastP Hit	no valuable BlastP Hit	no valuable BlastP Hit
Copci_AmutBmut1_494270		13825	no annotation	TRUE	TRUE	FALSE	644616	FALSE	no valuable BlastP Hit	no valuable BlastP Hit	no valuable BlastP Hit
Copci_AmutBmut1_495744		881	no annotation	TRUE	TRUE	FALSE	462299	FALSE	no valuable BlastP Hit	no valuable BlastP Hit	no valuable BlastP Hit
Copci_AmutBmut1_503649		16211	no annotation	TRUE	TRUE	FALSE	293272	FALSE	no valuable BlastP Hit	no valuable BlastP Hit	no valuable BlastP Hit
Copci_AmutBmut1_503947		16297	no annotation	TRUE	TRUE	FALSE	633346	FALSE	no valuable BlastP Hit	no valuable BlastP Hit	no valuable BlastP Hit
Copci_AmutBmut1_504240		6649	no annotation	TRUE	TRUE	FALSE	317080	FALSE	no valuable BlastP Hit	no valuable BlastP Hit	no valuable BlastP Hit
Copci_AmutBmut1_58913		13901	no annotation	TRUE	TRUE	FALSE	696940	FALSE	no valuable BlastP Hit	no valuable BlastP Hit	no valuable BlastP Hit
Copci_AmutBmut1_93925		15446	no annotation	TRUE	TRUE	FALSE	611338	FALSE	no valuable BlastP Hit	no valuable BlastP Hit	no valuable BlastP Hit
Copci_AmutBmut1_442902		15637	no annotation	TRUE	TRUE	FALSE	442963	FALSE	no valuable BlastP Hit	no valuable BlastP Hit	no valuable BlastP Hit
Copci_AmutBmut1_448945		493	no annotation	TRUE	TRUE	FALSE	590363	FALSE	no valuable BlastP Hit	no valuable BlastP Hit	no valuable BlastP Hit
Copci_AmutBmut1_498564		2	no annotation	TRUE	TRUE	FALSE	579482	FALSE	no valuable BlastP Hit	no valuable BlastP Hit	no valuable BlastP Hit
Copci_AmutBmut1_440153		15301	no annotation	TRUE	TRUE	FALSE	683992	FALSE	no valuable BlastP Hit	no valuable BlastP Hit	no valuable BlastP Hit
Copci_AmutBmut1_486544		7337	no annotation	TRUE	TRUE	FALSE	315081	FALSE	no valuable BlastP Hit	no valuable BlastP Hit	no valuable BlastP Hit
Copci_AmutBmut1_354915		13617	no annotation	TRUE	TRUE	FALSE	334825	FALSE	no valuable BlastP Hit	no valuable BlastP Hit	no valuable BlastP Hit
Copci_AmutBmut1_450357		6135	no annotation	TRUE	TRUE	FALSE	618943	FALSE	no valuable BlastP Hit	no valuable BlastP Hit	no valuable BlastP Hit
Copci_AmutBmut1_478270		14517	no annotation	TRUE	TRUE	FALSE	301015	FALSE	no valuable BlastP Hit	no valuable BlastP Hit	no valuable BlastP Hit
Copci_AmutBmut1_480702		15172	no annotation	TRUE	TRUE	FALSE	708637	FALSE	no valuable BlastP Hit	no valuable BlastP Hit	no valuable BlastP Hit
Copci_AmutBmut1_507379		15030	no annotation	TRUE	TRUE	FALSE	303701	FALSE	no valuable BlastP Hit	no valuable BlastP Hit	no valuable BlastP Hit
Copci_AmutBmut1_464422		15323	no annotation	TRUE	TRUE	FALSE	658480	FALSE	no valuable BlastP Hit	no valuable BlastP Hit	no valuable BlastP Hit
Copci_AmutBmut1_503585		16193	no annotation	TRUE	TRUE	FALSE	314051	FALSE	no valuable BlastP Hit	no valuable BlastP Hit	no valuable BlastP Hit
Copci_AmutBmut1_177248		5498	no annotation	TRUE	TRUE	FALSE	600693	FALSE	no valuable BlastP Hit	no valuable BlastP Hit	no valuable BlastP Hit
Copci_AmutBmut1_378079		15650	no annotation	TRUE	TRUE	FALSE	291942	FALSE	no valuable BlastP Hit	no valuable BlastP Hit	no valuable BlastP Hit
Copci_AmutBmut1_408747		2127	no annotation	TRUE	TRUE	FALSE	603848	FALSE	no valuable BlastP Hit	no valuable BlastP Hit	no valuable BlastP Hit
Copci_AmutBmut1_426567		14905	no annotation	TRUE	TRUE	FALSE	334128	FALSE	no valuable BlastP Hit	no valuable BlastP Hit	no valuable BlastP Hit
Copci_AmutBmut1_429038		8646	no annotation	TRUE	TRUE	FALSE	247511	FALSE	no valuable BlastP Hit	no valuable BlastP Hit	no valuable BlastP Hit
Copci_AmutBmut1_443382		7414	no annotation	TRUE	TRUE	FALSE	485449	FALSE	no valuable BlastP Hit	no valuable BlastP Hit	no valuable BlastP Hit
Copci_AmutBmut1_480845		15201	no annotation	TRUE	TRUE	FALSE	304966	FALSE	no valuable BlastP Hit	no valuable BlastP Hit	no valuable BlastP Hit
Copci_AmutBmut1_487619		14536	no annotation	TRUE	TRUE	FALSE	687761	FALSE	no valuable BlastP Hit	no valuable BlastP Hit	no valuable BlastP Hit
Copci_AmutBmut1_528386		16276	no annotation	TRUE	TRUE	FALSE	484127	FALSE	no valuable BlastP Hit	no valuable BlastP Hit	no valuable BlastP Hit
Copci_AmutBmut1_544254		254	no annotation	TRUE	TRUE	FALSE	619228	FALSE	no valuable BlastP Hit	no valuable BlastP Hit	no valuable BlastP Hit
Copci_AmutBmut1_544841		15355	no annotation	TRUE	TRUE	FALSE	616492	FALSE	no valuable BlastP Hit	no valuable BlastP Hit	no valuable BlastP Hit
Copci_AmutBmut1_544842		15356	no annotation	TRUE	TRUE	FALSE	707407	FALSE	no valuable BlastP Hit	no valuable BlastP Hit	no valuable BlastP Hit
Copci_AmutBmut1_101352		13583	no annotation	TRUE	TRUE	FALSE	564697	FALSE	no valuable BlastP Hit	no valuable BlastP Hit	no valuable BlastP Hit
Copci_AmutBmut1_122044		15617	no annotation	TRUE	TRUE	FALSE	617245	FALSE	no valuable BlastP Hit	no valuable BlastP Hit	no valuable BlastP Hit
Copci_AmutBmut1_239667		13725	no annotation	TRUE	TRUE	FALSE	694450	FALSE	no valuable BlastP Hit	no valuable BlastP Hit	no valuable BlastP Hit
Copci_AmutBmut1_253492		13730	no annotation	TRUE	TRUE	FALSE	333281	FALSE	no valuable BlastP Hit	no valuable BlastP Hit	no valuable BlastP Hit
Copci_AmutBmut1_282575		13770	no annotation	TRUE	TRUE	FALSE	690618	FALSE	no valuable BlastP Hit	no valuable BlastP Hit	no valuable BlastP Hit
Copci_AmutBmut1_356801		13712	no annotation	TRUE	TRUE	FALSE	449205	FALSE	no valuable BlastP Hit	no valuable BlastP Hit	no valuable BlastP Hit
Copci_AmutBmut1_357315		13753	no annotation	TRUE	TRUE	FALSE	482090	FALSE	no valuable BlastP Hit	no valuable BlastP Hit	no valuable BlastP Hit
Copci_AmutBmut1_363510		14217	no annotation	TRUE	TRUE	FALSE	705377	FALSE	no valuable BlastP Hit	no valuable BlastP Hit	no valuable BlastP Hit
Copci_AmutBmut1_377056		15533	no annotation	TRUE	TRUE	FALSE	635490	FALSE	no valuable BlastP Hit	no valuable BlastP Hit	no valuable BlastP Hit
Copci_AmutBmut1_377902		15636	no annotation	TRUE	TRUE	FALSE	329967	FALSE	no valuable BlastP Hit	no valuable BlastP Hit	no valuable BlastP Hit
Copci_AmutBmut1_382197		16158	no annotation	TRUE	TRUE	FALSE	456541	FALSE	no valuable BlastP Hit	no valuable BlastP Hit	no valuable BlastP Hit
Copci_AmutBmut1_408181		7421	no annotation	TRUE	TRUE	FALSE	637905	FALSE	no valuable BlastP Hit	no valuable BlastP Hit	no valuable BlastP Hit
Copci_AmutBmut1_437767		8631	no annotation	TRUE	TRUE	FALSE	330974	FALSE	no valuable BlastP Hit	no valuable BlastP Hit	no valuable BlastP Hit
Copci_AmutBmut1_438498		15097	no annotation	TRUE	TRUE	FALSE	687955	FALSE	no valuable BlastP Hit	no valuable BlastP Hit	no valuable BlastP Hit
Copci_AmutBmut1_443210		15686	no annotation	TRUE	TRUE	FALSE	331313	FALSE	no valuable BlastP Hit	no valuable BlastP Hit	no valuable BlastP Hit
Copci_AmutBmut1_444894		14165	no annotation	TRUE	TRUE	FALSE	308196	FALSE	no valuable BlastP Hit	no valuable BlastP Hit	no valuable BlastP Hit
Copci_AmutBmut1_445635		14238	no annotation	TRUE	TRUE	FALSE	585173	FALSE	no valuable BlastP Hit	no valuable BlastP Hit	no valuable BlastP Hit
Copci_AmutBmut1_447204		16197	no annotation	TRUE	TRUE	FALSE	332305	FALSE	no valuable BlastP Hit	no valuable BlastP Hit	no valuable BlastP Hit
Copci_AmutBmut1_450362		14747	no annotation	TRUE	TRUE	FALSE	576143	FALSE	no valuable BlastP Hit	no valuable BlastP Hit	no valuable BlastP Hit
Copci_AmutBmut1_452194		15064	no annotation	TRUE	TRUE	FALSE	312262	FALSE	no valuable BlastP Hit	no valuable BlastP Hit	no valuable BlastP Hit
Copci_AmutBmut1_455828		14109	no annotation	TRUE	TRUE	FALSE	307431	FALSE	no valuable BlastP Hit	no valuable BlastP Hit	no valuable BlastP Hit
Copci_AmutBmut1_457243		16026	no annotation	TRUE	TRUE	FALSE	511137	FALSE	no valuable BlastP Hit	no valuable BlastP Hit	no valuable BlastP Hit
Copci_AmutBmut1_462805		7387	no annotation	TRUE	TRUE	FALSE	457390	FALSE	no valuable BlastP Hit	no valuable BlastP Hit	no valuable BlastP Hit
Copci_AmutBmut1_463414		15164	no annotation	TRUE	TRUE	FALSE	682733	FALSE	no valuable BlastP Hit	no valuable BlastP Hit	no valuable BlastP Hit
Copci_AmutBmut1_465406		13614	no annotation	TRUE	TRUE	FALSE	295901	FALSE	no valuable BlastP Hit	no valuable BlastP Hit	no valuable BlastP Hit
Copci_AmutBmut1_473232		82	no annotation	TRUE	TRUE	FALSE	461814	FALSE	no valuable BlastP Hit	no valuable BlastP Hit	no valuable BlastP Hit
Copci_AmutBmut1_484127		13582	no annotation	TRUE	TRUE	FALSE	590848	FALSE	no valuable BlastP Hit	no valuable BlastP Hit	no valuable BlastP Hit
Copci_AmutBmut1_496848		14398	no annotation	TRUE	TRUE	FALSE	684434	FALSE	no valuable BlastP Hit	no valuable BlastP Hit	no valuable BlastP Hit
Copci_AmutBmut1_544849		15360	no annotation	TRUE	TRUE	FALSE	659547	FALSE	no valuable BlastP Hit	no valuable BlastP Hit	no valuable BlastP Hit
Copci_AmutBmut1_546150		15773	no annotation	TRUE	TRUE	FALSE	587106	FALSE	no valuable BlastP Hit	no valuable BlastP Hit	no valuable BlastP Hit
Copci_AmutBmut1_244165		14564	no annotation	TRUE	TRUE	FALSE	293293	FALSE	no valuable BlastP Hit	no valuable BlastP Hit	no valuable BlastP Hit
Copci_AmutBmut1_437529		14957	no annotation	TRUE	TRUE	FALSE	336020	FALSE	no valuable BlastP Hit	no valuable BlastP Hit	no valuable BlastP Hit
Copci_AmutBmut1_442000		8669	no annotation	TRUE	TRUE	FALSE	705863	FALSE	no valuable BlastP Hit	no valuable BlastP Hit	no valuable BlastP Hit
Copci_AmutBmut1_442745		14021	no annotation	TRUE	TRUE	FALSE	308547	FALSE	no valuable BlastP Hit	no valuable BlastP Hit	no valuable BlastP Hit
Copci_AmutBmut1_477409		1323	no annotation	TRUE	TRUE	FALSE	328376	FALSE	no valuable BlastP Hit	no valuable BlastP Hit	no valuable BlastP Hit
Copci_AmutBmut1_514610		8528	no annotation	TRUE	TRUE	FALSE	304523	FALSE	no valuable BlastP Hit	no valuable BlastP Hit	no valuable BlastP Hit
Copci_AmutBmut1_218680		13695	no annotation	TRUE	TRUE	FALSE	701136	FALSE	no valuable BlastP Hit	no valuable BlastP Hit	no valuable BlastP Hit
Copci_AmutBmut1_276152		14746	no annotation	TRUE	TRUE	FALSE	572785	FALSE	no valuable BlastP Hit	no valuable BlastP Hit	no valuable BlastP Hit
Copci_AmutBmut1_373426		15173	no annotation	TRUE	TRUE	FALSE	294393	FALSE	no valuable BlastP Hit	no valuable BlastP Hit	no valuable BlastP Hit
Copci_AmutBmut1_463358		15155	no annotation	TRUE	TRUE	FALSE	309026	FALSE	no valuable BlastP Hit	no valuable BlastP Hit	no valuable BlastP Hit
Copci_AmutBmut1_486045		12	no annotation	TRUE	TRUE	FALSE	654716	FALSE	no valuable BlastP Hit	no valuable BlastP Hit	no valuable BlastP Hit
Copci_AmutBmut1_546789		2133	no annotation	TRUE	TRUE	FALSE	300342	FALSE	no valuable BlastP Hit	no valuable BlastP Hit	no valuable BlastP Hit
Copci_AmutBmut1_428638		15145	no annotation	TRUE	TRUE	FALSE	468649	FALSE	no valuable BlastP Hit	no valuable BlastP Hit	no valuable BlastP Hit
Copci_AmutBmut1_44723		15146	no annotation	TRUE	TRUE	FALSE	662330	FALSE	no valuable BlastP Hit	no valuable BlastP Hit	no valuable BlastP Hit
Copci_AmutBmut1_464398		15317	no annotation	TRUE	TRUE	FALSE	458520	FALSE	no valuable BlastP Hit	no valuable BlastP Hit	no valuable BlastP Hit
Copci_AmutBmut1_465218		254	no annotation	TRUE	TRUE	FALSE	604530	FALSE	no valuable BlastP Hit	no valuable BlastP Hit	no valuable BlastP Hit
Copci_AmutBmut1_401461		6143	no annotation	TRUE	TRUE	FALSE	385634	FALSE	no valuable BlastP Hit	no valuable BlastP Hit	no valuable BlastP Hit
Copci_AmutBmut1_435051		6133	no annotation	TRUE	TRUE	FALSE	595479	FALSE	no valuable BlastP Hit	no valuable BlastP Hit	no valuable BlastP Hit
Copci_AmutBmut1_462243		14946	no annotation	TRUE	TRUE	FALSE	611266	FALSE	no valuable BlastP Hit	no valuable BlastP Hit	no valuable BlastP Hit
Copci_AmutBmut1_463724		15210	no annotation	TRUE	TRUE	FALSE	568752	FALSE	no valuable BlastP Hit	no valuable BlastP Hit	no valuable BlastP Hit
Copci_AmutBmut1_393516		14186	no annotation	TRUE	TRUE	FALSE	689158	FALSE	no valuable BlastP Hit	no valuable BlastP Hit	no valuable BlastP Hit
Copci_AmutBmut1_381926		8734	no annotation	TRUE	TRUE	FALSE	574374	FALSE	no valuable BlastP Hit	no valuable BlastP Hit	no valuable BlastP Hit
Copci_AmutBmut1_383250		7442	no annotation	TRUE	TRUE	FALSE	307944	FALSE	no valuable BlastP Hit	no valuable BlastP Hit	no valuable BlastP Hit
Copci_AmutBmut1_431957		15513	no annotation	TRUE	TRUE	FALSE	457475	FALSE	no valuable BlastP Hit	no valuable BlastP Hit	no valuable BlastP Hit
Copci_AmutBmut1_452781		254	no annotation	TRUE	TRUE	FALSE	301693	FALSE	no valuable BlastP Hit	no valuable BlastP Hit	no valuable BlastP Hit
Copci_AmutBmut1_543822		7333	no annotation	TRUE	TRUE	FALSE	657678	FALSE	no valuable BlastP Hit	no valuable BlastP Hit	no valuable BlastP Hit
Copci_AmutBmut1_545488		932	no annotation	TRUE	TRUE	FALSE	679380	FALSE	no valuable BlastP Hit	no valuable BlastP Hit	no valuable BlastP Hit
Copci_AmutBmut1_274429		14727	no annotation	TRUE	TRUE	FALSE	323181	FALSE	no valuable BlastP Hit	no valuable BlastP Hit	no valuable BlastP Hit
Copci_AmutBmut1_436971		13630	no annotation	TRUE	TRUE	FALSE	637905	FALSE	no valuable BlastP Hit	no valuable BlastP Hit	no valuable BlastP Hit
Copci_AmutBmut1_465919		15523	no annotation	TRUE	TRUE	FALSE	300914	FALSE	no valuable BlastP Hit	no valuable BlastP Hit	no valuable BlastP Hit
Copci_AmutBmut1_492690		13629	no annotation	TRUE	TRUE	FALSE	442916	FALSE	no valuable BlastP Hit	no valuable BlastP Hit	no valuable BlastP Hit
Copci_AmutBmut1_520274		15883	no annotation	TRUE	TRUE	FALSE	183625	FALSE	no valuable BlastP Hit	no valuable BlastP Hit	no valuable BlastP Hit
Copci_AmutBmut1_527763		8710	no annotation	TRUE	TRUE	FALSE	684649	FALSE	no valuable BlastP Hit	no valuable BlastP Hit	no valuable BlastP Hit
Copci_AmutBmut1_56787		13887	no annotation	TRUE	TRUE	FALSE	311632	FALSE	no valuable BlastP Hit	no valuable BlastP Hit	no valuable BlastP Hit
Copci_AmutBmut1_445132		14188	no annotation	TRUE	TRUE	FALSE	650506	FALSE	no valuable BlastP Hit	no valuable BlastP Hit	no valuable BlastP Hit
Copci_AmutBmut1_362515		14094	no annotation	TRUE	TRUE	FALSE	308609	FALSE	no valuable BlastP Hit	no valuable BlastP Hit	no valuable BlastP Hit
Copci_AmutBmut1_240454		14542	no annotation	TRUE	TRUE	FALSE	487613	FALSE	no valuable BlastP Hit	no valuable BlastP Hit	no valuable BlastP Hit
Copci_AmutBmut1_435735		16114	no annotation	TRUE	TRUE	FALSE	453614	FALSE	no valuable BlastP Hit	no valuable BlastP Hit	no valuable BlastP Hit
Copci_AmutBmut1_442312		15561	no annotation	TRUE	TRUE	FALSE	609406	FALSE	no valuable BlastP Hit	no valuable BlastP Hit	no valuable BlastP Hit
Copci_AmutBmut1_443229		15692	no annotation	TRUE	TRUE	FALSE	244993	FALSE	no valuable BlastP Hit	no valuable BlastP Hit	no valuable BlastP Hit
Copci_AmutBmut1_383847		16331	no annotation	TRUE	TRUE	FALSE	397690	FALSE	no valuable BlastP Hit	no valuable BlastP Hit	no valuable BlastP Hit
Copci_AmutBmut1_490908		15595	no annotation	TRUE	TRUE	FALSE	686373	FALSE	no valuable BlastP Hit	no valuable BlastP Hit	no valuable BlastP Hit
Copci_AmutBmut1_446195		14287	no annotation	TRUE	TRUE	FALSE	684487	FALSE	no valuable BlastP Hit	no valuable BlastP Hit	no valuable BlastP Hit
Copci_AmutBmut1_447331		14388	no annotation	TRUE	TRUE	FALSE	578107	FALSE	no valuable BlastP Hit	no valuable BlastP Hit	no valuable BlastP Hit
Copci_AmutBmut1_539160		13853	no annotation	TRUE	TRUE	FALSE	504415	FALSE	no valuable BlastP Hit	no valuable BlastP Hit	no valuable BlastP Hit
Copci_AmutBmut1_543298		14894	no annotation	TRUE	TRUE	FALSE	683185	FALSE	no valuable BlastP Hit	no valuable BlastP Hit	no valuable BlastP Hit
Copci_AmutBmut1_382108		16148	no annotation	TRUE	TRUE	FALSE	708719	FALSE	no valuable BlastP Hit	no valuable BlastP Hit	no valuable BlastP Hit
Copci_AmutBmut1_437911		896	no annotation	TRUE	TRUE	FALSE	707302	FALSE	no valuable BlastP Hit	no valuable BlastP Hit	no valuable BlastP Hit
Copci_AmutBmut1_164971		14166	no annotation	TRUE	TRUE	FALSE	390303	FALSE	no valuable BlastP Hit	no valuable BlastP Hit	no valuable BlastP Hit
Copci_AmutBmut1_119132		15609	no annotation	TRUE	TRUE	FALSE	623720	FALSE	no valuable BlastP Hit	no valuable BlastP Hit	no valuable BlastP Hit
Copci_AmutBmut1_12231		14888	no annotation	TRUE	TRUE	FALSE	611754	FALSE	no valuable BlastP Hit	no valuable BlastP Hit	no valuable BlastP Hit
Copci_AmutBmut1_177857		14236	no annotation	TRUE	TRUE	FALSE	311211	FALSE	no valuable BlastP Hit	no valuable BlastP Hit	no valuable BlastP Hit
Copci_AmutBmut1_233329		14527	no annotation	TRUE	TRUE	FALSE	310787	FALSE	no valuable BlastP Hit	no valuable BlastP Hit	no valuable BlastP Hit
Copci_AmutBmut1_239526		13724	no annotation	TRUE	TRUE	FALSE	314149	FALSE	no valuable BlastP Hit	no valuable BlastP Hit	no valuable BlastP Hit
Copci_AmutBmut1_355406		13573	no annotation	TRUE	TRUE	FALSE	686851	FALSE	no valuable BlastP Hit	no valuable BlastP Hit	no valuable BlastP Hit
Copci_AmutBmut1_371045		14910	no annotation	TRUE	TRUE	FALSE	670197	FALSE	no valuable BlastP Hit	no valuable BlastP Hit	no valuable BlastP Hit
Copci_AmutBmut1_371135		14931	no annotation	TRUE	TRUE	FALSE	614280	FALSE	no valuable BlastP Hit	no valuable BlastP Hit	no valuable BlastP Hit
Copci_AmutBmut1_371591		7381	no annotation	TRUE	TRUE	FALSE	333039	FALSE	no valuable BlastP Hit	no valuable BlastP Hit	no valuable BlastP Hit
Copci_AmutBmut1_372210		15043	no annotation	TRUE	TRUE	FALSE	453147	FALSE	no valuable BlastP Hit	no valuable BlastP Hit	no valuable BlastP Hit
Copci_AmutBmut1_401149		14975	no annotation	TRUE	TRUE	FALSE	662573	FALSE	no valuable BlastP Hit	no valuable BlastP Hit	no valuable BlastP Hit
Copci_AmutBmut1_413263		13702	no annotation	TRUE	TRUE	FALSE	299636	FALSE	no valuable BlastP Hit	no valuable BlastP Hit	no valuable BlastP Hit
Copci_AmutBmut1_439389		8531	no annotation	TRUE	TRUE	FALSE	485957	FALSE	no valuable BlastP Hit	no valuable BlastP Hit	no valuable BlastP Hit
Copci_AmutBmut1_441812		13964	no annotation	TRUE	TRUE	FALSE	594581	FALSE	no valuable BlastP Hit	no valuable BlastP Hit	no valuable BlastP Hit
Copci_AmutBmut1_441965		15490	no annotation	TRUE	TRUE	FALSE	608523	FALSE	no valuable BlastP Hit	no valuable BlastP Hit	no valuable BlastP Hit
Copci_AmutBmut1_443342		7328	no annotation	TRUE	TRUE	FALSE	451133	FALSE	no valuable BlastP Hit	no valuable BlastP Hit	no valuable BlastP Hit
Copci_AmutBmut1_445524		15987	no annotation	TRUE	TRUE	FALSE	316059	FALSE	no valuable BlastP Hit	no valuable BlastP Hit	no valuable BlastP Hit
Copci_AmutBmut1_449925		14699	no annotation	TRUE	TRUE	FALSE	478533	FALSE	no valuable BlastP Hit	no valuable BlastP Hit	no valuable BlastP Hit
Copci_AmutBmut1_450552		8609	no annotation	TRUE	TRUE	FALSE	248030	FALSE	no valuable BlastP Hit	no valuable BlastP Hit	no valuable BlastP Hit
Copci_AmutBmut1_450565		8611	no annotation	TRUE	TRUE	FALSE	437549	FALSE	no valuable BlastP Hit	no valuable BlastP Hit	no valuable BlastP Hit
Copci_AmutBmut1_450568		14791	no annotation	TRUE	TRUE	FALSE	695096	FALSE	no valuable BlastP Hit	no valuable BlastP Hit	no valuable BlastP Hit
Copci_AmutBmut1_462051		14887	no annotation	TRUE	TRUE	FALSE	546433	FALSE	no valuable BlastP Hit	no valuable BlastP Hit	no valuable BlastP Hit
Copci_AmutBmut1_462854		8638	no annotation	TRUE	TRUE	FALSE	568855	FALSE	no valuable BlastP Hit	no valuable BlastP Hit	no valuable BlastP Hit
Copci_AmutBmut1_462863		8246	no annotation	TRUE	TRUE	FALSE	477066	FALSE	no valuable BlastP Hit	no valuable BlastP Hit	no valuable BlastP Hit
Copci_AmutBmut1_468195		15924	no annotation	TRUE	TRUE	FALSE	388066	FALSE	no valuable BlastP Hit	no valuable BlastP Hit	no valuable BlastP Hit
Copci_AmutBmut1_471106		14500	no annotation	TRUE	TRUE	FALSE	598055	FALSE	no valuable BlastP Hit	no valuable BlastP Hit	no valuable BlastP Hit
Copci_AmutBmut1_477756		14399	no annotation	TRUE	TRUE	FALSE	708498	FALSE	no valuable BlastP Hit	no valuable BlastP Hit	no valuable BlastP Hit
Copci_AmutBmut1_479518		6315	no annotation	TRUE	TRUE	FALSE	706808	FALSE	no valuable BlastP Hit	no valuable BlastP Hit	no valuable BlastP Hit
Copci_AmutBmut1_479761		14889	no annotation	TRUE	TRUE	FALSE	666564	FALSE	no valuable BlastP Hit	no valuable BlastP Hit	no valuable BlastP Hit
Copci_AmutBmut1_489418		15096	no annotation	TRUE	TRUE	FALSE	615630	FALSE	no valuable BlastP Hit	no valuable BlastP Hit	no valuable BlastP Hit
Copci_AmutBmut1_495977		14167	no annotation	TRUE	TRUE	FALSE	589231	FALSE	no valuable BlastP Hit	no valuable BlastP Hit	no valuable BlastP Hit
Copci_AmutBmut1_503621		5498	no annotation	TRUE	TRUE	FALSE	664813	FALSE	no valuable BlastP Hit	no valuable BlastP Hit	no valuable BlastP Hit
Copci_AmutBmut1_542609		14704	no annotation	TRUE	TRUE	FALSE	693498	FALSE	no valuable BlastP Hit	no valuable BlastP Hit	no valuable BlastP Hit
Copci_AmutBmut1_70387		15305	no annotation	TRUE	TRUE	FALSE	679084	FALSE	no valuable BlastP Hit	no valuable BlastP Hit	no valuable BlastP Hit
Copci_AmutBmut1_168540		14182	no annotation	TRUE	TRUE	FALSE	335933	FALSE	no valuable BlastP Hit	no valuable BlastP Hit	no valuable BlastP Hit
Copci_AmutBmut1_172742		14206	no annotation	TRUE	TRUE	FALSE	694853	FALSE	no valuable BlastP Hit	no valuable BlastP Hit	no valuable BlastP Hit
Copci_AmutBmut1_189863		16097	no annotation	TRUE	TRUE	FALSE	310787	FALSE	no valuable BlastP Hit	no valuable BlastP Hit	no valuable BlastP Hit
Copci_AmutBmut1_263010		253	no annotation	TRUE	TRUE	FALSE	318002	FALSE	no valuable BlastP Hit	no valuable BlastP Hit	no valuable BlastP Hit
Copci_AmutBmut1_357026		13740	no annotation	TRUE	TRUE	FALSE	295899	FALSE	no valuable BlastP Hit	no valuable BlastP Hit	no valuable BlastP Hit
Copci_AmutBmut1_380127		15917	no annotation	TRUE	TRUE	FALSE	640423	FALSE	no valuable BlastP Hit	no valuable BlastP Hit	no valuable BlastP Hit
Copci_AmutBmut1_422588		80	no annotation	TRUE	TRUE	FALSE	446665	FALSE	no valuable BlastP Hit	no valuable BlastP Hit	no valuable BlastP Hit
Copci_AmutBmut1_427475		896	no annotation	TRUE	TRUE	FALSE	297053	FALSE	no valuable BlastP Hit	no valuable BlastP Hit	no valuable BlastP Hit
Copci_AmutBmut1_440024		13908	no annotation	TRUE	TRUE	FALSE	638499	FALSE	no valuable BlastP Hit	no valuable BlastP Hit	no valuable BlastP Hit
Copci_AmutBmut1_450564		8610	no annotation	TRUE	TRUE	FALSE	301186	FALSE	no valuable BlastP Hit	no valuable BlastP Hit	no valuable BlastP Hit
Copci_AmutBmut1_467436		15824	no annotation	TRUE	TRUE	FALSE	595574	FALSE	no valuable BlastP Hit	no valuable BlastP Hit	no valuable BlastP Hit
Copci_AmutBmut1_468546		14219	no annotation	TRUE	TRUE	FALSE	435840	FALSE	no valuable BlastP Hit	no valuable BlastP Hit	no valuable BlastP Hit
Copci_AmutBmut1_471401		13719	no annotation	TRUE	TRUE	FALSE	502769	FALSE	no valuable BlastP Hit	no valuable BlastP Hit	no valuable BlastP Hit
Copci_AmutBmut1_480765		6648	no annotation	TRUE	TRUE	FALSE	312217	FALSE	no valuable BlastP Hit	no valuable BlastP Hit	no valuable BlastP Hit
Copci_AmutBmut1_496450		14298	no annotation	TRUE	TRUE	FALSE	479432	FALSE	no valuable BlastP Hit	no valuable BlastP Hit	no valuable BlastP Hit
Copci_AmutBmut1_33938		15072	no annotation	TRUE	TRUE	FALSE	324584	FALSE	no valuable BlastP Hit	no valuable BlastP Hit	no valuable BlastP Hit
Copci_AmutBmut1_441230		15429	no annotation	TRUE	TRUE	FALSE	688598	FALSE	no valuable BlastP Hit	no valuable BlastP Hit	no valuable BlastP Hit
Copci_AmutBmut1_450567		14790	no annotation	TRUE	TRUE	FALSE	583502	FALSE	no valuable BlastP Hit	no valuable BlastP Hit	no valuable BlastP Hit
Copci_AmutBmut1_469043		16068	no annotation	TRUE	TRUE	FALSE	614329	FALSE	no valuable BlastP Hit	no valuable BlastP Hit	no valuable BlastP Hit
Copci_AmutBmut1_62506		15265	no annotation	TRUE	TRUE	FALSE	439330	FALSE	no valuable BlastP Hit	no valuable BlastP Hit	no valuable BlastP Hit
Copci_AmutBmut1_70660		178	no annotation	TRUE	TRUE	FALSE	295833	FALSE	no valuable BlastP Hit	no valuable BlastP Hit	no valuable BlastP Hit
Copci_AmutBmut1_130441		15694	no annotation	TRUE	TRUE	FALSE	293613	FALSE	no valuable BlastP Hit	no valuable BlastP Hit	no valuable BlastP Hit
Copci_AmutBmut1_461520		969	no annotation	TRUE	TRUE	FALSE	449883	FALSE	no valuable BlastP Hit	no valuable BlastP Hit	no valuable BlastP Hit
Copci_AmutBmut1_141976		14103	no annotation	TRUE	TRUE	FALSE	600776	FALSE	no valuable BlastP Hit	no valuable BlastP Hit	no valuable BlastP Hit
Copci_AmutBmut1_196337		14294	no annotation	TRUE	TRUE	FALSE	688167	FALSE	no valuable BlastP Hit	no valuable BlastP Hit	no valuable BlastP Hit
Copci_AmutBmut1_364509		14308	no annotation	TRUE	TRUE	FALSE	582202	FALSE	no valuable BlastP Hit	no valuable BlastP Hit	no valuable BlastP Hit
Copci_AmutBmut1_437085		13788	no annotation	TRUE	TRUE	FALSE	697267	FALSE	no valuable BlastP Hit	no valuable BlastP Hit	no valuable BlastP Hit
Copci_AmutBmut1_468768		16022	no annotation	TRUE	TRUE	FALSE	680089	FALSE	no valuable BlastP Hit	no valuable BlastP Hit	no valuable BlastP Hit
Copci_AmutBmut1_124139		15643	no annotation	TRUE	TRUE	FALSE	336164	FALSE	no valuable BlastP Hit	no valuable BlastP Hit	no valuable BlastP Hit
Copci_AmutBmut1_241020		16324	no annotation	TRUE	TRUE	FALSE	323939	FALSE	no valuable BlastP Hit	no valuable BlastP Hit	no valuable BlastP Hit
Copci_AmutBmut1_467850		13558	no annotation	TRUE	TRUE	FALSE	438710	FALSE	no valuable BlastP Hit	no valuable BlastP Hit	no valuable BlastP Hit
Copci_AmutBmut1_468372			no annotation	TRUE	TRUE	FALSE	479432	FALSE	no valuable BlastP Hit	no valuable BlastP Hit	no valuable BlastP Hit
Copci_AmutBmut1_476590		14073	no annotation	TRUE	TRUE	FALSE	583617	FALSE	no valuable BlastP Hit	no valuable BlastP Hit	no valuable BlastP Hit
Copci_AmutBmut1_497180		14479	no annotation	TRUE	TRUE	FALSE	604643	FALSE	no valuable BlastP Hit	no valuable BlastP Hit	no valuable BlastP Hit
Copci_AmutBmut1_497396		14526	no annotation	TRUE	TRUE	FALSE	581276	FALSE	no valuable BlastP Hit	no valuable BlastP Hit	no valuable BlastP Hit
Copci_AmutBmut1_545076		15417	no annotation	TRUE	TRUE	FALSE	682134	FALSE	no valuable BlastP Hit	no valuable BlastP Hit	no valuable BlastP Hit
Copci_AmutBmut1_439687		15226	no annotation	TRUE	TRUE	FALSE	580267	FALSE	no valuable BlastP Hit	no valuable BlastP Hit	no valuable BlastP Hit
Copci_AmutBmut1_445030		7398	no annotation	TRUE	TRUE	FALSE	435801	FALSE	no valuable BlastP Hit	no valuable BlastP Hit	no valuable BlastP Hit
Copci_AmutBmut1_483280		8719	no annotation	TRUE	TRUE	FALSE	671387	FALSE	no valuable BlastP Hit	no valuable BlastP Hit	no valuable BlastP Hit
Copci_AmutBmut1_73425		15335	no annotation	TRUE	TRUE	FALSE	590875	FALSE	no valuable BlastP Hit	no valuable BlastP Hit	no valuable BlastP Hit
Copci_AmutBmut1_442002		8611	no annotation	TRUE	TRUE	FALSE	640141	FALSE	no valuable BlastP Hit	no valuable BlastP Hit	no valuable BlastP Hit
Copci_AmutBmut1_444104		15828	no annotation	TRUE	TRUE	FALSE	486786	FALSE	no valuable BlastP Hit	no valuable BlastP Hit	no valuable BlastP Hit
Copci_AmutBmut1_447779		13701	no annotation	TRUE	TRUE	FALSE	701857	FALSE	no valuable BlastP Hit	no valuable BlastP Hit	no valuable BlastP Hit
Copci_AmutBmut1_210813		16218	no annotation	TRUE	TRUE	FALSE	669181	FALSE	no valuable BlastP Hit	no valuable BlastP Hit	no valuable BlastP Hit
Copci_AmutBmut1_441489		13625	no annotation	TRUE	TRUE	FALSE	298595	FALSE	no valuable BlastP Hit	no valuable BlastP Hit	no valuable BlastP Hit
Copci_AmutBmut1_69353		15293	no annotation	TRUE	TRUE	FALSE	307781	FALSE	no valuable BlastP Hit	no valuable BlastP Hit	no valuable BlastP Hit
Copci_AmutBmut1_277845		14771	no annotation	TRUE	TRUE	FALSE	664164	FALSE	no valuable BlastP Hit	no valuable BlastP Hit	no valuable BlastP Hit
Copci_AmutBmut1_372580		8641	no annotation	TRUE	TRUE	FALSE	331927	FALSE	no valuable BlastP Hit	no valuable BlastP Hit	no valuable BlastP Hit
Copci_AmutBmut1_375024		15336	no annotation	TRUE	TRUE	FALSE	473329	FALSE	no valuable BlastP Hit	no valuable BlastP Hit	no valuable BlastP Hit
Copci_AmutBmut1_377876		15627	no annotation	TRUE	TRUE	FALSE	297498	FALSE	no valuable BlastP Hit	no valuable BlastP Hit	no valuable BlastP Hit
Copci_AmutBmut1_380519		15965	no annotation	TRUE	TRUE	FALSE	333293	FALSE	no valuable BlastP Hit	no valuable BlastP Hit	no valuable BlastP Hit
Copci_AmutBmut1_433423		15729	no annotation	TRUE	TRUE	FALSE	332621	FALSE	no valuable BlastP Hit	no valuable BlastP Hit	no valuable BlastP Hit
Copci_AmutBmut1_437929		8635	no annotation	TRUE	TRUE	FALSE	452188	FALSE	no valuable BlastP Hit	no valuable BlastP Hit	no valuable BlastP Hit
Copci_AmutBmut1_444779		15896	no annotation	TRUE	TRUE	FALSE	612492	FALSE	no valuable BlastP Hit	no valuable BlastP Hit	no valuable BlastP Hit
Copci_AmutBmut1_444782		15897	no annotation	TRUE	TRUE	FALSE	188301	FALSE	no valuable BlastP Hit	no valuable BlastP Hit	no valuable BlastP Hit
Copci_AmutBmut1_482447		15690	no annotation	TRUE	TRUE	FALSE	480792	FALSE	no valuable BlastP Hit	no valuable BlastP Hit	no valuable BlastP Hit
Copci_AmutBmut1_500670		7398	no annotation	TRUE	TRUE	FALSE	518357	FALSE	no valuable BlastP Hit	no valuable BlastP Hit	no valuable BlastP Hit
Copci_AmutBmut1_519956		14131	no annotation	TRUE	TRUE	FALSE	301661	FALSE	no valuable BlastP Hit	no valuable BlastP Hit	no valuable BlastP Hit
Copci_AmutBmut1_528614		14486	no annotation	TRUE	TRUE	FALSE	324516	FALSE	no valuable BlastP Hit	no valuable BlastP Hit	no valuable BlastP Hit
Copci_AmutBmut1_169819		15946	no annotation	TRUE	TRUE	FALSE	596970	FALSE	no valuable BlastP Hit	no valuable BlastP Hit	no valuable BlastP Hit
Copci_AmutBmut1_220692		14419	no annotation	TRUE	TRUE	FALSE	303735	FALSE	no valuable BlastP Hit	no valuable BlastP Hit	no valuable BlastP Hit
Copci_AmutBmut1_246604		14588	no annotation	TRUE	TRUE	FALSE	619273	FALSE	no valuable BlastP Hit	no valuable BlastP Hit	no valuable BlastP Hit
Copci_AmutBmut1_284017		13774	no annotation	TRUE	TRUE	FALSE	581766	FALSE	no valuable BlastP Hit	no valuable BlastP Hit	no valuable BlastP Hit
Copci_AmutBmut1_375010		15333	no annotation	TRUE	TRUE	FALSE	314591	FALSE	no valuable BlastP Hit	no valuable BlastP Hit	no valuable BlastP Hit
Copci_AmutBmut1_383677		16317	no annotation	TRUE	TRUE	FALSE	444363	FALSE	no valuable BlastP Hit	no valuable BlastP Hit	no valuable BlastP Hit
Copci_AmutBmut1_394522		14304	no annotation	TRUE	TRUE	FALSE	445586	FALSE	no valuable BlastP Hit	no valuable BlastP Hit	no valuable BlastP Hit
Copci_AmutBmut1_407517		15747	no annotation	TRUE	TRUE	FALSE	573367	FALSE	no valuable BlastP Hit	no valuable BlastP Hit	no valuable BlastP Hit
Copci_AmutBmut1_438818		1021	no annotation	TRUE	TRUE	FALSE	484272	FALSE	no valuable BlastP Hit	no valuable BlastP Hit	no valuable BlastP Hit
Copci_AmutBmut1_456045		15838	no annotation	TRUE	TRUE	FALSE	489148	FALSE	no valuable BlastP Hit	no valuable BlastP Hit	no valuable BlastP Hit
Copci_AmutBmut1_479297		14775	no annotation	TRUE	TRUE	FALSE	534312	FALSE	no valuable BlastP Hit	no valuable BlastP Hit	no valuable BlastP Hit
Copci_AmutBmut1_486952		8567	no annotation	TRUE	TRUE	FALSE	553255	FALSE	no valuable BlastP Hit	no valuable BlastP Hit	no valuable BlastP Hit
Copci_AmutBmut1_492752		8530	no annotation	TRUE	TRUE	FALSE	326534	FALSE	no valuable BlastP Hit	no valuable BlastP Hit	no valuable BlastP Hit
Copci_AmutBmut1_494		13651	no annotation	TRUE	TRUE	FALSE	307431	FALSE	no valuable BlastP Hit	no valuable BlastP Hit	no valuable BlastP Hit
Copci_AmutBmut1_358312		13823	no annotation	TRUE	TRUE	FALSE	323417	FALSE	no valuable BlastP Hit	no valuable BlastP Hit	no valuable BlastP Hit
Copci_AmutBmut1_358538		13822	no annotation	TRUE	TRUE	FALSE	585779	FALSE	no valuable BlastP Hit	no valuable BlastP Hit	no valuable BlastP Hit
Copci_AmutBmut1_39865		13850	no annotation	TRUE	TRUE	FALSE	323897	FALSE	no valuable BlastP Hit	no valuable BlastP Hit	no valuable BlastP Hit
Copci_AmutBmut1_502758		80	no annotation	TRUE	TRUE	FALSE	317181	FALSE	no valuable BlastP Hit	no valuable BlastP Hit	no valuable BlastP Hit
Copci_AmutBmut1_504306		2587	no annotation	TRUE	TRUE	FALSE	581290	FALSE	no valuable BlastP Hit	no valuable BlastP Hit	no valuable BlastP Hit
Copci_AmutBmut1_505908		14897	no annotation	TRUE	TRUE	FALSE	448596	FALSE	no valuable BlastP Hit	no valuable BlastP Hit	no valuable BlastP Hit
Copci_AmutBmut1_370336		14830	no annotation	TRUE	TRUE	FALSE	667246	FALSE	no valuable BlastP Hit	no valuable BlastP Hit	no valuable BlastP Hit
Copci_AmutBmut1_532211		14663	no annotation	TRUE	TRUE	FALSE	301821	FALSE	no valuable BlastP Hit	no valuable BlastP Hit	no valuable BlastP Hit
Copci_AmutBmut1_341502		15984	no annotation	TRUE	TRUE	FALSE	641620	FALSE	no valuable BlastP Hit	no valuable BlastP Hit	no valuable BlastP Hit
Copci_AmutBmut1_436623		16332	no annotation	TRUE	TRUE	FALSE	596544	FALSE	no valuable BlastP Hit	no valuable BlastP Hit	no valuable BlastP Hit
Copci_AmutBmut1_42446		15120	no annotation	TRUE	TRUE	FALSE	491098	FALSE	no valuable BlastP Hit	no valuable BlastP Hit	no valuable BlastP Hit
Copci_AmutBmut1_445087		14183	no annotation	TRUE	TRUE	FALSE	487277	FALSE	no valuable BlastP Hit	no valuable BlastP Hit	no valuable BlastP Hit
Copci_AmutBmut1_445766		16028	no annotation	TRUE	TRUE	FALSE	598377	FALSE	no valuable BlastP Hit	no valuable BlastP Hit	no valuable BlastP Hit
Copci_AmutBmut1_481379		7397	no annotation	TRUE	TRUE	FALSE	637905	FALSE	no valuable BlastP Hit	no valuable BlastP Hit	no valuable BlastP Hit
Copci_AmutBmut1_354738		13593	no annotation	TRUE	TRUE	FALSE	599409	FALSE	no valuable BlastP Hit	no valuable BlastP Hit	no valuable BlastP Hit
Copci_AmutBmut1_170197		15952	no annotation	TRUE	TRUE	FALSE	306820	FALSE	no valuable BlastP Hit	no valuable BlastP Hit	no valuable BlastP Hit
Copci_AmutBmut1_210842		16219	no annotation	TRUE	TRUE	FALSE	585930	FALSE	no valuable BlastP Hit	no valuable BlastP Hit	no valuable BlastP Hit
Copci_AmutBmut1_277435		14764	no annotation	TRUE	TRUE	FALSE	479325	FALSE	no valuable BlastP Hit	no valuable BlastP Hit	no valuable BlastP Hit
Copci_AmutBmut1_371970		15012	no annotation	TRUE	TRUE	FALSE	399591	FALSE	no valuable BlastP Hit	no valuable BlastP Hit	no valuable BlastP Hit
Copci_AmutBmut1_372107		15033	no annotation	TRUE	TRUE	FALSE	483752	FALSE	no valuable BlastP Hit	no valuable BlastP Hit	no valuable BlastP Hit
Copci_AmutBmut1_394838		14325	no annotation	TRUE	TRUE	FALSE	327455	FALSE	no valuable BlastP Hit	no valuable BlastP Hit	no valuable BlastP Hit
Copci_AmutBmut1_400357		5081	no annotation	TRUE	TRUE	FALSE	495714	FALSE	no valuable BlastP Hit	no valuable BlastP Hit	no valuable BlastP Hit
Copci_AmutBmut1_419555		6622	no annotation	TRUE	TRUE	FALSE	565734	FALSE	no valuable BlastP Hit	no valuable BlastP Hit	no valuable BlastP Hit
Copci_AmutBmut1_421367		14385	no annotation	TRUE	TRUE	FALSE	692279	FALSE	no valuable BlastP Hit	no valuable BlastP Hit	no valuable BlastP Hit
Copci_AmutBmut1_437916		896	no annotation	TRUE	TRUE	FALSE	314289	FALSE	no valuable BlastP Hit	no valuable BlastP Hit	no valuable BlastP Hit
Copci_AmutBmut1_442602		15603	no annotation	TRUE	TRUE	FALSE	539647	FALSE	no valuable BlastP Hit	no valuable BlastP Hit	no valuable BlastP Hit
Copci_AmutBmut1_451173		5475	no annotation	TRUE	TRUE	FALSE	640592	FALSE	no valuable BlastP Hit	no valuable BlastP Hit	no valuable BlastP Hit
Copci_AmutBmut1_455254		14040	no annotation	TRUE	TRUE	FALSE	387424	FALSE	no valuable BlastP Hit	no valuable BlastP Hit	no valuable BlastP Hit
Copci_AmutBmut1_462632		15011	no annotation	TRUE	TRUE	FALSE	488967	FALSE	no valuable BlastP Hit	no valuable BlastP Hit	no valuable BlastP Hit
Copci_AmutBmut1_482144		6661	no annotation	TRUE	TRUE	FALSE	450834	FALSE	no valuable BlastP Hit	no valuable BlastP Hit	no valuable BlastP Hit
Copci_AmutBmut1_493432		13697	no annotation	TRUE	TRUE	FALSE	317080	FALSE	no valuable BlastP Hit	no valuable BlastP Hit	no valuable BlastP Hit
Copci_AmutBmut1_496681		969	no annotation	TRUE	TRUE	FALSE	329152	FALSE	no valuable BlastP Hit	no valuable BlastP Hit	no valuable BlastP Hit
Copci_AmutBmut1_499652		15092	no annotation	TRUE	TRUE	FALSE	450058	FALSE	no valuable BlastP Hit	no valuable BlastP Hit	no valuable BlastP Hit
Copci_AmutBmut1_543653		14990	no annotation	TRUE	TRUE	FALSE	572498	FALSE	no valuable BlastP Hit	no valuable BlastP Hit	no valuable BlastP Hit
Copci_AmutBmut1_546971		8580	no annotation	TRUE	TRUE	FALSE	592047	FALSE	no valuable BlastP Hit	no valuable BlastP Hit	no valuable BlastP Hit
Copci_AmutBmut1_12161		14885	no annotation	TRUE	TRUE	FALSE	439379	FALSE	no valuable BlastP Hit	no valuable BlastP Hit	no valuable BlastP Hit
Copci_AmutBmut1_130604		14052	no annotation	TRUE	TRUE	FALSE	701028	FALSE	no valuable BlastP Hit	no valuable BlastP Hit	no valuable BlastP Hit
Copci_AmutBmut1_147657		15844	no annotation	TRUE	TRUE	FALSE	291657	FALSE	no valuable BlastP Hit	no valuable BlastP Hit	no valuable BlastP Hit
Copci_AmutBmut1_153273		7029	no annotation	TRUE	TRUE	FALSE	383085	FALSE	no valuable BlastP Hit	no valuable BlastP Hit	no valuable BlastP Hit
Copci_AmutBmut1_162790		15895	no annotation	TRUE	TRUE	FALSE	229662	FALSE	no valuable BlastP Hit	no valuable BlastP Hit	no valuable BlastP Hit
Copci_AmutBmut1_198027		16125	no annotation	TRUE	TRUE	FALSE	392993	FALSE	no valuable BlastP Hit	no valuable BlastP Hit	no valuable BlastP Hit
Copci_AmutBmut1_206789		14373	no annotation	TRUE	TRUE	FALSE	630824	FALSE	no valuable BlastP Hit	no valuable BlastP Hit	no valuable BlastP Hit
Copci_AmutBmut1_220209		14415	no annotation	TRUE	TRUE	FALSE	654478	FALSE	no valuable BlastP Hit	no valuable BlastP Hit	no valuable BlastP Hit
Copci_AmutBmut1_222923		595	no annotation	TRUE	TRUE	FALSE	189537	FALSE	no valuable BlastP Hit	no valuable BlastP Hit	no valuable BlastP Hit
Copci_AmutBmut1_276766		7368	no annotation	TRUE	TRUE	FALSE	616837	FALSE	no valuable BlastP Hit	no valuable BlastP Hit	no valuable BlastP Hit
Copci_AmutBmut1_289525		14832	no annotation	TRUE	TRUE	FALSE	322706	FALSE	no valuable BlastP Hit	no valuable BlastP Hit	no valuable BlastP Hit
Copci_AmutBmut1_362482		14108	no annotation	TRUE	TRUE	FALSE	591514	FALSE	no valuable BlastP Hit	no valuable BlastP Hit	no valuable BlastP Hit
Copci_AmutBmut1_366259		14470	no annotation	TRUE	TRUE	FALSE	437433	FALSE	no valuable BlastP Hit	no valuable BlastP Hit	no valuable BlastP Hit
Copci_AmutBmut1_372875		15111	no annotation	TRUE	TRUE	FALSE	606971	FALSE	no valuable BlastP Hit	no valuable BlastP Hit	no valuable BlastP Hit
Copci_AmutBmut1_374667		15296	no annotation	TRUE	TRUE	FALSE	456420	FALSE	no valuable BlastP Hit	no valuable BlastP Hit	no valuable BlastP Hit
Copci_AmutBmut1_377293		15568	no annotation	TRUE	TRUE	FALSE	391051	FALSE	no valuable BlastP Hit	no valuable BlastP Hit	no valuable BlastP Hit
Copci_AmutBmut1_381192		26	no annotation	TRUE	TRUE	FALSE	510036	FALSE	no valuable BlastP Hit	no valuable BlastP Hit	no valuable BlastP Hit
Copci_AmutBmut1_389936		13882	no annotation	TRUE	TRUE	FALSE	671099	FALSE	no valuable BlastP Hit	no valuable BlastP Hit	no valuable BlastP Hit
Copci_AmutBmut1_393345		14168	no annotation	TRUE	TRUE	FALSE	477291	FALSE	no valuable BlastP Hit	no valuable BlastP Hit	no valuable BlastP Hit
Copci_AmutBmut1_402412		15131	no annotation	TRUE	TRUE	FALSE	332705	FALSE	no valuable BlastP Hit	no valuable BlastP Hit	no valuable BlastP Hit
Copci_AmutBmut1_432038		15532	no annotation	TRUE	TRUE	FALSE	452003	FALSE	no valuable BlastP Hit	no valuable BlastP Hit	no valuable BlastP Hit
Copci_AmutBmut1_437603		13811	no annotation	TRUE	TRUE	FALSE	455372	FALSE	no valuable BlastP Hit	no valuable BlastP Hit	no valuable BlastP Hit
Copci_AmutBmut1_438029		15034	no annotation	TRUE	TRUE	FALSE	453183	FALSE	no valuable BlastP Hit	no valuable BlastP Hit	no valuable BlastP Hit
Copci_AmutBmut1_441507		13623	no annotation	TRUE	TRUE	FALSE	646587	FALSE	no valuable BlastP Hit	no valuable BlastP Hit	no valuable BlastP Hit
Copci_AmutBmut1_441813		13965	no annotation	TRUE	TRUE	FALSE	443327	FALSE	no valuable BlastP Hit	no valuable BlastP Hit	no valuable BlastP Hit
Copci_AmutBmut1_443137		15672	no annotation	TRUE	TRUE	FALSE	709236	FALSE	no valuable BlastP Hit	no valuable BlastP Hit	no valuable BlastP Hit
Copci_AmutBmut1_444272		14137	no annotation	TRUE	TRUE	FALSE	573520	FALSE	no valuable BlastP Hit	no valuable BlastP Hit	no valuable BlastP Hit
Copci_AmutBmut1_445686		16000	no annotation	TRUE	TRUE	FALSE	469828	FALSE	no valuable BlastP Hit	no valuable BlastP Hit	no valuable BlastP Hit
Copci_AmutBmut1_446120		16082	no annotation	TRUE	TRUE	FALSE	295729	FALSE	no valuable BlastP Hit	no valuable BlastP Hit	no valuable BlastP Hit
Copci_AmutBmut1_446536		8565	no annotation	TRUE	TRUE	FALSE	705816	FALSE	no valuable BlastP Hit	no valuable BlastP Hit	no valuable BlastP Hit
Copci_AmutBmut1_446952		14337	no annotation	TRUE	TRUE	FALSE	399613	FALSE	no valuable BlastP Hit	no valuable BlastP Hit	no valuable BlastP Hit
Copci_AmutBmut1_448283		80	no annotation	TRUE	TRUE	FALSE	327108	FALSE	no valuable BlastP Hit	no valuable BlastP Hit	no valuable BlastP Hit
Copci_AmutBmut1_448501		14531	no annotation	TRUE	TRUE	FALSE	249110	FALSE	no valuable BlastP Hit	no valuable BlastP Hit	no valuable BlastP Hit
Copci_AmutBmut1_451731		13807	no annotation	TRUE	TRUE	FALSE	568913	FALSE	no valuable BlastP Hit	no valuable BlastP Hit	no valuable BlastP Hit
Copci_AmutBmut1_457400		14265	no annotation	TRUE	TRUE	FALSE	694245	FALSE	no valuable BlastP Hit	no valuable BlastP Hit	no valuable BlastP Hit
Copci_AmutBmut1_461832		13627	no annotation	TRUE	TRUE	FALSE	623725	FALSE	no valuable BlastP Hit	no valuable BlastP Hit	no valuable BlastP Hit
Copci_AmutBmut1_462317		13810	no annotation	TRUE	TRUE	FALSE	297216	FALSE	no valuable BlastP Hit	no valuable BlastP Hit	no valuable BlastP Hit
Copci_AmutBmut1_462882		15063	no annotation	TRUE	TRUE	FALSE	192205	FALSE	no valuable BlastP Hit	no valuable BlastP Hit	no valuable BlastP Hit
Copci_AmutBmut1_462892		6650	no annotation	TRUE	TRUE	FALSE	643545	FALSE	no valuable BlastP Hit	no valuable BlastP Hit	no valuable BlastP Hit
Copci_AmutBmut1_464028		15254	no annotation	TRUE	TRUE	FALSE	475312	FALSE	no valuable BlastP Hit	no valuable BlastP Hit	no valuable BlastP Hit
Copci_AmutBmut1_464116		15272	no annotation	TRUE	TRUE	FALSE	616694	FALSE	no valuable BlastP Hit	no valuable BlastP Hit	no valuable BlastP Hit
[truncated: 5,477 more rows]
